# Supplementary material for: Proteomic analysis of plasma proteins from patients with cardiac rupture after acute myocardial infarction using TMT-based quantitative proteomics approach
Source: Clin Proteomics. 2024 Mar 1;21:18. doi: 10.1186/s12014-024-09474-9 (PMC10908035; doi:10.1186/s12014-024-09474-9)
Supplement: Supplementary file 3 — Supplementary Material 3: Table S3. Information of all identified peptides [file 12014_2024_9474_MOESM3_ESM.xls]

## Sheet: Sheet1
Table S2. Information of all identified peptides.
Query_number	Peptide_seq	Mass	Charge	P value	Ions_score	Protein_ID	Modification	Scan_title
22453	AIEGR	773.46	2	0.00991474	9.72826	sp|Q9P217|ZSWM5_HUMAN;sp|P00734|THRB_HUMAN		File105250 Spectrum223953 scans: 5991
22575	AIEGR	773.46	2	0.00671872	11.6763	sp|Q9P217|ZSWM5_HUMAN;sp|P00734|THRB_HUMAN		File105250 Spectrum221472 scans: 1755
22594	AIEGR	773.46	2	0.00894109	10.1403	sp|Q9P217|ZSWM5_HUMAN;sp|P00734|THRB_HUMAN		File105250 Spectrum252921 scans: 37704
34645	TVLTF	808.49	2	0.00046256	24.0868	sp|P00326|ADH1G_HUMAN;sp|P00325|ADH1B_HUMAN;sp|P40394|ADH7_HUMAN		File105245 Spectrum68954 scans: 35804
34646	TVLTF	808.49	2	0.00161733	18.5262	sp|P00326|ADH1G_HUMAN;sp|P00325|ADH1B_HUMAN;sp|P40394|ADH7_HUMAN		File105263 Spectrum736555 scans: 36020
34647	TVLTF	808.49	2	0.000284136	25.9259	sp|P00326|ADH1G_HUMAN;sp|P00325|ADH1B_HUMAN;sp|P40394|ADH7_HUMAN		File105245 Spectrum69366 scans: 36238
38715	TSAGTR	820.461	2	0.00532472	12.9164	sp|P04004|VTNC_HUMAN		File105262 Spectrum669836 scans: 6002
41084	HIMSI	828.473	2	0.00362131	14.2638	sp|P05976|MYL1_HUMAN		File105261 Spectrum648249 scans: 23354
42458	IISDR	831.502	2	0.00920473	10.0221	sp|Q86U06|RBM23_HUMAN		File105257 Spectrum491203 scans: 15402
44864	TAFGGR	836.471	2	0.00768653	10.946	sp|P00488|F13A_HUMAN		File105251 Spectrum266395 scans: 12672
46158	GEPGPR	840.466	2	0.00776028	10.8928	sp|P27658|CO8A1_HUMAN;sp|Q02388|CO7A1_HUMAN;sp|P05997|CO5A2_HUMAN;sp|P02461|CO3A1_HUMAN;sp|P12110|CO6A2_HUMAN;sp|Q14296|FASTK_HUMAN		File105244 Spectrum3999 scans: 6860
46229	QLVPR	840.538	2	0.00559756	12.6379	sp|P12814|ACTN1_HUMAN		File105252 Spectrum306116 scans: 15269
47343	SGLSPR	844.497	2	0.00716288	11.2469	sp|C9J6K1|CS081_HUMAN		File105248 Spectrum156238 scans: 11582
47828	EILSR	845.517	2	0.00423557	13.7742	sp|Q9H410|DSN1_HUMAN;sp|Q03060|CREM_HUMAN;sp|P16220|CREB1_HUMAN;sp|Q99489|OXDD_HUMAN		File105244 Spectrum28614 scans: 33090
47832	EILSR	845.517	2	0.00906287	10.0739	sp|Q9H410|DSN1_HUMAN;sp|Q03060|CREM_HUMAN;sp|P16220|CREB1_HUMAN;sp|Q99489|OXDD_HUMAN		File105244 Spectrum30255 scans: 34821
49866	LGFFH	848.475	2	0.00600882	12.3567	sp|P60983|GMFB_HUMAN		File105250 Spectrum247338 scans: 31765
50528	ATAGFR	850.486	2	0.00811984	10.6986	sp|P03950|ANGI_HUMAN		File105249 Spectrum193296 scans: 12598
50531	ATAGFR	850.486	2	0.00454264	13.3912	sp|P03950|ANGI_HUMAN		File105250 Spectrum230373 scans: 13402
50549	ATAGFR	850.486	2	0.00264922	16.4095	sp|P03950|ANGI_HUMAN		File105248 Spectrum157030 scans: 12414
53665	VIENR	858.513	2	0.00844893	10.5011	sp|P07951|TPM2_HUMAN;sp|P06753|TPM3_HUMAN;sp|P67936|TPM4_HUMAN		File105253 Spectrum367634 scans: 41362
54029	ILTER	859.533	2	0.00606725	12.2926	sp|P62736|ACTA_HUMAN;sp|Q562R1|ACTBL_HUMAN;sp|Q9BYX7|ACTBM_HUMAN;sp|P0CG39|POTEJ_HUMAN;sp|Q6S8J3|POTEE_HUMAN;sp|P68032|ACTC_HUMAN;sp|P63261|ACTG_HUMAN;sp|P0CG38|POTEI_HUMAN;sp|Q08828|ADCY1_HUMAN;sp|P63267|ACTH_HUMAN;sp|P60709|ACTB_HUMAN;sp|P68133|ACTS_HUMAN		File105258 Spectrum531720 scans: 19095
54277	EVTQR	860.492	2	0.00690413	11.4839	sp|P04114|APOB_HUMAN		File105249 Spectrum188274 scans: 7014
54281	EVSAAR	860.492	2	0.00457439	13.341	sp|P15313|VATB1_HUMAN;sp|P21281|VATB2_HUMAN		File105248 Spectrum153113 scans: 8216
54312	GTEGLR	860.492	2	0.00807621	10.7539	sp|Q53GS7|GLE1_HUMAN		File105245 Spectrum40207 scans: 4295
54327	GTEGLR	860.492	2	0.00796936	10.7892	sp|Q53GS7|GLE1_HUMAN		File105245 Spectrum39007 scans: 2170
54347	GTEGLR	860.492	2	0.00656235	11.7709	sp|Q53GS7|GLE1_HUMAN		File105245 Spectrum39600 scans: 3277
54361	EVTQR	860.492	2	0.00655113	11.8171	sp|P04114|APOB_HUMAN		File105263 Spectrum709918 scans: 7355
54407	EVTQR	860.492	2	0.00656235	11.797	sp|P04114|APOB_HUMAN		File105245 Spectrum42691 scans: 7545
54508	VFNPR	860.507	2	0.00894109	10.1295	sp|P00450|CERU_HUMAN;sp|Q92620|PRP16_HUMAN		File105256 Spectrum456197 scans: 16554
54509	VFNPR	860.507	2	0.00454264	13.4107	sp|P00450|CERU_HUMAN;sp|Q92620|PRP16_HUMAN		File105256 Spectrum456758 scans: 17238
54510	VFNPR	860.507	2	0.00854239	10.4421	sp|P00450|CERU_HUMAN;sp|Q92620|PRP16_HUMAN		File105255 Spectrum420355 scans: 18654
54514	VFNPR	860.507	2	0.00844893	10.5085	sp|P00450|CERU_HUMAN;sp|Q92620|PRP16_HUMAN		File105244 Spectrum13761 scans: 17297
55307	LQAFR	862.523	2	0.00865524	10.3294	sp|Q8IUG5|MY18B_HUMAN;sp|Q6Q788|APOA5_HUMAN		File105257 Spectrum496404 scans: 21127
55541	DMITR	863.474	2	0.00736278	11.1203	sp|P11940|PABP1_HUMAN;sp|O95841|ANGL1_HUMAN;sp|Q13310|PABP4_HUMAN		File105256 Spectrum452976 scans: 12854
55825	TDMNR	864.433	2	0.00279148	15.9055	sp|O94985|CSTN1_HUMAN		File105248 Spectrum152584 scans: 7654
56256	AYVER	865.486	2	0.00819864	10.6236	sp|Q13576|IQGA2_HUMAN		File105251 Spectrum264494 scans: 10643
56507	HVLLR	865.57	2	0.00979322	9.7824	sp|P23396|RS3_HUMAN;sp|Q9UBX1|CATF_HUMAN		File105255 Spectrum416160 scans: 14123
57765	GGPSAPR	869.492	2	0.00541493	12.8013	sp|Q8IYJ0|PIANP_HUMAN		File105260 Spectrum595946 scans: 6575
58097	FEPHI	870.48	2	0.000333805	25.3987	sp|P80303|NUCB2_HUMAN		File105251 Spectrum278570 scans: 25615
58372	ISLGPR	870.549	2	0.000655752	22.3361	sp|P01031|CO5_HUMAN		File105257 Spectrum494959 scans: 19565
58373	ISLGPR	870.549	2	0.00979322	9.79237	sp|P01031|CO5_HUMAN		File105260 Spectrum608473 scans: 20276
58375	ISLGPR	870.549	2	0.00424906	13.7678	sp|P01031|CO5_HUMAN		File105255 Spectrum422531 scans: 20991
58413	IIIQR	870.585	2	0.00276379	16.0485	sp|Q5U5R9|HECD2_HUMAN		File105261 Spectrum648114 scans: 23212
58912	IDIAGR	872.528	2	0.00621821	12.1056	sp|P61163|ACTZ_HUMAN		File105259 Spectrum590244 scans: 41225
58925	IDIAGR	872.528	2	0.00991474	9.71962	sp|P61163|ACTZ_HUMAN		File105262 Spectrum685455 scans: 22790
59690	LSVDGR	874.508	2	0.0015893	18.7422	sp|P23142|FBLN1_HUMAN		File105251 Spectrum269816 scans: 16294
59702	LSVDGR	874.508	2	0.00108865	20.3537	sp|P23142|FBLN1_HUMAN		File105244 Spectrum12810 scans: 16230
60341	VIFIR	875.58	2	0.00813418	10.6555	sp|P01023|A2MG_HUMAN		File105262 Spectrum692109 scans: 29813
60342	LVFIR	875.58	2	0.00821498	10.623	sp|Q8NI35|INADL_HUMAN		File105262 Spectrum694307 scans: 32156
60346	VIFIR	875.58	2	0.00733507	11.135	sp|P01023|A2MG_HUMAN		File105250 Spectrum245019 scans: 29282
60881	NFLVR	876.538	2	0.00502086	13.0833	sp|P0C0L4|CO4A_HUMAN;sp|P0C0L5|CO4B_HUMAN		File105258 Spectrum542933 scans: 31169
60909	NFLVR	876.538	2	0.00653716	11.85	sp|P0C0L4|CO4A_HUMAN;sp|P0C0L5|CO4B_HUMAN		File105258 Spectrum551615 scans: 40385
60918	NFLVR	876.538	2	0.00834065	10.5566	sp|P0C0L4|CO4A_HUMAN;sp|P0C0L5|CO4B_HUMAN		File105258 Spectrum549559 scans: 38226
61849	QGFGSR	879.477	2	0.00110586	20.2783	sp|Q15485|FCN2_HUMAN		File105246 Spectrum81414 scans: 9262
61855	QGFGSR	879.477	2	0.00356129	14.4798	sp|Q15485|FCN2_HUMAN		File105246 Spectrum81359 scans: 9080
61863	QGFGSR	879.477	2	0.00116542	20.0122	sp|Q15485|FCN2_HUMAN		File105248 Spectrum155440 scans: 10704
61870	QGFGSR	879.477	2	0.00535304	12.8538	sp|Q15485|FCN2_HUMAN		File105247 Spectrum118389 scans: 10380
61876	QGFGSR	879.477	2	0.00046256	24.4095	sp|Q15485|FCN2_HUMAN		File105247 Spectrum118424 scans: 10418
62596	VLAPPR	880.57	2	0.00213976	17.2665	sp|P55058|PLTP_HUMAN		File105244 Spectrum14096 scans: 17667
62597	VLAPPR	880.57	2	0.00345319	14.6932	sp|P55058|PLTP_HUMAN		File105244 Spectrum13865 scans: 17409
63444	GEVPPR	882.513	2	0.00750938	11.0521	sp|P02790|HEMO_HUMAN		File105248 Spectrum154750 scans: 9969
63452	GEVPPR	882.513	2	0.00763748	10.9635	sp|P02790|HEMO_HUMAN		File105249 Spectrum191493 scans: 10698
63463	GEVPPR	882.513	2	0.00669386	11.7196	sp|P02790|HEMO_HUMAN		File105249 Spectrum189756 scans: 8748
63466	GEVPPR	882.513	2	0.0017981	17.8149	sp|P02790|HEMO_HUMAN		File105250 Spectrum227327 scans: 10133
63469	GEVPPR	882.513	2	0.00316438	15.1645	sp|P02790|HEMO_HUMAN		File105248 Spectrum154006 scans: 9160
63470	GEVPPR	882.513	2	0.00701033	11.3815	sp|P02790|HEMO_HUMAN		File105249 Spectrum190415 scans: 9506
63474	GEVPPR	882.513	2	0.00360875	14.3587	sp|P02790|HEMO_HUMAN		File105249 Spectrum190754 scans: 9890
63476	GEVPPR	882.513	2	0.00674583	11.6313	sp|P02790|HEMO_HUMAN		File105249 Spectrum189510 scans: 8429
63484	GEVPPR	882.513	2	0.00674583	11.6238	sp|P02790|HEMO_HUMAN		File105249 Spectrum190167 scans: 9235
63485	GEVPPR	882.513	2	0.00918894	10.0374	sp|P02790|HEMO_HUMAN		File105249 Spectrum190042 scans: 9096
63824	AAAVAPR	883.544	2	0.00911154	10.0691	sp|Q8N159|NAGS_HUMAN		File105248 Spectrum156813 scans: 12186
63964	APPESR	884.492	2	0.00249047	16.7308	sp|Q16762|THTR_HUMAN		File105245 Spectrum42708 scans: 7563
63993	QAPGQR	884.503	2	0.00476536	13.2386	sp|A0A0C4DH29|HV103_HUMAN		File105258 Spectrum519689 scans: 6111
63999	QAPGQR	884.503	2	0.00900273	10.1021	sp|A0A0C4DH29|HV103_HUMAN		File105257 Spectrum481997 scans: 5467
64000	QAPGQR	884.503	2	0.00653716	11.8251	sp|A0A0C4DH29|HV103_HUMAN		File105258 Spectrum519656 scans: 6077
64349	AIQGLR	885.56	2	0.00807621	10.7315	sp|P49588|SYAC_HUMAN		File105252 Spectrum308096 scans: 17348
65010	LDAQGR	887.503	2	0.00267473	16.2499	sp|Q9Y519|T184B_HUMAN		File105252 Spectrum302027 scans: 10356
65318	LVSANR	887.539	2	0.00772993	10.9197	sp|P01008|ANT3_HUMAN		File105253 Spectrum341735 scans: 13691
65339	AVVSQR	887.539	2	0.00351454	14.5291	sp|P14625|ENPL_HUMAN		File105248 Spectrum154263 scans: 9434
65340	GAVLGSR	887.539	2	0.00297642	15.5182	sp|O00391|QSOX1_HUMAN		File105251 Spectrum267223 scans: 13542
67446	STITSR	892.518	2	0.000220808	28.2061	sp|P33778|H2B1B_HUMAN;sp|Q99879|H2B1M_HUMAN;sp|Q6DN03|H2B2C_HUMAN;sp|Q16778|H2B2E_HUMAN;sp|P62807|H2B1C_HUMAN;sp|P23527|H2B1O_HUMAN;sp|Q99877|H2B1N_HUMAN;sp|Q5QNW6|H2B2F_HUMAN;sp|P57053|H2BFS_HUMAN;sp|Q8N257|H2B3B_HUMAN;sp|O60814|H2B1K_HUMAN;sp|P58876|H2B1D_HUMAN;sp|P06899|H2B1J_HUMAN;sp|Q99880|H2B1L_HUMAN;sp|Q6DRA6|H2B2D_HUMAN;sp|Q93079|H2B1H_HUMAN		File105245 Spectrum44644 scans: 9652
67573	FLTAGR	892.533	2	0.00531217	12.9456	sp|P12109|CO6A1_HUMAN		File105260 Spectrum609817 scans: 21696
67580	QAPLVH	892.533	2	0.000284136	26.6535	sp|P09496|CLCA_HUMAN		File105244 Spectrum10623 scans: 13855
68503	FGAFAR	896.507	2	0.00272578	16.0893	sp|Q9NQ79|CRAC1_HUMAN		File105261 Spectrum648722 scans: 23851
68737	GDAPGPR	897.487	2	0.00362131	14.2418	sp|Q99674|CGRE1_HUMAN		File105260 Spectrum596037 scans: 6694
69359	ATVGAPR	899.539	2	0.00699565	11.4324	sp|Q6N063|OGFD2_HUMAN		File105246 Spectrum80893 scans: 8559
70086	AWAVAR	901.534	2	0.00621821	12.1052	sp|Q92985|IRF7_HUMAN;sp|P02768|ALBU_HUMAN		File105257 Spectrum495405 scans: 20033
70094	AWAVAR	901.534	2	0.00822761	10.6141	sp|Q92985|IRF7_HUMAN;sp|P02768|ALBU_HUMAN		File105260 Spectrum608112 scans: 19887
70095	AWAVAR	901.534	2	0.00297642	15.5385	sp|Q92985|IRF7_HUMAN;sp|P02768|ALBU_HUMAN		File105260 Spectrum607695 scans: 19449
70111	AWAVAR	901.534	2	0.00656235	11.7934	sp|Q92985|IRF7_HUMAN;sp|P02768|ALBU_HUMAN		File105255 Spectrum440933 scans: 40402
70114	AWAVAR	901.534	2	0.00445557	13.564	sp|Q92985|IRF7_HUMAN;sp|P02768|ALBU_HUMAN		File105255 Spectrum421309 scans: 19691
70135	AWAVAR	901.534	2	0.00729165	11.1883	sp|Q92985|IRF7_HUMAN;sp|P02768|ALBU_HUMAN		File105255 Spectrum422519 scans: 20978
70144	AWAVAR	901.534	2	0.00710078	11.2938	sp|Q92985|IRF7_HUMAN;sp|P02768|ALBU_HUMAN		File105255 Spectrum428425 scans: 27206
71331	AMAELAA	904.489	2	0	70.0079	sp|P06396|GELS_HUMAN		File105249 Spectrum205377 scans: 25955
71333	AMAELAA	904.489	2	0	70.5828	sp|P06396|GELS_HUMAN		File105249 Spectrum205789 scans: 26388
71990	SSASGLR	905.513	2	0.00708535	11.3104	sp|P55212|CASP6_HUMAN		File105252 Spectrum304983 scans: 14030
72031	NFLAGR	905.529	2	0.00701033	11.3864	sp|P98066|TSG6_HUMAN		File105257 Spectrum495757 scans: 20416
72658	GSVFLR	906.549	2	0.00915877	10.0532	sp|P0C0L4|CO4A_HUMAN;sp|P0C0L5|CO4B_HUMAN		File105255 Spectrum426946 scans: 25654
72659	GSVFLR	906.549	2	0.00185609	17.6955	sp|P0C0L4|CO4A_HUMAN;sp|P0C0L5|CO4B_HUMAN		File105255 Spectrum423790 scans: 22314
72676	GSVFLR	906.549	2	0.00386141	13.9778	sp|P0C0L4|CO4A_HUMAN;sp|P0C0L5|CO4B_HUMAN		File105255 Spectrum438909 scans: 38277
72679	GSVFLR	906.549	2	0.00692078	11.4746	sp|P0C0L4|CO4A_HUMAN;sp|P0C0L5|CO4B_HUMAN		File105255 Spectrum432497 scans: 31482
72684	GSVFLR	906.549	2	0.00822761	10.5992	sp|P0C0L4|CO4A_HUMAN;sp|P0C0L5|CO4B_HUMAN		File105255 Spectrum433320 scans: 32346
72688	GSVFLR	906.549	2	0.00699565	11.4196	sp|P0C0L4|CO4A_HUMAN;sp|P0C0L5|CO4B_HUMAN		File105255 Spectrum424553 scans: 23136
72695	GSVFLR	906.549	2	0.00267473	16.1905	sp|P0C0L4|CO4A_HUMAN;sp|P0C0L5|CO4B_HUMAN		File105255 Spectrum429566 scans: 28405
72703	GSVFLR	906.549	2	0.00911154	10.0694	sp|P0C0L4|CO4A_HUMAN;sp|P0C0L5|CO4B_HUMAN		File105255 Spectrum432906 scans: 31912
72712	GSVFLR	906.549	2	0.00360875	14.3736	sp|P0C0L4|CO4A_HUMAN;sp|P0C0L5|CO4B_HUMAN		File105255 Spectrum427891 scans: 26646
72724	GSVFLR	906.549	2	0.0033509	14.8552	sp|P0C0L4|CO4A_HUMAN;sp|P0C0L5|CO4B_HUMAN		File105255 Spectrum425746 scans: 24394
72727	GSVFLR	906.549	2	0.00566025	12.5782	sp|P0C0L4|CO4A_HUMAN;sp|P0C0L5|CO4B_HUMAN		File105255 Spectrum430459 scans: 29342
72732	GSVFLR	906.549	2	0.00306428	15.4108	sp|P0C0L4|CO4A_HUMAN;sp|P0C0L5|CO4B_HUMAN		File105255 Spectrum427346 scans: 26074
72735	GSVFLR	906.549	2	0.00356129	14.4245	sp|P0C0L4|CO4A_HUMAN;sp|P0C0L5|CO4B_HUMAN		File105255 Spectrum438508 scans: 37856
72737	GSVFLR	906.549	2	0.00319983	15.1201	sp|P0C0L4|CO4A_HUMAN;sp|P0C0L5|CO4B_HUMAN		File105255 Spectrum442535 scans: 42085
72742	GSVFLR	906.549	2	0.00269107	16.1629	sp|P0C0L4|CO4A_HUMAN;sp|P0C0L5|CO4B_HUMAN		File105257 Spectrum514222 scans: 40050
72745	GSVFLR	906.549	2	0.00193255	17.6207	sp|P0C0L4|CO4A_HUMAN;sp|P0C0L5|CO4B_HUMAN		File105255 Spectrum440929 scans: 40398
72748	GSVFLR	906.549	2	0.00263306	16.4468	sp|P0C0L4|CO4A_HUMAN;sp|P0C0L5|CO4B_HUMAN		File105255 Spectrum431674 scans: 30618
72751	GSVFLR	906.549	2	0.0033509	14.8767	sp|P0C0L4|CO4A_HUMAN;sp|P0C0L5|CO4B_HUMAN		File105255 Spectrum437709 scans: 37017
72752	GSVFLR	906.549	2	0.00267473	16.1809	sp|P0C0L4|CO4A_HUMAN;sp|P0C0L5|CO4B_HUMAN		File105255 Spectrum438108 scans: 37436
72753	GSVFLR	906.549	2	0.00233646	16.8316	sp|P0C0L4|CO4A_HUMAN;sp|P0C0L5|CO4B_HUMAN		File105260 Spectrum610076 scans: 21980
72754	GSVFLR	906.549	2	0.00292824	15.6355	sp|P0C0L4|CO4A_HUMAN;sp|P0C0L5|CO4B_HUMAN		File105255 Spectrum441735 scans: 41245
72757	GSVFLR	906.549	2	0.00606725	12.279	sp|P0C0L4|CO4A_HUMAN;sp|P0C0L5|CO4B_HUMAN		File105255 Spectrum424953 scans: 23556
72758	GSVFLR	906.549	2	0.00424906	13.7312	sp|P0C0L4|CO4A_HUMAN;sp|P0C0L5|CO4B_HUMAN		File105255 Spectrum442135 scans: 41665
72759	GSVFLR	906.549	2	0.00291198	15.7274	sp|P0C0L4|CO4A_HUMAN;sp|P0C0L5|CO4B_HUMAN		File105255 Spectrum439709 scans: 39117
72764	GSVFLR	906.549	2	0.00349823	14.5666	sp|P0C0L4|CO4A_HUMAN;sp|P0C0L5|CO4B_HUMAN		File105255 Spectrum440528 scans: 39977
72767	GSVFLR	906.549	2	0.00346726	14.6563	sp|P0C0L4|CO4A_HUMAN;sp|P0C0L5|CO4B_HUMAN		File105257 Spectrum515055 scans: 40925
73235	AEFTGR	908.492	2	0.00130905	19.8055	sp|P04114|APOB_HUMAN		File105256 Spectrum452816 scans: 12685
73239	AEFTGR	908.492	2	0.00183577	17.7094	sp|P04114|APOB_HUMAN		File105254 Spectrum403941 scans: 40484
73240	AEFTGR	908.492	2	0.00108865	20.4333	sp|P04114|APOB_HUMAN		File105254 Spectrum403520 scans: 40042
73241	AEFTGR	908.492	2	0.00272578	16.0938	sp|P04114|APOB_HUMAN		File105253 Spectrum342105 scans: 14081
73248	AEFTGR	908.492	2	0.00729165	11.1901	sp|P04114|APOB_HUMAN		File105254 Spectrum403104 scans: 39605
73482	SGSMSGR	909.454	2	0.000120045	30.8788	sp|Q14624|ITIH4_HUMAN		File105260 Spectrum595565 scans: 6054
73488	SGSMSGR	909.454	2	0.00181764	17.765	sp|Q14624|ITIH4_HUMAN		File105247 Spectrum114849 scans: 6515
73498	SGSMSGR	909.454	2	0.00210572	17.3718	sp|Q14624|ITIH4_HUMAN		File105259 Spectrum558141 scans: 6880
73499	SGSMSGR	909.454	2	0.00118516	19.9714	sp|Q14624|ITIH4_HUMAN		File105261 Spectrum633506 scans: 7218
73500	SGSMSGR	909.454	2	0.000120045	30.7878	sp|Q14624|ITIH4_HUMAN		File105260 Spectrum595865 scans: 6418
74010	HSAVLR	910.555	2	0.00861481	10.3877	sp|P22105|TENX_HUMAN;sp|Q16473|TENXA_HUMAN		File105248 Spectrum152960 scans: 8055
74791	ATGIPAR	913.555	2	0.00405758	13.8815	sp|P01624|KV315_HUMAN;sp|A0A087WSY6|KVD15_HUMAN;sp|A0A0A0MRZ8|KVD11_HUMAN;sp|A0A0C4DH55|KVD07_HUMAN;sp|P04433|KV311_HUMAN		File105247 Spectrum119426 scans: 11648
74793	ATGIPAR	913.555	2	0.00948844	9.91549	sp|P01624|KV315_HUMAN;sp|A0A087WSY6|KVD15_HUMAN;sp|A0A0A0MRZ8|KVD11_HUMAN;sp|A0A0C4DH55|KVD07_HUMAN;sp|P04433|KV311_HUMAN		File105248 Spectrum156770 scans: 12141
74910	AIQVVR	913.591	2	0.00957735	9.86678	sp|O60524|NEMF_HUMAN		File105254 Spectrum382884 scans: 17655
74911	AIQVVR	913.591	2	0.00301135	15.4427	sp|O60524|NEMF_HUMAN		File105253 Spectrum345073 scans: 17383
74913	AIQVVR	913.591	2	0.00594076	12.3861	sp|O60524|NEMF_HUMAN		File105254 Spectrum382864 scans: 17625
75157	SDVPLR	914.539	2	0.00851183	10.4611	sp|Q96RD9|FCRL5_HUMAN		File105253 Spectrum342867 scans: 14881
75180	NAVAGVR	914.55	2	0.00213976	17.3204	sp|Q9BWP8|COL11_HUMAN		File105246 Spectrum81853 scans: 9940
75181	NAVAGVR	914.55	2	0.00737906	11.0905	sp|Q9BWP8|COL11_HUMAN		File105246 Spectrum81292 scans: 8980
75183	NAVAGVR	914.55	2	0.00217456	17.1866	sp|Q9BWP8|COL11_HUMAN		File105246 Spectrum81415 scans: 9263
75185	NAVAGVR	914.55	2	0.00118516	19.9676	sp|Q9BWP8|COL11_HUMAN		File105246 Spectrum81354 scans: 9071
75186	NAVAGVR	914.55	2	0.0015893	18.7108	sp|Q9BWP8|COL11_HUMAN		File105246 Spectrum81607 scans: 9624
75187	NAVAGVR	914.55	2	0.00151223	18.9121	sp|Q9BWP8|COL11_HUMAN		File105246 Spectrum81387 scans: 9189
75190	NAVAGVR	914.55	2	0.00241475	16.7851	sp|Q9BWP8|COL11_HUMAN		File105246 Spectrum81553 scans: 9546
75201	NAVAGVR	914.55	2	0.000800845	21.5734	sp|Q9BWP8|COL11_HUMAN		File105245 Spectrum45982 scans: 11056
75828	GTFAHR	916.508	2	0.00900273	10.1044	sp|P04114|APOB_HUMAN		File105249 Spectrum189157 scans: 8043
75977	LLEASR	916.554	2	0.00698416	11.4384	sp|P49327|FAS_HUMAN		File105258 Spectrum531651 scans: 19022
77373	IQQFR	919.544	2	0.00296457	15.5924	sp|P0C0L4|CO4A_HUMAN;sp|P0C0L5|CO4B_HUMAN		File105253 Spectrum366175 scans: 39830
77376	IQQFR	919.544	2	0.00986886	9.74297	sp|P0C0L4|CO4A_HUMAN;sp|P0C0L5|CO4B_HUMAN		File105253 Spectrum367368 scans: 41083
77378	IQQFR	919.544	2	0.00653716	11.8557	sp|P0C0L4|CO4A_HUMAN;sp|P0C0L5|CO4B_HUMAN		File105253 Spectrum367769 scans: 41504
77391	IQQFR	919.544	2	0.0065966	11.7621	sp|P0C0L4|CO4A_HUMAN;sp|P0C0L5|CO4B_HUMAN		File105253 Spectrum363587 scans: 37103
78583	TFAQAR	921.523	2	0.00323578	15.0932	sp|P20742|PZP_HUMAN;sp|P01023|A2MG_HUMAN		File105251 Spectrum266362 scans: 12636
79799	MYIDR	925.489	2	0.00259438	16.4882	sp|O75912|DGKI_HUMAN		File105258 Spectrum532192 scans: 19590
80026	GDSTYR	926.466	2	0.00479997	13.2296	sp|P21333|FLNA_HUMAN		File105259 Spectrum559030 scans: 7885
80085	SEVAHR	926.514	2	0.00900273	10.1088	sp|P02768|ALBU_HUMAN		File105254 Spectrum371040 scans: 4973
80087	SEVAHR	926.514	2	0.00881853	10.2019	sp|P02768|ALBU_HUMAN		File105245 Spectrum40598 scans: 5314
80100	SEVAHR	926.514	2	0.00628675	12.0644	sp|P02768|ALBU_HUMAN		File105246 Spectrum77005 scans: 4460
80264	LLLALR	926.648	2	0.00604196	12.3274	sp|Q96M86|DNHD1_HUMAN		File105262 Spectrum698042 scans: 36078
80265	LLLALR	926.648	2	0.0096737	9.84318	sp|Q96M86|DNHD1_HUMAN		File105261 Spectrum658389 scans: 34448
80910	DLLPSR	928.554	2	0.00651084	11.887	sp|P02671|FIBA_HUMAN		File105258 Spectrum544672 scans: 33042
80928	DLLPSR	928.554	2	0.00693441	11.4701	sp|P02671|FIBA_HUMAN		File105258 Spectrum548778 scans: 37406
80973	DLISPR	928.554	2	0.00968936	9.84209	sp|Q96NW7|LRRC7_HUMAN;sp|Q96AV8|E2F7_HUMAN		File105259 Spectrum586635 scans: 37429
81032	LAVLER	928.591	2	0.000142814	30.3153	sp|Q14393|GAS6_HUMAN;sp|Q9UII4|HERC5_HUMAN		File105262 Spectrum689163 scans: 26695
82402	NAAGDTR	932.488	2	0.00846386	10.4899	sp|Q9Y240|CLC11_HUMAN		File105244 Spectrum2318 scans: 5024
83832	CTVGDR	935.47	2	0.00386141	13.9759	sp|Q8WWU7|ITLN2_HUMAN;sp|Q8WWA0|ITLN1_HUMAN		File105248 Spectrum152655 scans: 7735
83835	CTVGDR	935.47	2	0.000220808	28.2212	sp|Q8WWU7|ITLN2_HUMAN;sp|Q8WWA0|ITLN1_HUMAN		File105247 Spectrum115911 scans: 7650
84508	VLAYSR	936.56	2	0.00846386	10.4877	sp|P08571|CD14_HUMAN		File105255 Spectrum420950 scans: 19281
85193	SFTLSR	938.539	2	0.00684217	11.553	sp|P24043|LAMA2_HUMAN		File105256 Spectrum459859 scans: 20544
85605	HGETIR	940.529	2	0.00842075	10.5308	sp|Q8TBE0|BAHD1_HUMAN		File105249 Spectrum187936 scans: 6659
86018	TLYGFGG	942.501	2	0.000142814	29.4838	sp|P62805|H4_HUMAN		File105245 Spectrum65653 scans: 32321
86126	VTELPR	942.57	2	0.00939576	9.95842	sp|O15335|CHAD_HUMAN		File105255 Spectrum420547 scans: 18858
86819	GAVVAGSR	944.561	2	0.00122695	19.9161	sp|P49591|SYSC_HUMAN		File105247 Spectrum117426 scans: 9257
86883	APDGK	944.57	2	0.00449494	13.4656	sp|P02745|C1QA_HUMAN;sp|Q9HBL8|NMRL1_HUMAN;sp|A6NKD9|CC85C_HUMAN		File105252 Spectrum330900 scans: 41658
86893	APDGK	944.57	2	0.00407558	13.8634	sp|P02745|C1QA_HUMAN;sp|Q9HBL8|NMRL1_HUMAN;sp|A6NKD9|CC85C_HUMAN		File105252 Spectrum329690 scans: 40387
86902	APDGK	944.57	2	0.00784104	10.8574	sp|P02745|C1QA_HUMAN;sp|Q9HBL8|NMRL1_HUMAN;sp|A6NKD9|CC85C_HUMAN		File105252 Spectrum328890 scans: 39547
86908	APDGK	944.57	2	0.00226638	17.0296	sp|P02745|C1QA_HUMAN;sp|Q9HBL8|NMRL1_HUMAN;sp|A6NKD9|CC85C_HUMAN		File105252 Spectrum330090 scans: 40807
86910	APDGK	944.57	2	0.00286299	15.8479	sp|P02745|C1QA_HUMAN;sp|Q9HBL8|NMRL1_HUMAN;sp|A6NKD9|CC85C_HUMAN		File105252 Spectrum321882 scans: 32181
86929	APDGK	944.57	2	0.00854239	10.4537	sp|P02745|C1QA_HUMAN;sp|Q9HBL8|NMRL1_HUMAN;sp|A6NKD9|CC85C_HUMAN		File105252 Spectrum328490 scans: 39127
86942	APDGK	944.57	2	0.00772993	10.914	sp|P02745|C1QA_HUMAN;sp|Q9HBL8|NMRL1_HUMAN;sp|A6NKD9|CC85C_HUMAN		File105257 Spectrum486328 scans: 10165
87260	QAGAAGSR	945.519	2	0.00252165	16.5988	sp|Q14624|ITIH4_HUMAN		File105244 Spectrum2264 scans: 4968
87373	ISQLTR	945.581	2	0.00918894	10.0381	sp|P02675|FIBB_HUMAN		File105254 Spectrum395151 scans: 31207
87374	ISQLTR	945.581	2	0.00978343	9.80568	sp|P02675|FIBB_HUMAN		File105254 Spectrum399591 scans: 35869
87375	ISQLTR	945.581	2	0.00736278	11.1026	sp|P02675|FIBB_HUMAN		File105254 Spectrum397971 scans: 34168
87395	ISQLTR	945.581	2	0.00363668	14.2247	sp|P02675|FIBB_HUMAN		File105256 Spectrum457679 scans: 18253
87397	ISQLTR	945.581	2	0.00861481	10.3942	sp|P02675|FIBB_HUMAN		File105254 Spectrum404753 scans: 41337
87401	ISQLTR	945.581	2	0.00321814	15.1075	sp|P02675|FIBB_HUMAN		File105254 Spectrum402744 scans: 39226
87406	ISQLTR	945.581	2	0.00900273	10.1024	sp|P02675|FIBB_HUMAN		File105254 Spectrum404353 scans: 40917
87407	ISQLTR	945.581	2	0.00857158	10.4318	sp|P02675|FIBB_HUMAN		File105254 Spectrum383192 scans: 18106
87413	ISQLTR	945.581	2	0.00840637	10.5404	sp|P02675|FIBB_HUMAN		File105256 Spectrum476713 scans: 38623
87420	ISQLTR	945.581	2	0.0075896	10.9908	sp|P02675|FIBB_HUMAN		File105254 Spectrum383304 scans: 18254
87442	ISQLTR	945.581	2	0.00656235	11.7877	sp|P02675|FIBB_HUMAN		File105256 Spectrum477904 scans: 39874
87444	ISQLTR	945.581	2	0.00818249	10.6356	sp|P02675|FIBB_HUMAN		File105256 Spectrum478704 scans: 40714
87462	ASSALLR	945.581	2	0.00362131	14.2695	sp|Q08174|PCDH1_HUMAN		File105251 Spectrum271275 scans: 17828
87879	VETVDR	946.529	2	0.000353362	24.9293	sp|P0C0L4|CO4A_HUMAN;sp|P0C0L5|CO4B_HUMAN		File105244 Spectrum8523 scans: 11638
89408	AEFAER	950.502	2	0.00483165	13.191	sp|P09493|TPM1_HUMAN;sp|P07951|TPM2_HUMAN;sp|P06753|TPM3_HUMAN;sp|P67936|TPM4_HUMAN		File105244 Spectrum10795 scans: 14036
89412	AEFAER	950.502	2	0.00170677	18.1142	sp|P09493|TPM1_HUMAN;sp|P07951|TPM2_HUMAN;sp|P06753|TPM3_HUMAN;sp|P67936|TPM4_HUMAN		File105255 Spectrum416844 scans: 14846
89415	AEFAER	950.502	2	0.00160349	18.6435	sp|P09493|TPM1_HUMAN;sp|P07951|TPM2_HUMAN;sp|P06753|TPM3_HUMAN;sp|P67936|TPM4_HUMAN		File105257 Spectrum490269 scans: 14357
89627	ILFSSR	950.575	2	0.0057869	12.4377	sp|O14976|GAK_HUMAN		File105250 Spectrum244053 scans: 28268
90304	LLLLPR	952.664	2	0.00421948	13.7982	sp|Q1XH10|SKDA1_HUMAN;sp|O60888|CUTA_HUMAN		File105262 Spectrum698445 scans: 36502
90880	ELLVPR	954.606	2	0.00931576	10.0008	sp|P04217|A1BG_HUMAN		File105261 Spectrum648342 scans: 23452
90882	ELLVPR	954.606	2	0.000698875	22.1154	sp|P04217|A1BG_HUMAN		File105246 Spectrum93719 scans: 22841
90883	ELLVPR	954.606	2	0.00161733	18.429	sp|P04217|A1BG_HUMAN		File105262 Spectrum687883 scans: 25339
91097	TLAGIPR	955.602	2	0.00887719	10.1547	sp|Q13201|MMRN1_HUMAN		File105256 Spectrum459872 scans: 20558
91109	AVLGLVR	955.638	2	0.00491679	13.1238	sp|Q9UBX1|CATF_HUMAN		File105261 Spectrum650867 scans: 26262
91110	GAVVILR	955.638	2	0.00161733	18.536	sp|Q13683|ITA7_HUMAN		File105255 Spectrum425793 scans: 24443
91219	DTHSLR	956.524	2	0.00567365	12.547	sp|Q76LX8|ATS13_HUMAN		File105249 Spectrum188248 scans: 6987
91333	AVLQAAR	956.597	2	0.00316438	15.1815	sp|Q9Y4L1|HYOU1_HUMAN		File105254 Spectrum380732 scans: 15320
91588	GQAGLQR	957.556	2	0.00359562	14.3832	sp|P0C0L4|CO4A_HUMAN;sp|P0C0L5|CO4B_HUMAN		File105262 Spectrum672540 scans: 9005
91596	NVVGGQR	957.556	2	0.00717859	11.2461	sp|P31947|1433S_HUMAN		File105246 Spectrum80729 scans: 8387
91645	LEQLAR	957.581	2	0.0071316	11.2802	sp|Q01082|SPTB2_HUMAN;sp|P11277|SPTB1_HUMAN		File105260 Spectrum608656 scans: 20468
91647	SVVTPAR	957.581	2	0.00535304	12.878	sp|O95372|LYPA2_HUMAN		File105249 Spectrum192661 scans: 11931
91992	YVHGVR	958.555	2	0.00384314	13.9889	sp|P02751|FINC_HUMAN		File105250 Spectrum227515 scans: 10331
92092	LVTELR	958.601	2	0.00297642	15.5337	sp|P04114|APOB_HUMAN;sp|Q9ULK0|GRID1_HUMAN		File105245 Spectrum58111 scans: 24306
92799	AETAANR	960.519	2	0.00538741	12.8239	sp|P12814|ACTN1_HUMAN;sp|O43707|ACTN4_HUMAN		File105258 Spectrum520207 scans: 6656
92800	AETAANR	960.519	2	0.000739287	21.9245	sp|P12814|ACTN1_HUMAN;sp|O43707|ACTN4_HUMAN		File105257 Spectrum482156 scans: 5634
92809	AETAANR	960.519	2	0.000271762	27.5399	sp|P12814|ACTN1_HUMAN;sp|O43707|ACTN4_HUMAN		File105259 Spectrum557697 scans: 6406
92876	SGSGLVGR	960.556	2	0.00607837	12.2313	sp|P10909|CLUS_HUMAN		File105246 Spectrum83470 scans: 11803
92878	SGSGLVGR	960.556	2	0.00811984	10.6774	sp|P10909|CLUS_HUMAN		File105254 Spectrum377179 scans: 11518
92883	SGSGLVGR	960.556	2	0.000523635	23.0349	sp|P10909|CLUS_HUMAN		File105247 Spectrum119384 scans: 11604
92885	SGSGLVGR	960.556	2	3.31806e-05	36.666	sp|P10909|CLUS_HUMAN		File105246 Spectrum83151 scans: 11433
92888	SGSGLVGR	960.556	2	0.000142814	29.7446	sp|P10909|CLUS_HUMAN		File105246 Spectrum108640 scans: 38664
92889	SGSGLVGR	960.556	2	0.00046256	24.3735	sp|P10909|CLUS_HUMAN		File105246 Spectrum110230 scans: 40338
92891	SGSGLVGR	960.556	2	0.00653716	11.8625	sp|P10909|CLUS_HUMAN		File105246 Spectrum107440 scans: 37404
92893	SGSGLVGR	960.556	2	0.000635713	22.5551	sp|P10909|CLUS_HUMAN		File105246 Spectrum109041 scans: 39089
92894	SGSGLVGR	960.556	2	9.13869e-05	32.2922	sp|P10909|CLUS_HUMAN		File105246 Spectrum110636 scans: 40765
92897	SGSGLVGR	960.556	2	9.13869e-05	32.8959	sp|P10909|CLUS_HUMAN		File105246 Spectrum108241 scans: 38245
92899	SGSGLVGR	960.556	2	3.31806e-05	34.8487	sp|P10909|CLUS_HUMAN		File105246 Spectrum109830 scans: 39918
92904	LAASQSR	960.556	2	0.00326535	14.9627	sp|P22692|IBP4_HUMAN		File105249 Spectrum190505 scans: 9606
92905	SGSGLVGR	960.556	2	0.00316438	15.1725	sp|P10909|CLUS_HUMAN		File105246 Spectrum110974 scans: 41144
92911	SGSGLVGR	960.556	2	0.00165575	18.3311	sp|P10909|CLUS_HUMAN		File105246 Spectrum82255 scans: 10371
92919	SGSGLVGR	960.556	2	0.000523635	23.3048	sp|P10909|CLUS_HUMAN		File105246 Spectrum109434 scans: 39502
92920	SGSGLVGR	960.556	2	0.000948413	20.9603	sp|P10909|CLUS_HUMAN		File105250 Spectrum229411 scans: 12390
92924	SGSGLVGR	960.556	2	3.31806e-05	36.3117	sp|P10909|CLUS_HUMAN		File105246 Spectrum82781 scans: 11032
92926	SGSGLVGR	960.556	2	0.00479997	13.2199	sp|P10909|CLUS_HUMAN		File105246 Spectrum105621 scans: 35425
92927	SGSGLVGR	960.556	2	0.00885093	10.1926	sp|P10909|CLUS_HUMAN		File105246 Spectrum107841 scans: 37825
92932	SGSGLVGR	960.556	2	0.00868195	10.2932	sp|P10909|CLUS_HUMAN		File105246 Spectrum105221 scans: 35005
92935	SGSGLVGR	960.556	2	0	38.1061	sp|P10909|CLUS_HUMAN		File105246 Spectrum82488 scans: 10679
92937	SGSGLVGR	960.556	2	0.00424906	13.7255	sp|P10909|CLUS_HUMAN		File105249 Spectrum192673 scans: 11943
92941	SGSGLVGR	960.556	2	0	44.8777	sp|P10909|CLUS_HUMAN		File105246 Spectrum82487 scans: 10677
94017	YHMQR	962.496	2	0.00466415	13.3135	sp|Q16543|CDC37_HUMAN		File105248 Spectrum153824 scans: 8964
94164	SGMNVAR	962.517	2	0.000195673	28.5982	sp|P14618|KPYM_HUMAN		File105245 Spectrum46068 scans: 11147
94218	AGFGNLR	962.55	2	0.00149417	19.1527	sp|Q14314|FGL2_HUMAN		File105254 Spectrum385461 scans: 20564
94263	APIFMR	962.557	2	0.00680893	11.5726	sp|P50225|ST1A1_HUMAN;sp|P50226|ST1A2_HUMAN		File105261 Spectrum649851 scans: 25116
94275	ELAVFR	962.575	2	0.0015893	18.7329	sp|P18065|IBP2_HUMAN		File105261 Spectrum650127 scans: 25441
94288	TPITFR	962.575	2	0.00944191	9.93628	sp|P00742|FA10_HUMAN		File105255 Spectrum424613 scans: 23199
94298	TPITFR	962.575	2	0.00457439	13.3521	sp|P00742|FA10_HUMAN		File105244 Spectrum19310 scans: 23223
94301	TPITFR	962.575	2	0.00606725	12.2951	sp|P00742|FA10_HUMAN		File105244 Spectrum18512 scans: 22385
94451	LVFTVR	962.612	2	0.00473015	13.2514	sp|P12111|CO6A3_HUMAN		File105261 Spectrum653250 scans: 28871
94700	DGFIQR	963.534	2	0.00736278	11.118	sp|P13611|CSPG2_HUMAN		File105244 Spectrum13467 scans: 16936
95067	DYLAAIA	964.543	2	0.00161733	18.4933	sp|P25787|PSA2_HUMAN		File105254 Spectrum397890 scans: 34082
95247	LSITFR	964.591	2	0.00149417	19.1687	sp|P00488|F13A_HUMAN		File105246 Spectrum99306 scans: 28742
95249	LSITFR	964.591	2	0.00279148	15.9076	sp|P00488|F13A_HUMAN		File105261 Spectrum652981 scans: 28585
95479	ITCTSR	965.517	2	0.00170677	18.0894	sp|P02751|FINC_HUMAN		File105253 Spectrum338978 scans: 10572
95493	ITCTSR	965.517	2	0.0090294	10.0823	sp|P02751|FINC_HUMAN		File105249 Spectrum191692 scans: 10908
95497	ITCTSR	965.517	2	0.0087745	10.2512	sp|P02751|FINC_HUMAN		File105249 Spectrum191821 scans: 11048
95672	ALPPIAR	965.622	2	0.00279148	15.9405	sp|Q9BUD6|SPON2_HUMAN		File105244 Spectrum18066 scans: 21910
95757	GSQQYR	966.509	2	0.00606725	12.2718	sp|Q3ZCM7|TBB8_HUMAN;sp|Q9BUF5|TBB6_HUMAN;sp|Q13885|TBB2A_HUMAN;sp|Q9BVA1|TBB2B_HUMAN;sp|P68371|TBB4B_HUMAN;sp|Q13509|TBB3_HUMAN;sp|P04350|TBB4A_HUMAN;sp|P07437|TBB5_HUMAN;sp|A6NNZ2|TBB8L_HUMAN		File105257 Spectrum482675 scans: 6181
95760	GSQQYR	966.509	2	0.0039505	13.9443	sp|Q3ZCM7|TBB8_HUMAN;sp|Q9BUF5|TBB6_HUMAN;sp|Q13885|TBB2A_HUMAN;sp|Q9BVA1|TBB2B_HUMAN;sp|P68371|TBB4B_HUMAN;sp|Q13509|TBB3_HUMAN;sp|P04350|TBB4A_HUMAN;sp|P07437|TBB5_HUMAN;sp|A6NNZ2|TBB8L_HUMAN		File105258 Spectrum520444 scans: 6906
95876	AELSYR	966.534	2	0.00605682	12.3166	sp|Q14247|SRC8_HUMAN		File105254 Spectrum381352 scans: 15971
95893	TYLWR	966.549	2	0.00801626	10.7635	sp|Q9NY35|CLDN1_HUMAN		File105259 Spectrum576162 scans: 26227
96429	STITYR	968.549	2	0.000284136	27.0639	sp|P07357|CO8A_HUMAN		File105247 Spectrum120290 scans: 12717
96490	ALAVNPR	968.597	2	0.00424906	13.7618	sp|Q9Y490|TLN1_HUMAN		File105253 Spectrum344386 scans: 16517
96840	VIAPWR	969.596	2	0.0030964	15.2957	sp|P00966|ASSY_HUMAN		File105261 Spectrum650786 scans: 26161
96874	ALLTAPR	969.617	2	3.31806e-05	33.816	sp|P01160|ANF_HUMAN		File105259 Spectrum572013 scans: 21727
96880	GVISIPR	969.617	2	0.00702372	11.3657	sp|P04114|APOB_HUMAN		File105258 Spectrum535667 scans: 23504
96883	GVISIPR	969.617	2	0.00607837	12.231	sp|P04114|APOB_HUMAN		File105259 Spectrum574223 scans: 24106
96886	GVISIPR	969.617	2	0.00490067	13.1391	sp|P04114|APOB_HUMAN		File105255 Spectrum426507 scans: 25193
96889	GVISIPR	969.617	2	0.00674583	11.6227	sp|P04114|APOB_HUMAN		File105255 Spectrum426106 scans: 24772
97128	QPVAATR	970.576	2	0.00046256	24.1896	sp|P11678|PERE_HUMAN;sp|P05164|PERM_HUMAN		File105262 Spectrum672533 scans: 8997
97176	NVIAGIR	970.613	2	0.00776028	10.8936	sp|Q9Y6Z7|COL10_HUMAN		File105244 Spectrum17126 scans: 20923
97179	AAIQALR	970.613	2	0.00241475	16.8028	sp|P04114|APOB_HUMAN		File105244 Spectrum15872 scans: 19545
97184	NVIAGIR	970.613	2	0.002249	17.0395	sp|Q9Y6Z7|COL10_HUMAN		File105256 Spectrum459866 scans: 20552
97188	NVIAGIR	970.613	2	0.00259438	16.4711	sp|Q9Y6Z7|COL10_HUMAN		File105244 Spectrum17961 scans: 21800
97192	NVIAGIR	970.613	2	0.00241475	16.7861	sp|Q9Y6Z7|COL10_HUMAN		File105263 Spectrum722589 scans: 21293
97196	NVIAGIR	970.613	2	0.00854239	10.4569	sp|Q9Y6Z7|COL10_HUMAN		File105259 Spectrum571974 scans: 21686
97371	TQNQPR	971.535	2	0.00367048	14.1723	sp|Q5JRA6|TGO1_HUMAN		File105255 Spectrum407643 scans: 5164
97424	VVGQQGR	971.572	2	0.000841557	21.2099	sp|O14773|TPP1_HUMAN		File105247 Spectrum117347 scans: 9174
97720	QGVDVAR	972.556	2	0.00481513	13.2015	sp|P46531|NOTC1_HUMAN		File105250 Spectrum228074 scans: 10931
97721	IEQAQR	972.556	2	0.0033509	14.9032	sp|P18206|VINC_HUMAN		File105252 Spectrum301648 scans: 9943
97767	VIAATNR	972.592	2	0.00377415	14.0564	sp|P17980|PRS6A_HUMAN		File105253 Spectrum341838 scans: 13799
98423	ILLSSGR	973.612	2	0.00479997	13.2276	sp|P78371|TCPB_HUMAN		File105261 Spectrum648325 scans: 23434
98424	SALSIVR	973.612	2	0.00544792	12.7261	sp|P51452|DUS3_HUMAN		File105256 Spectrum460478 scans: 21198
98520	CQEGPR	974.481	2	0.00316438	15.2227	sp|O75636|FCN3_HUMAN		File105244 Spectrum3105 scans: 5853
98526	CQEGPR	974.481	2	0.00717859	11.2425	sp|O75636|FCN3_HUMAN		File105244 Spectrum3288 scans: 6107
98528	CQEGPR	974.481	2	0.00674583	11.6496	sp|O75636|FCN3_HUMAN		File105244 Spectrum3059 scans: 5805
98530	CQEGPR	974.481	2	0.00277652	16.0167	sp|O75636|FCN3_HUMAN		File105244 Spectrum4081 scans: 6946
98685	INVMNR	974.553	2	0.00452953	13.421	sp|Q13418|ILK_HUMAN		File105256 Spectrum458072 scans: 18667
98715	ELISER	974.56	2	0.00939576	9.95795	sp|P02790|HEMO_HUMAN		File105263 Spectrum718820 scans: 17336
98717	ELISER	974.56	2	0.00688841	11.525	sp|P02790|HEMO_HUMAN		File105245 Spectrum51485 scans: 17334
98720	ELISER	974.56	2	0.00763748	10.9642	sp|P02790|HEMO_HUMAN		File105246 Spectrum87959 scans: 16658
98748	GSTAVGVR	974.571	2	0.00727616	11.1978	sp|O14818|PSA7_HUMAN		File105263 Spectrum712266 scans: 9961
98749	GTVNVTR	974.571	2	0.00356129	14.4632	sp|Q13976|KGP1_HUMAN		File105245 Spectrum46032 scans: 11109
99060	AEEWGR	975.498	2	0.00346726	14.6431	sp|P35542|SAA4_HUMAN		File105259 Spectrum590501 scans: 41496
99062	AEEWGR	975.498	2	0.00900273	10.108	sp|P35542|SAA4_HUMAN		File105259 Spectrum590901 scans: 41916
99068	AEEWGR	975.498	2	0.00554636	12.6947	sp|P35542|SAA4_HUMAN		File105259 Spectrum590093 scans: 41067
99069	AEEWGR	975.498	2	0.00653716	11.8311	sp|P35542|SAA4_HUMAN		File105259 Spectrum591688 scans: 42745
99070	AEEWGR	975.498	2	0.00857158	10.434	sp|P35542|SAA4_HUMAN		File105259 Spectrum591301 scans: 42336
99150	ANSAGATR	975.53	2	3.31806e-05	36.7591	sp|P06396|GELS_HUMAN		File105257 Spectrum481852 scans: 5315
99152	ANSAGATR	975.53	2	0.000195673	28.749	sp|P06396|GELS_HUMAN		File105255 Spectrum407758 scans: 5285
99157	ANSAGATR	975.53	2	0	38.2634	sp|P06396|GELS_HUMAN		File105258 Spectrum519209 scans: 5607
99160	IGDTWR	975.534	2	0.00526581	12.9855	sp|P02751|FINC_HUMAN		File105258 Spectrum533219 scans: 20795
99256	LMTNLR	975.574	2	0.00869752	10.2867	sp|Q9Y623|MYH4_HUMAN;sp|Q9UKX2|MYH2_HUMAN;sp|A7E2Y1|MYH7B_HUMAN;sp|Q9UKX3|MYH13_HUMAN;sp|P12883|MYH7_HUMAN;sp|P12882|MYH1_HUMAN;sp|P13535|MYH8_HUMAN;sp|P13533|MYH6_HUMAN		File105258 Spectrum534515 scans: 22253
99278	LMTNLR	975.574	2	0.0090294	10.0842	sp|Q9Y623|MYH4_HUMAN;sp|Q9UKX2|MYH2_HUMAN;sp|A7E2Y1|MYH7B_HUMAN;sp|Q9UKX3|MYH13_HUMAN;sp|P12883|MYH7_HUMAN;sp|P12882|MYH1_HUMAN;sp|P13535|MYH8_HUMAN;sp|P13533|MYH6_HUMAN		File105258 Spectrum534978 scans: 22778
99393	FLLQAR	975.607	2	0.00149417	19.1875	sp|P07360|CO8G_HUMAN		File105261 Spectrum652068 scans: 27625
99395	FLLQAR	975.607	2	0.00249047	16.7152	sp|P07360|CO8G_HUMAN		File105261 Spectrum651660 scans: 27195
99532	AQMQSPA	976.485	2	0.000820712	21.3687	sp|P03952|KLKB1_HUMAN	Oxidation (M) [15.99]	File105252 Spectrum300271 scans: 8409
99948	SSTSPDR	977.498	2	0.000353362	24.7974	sp|P04217|A1BG_HUMAN		File105244 Spectrum2363 scans: 5072
100716	SMLDNR	979.496	2	0.00656235	11.7827	sp|Q9H3S7|PTN23_HUMAN	Oxidation (M) [15.99]	File105255 Spectrum414497 scans: 12376
101196	SFSNAAR	980.524	2	0.00714683	11.2624	sp|O75694|NU155_HUMAN		File105249 Spectrum192540 scans: 11804
101938	FSNSGSR	982.503	2	0.000284136	27.0768	sp|P14555|PA2GA_HUMAN		File105249 Spectrum191386 scans: 10583
101972	YEVSTR	982.529	2	0.00733507	11.1484	sp|Q9NPG4|PCD12_HUMAN		File105252 Spectrum303710 scans: 12499
102274	TNFAFR	983.539	2	0.00706975	11.3198	sp|P43652|AFAM_HUMAN		File105244 Spectrum20030 scans: 23979
102407	VVNPTLL	983.622	2	0.000220808	28.2828	sp|Q9UK55|ZPI_HUMAN		File105263 Spectrum736470 scans: 35931
102933	LQAQAAR	985.587	2	0.00901617	10.0872	sp|Q8NBP7|PCSK9_HUMAN		File105249 Spectrum192061 scans: 11300
103015	ILENLR	985.612	2	0.00529808	12.9685	sp|P68400|CSK21_HUMAN;sp|P17540|KCRS_HUMAN;sp|P12532|KCRU_HUMAN;sp|Q8NEV1|CSK23_HUMAN;sp|P19784|CSK22_HUMAN		File105262 Spectrum690493 scans: 28092
103276	SAQEPAR	986.535	2	0.00160349	18.6652	sp|P25685|DNJB1_HUMAN		File105244 Spectrum3072 scans: 5818
103300	GEIFHR	986.55	2	0.00380909	14.0143	sp|P18428|LBP_HUMAN		File105258 Spectrum528640 scans: 15689
103303	GEIFHR	986.55	2	0.00174197	17.9348	sp|P18428|LBP_HUMAN		File105262 Spectrum678229 scans: 15201
103393	ANITAIR	986.608	2	0.00991474	9.72679	sp|P49368|TCPG_HUMAN		File105252 Spectrum308802 scans: 18089
103396	VQTAALR	986.608	2	0.00213976	17.3184	sp|O00505|IMA4_HUMAN;sp|O00629|IMA3_HUMAN		File105250 Spectrum232264 scans: 15391
103473	LILFPR	986.648	2	0.00562674	12.5852	sp|P26373|RL13_HUMAN		File105262 Spectrum699821 scans: 37947
104013	LTVGLTR	987.628	2	0.00879003	10.2265	sp|P02751|FINC_HUMAN		File105263 Spectrum724658 scans: 23470
104043	LTVGLTR	987.628	2	0.000284136	26.2539	sp|P02751|FINC_HUMAN		File105259 Spectrum574621 scans: 24524
104045	LTVGLTR	987.628	2	0.00155198	18.8166	sp|P02751|FINC_HUMAN		File105259 Spectrum574202 scans: 24084
104046	LTVGLTR	987.628	2	0.00134808	19.6212	sp|P02751|FINC_HUMAN		File105260 Spectrum610760 scans: 22700
104048	LTVGLTR	987.628	2	0.00532472	12.9147	sp|P02751|FINC_HUMAN		File105259 Spectrum591069 scans: 42092
104053	LTVGLTR	987.628	2	0.000523635	23.3586	sp|P02751|FINC_HUMAN		File105258 Spectrum536363 scans: 24237
104056	LTVGLTR	987.628	2	0.00698416	11.4444	sp|P02751|FINC_HUMAN		File105245 Spectrum57991 scans: 24180
104917	AAANQMR	989.528	2	0.000142814	30.4078	sp|P0C0L4|CO4A_HUMAN;sp|P0C0L5|CO4B_HUMAN		File105262 Spectrum672670 scans: 9153
104922	AAANQMR	989.528	2	3.31806e-05	35.7003	sp|P0C0L4|CO4A_HUMAN;sp|P0C0L5|CO4B_HUMAN		File105262 Spectrum672781 scans: 9316
104926	AAANQMR	989.528	2	9.13869e-05	32.5637	sp|P0C0L4|CO4A_HUMAN;sp|P0C0L5|CO4B_HUMAN		File105263 Spectrum710912 scans: 8410
104928	AAANQMR	989.528	2	0.00135895	19.5486	sp|P0C0L4|CO4A_HUMAN;sp|P0C0L5|CO4B_HUMAN		File105262 Spectrum672535 scans: 9000
104938	AAANQMR	989.528	2	0.00607837	12.26	sp|P0C0L4|CO4A_HUMAN;sp|P0C0L5|CO4B_HUMAN		File105255 Spectrum410805 scans: 8500
104939	AAANQMR	989.528	2	0.00151223	18.9238	sp|P0C0L4|CO4A_HUMAN;sp|P0C0L5|CO4B_HUMAN		File105260 Spectrum596637 scans: 7433
104942	AAANQMR	989.528	2	0.00135895	19.5277	sp|P0C0L4|CO4A_HUMAN;sp|P0C0L5|CO4B_HUMAN		File105263 Spectrum711513 scans: 9117
104944	AAANQMR	989.528	2	0.000220808	28.2404	sp|P0C0L4|CO4A_HUMAN;sp|P0C0L5|CO4B_HUMAN		File105262 Spectrum672239 scans: 8638
104947	AAANQMR	989.528	2	0.000142814	30.4881	sp|P0C0L4|CO4A_HUMAN;sp|P0C0L5|CO4B_HUMAN		File105263 Spectrum711112 scans: 8695
104948	AAANQMR	989.528	2	6.51152e-05	33.1313	sp|P0C0L4|CO4A_HUMAN;sp|P0C0L5|CO4B_HUMAN		File105262 Spectrum672247 scans: 8652
104956	AAANQMR	989.528	2	0.00316438	15.2016	sp|P0C0L4|CO4A_HUMAN;sp|P0C0L5|CO4B_HUMAN		File105262 Spectrum673782 scans: 10462
104985	AAANQMR	989.528	2	0.000195673	28.7977	sp|P0C0L4|CO4A_HUMAN;sp|P0C0L5|CO4B_HUMAN		File105262 Spectrum704638 scans: 43048
104989	AAANQMR	989.528	2	0.00777517	10.875	sp|P0C0L4|CO4A_HUMAN;sp|P0C0L5|CO4B_HUMAN		File105263 Spectrum707798 scans: 4578
104990	AAANQMR	989.528	2	0.00241475	16.792	sp|P0C0L4|CO4A_HUMAN;sp|P0C0L5|CO4B_HUMAN		File105263 Spectrum705457 scans: 198
104998	AAANQMR	989.528	2	0.00170677	18.1129	sp|P0C0L4|CO4A_HUMAN;sp|P0C0L5|CO4B_HUMAN		File105263 Spectrum705708 scans: 775
104999	AAANQMR	989.528	2	0.00135895	19.5991	sp|P0C0L4|CO4A_HUMAN;sp|P0C0L5|CO4B_HUMAN		File105263 Spectrum706584 scans: 2482
105001	AAANQMR	989.528	2	0.00604196	12.3275	sp|P0C0L4|CO4A_HUMAN;sp|P0C0L5|CO4B_HUMAN		File105263 Spectrum708066 scans: 5394
105002	AAANQMR	989.528	2	9.13869e-05	32.4787	sp|P0C0L4|CO4A_HUMAN;sp|P0C0L5|CO4B_HUMAN		File105263 Spectrum706832 scans: 2932
105003	AAANQMR	989.528	2	0.000170804	28.8839	sp|P0C0L4|CO4A_HUMAN;sp|P0C0L5|CO4B_HUMAN		File105263 Spectrum706707 scans: 2706
105007	AAANQMR	989.528	2	0.000353362	25.086	sp|P0C0L4|CO4A_HUMAN;sp|P0C0L5|CO4B_HUMAN		File105263 Spectrum707099 scans: 3409
105008	AAANQMR	989.528	2	0.000142814	29.4511	sp|P0C0L4|CO4A_HUMAN;sp|P0C0L5|CO4B_HUMAN		File105263 Spectrum706551 scans: 2416
105009	AAANQMR	989.528	2	0.00108865	20.4196	sp|P0C0L4|CO4A_HUMAN;sp|P0C0L5|CO4B_HUMAN		File105263 Spectrum707218 scans: 3616
105010	AAANQMR	989.528	2	0.00135895	19.5912	sp|P0C0L4|CO4A_HUMAN;sp|P0C0L5|CO4B_HUMAN		File105263 Spectrum706209 scans: 1804
105011	AAANQMR	989.528	2	0.00175928	17.8927	sp|P0C0L4|CO4A_HUMAN;sp|P0C0L5|CO4B_HUMAN		File105262 Spectrum705259 scans: 43770
105012	AAANQMR	989.528	2	0.000284136	27.1255	sp|P0C0L4|CO4A_HUMAN;sp|P0C0L5|CO4B_HUMAN		File105263 Spectrum706334 scans: 2030
105013	AAANQMR	989.528	2	0.000142814	29.3485	sp|P0C0L4|CO4A_HUMAN;sp|P0C0L5|CO4B_HUMAN		File105263 Spectrum706453 scans: 2251
105019	AAANQMR	989.528	2	0.000927116	21.0958	sp|P0C0L4|CO4A_HUMAN;sp|P0C0L5|CO4B_HUMAN		File105263 Spectrum705796 scans: 971
105020	AAANQMR	989.528	2	0.000195673	28.8034	sp|P0C0L4|CO4A_HUMAN;sp|P0C0L5|CO4B_HUMAN		File105263 Spectrum707083 scans: 3383
105021	AAANQMR	989.528	2	0.000820712	21.2872	sp|P0C0L4|CO4A_HUMAN;sp|P0C0L5|CO4B_HUMAN		File105263 Spectrum707661 scans: 4344
105024	AAANQMR	989.528	2	0.00267473	16.2552	sp|P0C0L4|CO4A_HUMAN;sp|P0C0L5|CO4B_HUMAN		File105262 Spectrum668882 scans: 4155
105026	AAANQMR	989.528	2	0.00362131	14.275	sp|P0C0L4|CO4A_HUMAN;sp|P0C0L5|CO4B_HUMAN		File105262 Spectrum668636 scans: 3768
105028	AAANQMR	989.528	2	0.00263306	16.45	sp|P0C0L4|CO4A_HUMAN;sp|P0C0L5|CO4B_HUMAN		File105262 Spectrum702664 scans: 40965
105032	AAANQMR	989.528	2	0.00213976	17.3026	sp|P0C0L4|CO4A_HUMAN;sp|P0C0L5|CO4B_HUMAN		File105263 Spectrum705373 scans: 6
105034	AAANQMR	989.528	2	0.00175928	17.9223	sp|P0C0L4|CO4A_HUMAN;sp|P0C0L5|CO4B_HUMAN		File105263 Spectrum705616 scans: 576
105035	AAANQMR	989.528	2	0.000523635	23.3232	sp|P0C0L4|CO4A_HUMAN;sp|P0C0L5|CO4B_HUMAN		File105263 Spectrum706100 scans: 1590
105036	AAANQMR	989.528	2	0.00167515	18.2845	sp|P0C0L4|CO4A_HUMAN;sp|P0C0L5|CO4B_HUMAN		File105262 Spectrum668233 scans: 3137
105037	AAANQMR	989.528	2	0.00699565	11.4185	sp|P0C0L4|CO4A_HUMAN;sp|P0C0L5|CO4B_HUMAN		File105262 Spectrum668394 scans: 3390
105038	AAANQMR	989.528	2	0.00170677	18.0714	sp|P0C0L4|CO4A_HUMAN;sp|P0C0L5|CO4B_HUMAN		File105262 Spectrum667447 scans: 1884
105039	AAANQMR	989.528	2	0.00865524	10.356	sp|P0C0L4|CO4A_HUMAN;sp|P0C0L5|CO4B_HUMAN		File105262 Spectrum669073 scans: 4431
105040	AAANQMR	989.528	2	0.00736278	11.1069	sp|P0C0L4|CO4A_HUMAN;sp|P0C0L5|CO4B_HUMAN		File105262 Spectrum667914 scans: 2632
105041	AAANQMR	989.528	2	0.00535304	12.8626	sp|P0C0L4|CO4A_HUMAN;sp|P0C0L5|CO4B_HUMAN		File105262 Spectrum668711 scans: 3893
105043	AAANQMR	989.528	2	0.00259438	16.4831	sp|P0C0L4|CO4A_HUMAN;sp|P0C0L5|CO4B_HUMAN		File105262 Spectrum704246 scans: 42634
105047	AAANQMR	989.528	2	0.000284136	26.3904	sp|P0C0L4|CO4A_HUMAN;sp|P0C0L5|CO4B_HUMAN		File105263 Spectrum706884 scans: 3020
105048	AAANQMR	989.528	2	0.00148241	19.2061	sp|P0C0L4|CO4A_HUMAN;sp|P0C0L5|CO4B_HUMAN		File105263 Spectrum707352 scans: 3850
105049	AAANQMR	989.528	2	0.000927116	20.9837	sp|P0C0L4|CO4A_HUMAN;sp|P0C0L5|CO4B_HUMAN		File105263 Spectrum706954 scans: 3156
105050	AAANQMR	989.528	2	0.000781581	21.6036	sp|P0C0L4|CO4A_HUMAN;sp|P0C0L5|CO4B_HUMAN		File105263 Spectrum705900 scans: 1179
105051	AAANQMR	989.528	2	0.00137982	19.3298	sp|P0C0L4|CO4A_HUMAN;sp|P0C0L5|CO4B_HUMAN		File105263 Spectrum706000 scans: 1384
105054	AAANQMR	989.528	2	9.13869e-05	31.1696	sp|P0C0L4|CO4A_HUMAN;sp|P0C0L5|CO4B_HUMAN		File105262 Spectrum704992 scans: 43441
105056	AAANQMR	989.528	2	0.0071316	11.2691	sp|P0C0L4|CO4A_HUMAN;sp|P0C0L5|CO4B_HUMAN		File105262 Spectrum669262 scans: 4706
105057	AAANQMR	989.528	2	0.00449494	13.5082	sp|P0C0L4|CO4A_HUMAN;sp|P0C0L5|CO4B_HUMAN		File105262 Spectrum668923 scans: 4208
105058	AAANQMR	989.528	2	0.00844893	10.5021	sp|P0C0L4|CO4A_HUMAN;sp|P0C0L5|CO4B_HUMAN		File105262 Spectrum669460 scans: 4987
105059	AAANQMR	989.528	2	0.00368713	14.1445	sp|P0C0L4|CO4A_HUMAN;sp|P0C0L5|CO4B_HUMAN		File105262 Spectrum667659 scans: 2200
105060	AAANQMR	989.528	2	0.00326535	14.9762	sp|P0C0L4|CO4A_HUMAN;sp|P0C0L5|CO4B_HUMAN		File105262 Spectrum668555 scans: 3643
105065	AAANQMR	989.528	2	0.00443787	13.5866	sp|P0C0L4|CO4A_HUMAN;sp|P0C0L5|CO4B_HUMAN		File105262 Spectrum705273 scans: 43791
105066	AAANQMR	989.528	2	0.00271036	16.1249	sp|P0C0L4|CO4A_HUMAN;sp|P0C0L5|CO4B_HUMAN		File105263 Spectrum707503 scans: 4094
105067	AAANQMR	989.528	2	0.00768653	10.9462	sp|P0C0L4|CO4A_HUMAN;sp|P0C0L5|CO4B_HUMAN		File105262 Spectrum666710 scans: 671
105069	AAANQMR	989.528	2	0.00360875	14.2975	sp|P0C0L4|CO4A_HUMAN;sp|P0C0L5|CO4B_HUMAN		File105262 Spectrum667285 scans: 1629
105072	AAANQMR	989.528	2	0.00226638	17.02	sp|P0C0L4|CO4A_HUMAN;sp|P0C0L5|CO4B_HUMAN		File105262 Spectrum703445 scans: 41792
105076	AAANQMR	989.528	2	0.00363668	14.1998	sp|P0C0L4|CO4A_HUMAN;sp|P0C0L5|CO4B_HUMAN		File105262 Spectrum703845 scans: 42213
105097	AAANQMR	989.528	2	0.00776028	10.8912	sp|P0C0L4|CO4A_HUMAN;sp|P0C0L5|CO4B_HUMAN		File105261 Spectrum634533 scans: 8658
105105	AAANQMR	989.528	2	9.13869e-05	32.4006	sp|P0C0L4|CO4A_HUMAN;sp|P0C0L5|CO4B_HUMAN		File105245 Spectrum43632 scans: 8534
105106	AAANQMR	989.528	2	0.00978343	9.8046	sp|P0C0L4|CO4A_HUMAN;sp|P0C0L5|CO4B_HUMAN		File105262 Spectrum670681 scans: 6890
105115	AAANQMR	989.528	2	0.000284136	26.3333	sp|P0C0L4|CO4A_HUMAN;sp|P0C0L5|CO4B_HUMAN		File105261 Spectrum634680 scans: 8815
105129	AAANQMR	989.528	2	0.000284136	27.262	sp|P0C0L4|CO4A_HUMAN;sp|P0C0L5|CO4B_HUMAN		File105261 Spectrum634364 scans: 8470
105130	AAANQMR	989.528	2	0.000220808	27.8975	sp|P0C0L4|CO4A_HUMAN;sp|P0C0L5|CO4B_HUMAN		File105261 Spectrum634328 scans: 8423
105140	AAANQMR	989.528	2	0.00267473	16.3423	sp|P0C0L4|CO4A_HUMAN;sp|P0C0L5|CO4B_HUMAN		File105262 Spectrum673052 scans: 9656
105747	AVANTMR	990.548	2	9.13869e-05	31.3488	sp|P48643|TCPE_HUMAN		File105248 Spectrum156344 scans: 11694
105749	AVANTMR	990.548	2	0.000508955	23.4864	sp|P48643|TCPE_HUMAN		File105248 Spectrum156296 scans: 11643
105823	NNFVIR	990.581	2	0.00798289	10.7738	sp|Q12805|FBLN3_HUMAN		File105253 Spectrum348406 scans: 21000
106187	LFNVDR	991.565	2	0.00245306	16.7543	sp|P25788|PSA3_HUMAN		File105263 Spectrum727062 scans: 26008
106381	LGGSDCR	992.491	2	0.00688841	11.5322	sp|O95154|ARK73_HUMAN		File105253 Spectrum338987 scans: 10581
106575	VFVFPR	992.601	2	0.00721245	11.2337	sp|P02743|SAMP_HUMAN		File105254 Spectrum396050 scans: 32150
106579	VFVFPR	992.601	2	0.000284136	25.8388	sp|P02743|SAMP_HUMAN		File105261 Spectrum657475 scans: 33489
106580	VFVFPR	992.601	2	3.31806e-05	35.2983	sp|P02743|SAMP_HUMAN		File105250 Spectrum247832 scans: 32287
106581	VFVFPR	992.601	2	0.000271762	27.7092	sp|P02743|SAMP_HUMAN		File105261 Spectrum658275 scans: 34329
106583	VFVFPR	992.601	2	0.000284136	26.5152	sp|P02743|SAMP_HUMAN		File105261 Spectrum656319 scans: 32242
106585	VFVFPR	992.601	2	3.31806e-05	36.8323	sp|P02743|SAMP_HUMAN		File105246 Spectrum102518 scans: 32116
106587	VFVFPR	992.601	2	0.000142814	30.383	sp|P02743|SAMP_HUMAN		File105261 Spectrum656670 scans: 32633
106588	VFVFPR	992.601	2	0.000120045	30.8829	sp|P02743|SAMP_HUMAN		File105262 Spectrum696952 scans: 34934
106589	VFVFPR	992.601	2	6.51152e-05	33.6527	sp|P02743|SAMP_HUMAN		File105262 Spectrum696552 scans: 34514
106590	VFVFPR	992.601	2	0.000142814	30.482	sp|P02743|SAMP_HUMAN		File105261 Spectrum657875 scans: 33909
106600	VFVFPR	992.601	2	9.13869e-05	32.5184	sp|P02743|SAMP_HUMAN		File105263 Spectrum733656 scans: 32972
106601	VFVFPR	992.601	2	0.000120045	30.8508	sp|P02743|SAMP_HUMAN		File105262 Spectrum696140 scans: 34081
106945	IAFSATR	993.581	2	0.000508955	23.4487	sp|P02746|C1QB_HUMAN		File105257 Spectrum495901 scans: 20574
106948	IAFSATR	993.581	2	0.000309008	25.4886	sp|P02746|C1QB_HUMAN		File105259 Spectrum572570 scans: 22351
106950	IAFSATR	993.581	2	0.000449818	24.5129	sp|P02746|C1QB_HUMAN		File105258 Spectrum533123 scans: 20687
106951	IAFSATR	993.581	2	0.00257792	16.5274	sp|P02746|C1QB_HUMAN		File105257 Spectrum495886 scans: 20556
106955	IAFSATR	993.581	2	0.000170804	28.9668	sp|P02746|C1QB_HUMAN		File105257 Spectrum496624 scans: 21358
106956	IAFSATR	993.581	2	0.000120045	30.8095	sp|P02746|C1QB_HUMAN		File105257 Spectrum496224 scans: 20938
106960	IAFSATR	993.581	2	0.00760648	10.9836	sp|P02746|C1QB_HUMAN		File105258 Spectrum533716 scans: 21360
106965	IAFSATR	993.581	2	0.00174197	18.0334	sp|P02746|C1QB_HUMAN		File105258 Spectrum534116 scans: 21780
106968	IAFSATR	993.581	2	0.000309008	25.5031	sp|P02746|C1QB_HUMAN		File105259 Spectrum572216 scans: 21950
106970	IAFSATR	993.581	2	0.000800845	21.4447	sp|P02746|C1QB_HUMAN		File105261 Spectrum646873 scans: 21901
106972	IAFSATR	993.581	2	0.00257792	16.5562	sp|P02746|C1QB_HUMAN		File105257 Spectrum513604 scans: 39399
106974	IAFSATR	993.581	2	0.0029923	15.4559	sp|P02746|C1QB_HUMAN		File105260 Spectrum609527 scans: 21384
106978	IAFSATR	993.581	2	0.00318136	15.1486	sp|P02746|C1QB_HUMAN		File105258 Spectrum550252 scans: 38953
106980	IAFSATR	993.581	2	0.00226638	16.9979	sp|P02746|C1QB_HUMAN		File105262 Spectrum686315 scans: 23693
106981	IAFSATR	993.581	2	0.00325071	15.0289	sp|P02746|C1QB_HUMAN		File105250 Spectrum236956 scans: 20628
106983	IAFSATR	993.581	2	0.000759231	21.7409	sp|P02746|C1QB_HUMAN		File105257 Spectrum514896 scans: 40758
106984	IAFSATR	993.581	2	0.00607837	12.2672	sp|P02746|C1QB_HUMAN		File105258 Spectrum552363 scans: 41192
106989	IAFSATR	993.581	2	0.00349823	14.5923	sp|P02746|C1QB_HUMAN		File105258 Spectrum547610 scans: 36179
106991	IAFSATR	993.581	2	0.00861481	10.384	sp|P02746|C1QB_HUMAN		File105258 Spectrum550814 scans: 39543
106992	IAFSATR	993.581	2	0.00544792	12.748	sp|P02746|C1QB_HUMAN		File105258 Spectrum552763 scans: 41612
106994	IAFSATR	993.581	2	0.000353362	24.904	sp|P02746|C1QB_HUMAN		File105258 Spectrum551963 scans: 40772
106995	IAFSATR	993.581	2	9.13869e-05	32.452	sp|P02746|C1QB_HUMAN		File105263 Spectrum723127 scans: 21858
106998	IAFSATR	993.581	2	0.000220808	28.1107	sp|P02746|C1QB_HUMAN		File105246 Spectrum91853 scans: 20829
106999	IAFSATR	993.581	2	0.000195673	28.5203	sp|P02746|C1QB_HUMAN		File105258 Spectrum551217 scans: 39967
107007	IAFSATR	993.581	2	0.00570387	12.5216	sp|P02746|C1QB_HUMAN		File105260 Spectrum609521 scans: 21377
107009	IAFSATR	993.581	2	0.0056101	12.6036	sp|P02746|C1QB_HUMAN		File105246 Spectrum91906 scans: 20886
107031	IQVYSR	993.581	2	0.00174197	18.0468	sp|P61769|B2MG_HUMAN		File105254 Spectrum382783 scans: 17526
107131	LPVAPLR	993.654	2	0.00684217	11.5543	sp|P09871|C1S_HUMAN		File105260 Spectrum612654 scans: 24818
107135	LPVAPLR	993.654	2	0.00502086	13.0752	sp|P09871|C1S_HUMAN		File105260 Spectrum612847 scans: 25039
107275	SSCGSLR	994.507	2	0.00170677	18.1064	sp|P22792|CPN2_HUMAN		File105260 Spectrum597222 scans: 8109
107321	QASAFSR	994.54	2	0.000284136	27.1846	sp|Q15582|BGH3_HUMAN		File105246 Spectrum82601 scans: 10830
107323	QASAFSR	994.54	2	0.00139973	19.3036	sp|Q15582|BGH3_HUMAN		File105246 Spectrum82379 scans: 10530
107545	SMMQDR	995.473	2	0.00316438	15.192	sp|P35579|MYH9_HUMAN		File105254 Spectrum377328 scans: 11676
107634	STSVFAR	995.56	2	0.000142814	29.2994	sp|P04275|VWF_HUMAN		File105251 Spectrum270827 scans: 17357
107638	STSVFAR	995.56	2	0.000908067	21.1309	sp|P04275|VWF_HUMAN		File105251 Spectrum270869 scans: 17402
107847	ALYCEL	996.515	2	0.00384314	13.9823	sp|P27169|PON1_HUMAN;sp|Q15165|PON2_HUMAN		File105252 Spectrum321544 scans: 31826
107848	ALYCEL	996.515	2	0.00141987	19.2518	sp|P27169|PON1_HUMAN;sp|Q15165|PON2_HUMAN		File105251 Spectrum285791 scans: 33294
107850	ALYCEL	996.515	2	3.31806e-05	36.7	sp|P27169|PON1_HUMAN;sp|Q15165|PON2_HUMAN		File105251 Spectrum284723 scans: 32154
107851	ALYCEL	996.515	2	0	42.2503	sp|P27169|PON1_HUMAN;sp|Q15165|PON2_HUMAN		File105251 Spectrum284655 scans: 32073
107852	ALYCEL	996.515	2	0.00918894	10.0432	sp|P27169|PON1_HUMAN;sp|Q15165|PON2_HUMAN		File105251 Spectrum286295 scans: 33823
107853	ALYCEL	996.515	2	0	41.0652	sp|P27169|PON1_HUMAN;sp|Q15165|PON2_HUMAN		File105251 Spectrum284627 scans: 32040
107854	ALYCEL	996.515	2	0.000247819	27.8451	sp|P27169|PON1_HUMAN;sp|Q15165|PON2_HUMAN		File105251 Spectrum285375 scans: 32857
107855	ALYCEL	996.515	2	3.31806e-05	34.9659	sp|P27169|PON1_HUMAN;sp|Q15165|PON2_HUMAN		File105251 Spectrum284960 scans: 32419
107858	ALYCEL	996.515	2	0.000964881	20.7309	sp|P27169|PON1_HUMAN;sp|Q15165|PON2_HUMAN		File105262 Spectrum695806 scans: 33730
108209	VTEQHR	997.551	2	0.00277652	15.9977	sp|P18065|IBP2_HUMAN		File105249 Spectrum187130 scans: 5811
108302	GAAPPK	997.633	2	0.00900273	10.1021	sp|P16035|TIMP2_HUMAN		File105261 Spectrum636540 scans: 10975
108624	ANEPGAGR	999.53	2	0.0032816	14.9418	sp|P58166|INHBE_HUMAN		File105244 Spectrum3222 scans: 6024
108625	ANEPGAGR	999.53	2	0.000284136	25.8353	sp|P58166|INHBE_HUMAN		File105244 Spectrum3577 scans: 6417
108684	LALHNFG	999.57	2	0.000781581	21.6105	sp|P61970|NTF2_HUMAN		File105247 Spectrum132970 scans: 26447
108714	SEPLIGR	999.592	2	0.00430131	13.6771	sp|P02751|FINC_HUMAN		File105244 Spectrum14014 scans: 17575
108715	SEPLIGR	999.592	2	0.00276379	16.0628	sp|P02751|FINC_HUMAN		File105244 Spectrum13997 scans: 17556
108718	SEPLIGR	999.592	2	0.00208728	17.4151	sp|P02751|FINC_HUMAN		File105256 Spectrum456966 scans: 17477
108727	GVGQAAIR	999.603	2	0.00110586	20.3415	sp|P18206|VINC_HUMAN		File105247 Spectrum120044 scans: 12459
108750	LELQLR	999.628	2	0.00653716	11.8408	sp|Q14393|GAS6_HUMAN		File105262 Spectrum691091 scans: 28720
108795	LLQSVVI	999.653	2	0	49.0245	sp|P51888|PRELP_HUMAN		File105248 Spectrum181321 scans: 38987
108863	DFTAYR	1000.52	2	0.00139973	19.309	sp|P07996|TSP1_HUMAN		File105258 Spectrum532018 scans: 19408
108926	ANVQGQR	1000.56	2	0.00110586	20.2022	sp|P24043|LAMA2_HUMAN		File105260 Spectrum595688 scans: 6183
108965	LADQAVR	1000.59	2	0.00894109	10.1302	sp|Q9UBW5|BIN2_HUMAN		File105254 Spectrum379569 scans: 14087
109294	VGDQAQR	1001.55	2	0.0033509	14.8687	sp|P61158|ARP3_HUMAN		File105249 Spectrum188638 scans: 7430
109438	LLLMGAR	1001.63	2	0.00468101	13.3044	sp|P04114|APOB_HUMAN		File105247 Spectrum138180 scans: 31922
109439	LLLMGAR	1001.63	2	0.00046256	24.2809	sp|P04114|APOB_HUMAN		File105262 Spectrum696353 scans: 34305
109440	LLLMGAR	1001.63	2	0.00108865	20.3846	sp|P04114|APOB_HUMAN		File105262 Spectrum696753 scans: 34725
109445	LLLMGAR	1001.63	2	0.00200972	17.5137	sp|P04114|APOB_HUMAN		File105251 Spectrum284560 scans: 31959
109446	LLLMGAR	1001.63	2	0.00249047	16.7236	sp|P04114|APOB_HUMAN		File105262 Spectrum695952 scans: 33884
109448	LLLMGAR	1001.63	2	0.00202822	17.4828	sp|P04114|APOB_HUMAN		File105262 Spectrum695140 scans: 33031
109451	LLLMGAR	1001.63	2	0.00175928	17.8503	sp|P04114|APOB_HUMAN		File105262 Spectrum695552 scans: 33464
109454	LLLMGAR	1001.63	2	0.00170677	18.0956	sp|P04114|APOB_HUMAN		File105261 Spectrum656016 scans: 31915
109455	LLLMGAR	1001.63	2	0.00362131	14.2324	sp|P04114|APOB_HUMAN		File105261 Spectrum655639 scans: 31509
109456	LLLMGAR	1001.63	2	0.00195201	17.5663	sp|P04114|APOB_HUMAN		File105263 Spectrum732694 scans: 31962
109457	LLLMGAR	1001.63	2	0.00795293	10.804	sp|P04114|APOB_HUMAN		File105261 Spectrum655252 scans: 31094
109458	LLLMGAR	1001.63	2	0.00160349	18.6863	sp|P04114|APOB_HUMAN		File105250 Spectrum247389 scans: 31819
109459	LLLMGAR	1001.63	2	0.000964881	20.7448	sp|P04114|APOB_HUMAN		File105246 Spectrum101660 scans: 31215
109469	LLLMGAR	1001.63	2	0.00226638	17.013	sp|P04114|APOB_HUMAN		File105247 Spectrum138088 scans: 31825
109629	EWLGNR	1002.54	2	0.0087745	10.2557	sp|P15169|CBPN_HUMAN		File105259 Spectrum572031 scans: 21746
109744	LMELIR	1002.61	2	0.00535304	12.8508	sp|M0R2J8|DCDC1_HUMAN		File105252 Spectrum323121 scans: 33482
109745	LMELIR	1002.61	2	0.0033509	14.8651	sp|M0R2J8|DCDC1_HUMAN		File105250 Spectrum248840 scans: 33419
109747	LMELIR	1002.61	2	0.00879003	10.2235	sp|M0R2J8|DCDC1_HUMAN		File105250 Spectrum248425 scans: 32983
109751	LMELIR	1002.61	2	0.00286299	15.8451	sp|M0R2J8|DCDC1_HUMAN		File105249 Spectrum213554 scans: 34703
109754	LMELIR	1002.61	2	0.00257792	16.5526	sp|M0R2J8|DCDC1_HUMAN		File105249 Spectrum212354 scans: 33443
109756	LMELIR	1002.61	2	0.00356129	14.4731	sp|M0R2J8|DCDC1_HUMAN		File105248 Spectrum176618 scans: 33986
109759	LMELIR	1002.61	2	0.00772993	10.9187	sp|M0R2J8|DCDC1_HUMAN		File105249 Spectrum212434 scans: 33527
109762	LMELIR	1002.61	2	0.00304912	15.4277	sp|M0R2J8|DCDC1_HUMAN		File105250 Spectrum249248 scans: 33847
109766	LMELIR	1002.61	2	0.00606725	12.2731	sp|M0R2J8|DCDC1_HUMAN		File105249 Spectrum218470 scans: 39872
109767	LMELIR	1002.61	2	0.00986886	9.74571	sp|M0R2J8|DCDC1_HUMAN		File105249 Spectrum214357 scans: 35546
109770	LMELIR	1002.61	2	0.00349823	14.6065	sp|M0R2J8|DCDC1_HUMAN		File105248 Spectrum176218 scans: 33566
109774	LMELIR	1002.61	2	0.00149417	18.9637	sp|M0R2J8|DCDC1_HUMAN		File105249 Spectrum213955 scans: 35124
109776	LMELIR	1002.61	2	0.00356129	14.4153	sp|M0R2J8|DCDC1_HUMAN		File105249 Spectrum215954 scans: 37223
109781	LMELIR	1002.61	2	0.00100678	20.6485	sp|M0R2J8|DCDC1_HUMAN		File105250 Spectrum249641 scans: 34260
109791	LMELIR	1002.61	2	0.00988445	9.73328	sp|M0R2J8|DCDC1_HUMAN		File105251 Spectrum286860 scans: 34419
110180	GLVLMSR	1003.61	2	0.00046256	23.5949	sp|P27824|CALX_HUMAN		File105261 Spectrum649833 scans: 25097
110532	AIQMASR	1004.56	2	0.000284136	25.6372	sp|P08567|PLEK_HUMAN		File105252 Spectrum306095 scans: 15247
110537	AIQMASR	1004.56	2	0.000220808	28.078	sp|P08567|PLEK_HUMAN		File105253 Spectrum343431 scans: 15511
110608	VNLGAFR	1004.6	2	0.00217456	17.2493	sp|Q92905|CSN5_HUMAN		File105258 Spectrum539407 scans: 27452
110679	IVEIFR	1004.62	2	0.0033509	14.8501	sp|Q8NI35|INADL_HUMAN		File105251 Spectrum287589 scans: 35199
111044	AAANQMR	1005.52	2	0.00135895	19.5593	sp|P0C0L4|CO4A_HUMAN;sp|P0C0L5|CO4B_HUMAN	Oxidation (M) [15.99]	File105258 Spectrum519016 scans: 5405
111074	AAANQMR	1005.52	2	0.00387959	13.9704	sp|P0C0L4|CO4A_HUMAN;sp|P0C0L5|CO4B_HUMAN	Oxidation (M) [15.99]	File105262 Spectrum670238 scans: 6425
111097	AAANQMR	1005.52	2	0.00148241	19.1925	sp|P0C0L4|CO4A_HUMAN;sp|P0C0L5|CO4B_HUMAN	Oxidation (M) [15.99]	File105262 Spectrum669835 scans: 6001
111108	AAANQMR	1005.52	2	0.00423557	13.7908	sp|P0C0L4|CO4A_HUMAN;sp|P0C0L5|CO4B_HUMAN	Oxidation (M) [15.99]	File105261 Spectrum632494 scans: 6151
111127	FSGVPDR	1005.54	2	0.00100678	20.6247	sp|A2NJV5|KV229_HUMAN;sp|A0A075B6S2|KVD29_HUMAN;sp|A0A0C4DH68|KV224_HUMAN;sp|A0A0A0MRZ7|KVD26_HUMAN		File105257 Spectrum493668 scans: 18172
111879	ALQEYR	1007.56	2	0.00965719	9.84586	sp|P10909|CLUS_HUMAN		File105244 Spectrum12932 scans: 16358
111889	ALQEYR	1007.56	2	0.00772993	10.9116	sp|P10909|CLUS_HUMAN		File105249 Spectrum194528 scans: 14290
111906	ALQEYR	1007.56	2	0.00532472	12.9221	sp|P10909|CLUS_HUMAN		File105250 Spectrum232304 scans: 15433
111929	ALQEYR	1007.56	2	0.00876228	10.2646	sp|P10909|CLUS_HUMAN		File105254 Spectrum403893 scans: 40434
111931	ALQEYR	1007.56	2	0.00363668	14.2087	sp|P10909|CLUS_HUMAN		File105253 Spectrum343580 scans: 15668
112127	AMGTMNR	1008.5	2	0.00423557	13.7866	sp|O43633|CHM2A_HUMAN		File105249 Spectrum192818 scans: 12096
112468	GADYSLR	1009.54	2	0.00160349	18.6441	sp|P02671|FIBA_HUMAN		File105253 Spectrum344106 scans: 16223
112534	ATITGYR	1009.58	2	0.000353362	24.9833	sp|P02751|FINC_HUMAN		File105252 Spectrum307210 scans: 16418
112542	ATITGYR	1009.58	2	0.000353362	25.0744	sp|P02751|FINC_HUMAN		File105251 Spectrum270215 scans: 16713
112558	AHVDALR	1009.59	2	0.000800845	21.4759	sp|P02647|APOA1_HUMAN		File105252 Spectrum301756 scans: 10056
112560	AHVDALR	1009.59	2	0.00448879	13.539	sp|P02647|APOA1_HUMAN		File105256 Spectrum466972 scans: 28174
112566	AHVDALR	1009.59	2	0.000523635	23.3453	sp|P02647|APOA1_HUMAN		File105261 Spectrum636766 scans: 11213
112567	AHVDALR	1009.59	2	0.000841557	21.1675	sp|P02647|APOA1_HUMAN		File105256 Spectrum474854 scans: 36671
112568	AHVDALR	1009.59	2	0.00161733	18.5474	sp|P02647|APOA1_HUMAN		File105256 Spectrum475254 scans: 37091
112569	AHVDALR	1009.59	2	0.0033655	14.8026	sp|P02647|APOA1_HUMAN		File105244 Spectrum35005 scans: 39810
112570	AHVDALR	1009.59	2	0.00655113	11.8178	sp|P02647|APOA1_HUMAN		File105256 Spectrum471528 scans: 33163
112572	AHVDALR	1009.59	2	0.00316438	15.2164	sp|P02647|APOA1_HUMAN		File105256 Spectrum468758 scans: 30194
112573	AHVDALR	1009.59	2	0.00379191	14.0363	sp|P02647|APOA1_HUMAN		File105249 Spectrum197410 scans: 17548
112577	AHVDALR	1009.59	2	0.000523635	23.2867	sp|P02647|APOA1_HUMAN		File105256 Spectrum452038 scans: 11862
112579	GEIHLGR	1009.59	2	0.00217456	17.2487	sp|P02748|CO9_HUMAN		File105255 Spectrum417104 scans: 15119
112582	AHVDALR	1009.59	2	0.00730747	11.1769	sp|P02647|APOA1_HUMAN		File105256 Spectrum471944 scans: 33611
112584	AHVDALR	1009.59	2	0.000195673	28.5042	sp|P02647|APOA1_HUMAN		File105263 Spectrum713135 scans: 10988
112585	AHVDALR	1009.59	2	0.00213976	17.3271	sp|P02647|APOA1_HUMAN		File105256 Spectrum470756 scans: 32323
112586	AHVDALR	1009.59	2	0.00405758	13.8696	sp|P02647|APOA1_HUMAN		File105256 Spectrum453375 scans: 13383
112588	AHVDALR	1009.59	2	0.000523635	23.2287	sp|P02647|APOA1_HUMAN		File105254 Spectrum376957 scans: 11285
112591	GEIHLGR	1009.59	2	0.000820712	21.3778	sp|P02748|CO9_HUMAN		File105244 Spectrum11015 scans: 14267
112593	AHVDALR	1009.59	2	0.00072031	22.0046	sp|P02647|APOA1_HUMAN		File105244 Spectrum8329 scans: 11418
112595	AHVDALR	1009.59	2	0.00108865	20.4095	sp|P02647|APOA1_HUMAN		File105256 Spectrum453128 scans: 13060
112598	AHVDALR	1009.59	2	0.00306428	15.4119	sp|P02647|APOA1_HUMAN		File105261 Spectrum636218 scans: 10637
112599	AHVDALR	1009.59	2	0.000271762	27.6991	sp|P02647|APOA1_HUMAN		File105244 Spectrum8546 scans: 11664
112602	AHVDALR	1009.59	2	0.000698875	22.1014	sp|P02647|APOA1_HUMAN		File105244 Spectrum36366 scans: 41240
112603	AHVDALR	1009.59	2	0.00129109	19.8543	sp|P02647|APOA1_HUMAN		File105244 Spectrum36787 scans: 41682
112605	AHVDALR	1009.59	2	0.00197145	17.5404	sp|P02647|APOA1_HUMAN		File105259 Spectrum563377 scans: 12524
112606	AHVDALR	1009.59	2	0.00046256	24.3408	sp|P02647|APOA1_HUMAN		File105244 Spectrum37206 scans: 42122
112608	AHVDALR	1009.59	2	0.0056101	12.6294	sp|P02647|APOA1_HUMAN		File105256 Spectrum450471 scans: 10017
112610	AHVDALR	1009.59	2	0.00306428	15.3941	sp|P02647|APOA1_HUMAN		File105256 Spectrum476114 scans: 37994
112611	AHVDALR	1009.59	2	0.0030964	15.2904	sp|P02647|APOA1_HUMAN		File105248 Spectrum156207 scans: 11550
112613	AHVDALR	1009.59	2	0.00046256	24.0619	sp|P02647|APOA1_HUMAN		File105244 Spectrum35966 scans: 40820
112614	AHVDALR	1009.59	2	0.00046256	24.0227	sp|P02647|APOA1_HUMAN		File105256 Spectrum478922 scans: 40944
112615	AHVDALR	1009.59	2	0.000284136	26.5145	sp|P02647|APOA1_HUMAN		File105246 Spectrum82004 scans: 10102
112616	AHVDALR	1009.59	2	0.00107099	20.5127	sp|P02647|APOA1_HUMAN		File105244 Spectrum8941 scans: 12086
112618	AHVDALR	1009.59	2	0.00357767	14.4056	sp|P02647|APOA1_HUMAN		File105244 Spectrum37604 scans: 42540
112619	AHVDALR	1009.59	2	0.000284136	26.5316	sp|P02647|APOA1_HUMAN		File105256 Spectrum478734 scans: 40745
112620	AHVDALR	1009.59	2	0.000309008	25.4847	sp|P02647|APOA1_HUMAN		File105256 Spectrum450680 scans: 10325
112621	AHVDALR	1009.59	2	0.00776028	10.8868	sp|P02647|APOA1_HUMAN		File105256 Spectrum450459 scans: 10003
112622	AHVDALR	1009.59	2	0.000739287	21.7761	sp|P02647|APOA1_HUMAN		File105250 Spectrum228432 scans: 11356
112624	AHVDALR	1009.59	2	0.000964881	20.8196	sp|P02647|APOA1_HUMAN		File105253 Spectrum339663 scans: 11328
112625	AHVDALR	1009.59	2	0.00250386	16.6375	sp|P02647|APOA1_HUMAN		File105256 Spectrum450503 scans: 10062
112626	AHVDALR	1009.59	2	0.000820712	21.2779	sp|P02647|APOA1_HUMAN		File105253 Spectrum339260 scans: 10901
112627	AHVDALR	1009.59	2	0.000271762	27.5331	sp|P02647|APOA1_HUMAN		File105255 Spectrum415306 scans: 13226
112629	AHVDALR	1009.59	2	0.00046256	23.5777	sp|P02647|APOA1_HUMAN		File105256 Spectrum450992 scans: 10693
112630	AHVDALR	1009.59	2	0.000523635	23.2429	sp|P02647|APOA1_HUMAN		File105251 Spectrum264912 scans: 11084
112631	AHVDALR	1009.59	2	0.00448879	13.5373	sp|P02647|APOA1_HUMAN		File105256 Spectrum479231 scans: 41300
112632	AHVDALR	1009.59	2	0.00649637	11.9145	sp|P02647|APOA1_HUMAN		File105256 Spectrum452440 scans: 12290
112635	AHVDALR	1009.59	2	0.00431772	13.6699	sp|P02647|APOA1_HUMAN		File105256 Spectrum451335 scans: 11081
112638	AHVDALR	1009.59	2	0.000523635	23.3003	sp|P02647|APOA1_HUMAN		File105245 Spectrum45873 scans: 10942
112642	AHVDALR	1009.59	2	0.00360875	14.3029	sp|P02647|APOA1_HUMAN		File105256 Spectrum472843 scans: 34559
112643	AHVDALR	1009.59	2	0.00129109	19.8487	sp|P02647|APOA1_HUMAN		File105256 Spectrum459611 scans: 20284
112644	AHVDALR	1009.59	2	0.00767001	10.9507	sp|P02647|APOA1_HUMAN		File105256 Spectrum459166 scans: 19817
112646	AHVDALR	1009.59	2	0.00046256	23.789	sp|P02647|APOA1_HUMAN		File105255 Spectrum414420 scans: 12296
112647	AHVDALR	1009.59	2	0.0021932	17.1436	sp|P02647|APOA1_HUMAN		File105256 Spectrum460432 scans: 21150
112648	AHVDALR	1009.59	2	0.00296457	15.597	sp|P02647|APOA1_HUMAN		File105256 Spectrum460447 scans: 21165
112652	AHVDALR	1009.59	2	0.00264922	16.3964	sp|P02647|APOA1_HUMAN		File105256 Spectrum474454 scans: 36251
112654	AHVDALR	1009.59	2	0.00674583	11.6278	sp|P02647|APOA1_HUMAN		File105244 Spectrum10232 scans: 13445
112655	AHVDALR	1009.59	2	0.00349823	14.5909	sp|P02647|APOA1_HUMAN		File105256 Spectrum476513 scans: 38413
112656	AHVDALR	1009.59	2	0.00362131	14.2444	sp|P02647|APOA1_HUMAN		File105256 Spectrum478524 scans: 40525
112657	AHVDALR	1009.59	2	0.000353362	24.9781	sp|P02647|APOA1_HUMAN		File105250 Spectrum228831 scans: 11781
112659	AHVDALR	1009.59	2	0.00213976	17.2673	sp|P02647|APOA1_HUMAN		File105256 Spectrum471151 scans: 32739
112660	AHVDALR	1009.59	2	0.00267473	16.2802	sp|P02647|APOA1_HUMAN		File105261 Spectrum637550 scans: 12046
112661	AHVDALR	1009.59	2	0.00135895	19.4057	sp|P02647|APOA1_HUMAN		File105256 Spectrum476913 scans: 38833
112662	AHVDALR	1009.59	2	0.00104926	20.5839	sp|P02647|APOA1_HUMAN		File105247 Spectrum118769 scans: 10809
112664	AHVDALR	1009.59	2	0.00629566	12.036	sp|P02647|APOA1_HUMAN		File105256 Spectrum473257 scans: 34994
112666	AHVDALR	1009.59	2	0.000964881	20.7453	sp|P02647|APOA1_HUMAN		File105254 Spectrum376287 scans: 10581
112668	AHVDALR	1009.59	2	0.00735069	11.1273	sp|P02647|APOA1_HUMAN		File105256 Spectrum469526 scans: 31027
112669	AHVDALR	1009.59	2	0.00670599	11.6922	sp|P02647|APOA1_HUMAN		File105256 Spectrum460843 scans: 21584
112670	AHVDALR	1009.59	2	9.13869e-05	32.3234	sp|P02647|APOA1_HUMAN		File105258 Spectrum526011 scans: 12863
112671	AHVDALR	1009.59	2	0.00191436	17.6251	sp|P02647|APOA1_HUMAN		File105260 Spectrum599850 scans: 10980
112674	AHVDALR	1009.59	2	0.00449494	13.5202	sp|P02647|APOA1_HUMAN		File105256 Spectrum472348 scans: 34039
112676	AHVDALR	1009.59	2	0.0029923	15.4537	sp|P02647|APOA1_HUMAN		File105256 Spectrum470346 scans: 31893
112678	AHVDALR	1009.59	2	0.00114386	20.1273	sp|P02647|APOA1_HUMAN		File105250 Spectrum227676 scans: 10505
112679	AHVDALR	1009.59	2	0.00149417	19.1152	sp|P02647|APOA1_HUMAN		File105255 Spectrum414005 scans: 11860
112681	AHVDALR	1009.59	2	0.00656235	11.7873	sp|P02647|APOA1_HUMAN		File105256 Spectrum473653 scans: 35410
112682	AHVDALR	1009.59	2	0.00316438	15.1747	sp|P02647|APOA1_HUMAN		File105255 Spectrum413426 scans: 11252
112683	AHVDALR	1009.59	2	0.000927116	21.0076	sp|P02647|APOA1_HUMAN		File105248 Spectrum158981 scans: 14998
112685	AHVDALR	1009.59	2	0.00956315	9.87762	sp|P02647|APOA1_HUMAN		File105258 Spectrum524632 scans: 11415
112686	AHVDALR	1009.59	2	0.00502086	13.1016	sp|P02647|APOA1_HUMAN		File105245 Spectrum46292 scans: 11389
112687	AHVDALR	1009.59	2	0.00149417	18.9653	sp|P02647|APOA1_HUMAN		File105244 Spectrum9343 scans: 12509
112688	AHVDALR	1009.59	2	0.00226638	17.0116	sp|P02647|APOA1_HUMAN		File105244 Spectrum7595 scans: 10645
112689	AHVDALR	1009.59	2	0.00671872	11.6787	sp|P02647|APOA1_HUMAN		File105256 Spectrum469938 scans: 31460
112693	AHVDALR	1009.59	2	0.00649637	11.9161	sp|P02647|APOA1_HUMAN		File105248 Spectrum155305 scans: 10562
112696	AHVDALR	1009.59	2	0.00443787	13.5835	sp|P02647|APOA1_HUMAN		File105256 Spectrum475701 scans: 37560
112698	AHVDALR	1009.59	2	0.00443787	13.6039	sp|P02647|APOA1_HUMAN		File105256 Spectrum460026 scans: 20720
112896	DNTYNR	1010.5	2	0.00169009	18.1545	sp|P02671|FIBA_HUMAN		File105257 Spectrum488150 scans: 12108
112908	DNTYNR	1010.5	2	0.000964881	20.8713	sp|P02671|FIBA_HUMAN		File105262 Spectrum672145 scans: 8501
112920	DNTYNR	1010.5	2	0.00954767	9.88328	sp|P02671|FIBA_HUMAN		File105258 Spectrum523405 scans: 10126
112941	DNTYNR	1010.5	2	0.00307899	15.3401	sp|P02671|FIBA_HUMAN		File105259 Spectrum559316 scans: 8233
112948	DNTYNR	1010.5	2	0.00454264	13.3754	sp|P02671|FIBA_HUMAN		File105257 Spectrum502526 scans: 27684
112967	DNTYNR	1010.5	2	0.00267473	16.1706	sp|P02671|FIBA_HUMAN		File105258 Spectrum521421 scans: 8004
112968	DNTYNR	1010.5	2	0.00249047	16.7184	sp|P02671|FIBA_HUMAN		File105257 Spectrum508757 scans: 34256
112969	DNTYNR	1010.5	2	0.00174197	17.9354	sp|P02671|FIBA_HUMAN		File105257 Spectrum505416 scans: 30719
112995	DNTYNR	1010.5	2	0.00108865	20.3879	sp|P02671|FIBA_HUMAN		File105257 Spectrum512771 scans: 38525
112996	DNTYNR	1010.5	2	0.00341835	14.7572	sp|P02671|FIBA_HUMAN		File105258 Spectrum552704 scans: 41550
112998	DNTYNR	1010.5	2	0.00233646	16.8592	sp|P02671|FIBA_HUMAN		File105248 Spectrum152192 scans: 7242
113009	DNTYNR	1010.5	2	0.00269107	16.1296	sp|P02671|FIBA_HUMAN		File105258 Spectrum518693 scans: 4535
113010	DNTYNR	1010.5	2	0.00213976	17.3208	sp|P02671|FIBA_HUMAN		File105257 Spectrum485815 scans: 9627
113023	DNTYNR	1010.5	2	0.000820712	21.3351	sp|P02671|FIBA_HUMAN		File105258 Spectrum516546 scans: 438
113024	DNTYNR	1010.5	2	0.00046256	23.9443	sp|P02671|FIBA_HUMAN		File105258 Spectrum518296 scans: 3844
113025	DNTYNR	1010.5	2	0.00543298	12.7516	sp|P02671|FIBA_HUMAN		File105258 Spectrum518558 scans: 4303
113026	DNTYNR	1010.5	2	0.000948413	20.9331	sp|P02671|FIBA_HUMAN		File105258 Spectrum518066 scans: 3410
113029	DNTYNR	1010.5	2	0.00174197	17.9343	sp|P02671|FIBA_HUMAN		File105257 Spectrum511126 scans: 36769
113030	DNTYNR	1010.5	2	0.00637874	11.9545	sp|P02671|FIBA_HUMAN		File105246 Spectrum78686 scans: 6229
113038	DNTYNR	1010.5	2	0.00228396	16.962	sp|P02671|FIBA_HUMAN		File105258 Spectrum516651 scans: 646
113039	DNTYNR	1010.5	2	0.00296457	15.5913	sp|P02671|FIBA_HUMAN		File105258 Spectrum518417 scans: 4068
113040	DNTYNR	1010.5	2	0.00163569	18.3571	sp|P02671|FIBA_HUMAN		File105257 Spectrum514392 scans: 40229
113041	DNTYNR	1010.5	2	0.0015893	18.7755	sp|P02671|FIBA_HUMAN		File105257 Spectrum512360 scans: 38093
113042	DNTYNR	1010.5	2	0.00174197	17.9987	sp|P02671|FIBA_HUMAN		File105258 Spectrum518037 scans: 3336
113047	DNTYNR	1010.5	2	0.00363668	14.215	sp|P02671|FIBA_HUMAN		File105258 Spectrum516995 scans: 1295
113048	DNTYNR	1010.5	2	0.00276379	16.0485	sp|P02671|FIBA_HUMAN		File105258 Spectrum517552 scans: 2368
113049	DNTYNR	1010.5	2	0.00276379	16.0591	sp|P02671|FIBA_HUMAN		File105258 Spectrum517873 scans: 3002
113050	DNTYNR	1010.5	2	0.000927116	20.9764	sp|P02671|FIBA_HUMAN		File105258 Spectrum518176 scans: 3623
113051	DNTYNR	1010.5	2	0.00699565	11.4087	sp|P02671|FIBA_HUMAN		File105255 Spectrum410440 scans: 8117
113052	DNTYNR	1010.5	2	0.00318136	15.1364	sp|P02671|FIBA_HUMAN		File105262 Spectrum671440 scans: 7687
113053	DNTYNR	1010.5	2	0.00269107	16.1627	sp|P02671|FIBA_HUMAN		File105258 Spectrum517164 scans: 1612
113054	DNTYNR	1010.5	2	0.00217456	17.1681	sp|P02671|FIBA_HUMAN		File105258 Spectrum516804 scans: 930
113055	DNTYNR	1010.5	2	0.00233646	16.8903	sp|P02671|FIBA_HUMAN		File105258 Spectrum518258 scans: 3771
113056	DNTYNR	1010.5	2	0.0033509	14.8829	sp|P02671|FIBA_HUMAN		File105258 Spectrum516351 scans: 54
113066	DNTYNR	1010.5	2	0.00522962	12.9909	sp|P02671|FIBA_HUMAN		File105258 Spectrum517222 scans: 1727
113067	DNTYNR	1010.5	2	0.00325071	15.0628	sp|P02671|FIBA_HUMAN		File105258 Spectrum517339 scans: 1945
113068	DNTYNR	1010.5	2	0.00297642	15.4917	sp|P02671|FIBA_HUMAN		File105258 Spectrum517661 scans: 2581
113069	DNTYNR	1010.5	2	0.00130905	19.7653	sp|P02671|FIBA_HUMAN		File105258 Spectrum517443 scans: 2155
113070	DNTYNR	1010.5	2	0.00449494	13.4565	sp|P02671|FIBA_HUMAN		File105257 Spectrum487017 scans: 10892
113071	DNTYNR	1010.5	2	0.00181764	17.7841	sp|P02671|FIBA_HUMAN		File105258 Spectrum517105 scans: 1508
113072	DNTYNR	1010.5	2	0.00160349	18.6058	sp|P02671|FIBA_HUMAN		File105258 Spectrum516759 scans: 857
113073	DNTYNR	1010.5	2	0.000927116	21.0364	sp|P02671|FIBA_HUMAN		File105258 Spectrum517970 scans: 3206
113074	DNTYNR	1010.5	2	0.00469729	13.2881	sp|P02671|FIBA_HUMAN		File105258 Spectrum517763 scans: 2788
113075	DNTYNR	1010.5	2	0.00247265	16.7384	sp|P02671|FIBA_HUMAN		File105257 Spectrum514451 scans: 40290
113076	DNTYNR	1010.5	2	0.00160349	18.5654	sp|P02671|FIBA_HUMAN		File105258 Spectrum517626 scans: 2501
113077	DNTYNR	1010.5	2	0.00375731	14.0807	sp|P02671|FIBA_HUMAN		File105258 Spectrum517286 scans: 1836
113078	DNTYNR	1010.5	2	0.00135895	19.5126	sp|P02671|FIBA_HUMAN		File105262 Spectrum671426 scans: 7672
113084	DNTYNR	1010.5	2	0.00269107	16.1545	sp|P02671|FIBA_HUMAN		File105257 Spectrum486617 scans: 10472
113085	DNTYNR	1010.5	2	0.00169009	18.2098	sp|P02671|FIBA_HUMAN		File105258 Spectrum516874 scans: 1074
113086	DNTYNR	1010.5	2	0.00264922	16.3989	sp|P02671|FIBA_HUMAN		File105258 Spectrum516430 scans: 223
113087	DNTYNR	1010.5	2	0.00170677	18.1196	sp|P02671|FIBA_HUMAN		File105258 Spectrum516305 scans: 2
113088	DNTYNR	1010.5	2	0.00885093	10.1938	sp|P02671|FIBA_HUMAN		File105258 Spectrum551903 scans: 40709
113090	DNTYNR	1010.5	2	0.00887719	10.1708	sp|P02671|FIBA_HUMAN		File105257 Spectrum489807 scans: 13872
113101	DNTYNR	1010.5	2	0.00137982	19.3329	sp|P02671|FIBA_HUMAN		File105257 Spectrum516182 scans: 42177
113102	DNTYNR	1010.5	2	0.00297642	15.5323	sp|P02671|FIBA_HUMAN		File105257 Spectrum513571 scans: 39365
113103	DNTYNR	1010.5	2	0.00161733	18.4842	sp|P02671|FIBA_HUMAN		File105257 Spectrum516177 scans: 42171
113104	DNTYNR	1010.5	2	0.00161733	18.482	sp|P02671|FIBA_HUMAN		File105257 Spectrum511519 scans: 37182
113106	DNTYNR	1010.5	2	0.000353362	24.9915	sp|P02671|FIBA_HUMAN		File105257 Spectrum502926 scans: 28104
113108	DNTYNR	1010.5	2	0.00110586	20.3194	sp|P02671|FIBA_HUMAN		File105257 Spectrum487402 scans: 11301
113109	DNTYNR	1010.5	2	0.0015893	18.7267	sp|P02671|FIBA_HUMAN		File105257 Spectrum486215 scans: 10047
113119	DNTYNR	1010.5	2	0.0031504	15.2441	sp|P02671|FIBA_HUMAN		File105257 Spectrum484615 scans: 8367
113120	DNTYNR	1010.5	2	0.00349823	14.5829	sp|P02671|FIBA_HUMAN		File105263 Spectrum710018 scans: 7460
113121	DNTYNR	1010.5	2	0.000964881	20.8408	sp|P02671|FIBA_HUMAN		File105257 Spectrum514792 scans: 40649
113123	DNTYNR	1010.5	2	0.00736278	11.1232	sp|P02671|FIBA_HUMAN		File105257 Spectrum489388 scans: 13432
113127	DNTYNR	1010.5	2	0.00594076	12.3804	sp|P02671|FIBA_HUMAN		File105255 Spectrum410040 scans: 7697
113129	DNTYNR	1010.5	2	0.00181764	17.7808	sp|P02671|FIBA_HUMAN		File105258 Spectrum522187 scans: 8842
113130	DNTYNR	1010.5	2	0.000739287	21.8708	sp|P02671|FIBA_HUMAN		File105257 Spectrum483123 scans: 6719
113133	DNTYNR	1010.5	2	0.00193255	17.6227	sp|P02671|FIBA_HUMAN		File105258 Spectrum521051 scans: 7605
113135	DNTYNR	1010.5	2	0.00362131	14.2717	sp|P02671|FIBA_HUMAN		File105257 Spectrum515959 scans: 41884
113136	DNTYNR	1010.5	2	0.000759231	21.7015	sp|P02671|FIBA_HUMAN		File105258 Spectrum553103 scans: 41969
113137	DNTYNR	1010.5	2	0.00169009	18.2376	sp|P02671|FIBA_HUMAN		File105257 Spectrum510703 scans: 36325
113142	DNTYNR	1010.5	2	0.00360875	14.3465	sp|P02671|FIBA_HUMAN		File105257 Spectrum515592 scans: 41489
113143	DNTYNR	1010.5	2	0.0074776	11.0568	sp|P02671|FIBA_HUMAN		File105258 Spectrum521745 scans: 8378
113144	DNTYNR	1010.5	2	0.00287987	15.7851	sp|P02671|FIBA_HUMAN		File105245 Spectrum42601 scans: 7450
113145	DNTYNR	1010.5	2	0.00233646	16.8354	sp|P02671|FIBA_HUMAN		File105257 Spectrum513171 scans: 38945
113146	DNTYNR	1010.5	2	0.00175928	17.8951	sp|P02671|FIBA_HUMAN		File105257 Spectrum504577 scans: 29837
113148	DNTYNR	1010.5	2	0.00402215	13.893	sp|P02671|FIBA_HUMAN		File105257 Spectrum484215 scans: 7947
113150	DNTYNR	1010.5	2	0.000655752	22.265	sp|P02671|FIBA_HUMAN		File105257 Spectrum508346 scans: 33825
113156	DNTYNR	1010.5	2	0.00153123	18.8737	sp|P02671|FIBA_HUMAN		File105257 Spectrum485415 scans: 9207
113157	DNTYNR	1010.5	2	0.00100678	20.6212	sp|P02671|FIBA_HUMAN		File105257 Spectrum483144 scans: 6770
113160	DNTYNR	1010.5	2	0.00605682	12.3228	sp|P02671|FIBA_HUMAN		File105257 Spectrum515192 scans: 41069
113179	DNTYNR	1010.5	2	0.00807621	10.7411	sp|P02671|FIBA_HUMAN		File105257 Spectrum506290 scans: 31651
113180	DNTYNR	1010.5	2	0.00135895	19.4925	sp|P02671|FIBA_HUMAN		File105257 Spectrum509898 scans: 35480
113183	DNTYNR	1010.5	2	0.00348449	14.6187	sp|P02671|FIBA_HUMAN		File105255 Spectrum409640 scans: 7277
113188	DNTYNR	1010.5	2	0.00370458	14.1192	sp|P02671|FIBA_HUMAN		File105257 Spectrum510299 scans: 35901
113197	DNTYNR	1010.5	2	0.0075896	10.9881	sp|P02671|FIBA_HUMAN		File105257 Spectrum507931 scans: 33389
113198	DNTYNR	1010.5	2	0.00449494	13.4533	sp|P02671|FIBA_HUMAN		File105263 Spectrum709977 scans: 7417
113200	DNTYNR	1010.5	2	0.00693441	11.4696	sp|P02671|FIBA_HUMAN		File105262 Spectrum671786 scans: 8072
113206	DNTYNR	1010.5	2	0.00522962	12.9881	sp|P02671|FIBA_HUMAN		File105257 Spectrum488612 scans: 12593
113208	DNTYNR	1010.5	2	0.00666275	11.7349	sp|P02671|FIBA_HUMAN		File105259 Spectrum558681 scans: 7495
113210	DNTYNR	1010.5	2	0.00346726	14.6319	sp|P02671|FIBA_HUMAN		File105257 Spectrum489008 scans: 13016
113215	DNTYNR	1010.5	2	0.00670599	11.713	sp|P02671|FIBA_HUMAN		File105259 Spectrum558977 scans: 7818
113352	VHEELR	1010.57	2	0.0057724	12.4647	sp|Q14697|GANAB_HUMAN		File105255 Spectrum413220 scans: 11036
113353	VHEELR	1010.57	2	0.00296457	15.6103	sp|Q14697|GANAB_HUMAN		File105255 Spectrum413259 scans: 11076
113408	VQWPPR	1010.59	2	0.00737906	11.0936	sp|O00391|QSOX1_HUMAN		File105257 Spectrum499757 scans: 24773
113459	FLLYAR	1010.61	2	0.00233646	16.8347	sp|Q9NZR2|LRP1B_HUMAN;sp|Q07954|LRP1_HUMAN		File105262 Spectrum696589 scans: 34552
113460	FLLYAR	1010.61	2	0.000635713	22.4242	sp|Q9NZR2|LRP1B_HUMAN;sp|Q07954|LRP1_HUMAN		File105261 Spectrum656521 scans: 32459
113463	YTAAK	1010.62	2	0.00345319	14.693	sp|Q13576|IQGA2_HUMAN;sp|P82987|ATL3_HUMAN		File105245 Spectrum48233 scans: 13733
113981	DILMHR	1012.57	2	0.00130905	19.8105	sp|Q96KP4|CNDP2_HUMAN		File105260 Spectrum605457 scans: 17003
114171	LAAALGIR	1012.66	2	3.31806e-05	34.1263	sp|P12259|FA5_HUMAN		File105250 Spectrum246506 scans: 30860
114172	LAAALGIR	1012.66	2	0.00108865	20.3692	sp|P12259|FA5_HUMAN		File105246 Spectrum100976 scans: 30496
114173	LAAALGIR	1012.66	2	9.13869e-05	32.9249	sp|P12259|FA5_HUMAN		File105261 Spectrum655829 scans: 31708
114174	LAAALGIR	1012.66	2	0.00161733	18.4117	sp|P12259|FA5_HUMAN		File105261 Spectrum655109 scans: 30928
114175	LAAALGIR	1012.66	2	0.000698875	22.1972	sp|P12259|FA5_HUMAN		File105262 Spectrum694424 scans: 32279
114176	LAAALGIR	1012.66	2	0.00360875	14.2978	sp|P12259|FA5_HUMAN		File105247 Spectrum137461 scans: 31167
114278	YGQFDR	1013.51	2	0.000353362	25.2983	sp|P33151|CADH5_HUMAN		File105256 Spectrum455414 scans: 15724
114279	YGQFDR	1013.51	2	0.000449818	24.48	sp|P33151|CADH5_HUMAN		File105256 Spectrum455428 scans: 15738
114282	YGQFDR	1013.51	2	6.51152e-05	33.4856	sp|P33151|CADH5_HUMAN		File105254 Spectrum381852 scans: 16531
114284	YGQFDR	1013.51	2	9.13869e-05	32.4818	sp|P33151|CADH5_HUMAN		File105254 Spectrum381778 scans: 16439
114334	NDLGNPR	1013.55	2	0.00466415	13.3137	sp|P00326|ADH1G_HUMAN;sp|P00325|ADH1B_HUMAN		File105250 Spectrum227656 scans: 10483
114335	GDQGPVGR	1013.55	2	0.000142814	29.1827	sp|P08123|CO1A2_HUMAN		File105246 Spectrum79906 scans: 7522
114344	NDLGNPR	1013.55	2	3.31806e-05	36.6132	sp|P00326|ADH1G_HUMAN;sp|P00325|ADH1B_HUMAN		File105253 Spectrum338847 scans: 10434
114360	GVGHPYR	1013.56	2	0.00900273	10.099	sp|O75636|FCN3_HUMAN		File105247 Spectrum116213 scans: 7967
114372	GVGHPYR	1013.56	2	0.0029923	15.4696	sp|O75636|FCN3_HUMAN		File105248 Spectrum153057 scans: 8157
114373	GVGHPYR	1013.56	2	0.00163569	18.3474	sp|O75636|FCN3_HUMAN		File105254 Spectrum374066 scans: 8157
114451	ILLEAAR	1013.64	2	0.00191436	17.6374	sp|P49189|AL9A1_HUMAN		File105246 Spectrum97504 scans: 26850
114473	LLSAILR	1013.68	2	0.00046256	24.1861	sp|Q9C0E2|XPO4_HUMAN		File105262 Spectrum700985 scans: 39169
114644	AEGPGLSR	1014.57	2	0.00844893	10.5028	sp|P21333|FLNA_HUMAN		File105251 Spectrum265190 scans: 11376
114679	VLDGLNR	1014.6	2	0.00277652	15.9759	sp|P17516|AK1C4_HUMAN		File105260 Spectrum610301 scans: 22218
114685	GVPSLTGR	1014.6	2	0.000425425	24.5444	sp|Q6V0I7|FAT4_HUMAN		File105253 Spectrum347143 scans: 19674
114923	SQLAAAAR	1015.6	2	0.00306428	15.3954	sp|Q9Y490|TLN1_HUMAN		File105247 Spectrum119486 scans: 11711
114928	SQLAAAAR	1015.6	2	0.00541493	12.7567	sp|Q9Y490|TLN1_HUMAN		File105248 Spectrum156829 scans: 12203
115186	SSENPVR	1016.55	2	0.00046256	23.5997	sp|P00488|F13A_HUMAN		File105261 Spectrum634424 scans: 8541
115187	SSENPVR	1016.55	2	0.000142814	30.5863	sp|P00488|F13A_HUMAN		File105262 Spectrum672392 scans: 8839
115197	SSENPVR	1016.55	2	0.000142814	29.077	sp|P00488|F13A_HUMAN		File105263 Spectrum710979 scans: 8532
115271	AWVAWR	1016.58	2	0.00313329	15.2615	sp|P61626|LYSC_HUMAN		File105246 Spectrum100197 scans: 29678
115273	AWVAWR	1016.58	2	0.00277652	15.9845	sp|P61626|LYSC_HUMAN		File105261 Spectrum653335 scans: 28975
115277	AWVAWR	1016.58	2	0.00132898	19.7199	sp|P61626|LYSC_HUMAN		File105261 Spectrum653883 scans: 29610
115278	AWVAWR	1016.58	2	0.00264922	16.4134	sp|P61626|LYSC_HUMAN		File105261 Spectrum653550 scans: 29229
115280	AWVAWR	1016.58	2	0.00233646	16.8405	sp|P61626|LYSC_HUMAN		File105261 Spectrum653249 scans: 28870
115283	AWVAWR	1016.58	2	0.00362131	14.2466	sp|P61626|LYSC_HUMAN		File105262 Spectrum693339 scans: 31140
115288	NSTTLPR	1016.58	2	0.00357767	14.407	sp|P50552|VASP_HUMAN		File105262 Spectrum675626 scans: 12422
115290	AWVAWR	1016.58	2	0.00118516	19.9432	sp|P61626|LYSC_HUMAN		File105261 Spectrum654684 scans: 30472
115309	EAVGTGVR	1016.58	2	0.00351454	14.5325	sp|Q6E0U4|DMKN_HUMAN		File105250 Spectrum228338 scans: 11246
115634	AGETQQR	1017.54	2	0.0025612	16.5668	sp|P11150|LIPC_HUMAN		File105244 Spectrum2347 scans: 5055
115733	VGSAAQTR	1017.58	2	0.00554636	12.6583	sp|P25705|ATPA_HUMAN		File105245 Spectrum43998 scans: 8951
115737	AIADMLR	1017.58	2	0.00702372	11.3747	sp|Q9Y490|TLN1_HUMAN		File105245 Spectrum62613 scans: 29121
116113	ESIQASR	1018.56	2	0.00772993	10.9093	sp|P98160|PGBM_HUMAN		File105248 Spectrum154675 scans: 9882
116209	LMELIR	1018.6	2	0.00918894	10.0491	sp|M0R2J8|DCDC1_HUMAN	Oxidation (M) [15.99]	File105250 Spectrum241782 scans: 25883
116214	LMELIR	1018.6	2	0.00879003	10.2283	sp|M0R2J8|DCDC1_HUMAN	Oxidation (M) [15.99]	File105249 Spectrum205989 scans: 26598
116654	LTSAEDR	1019.55	2	0.00535304	12.8531	sp|Q96Q91|B3A4_HUMAN		File105259 Spectrum573985 scans: 23856
116703	LTSLSDR	1019.58	2	0.000284136	25.8427	sp|P0C0L4|CO4A_HUMAN;sp|P0C0L5|CO4B_HUMAN		File105260 Spectrum607873 scans: 19636
116712	LTSLSDR	1019.58	2	9.13869e-05	31.6932	sp|P0C0L4|CO4A_HUMAN;sp|P0C0L5|CO4B_HUMAN		File105259 Spectrum580331 scans: 30767
116713	LTSLSDR	1019.58	2	0.00217456	17.2327	sp|P0C0L4|CO4A_HUMAN;sp|P0C0L5|CO4B_HUMAN		File105259 Spectrum582045 scans: 32567
116715	LTSLSDR	1019.58	2	0.00991474	9.72385	sp|P0C0L4|CO4A_HUMAN;sp|P0C0L5|CO4B_HUMAN		File105244 Spectrum16156 scans: 19843
116716	LTSLSDR	1019.58	2	0.000195673	28.5142	sp|P0C0L4|CO4A_HUMAN;sp|P0C0L5|CO4B_HUMAN		File105259 Spectrum571129 scans: 20799
116718	LTSLSDR	1019.58	2	0.00217456	17.2589	sp|P0C0L4|CO4A_HUMAN;sp|P0C0L5|CO4B_HUMAN		File105259 Spectrum586012 scans: 36775
116720	LTSLSDR	1019.58	2	0.00110586	20.2738	sp|P0C0L4|CO4A_HUMAN;sp|P0C0L5|CO4B_HUMAN		File105259 Spectrum586430 scans: 37214
116721	LTSLSDR	1019.58	2	0.0017981	17.8244	sp|P0C0L4|CO4A_HUMAN;sp|P0C0L5|CO4B_HUMAN		File105259 Spectrum570886 scans: 20538
116724	LTSLSDR	1019.58	2	0.000284136	26.9363	sp|P0C0L4|CO4A_HUMAN;sp|P0C0L5|CO4B_HUMAN		File105259 Spectrum588941 scans: 39851
116726	LTSLSDR	1019.58	2	0.00592401	12.3925	sp|P0C0L4|CO4A_HUMAN;sp|P0C0L5|CO4B_HUMAN		File105250 Spectrum235221 scans: 18704
116730	LTSLSDR	1019.58	2	0.000401567	24.6335	sp|P0C0L4|CO4A_HUMAN;sp|P0C0L5|CO4B_HUMAN		File105259 Spectrum587948 scans: 38808
116731	LTSLSDR	1019.58	2	0.00979322	9.79365	sp|P0C0L4|CO4A_HUMAN;sp|P0C0L5|CO4B_HUMAN		File105259 Spectrum585601 scans: 36344
116735	LTSLSDR	1019.58	2	0.000271762	27.6453	sp|P0C0L4|CO4A_HUMAN;sp|P0C0L5|CO4B_HUMAN		File105259 Spectrum588537 scans: 39426
116736	LTSLSDR	1019.58	2	0.000220808	28.0232	sp|P0C0L4|CO4A_HUMAN;sp|P0C0L5|CO4B_HUMAN		File105259 Spectrum590940 scans: 41957
116737	LTSLSDR	1019.58	2	0.000964881	20.7511	sp|P0C0L4|CO4A_HUMAN;sp|P0C0L5|CO4B_HUMAN		File105259 Spectrum589741 scans: 40691
116738	LTSLSDR	1019.58	2	0.000142814	29.5417	sp|P0C0L4|CO4A_HUMAN;sp|P0C0L5|CO4B_HUMAN		File105259 Spectrum590132 scans: 41108
116741	LTSLSDR	1019.58	2	0.000964881	20.795	sp|P0C0L4|CO4A_HUMAN;sp|P0C0L5|CO4B_HUMAN		File105263 Spectrum721305 scans: 19945
116742	LTSLSDR	1019.58	2	0.000353362	25.1776	sp|P0C0L4|CO4A_HUMAN;sp|P0C0L5|CO4B_HUMAN		File105259 Spectrum591340 scans: 42377
116744	LTSLSDR	1019.58	2	0.00169009	18.2554	sp|P0C0L4|CO4A_HUMAN;sp|P0C0L5|CO4B_HUMAN		File105259 Spectrum591726 scans: 42787
116745	LTSLSDR	1019.58	2	0.000353362	24.881	sp|P0C0L4|CO4A_HUMAN;sp|P0C0L5|CO4B_HUMAN		File105259 Spectrum587013 scans: 37826
116748	LTSLSDR	1019.58	2	0.00135895	19.5803	sp|P0C0L4|CO4A_HUMAN;sp|P0C0L5|CO4B_HUMAN		File105259 Spectrum590540 scans: 41537
116749	LTSLSDR	1019.58	2	0.000195673	28.6254	sp|P0C0L4|CO4A_HUMAN;sp|P0C0L5|CO4B_HUMAN		File105259 Spectrum589341 scans: 40271
116751	LTSLSDR	1019.58	2	0.00161733	18.4966	sp|P0C0L4|CO4A_HUMAN;sp|P0C0L5|CO4B_HUMAN		File105259 Spectrum581608 scans: 32108
116753	LTSLSDR	1019.58	2	0.0021932	17.1485	sp|P0C0L4|CO4A_HUMAN;sp|P0C0L5|CO4B_HUMAN		File105259 Spectrum574017 scans: 23889
116758	LTSLSDR	1019.58	2	0.000284136	26.0818	sp|P0C0L4|CO4A_HUMAN;sp|P0C0L5|CO4B_HUMAN		File105259 Spectrum580762 scans: 31220
116764	LTSLSDR	1019.58	2	0.000247819	27.8261	sp|P0C0L4|CO4A_HUMAN;sp|P0C0L5|CO4B_HUMAN		File105259 Spectrum571529 scans: 21219
116768	LTSLSDR	1019.58	2	0.000739287	21.8845	sp|P0C0L4|CO4A_HUMAN;sp|P0C0L5|CO4B_HUMAN		File105258 Spectrum531399 scans: 18758
116785	FVALEGR	1019.6	2	0.00167515	18.2891	sp|Q8WUJ3|CEMIP_HUMAN		File105262 Spectrum689753 scans: 27315
117037	VAFQDGR	1020.56	2	0.0015893	18.767	sp|P11597|CETP_HUMAN		File105255 Spectrum419151 scans: 17389
117040	AIQMASR	1020.56	2	0.00161733	18.5107	sp|P08567|PLEK_HUMAN	Oxidation (M) [15.99]	File105246 Spectrum80631 scans: 8284
117048	MMEILR	1020.57	2	0.000841557	21.1951	sp|Q14573|ITPR3_HUMAN		File105246 Spectrum100153 scans: 29631
117109	ALYAQAR	1020.59	2	0.000142814	29.4886	sp|P19823|ITIH2_HUMAN		File105253 Spectrum343812 scans: 15911
117112	ALYAQAR	1020.59	2	3.31806e-05	35.2594	sp|P19823|ITIH2_HUMAN		File105253 Spectrum343778 scans: 15876
117494	AQYQQR	1021.55	2	0.000655752	22.3987	sp|Q14974|IMB1_HUMAN		File105260 Spectrum596079 scans: 6757
117518	VLDSGFR	1021.58	2	0.0021932	17.1458	sp|P01833|PIGR_HUMAN		File105260 Spectrum610828 scans: 22771
117519	FSAEALR	1021.58	2	0.00306428	15.3784	sp|P15907|SIAT1_HUMAN		File105259 Spectrum573684 scans: 23531
117764	GLTGFGSR	1022.57	2	0.00104926	20.5584	sp|P78386|KRT85_HUMAN		File105244 Spectrum17184 scans: 20984
117992	LTGMAFR	1023.57	2	0.000142814	29.867	sp|O14556|G3PT_HUMAN;sp|P04406|G3P_HUMAN		File105260 Spectrum613746 scans: 26008
117993	LTGMAFR	1023.57	2	9.13869e-05	31.9601	sp|O14556|G3PT_HUMAN;sp|P04406|G3P_HUMAN		File105245 Spectrum60789 scans: 27118
118001	LTGMAFR	1023.57	2	0.00046256	24.0373	sp|O14556|G3PT_HUMAN;sp|P04406|G3P_HUMAN		File105260 Spectrum613359 scans: 25595
118225	GTGENYR	1024.51	2	0.00606725	12.2737	sp|P00747|PLMN_HUMAN		File105260 Spectrum599163 scans: 10223
118226	GTGENYR	1024.51	2	0.00135895	19.3395	sp|P00747|PLMN_HUMAN		File105260 Spectrum596922 scans: 7788
118229	GSSAGFDR	1024.51	2	0	53.4684	sp|P60900|PSA6_HUMAN		File105250 Spectrum228063 scans: 10918
118233	GTGENYR	1024.51	2	0.00546504	12.7201	sp|P00747|PLMN_HUMAN		File105260 Spectrum626074 scans: 39206
118235	GTGENYR	1024.51	2	0.00440714	13.6175	sp|P00747|PLMN_HUMAN		File105260 Spectrum597320 scans: 8212
118237	GTGENYR	1024.51	2	9.13869e-05	31.5693	sp|P00747|PLMN_HUMAN		File105259 Spectrum559870 scans: 8824
118244	GTGENYR	1024.51	2	0.00161733	18.5252	sp|P00747|PLMN_HUMAN		File105246 Spectrum79477 scans: 7071
118245	GTGENYR	1024.51	2	0.00874712	10.27	sp|P00747|PLMN_HUMAN		File105260 Spectrum626881 scans: 40055
118246	GTGENYR	1024.51	2	0.00046256	24.3785	sp|P00747|PLMN_HUMAN		File105260 Spectrum596389 scans: 7118
118249	GTGENYR	1024.51	2	0.00554636	12.6867	sp|P00747|PLMN_HUMAN		File105260 Spectrum625666 scans: 38777
118250	GTGENYR	1024.51	2	0.00046256	24.1454	sp|P00747|PLMN_HUMAN		File105262 Spectrum672169 scans: 8539
118251	GTGENYR	1024.51	2	0.000546876	22.7686	sp|P00747|PLMN_HUMAN		File105260 Spectrum627285 scans: 40482
118252	GTGENYR	1024.51	2	0.00297642	15.554	sp|P00747|PLMN_HUMAN		File105260 Spectrum627704 scans: 40922
118268	GTGENYR	1024.51	2	0.00277652	16.0337	sp|P00747|PLMN_HUMAN		File105261 Spectrum629369 scans: 949
118271	GTGENYR	1024.51	2	0.00114386	20.1272	sp|P00747|PLMN_HUMAN		File105261 Spectrum630463 scans: 2615
118272	GTGENYR	1024.51	2	0.000523635	22.8147	sp|P00747|PLMN_HUMAN		File105261 Spectrum630209 scans: 2241
118273	GTGENYR	1024.51	2	0.000698875	22.1057	sp|P00747|PLMN_HUMAN		File105260 Spectrum628488 scans: 41759
118274	GTGENYR	1024.51	2	0.000655752	22.2924	sp|P00747|PLMN_HUMAN		File105260 Spectrum628120 scans: 41359
118287	GTGENYR	1024.51	2	0.0056101	12.6015	sp|P00747|PLMN_HUMAN		File105261 Spectrum631085 scans: 3563
118291	GTGENYR	1024.51	2	0.000655752	22.4145	sp|P00747|PLMN_HUMAN		File105260 Spectrum626480 scans: 39634
118292	GTGENYR	1024.51	2	0.00134808	19.6637	sp|P00747|PLMN_HUMAN		File105260 Spectrum597994 scans: 8964
118299	GTGENYR	1024.51	2	0.00544792	12.7383	sp|P00747|PLMN_HUMAN		File105261 Spectrum631250 scans: 3820
118300	GTGENYR	1024.51	2	0.00357767	14.4034	sp|P00747|PLMN_HUMAN		File105261 Spectrum631751 scans: 4595
118302	GTGENYR	1024.51	2	0.00135895	19.5321	sp|P00747|PLMN_HUMAN		File105261 Spectrum630751 scans: 3047
118303	GTGENYR	1024.51	2	0.000284136	25.5891	sp|P00747|PLMN_HUMAN		File105261 Spectrum630828 scans: 3160
118305	GTGENYR	1024.51	2	0.00488325	13.1548	sp|P00747|PLMN_HUMAN		File105260 Spectrum598738 scans: 9777
118314	GTGENYR	1024.51	2	0.00217456	17.2097	sp|P00747|PLMN_HUMAN		File105245 Spectrum43550 scans: 8448
118317	GTGENYR	1024.51	2	0.00481513	13.2066	sp|P00747|PLMN_HUMAN		File105261 Spectrum630276 scans: 2334
118320	GTGENYR	1024.51	2	0.00483165	13.1889	sp|P00747|PLMN_HUMAN		File105260 Spectrum597720 scans: 8632
118325	GTGENYR	1024.51	2	0.000546876	22.7633	sp|P00747|PLMN_HUMAN		File105260 Spectrum596759 scans: 7599
118333	GTGENYR	1024.51	2	0.00606725	12.2767	sp|P00747|PLMN_HUMAN		File105260 Spectrum596646 scans: 7446
118340	GTGENYR	1024.51	2	0.00172684	18.0503	sp|P00747|PLMN_HUMAN		File105260 Spectrum598323 scans: 9341
118342	GTGENYR	1024.51	2	0.00153123	18.8263	sp|P00747|PLMN_HUMAN		File105261 Spectrum634153 scans: 8201
118383	GSQYWR	1024.53	2	0.00449494	13.5011	sp|P04004|VTNC_HUMAN		File105250 Spectrum233232 scans: 16423
118390	GSQYWR	1024.53	2	0.00901617	10.091	sp|P04004|VTNC_HUMAN		File105249 Spectrum218667 scans: 40079
118391	GSQYWR	1024.53	2	0.00306428	15.4187	sp|P04004|VTNC_HUMAN		File105249 Spectrum196578 scans: 16608
118395	GSQYWR	1024.53	2	0.00267473	16.2438	sp|P04004|VTNC_HUMAN		File105249 Spectrum196226 scans: 16236
118396	GSQYWR	1024.53	2	0.00933255	9.9834	sp|P04004|VTNC_HUMAN		File105250 Spectrum233517 scans: 16765
118399	GSQYWR	1024.53	2	0.00730747	11.1727	sp|P04004|VTNC_HUMAN		File105249 Spectrum219478 scans: 40930
118406	GSQYWR	1024.53	2	0.0017981	17.796	sp|P04004|VTNC_HUMAN		File105249 Spectrum196063 scans: 16043
118418	GSQYWR	1024.53	2	0.00267473	16.1835	sp|P04004|VTNC_HUMAN		File105253 Spectrum344672 scans: 16817
118461	LETMFR	1024.56	2	0.000523635	22.9167	sp|P07384|CAN1_HUMAN		File105247 Spectrum135984 scans: 29616
118481	HEELLR	1024.59	2	0.00606725	12.2826	sp|Q8NI99|ANGL6_HUMAN		File105249 Spectrum193260 scans: 12560
118485	HEELLR	1024.59	2	0.0084357	10.5174	sp|Q8NI99|ANGL6_HUMAN		File105250 Spectrum230192 scans: 13212
118527	HQIVGSR	1024.6	2	0.000284136	26.9197	sp|P98160|PGBM_HUMAN		File105248 Spectrum152745 scans: 7829
118584	KVSPH	1024.64	2	0.00267473	16.2438	sp|Q6Q759|SPG17_HUMAN		File105246 Spectrum80203 scans: 7834
118924	EVLPAIR	1025.64	2	0.00570387	12.5165	sp|O00391|QSOX1_HUMAN		File105259 Spectrum574656 scans: 24560
118998	TLYCEL	1026.53	2	3.31806e-05	33.7509	sp|Q15166|PON3_HUMAN		File105251 Spectrum284434 scans: 31800
119145	IYIHPR	1026.62	2	0.00149417	19.0994	sp|P00734|THRB_HUMAN		File105262 Spectrum688955 scans: 26477
119147	IYIHPR	1026.62	2	0.00250386	16.6057	sp|P00734|THRB_HUMAN		File105262 Spectrum678985 scans: 15995
119148	IYIHPR	1026.62	2	0.00705318	11.3381	sp|P00734|THRB_HUMAN		File105258 Spectrum530790 scans: 18112
119151	IYIHPR	1026.62	2	0.00199108	17.5304	sp|P00734|THRB_HUMAN		File105258 Spectrum529933 scans: 17051
119152	IYIHPR	1026.62	2	0.00931576	9.99705	sp|P00734|THRB_HUMAN		File105260 Spectrum604998 scans: 16507
119153	IYIHPR	1026.62	2	0.000655752	22.3436	sp|P00734|THRB_HUMAN		File105259 Spectrum568217 scans: 17695
119154	IYIHPR	1026.62	2	0.000284136	26.097	sp|P00734|THRB_HUMAN		File105263 Spectrum725825 scans: 24709
119159	IYIHPR	1026.62	2	0.00341835	14.7816	sp|P00734|THRB_HUMAN		File105258 Spectrum551744 scans: 40542
119160	IYIHPR	1026.62	2	0.000781581	21.6118	sp|P00734|THRB_HUMAN		File105262 Spectrum680996 scans: 18108
119161	IYIHPR	1026.62	2	0.000523635	23.0879	sp|P00734|THRB_HUMAN		File105263 Spectrum718202 scans: 16687
119163	IYIHPR	1026.62	2	0.00503689	13.0551	sp|P00734|THRB_HUMAN		File105258 Spectrum552543 scans: 41381
119165	IYIHPR	1026.62	2	0.000142814	29.4988	sp|P00734|THRB_HUMAN		File105262 Spectrum680195 scans: 17267
119168	IYIHPR	1026.62	2	0.000485964	23.5073	sp|P00734|THRB_HUMAN		File105262 Spectrum679396 scans: 16428
119169	IYIHPR	1026.62	2	0.00279148	15.9557	sp|P00734|THRB_HUMAN		File105258 Spectrum553345 scans: 42224
119170	IYIHPR	1026.62	2	0.000964881	20.8642	sp|P00734|THRB_HUMAN		File105262 Spectrum680595 scans: 17687
119171	IYIHPR	1026.62	2	0.0031504	15.2525	sp|P00734|THRB_HUMAN		File105258 Spectrum551398 scans: 40157
119172	IYIHPR	1026.62	2	0.00360875	14.3005	sp|P00734|THRB_HUMAN		File105258 Spectrum551003 scans: 39742
119174	IYIHPR	1026.62	2	0.00341835	14.7329	sp|P00734|THRB_HUMAN		File105258 Spectrum552943 scans: 41801
119175	IYIHPR	1026.62	2	0.00541493	12.7672	sp|P00734|THRB_HUMAN		File105258 Spectrum552143 scans: 40961
119181	IYIHPR	1026.62	2	0.00153123	18.8653	sp|P00734|THRB_HUMAN		File105259 Spectrum567897 scans: 17325
119191	IYIHPR	1026.62	2	0.00349823	14.5519	sp|P00734|THRB_HUMAN		File105258 Spectrum529527 scans: 16620
119225	GIGLAIVR	1026.68	2	0.00616383	12.1848	sp|P16152|CBR1_HUMAN		File105260 Spectrum615042 scans: 27438
119634	IPEATNR	1028.58	2	0.00423557	13.7966	sp|P01008|ANT3_HUMAN		File105256 Spectrum453214 scans: 13197
119641	IPEATNR	1028.58	2	0.00951754	9.89416	sp|P01008|ANT3_HUMAN		File105256 Spectrum453004 scans: 12884
119731	LGDLGLGR	1028.62	2	0.00356129	14.4619	sp|Q8TDX7|NEK7_HUMAN;sp|Q9HC98|NEK6_HUMAN		File105245 Spectrum62516 scans: 29019
119938	QLAAENR	1029.58	2	3.31806e-05	35.4915	sp|P35579|MYH9_HUMAN		File105252 Spectrum301695 scans: 9992
119941	QLAAENR	1029.58	2	3.31806e-05	36.3838	sp|P35579|MYH9_HUMAN		File105251 Spectrum263630 scans: 9736
119945	DNNLLGR	1029.58	2	0.00233646	16.8275	sp|P17066|HSP76_HUMAN;sp|P0DMV8|HS71A_HUMAN;sp|P34931|HS71L_HUMAN		File105254 Spectrum382651 scans: 17387
119990	LAALEER	1029.6	2	0.00656235	11.7758	sp|Q9NRN5|OLFL3_HUMAN		File105251 Spectrum276554 scans: 23492
119992	LSIPESR	1029.6	2	0.00619315	12.1393	sp|Q9Y5I2|PCDAA_HUMAN		File105258 Spectrum549825 scans: 38505
120077	TIADIIR	1029.64	2	0.0032816	14.9503	sp|P49368|TCPG_HUMAN		File105245 Spectrum62986 scans: 29512
120082	LIEIASR	1029.64	2	0.00607837	12.2282	sp|P11047|LAMC1_HUMAN		File105246 Spectrum97252 scans: 26584
120087	SLLELAR	1029.64	2	0.00217456	17.249	sp|P49321|NASP_HUMAN		File105246 Spectrum99833 scans: 29295
120367	ITLWNR	1030.61	2	0.00163569	18.3477	sp|P10253|LYAG_HUMAN;sp|Q06033|ITIH3_HUMAN		File105261 Spectrum652919 scans: 28520
120369	ITLWNR	1030.61	2	0.00732044	11.1592	sp|P10253|LYAG_HUMAN;sp|Q06033|ITIH3_HUMAN		File105246 Spectrum99025 scans: 28447
120883	VSSLIER	1031.62	2	0.00257792	16.5599	sp|Q14554|PDIA5_HUMAN		File105260 Spectrum610646 scans: 22580
122141	ALEFVAR	1033.61	2	0.000220808	27.9819	sp|P12111|CO6A3_HUMAN		File105262 Spectrum690013 scans: 27588
122219	GVTFLLR	1033.65	2	0.00606725	12.272	sp|P04217|A1BG_HUMAN		File105261 Spectrum656239 scans: 32158
122384	YLEPER	1034.56	2	0.00257792	16.5561	sp|Q9NRA1|PDGFC_HUMAN		File105260 Spectrum605336 scans: 16863
122809	VIDQFGE	1035.54	2	0.00454264	13.3993	sp|P00734|THRB_HUMAN		File105246 Spectrum98964 scans: 28383
122811	VIDQFGE	1035.54	2	0.00185609	17.6957	sp|P00734|THRB_HUMAN		File105258 Spectrum543224 scans: 31474
122813	VIDQFGE	1035.54	2	0.00141987	19.2667	sp|P00734|THRB_HUMAN		File105253 Spectrum355879 scans: 28994
122817	VIDQFGE	1035.54	2	0.00141987	19.2598	sp|P00734|THRB_HUMAN		File105259 Spectrum580293 scans: 30727
122818	VIDQFGE	1035.54	2	0.00692078	11.4732	sp|P00734|THRB_HUMAN		File105259 Spectrum579491 scans: 29885
122822	VIDQFGE	1035.54	2	0.000401567	24.6966	sp|P00734|THRB_HUMAN		File105252 Spectrum318834 scans: 28951
122825	VIDQFGE	1035.54	2	0.00667754	11.7242	sp|P00734|THRB_HUMAN		File105258 Spectrum542413 scans: 30623
122827	VIDQFGE	1035.54	2	0.0033509	14.8763	sp|P00734|THRB_HUMAN		File105258 Spectrum544882 scans: 33262
122829	VIDQFGE	1035.54	2	0.00359562	14.3817	sp|P00734|THRB_HUMAN		File105258 Spectrum542812 scans: 31042
122830	VIDQFGE	1035.54	2	0.000964881	20.7582	sp|P00734|THRB_HUMAN		File105262 Spectrum692392 scans: 30117
122831	VIDQFGE	1035.54	2	0.00770287	10.9445	sp|P00734|THRB_HUMAN		File105258 Spectrum549009 scans: 37648
122832	VIDQFGE	1035.54	2	0.00362131	14.2525	sp|P00734|THRB_HUMAN		File105258 Spectrum548455 scans: 37066
122838	VIDQFGE	1035.54	2	0.000142814	30.3267	sp|P00734|THRB_HUMAN		File105259 Spectrum581503 scans: 31998
122840	VIDQFGE	1035.54	2	0.00532472	12.923	sp|P00734|THRB_HUMAN		File105251 Spectrum282277 scans: 29510
122843	VIDQFGE	1035.54	2	0.00200972	17.4993	sp|P00734|THRB_HUMAN		File105258 Spectrum553282 scans: 42157
122844	VIDQFGE	1035.54	2	0.0090294	10.0795	sp|P00734|THRB_HUMAN		File105259 Spectrum579891 scans: 30305
122848	VIDQFGE	1035.54	2	0.00356129	14.4918	sp|P00734|THRB_HUMAN		File105258 Spectrum545309 scans: 33710
122850	VIDQFGE	1035.54	2	0.00865524	10.3462	sp|P00734|THRB_HUMAN		File105249 Spectrum208338 scans: 29064
122851	VIDQFGE	1035.54	2	0.00280991	15.8959	sp|P00734|THRB_HUMAN		File105258 Spectrum541630 scans: 29790
122852	VIDQFGE	1035.54	2	0.00449494	13.4435	sp|P00734|THRB_HUMAN		File105257 Spectrum504127 scans: 29365
122853	VIDQFGE	1035.54	2	0.00846386	10.491	sp|P00734|THRB_HUMAN		File105254 Spectrum394499 scans: 30516
122854	VIDQFGE	1035.54	2	0.00730747	11.1778	sp|P00734|THRB_HUMAN		File105257 Spectrum503727 scans: 28945
122856	VIDQFGE	1035.54	2	0.00931576	9.99779	sp|P00734|THRB_HUMAN		File105258 Spectrum547474 scans: 36036
122858	VIDQFGE	1035.54	2	0.00276379	16.0537	sp|P00734|THRB_HUMAN		File105258 Spectrum541227 scans: 29363
122859	VIDQFGE	1035.54	2	0.00301135	15.4405	sp|P00734|THRB_HUMAN		File105247 Spectrum135178 scans: 28770
123331	NYAEVGR	1036.55	2	0.00362131	14.2459	sp|P00739|HPTR_HUMAN		File105252 Spectrum304009 scans: 12813
123335	NYAEVGR	1036.55	2	0.00174197	17.9541	sp|P00739|HPTR_HUMAN		File105252 Spectrum304191 scans: 13035
123336	NYAEVGR	1036.55	2	0.00356129	14.5019	sp|P00739|HPTR_HUMAN		File105252 Spectrum304428 scans: 13345
123337	NYAEVGR	1036.55	2	0.00864448	10.3618	sp|P00739|HPTR_HUMAN		File105252 Spectrum304427 scans: 13344
123394	AQITGYR	1036.59	2	0.00259438	16.4793	sp|P02751|FINC_HUMAN		File105250 Spectrum232226 scans: 15351
123398	LASAYGAR	1036.59	2	0.000271762	27.4134	sp|Q08380|LG3BP_HUMAN		File105254 Spectrum381988 scans: 16686
123403	LASAYGAR	1036.59	2	9.13869e-05	32.9434	sp|Q08380|LG3BP_HUMAN		File105254 Spectrum382170 scans: 16882
123416	LASAYGAR	1036.59	2	0.000425425	24.576	sp|Q08380|LG3BP_HUMAN		File105253 Spectrum344656 scans: 16800
123419	LASAYGAR	1036.59	2	0.00297642	15.5828	sp|Q08380|LG3BP_HUMAN		File105254 Spectrum381686 scans: 16327
124080	AQIPILR	1038.68	2	0.00341835	14.7527	sp|P04114|APOB_HUMAN		File105257 Spectrum502445 scans: 27599
124084	AQIPILR	1038.68	2	0.0029923	15.4719	sp|P04114|APOB_HUMAN		File105261 Spectrum650692 scans: 26061
124094	AQIPILR	1038.68	2	0.00252165	16.59	sp|P04114|APOB_HUMAN		File105255 Spectrum429552 scans: 28390
124225	AYSDLSR	1039.55	2	0.00714683	11.2676	sp|P02743|SAMP_HUMAN		File105254 Spectrum379952 scans: 14491
124227	AYSDLSR	1039.55	2	0.00677927	11.6123	sp|P02743|SAMP_HUMAN		File105254 Spectrum380353 scans: 14920
124229	AYSDLSR	1039.55	2	0.00357767	14.4091	sp|P02743|SAMP_HUMAN		File105253 Spectrum342897 scans: 14913
124231	AYSDLSR	1039.55	2	0.00153123	18.854	sp|P02743|SAMP_HUMAN		File105256 Spectrum453460 scans: 13472
124234	AYSDLSR	1039.55	2	0.00362131	14.2775	sp|P02743|SAMP_HUMAN		File105254 Spectrum381171 scans: 15781
124235	AYSDLSR	1039.55	2	0.00934789	9.98214	sp|P02743|SAMP_HUMAN		File105254 Spectrum403497 scans: 40018
124241	AYSDLSR	1039.55	2	0.00435368	13.6377	sp|P02743|SAMP_HUMAN		File105251 Spectrum268891 scans: 15322
124242	AYSDLSR	1039.55	2	0.00141987	19.2469	sp|P02743|SAMP_HUMAN		File105254 Spectrum403897 scans: 40438
124262	LTGMAFR	1039.57	2	0.00834065	10.5557	sp|O14556|G3PT_HUMAN;sp|P04406|G3P_HUMAN	Oxidation (M) [15.99]	File105256 Spectrum459511 scans: 20179
124358	ITIVIPR	1039.7	2	0	42.5224	sp|P78509|RELN_HUMAN		File105261 Spectrum655130 scans: 30952
124359	ITIVIPR	1039.7	2	0.00046256	24.3321	sp|P78509|RELN_HUMAN		File105261 Spectrum655415 scans: 31273
124360	ITIVIPR	1039.7	2	0	44.1841	sp|P78509|RELN_HUMAN		File105261 Spectrum655480 scans: 31342
124429	TFGCDGR	1040.49	2	0.000142814	29.9157	sp|Q76LX8|ATS13_HUMAN		File105256 Spectrum452581 scans: 12438
124482	EWTITY	1040.54	2	9.13869e-05	31.3326	sp|O75083|WDR1_HUMAN		File105253 Spectrum362152 scans: 35582
124563	DVFLYR	1040.59	2	0.000523635	22.8615	sp|O14579|COPE_HUMAN		File105262 Spectrum691074 scans: 28702
124703	TINVPLR	1040.65	2	0.00443787	13.5848	sp|P02746|C1QB_HUMAN		File105256 Spectrum462570 scans: 23408
124705	TINVPLR	1040.65	2	0.00732044	11.1556	sp|P02746|C1QB_HUMAN		File105256 Spectrum462152 scans: 22969
124706	TINVPLR	1040.65	2	0.000592262	22.644	sp|P02746|C1QB_HUMAN		File105244 Spectrum21407 scans: 25426
124711	TINVPLR	1040.65	2	0.00411167	13.8557	sp|P02746|C1QB_HUMAN		File105244 Spectrum20495 scans: 24467
124749	VLAQLLR	1040.69	2	0.00362131	14.2741	sp|Q9NPY3|C1QR1_HUMAN;sp|Q9UHG2|PCSK1_HUMAN		File105261 Spectrum659522 scans: 35672
124976	GVIIQGAR	1041.65	2	0.00430131	13.68	sp|O60462|NRP2_HUMAN		File105254 Spectrum382756 scans: 17497
124977	GVIIQGAR	1041.65	2	0.0021932	17.1367	sp|O60462|NRP2_HUMAN		File105256 Spectrum456539 scans: 16984
124998	AVVPAK	1041.7	2	0.00316438	15.1969	sp|Q00266|METK1_HUMAN;sp|P31153|METK2_HUMAN		File105248 Spectrum160175 scans: 16396
125266	VQVSPER	1042.6	2	0.00449494	13.4785	sp|P98160|PGBM_HUMAN		File105254 Spectrum378360 scans: 12786
125274	GSLVAPDR	1042.6	2	0.0071316	11.2698	sp|P49588|SYAC_HUMAN		File105244 Spectrum11799 scans: 15092
125315	QLMVPAR	1042.62	2	0.00605682	12.3208	sp|Q86TH1|ATL2_HUMAN		File105256 Spectrum459257 scans: 19912
125605	GGGALLGDR	1043.59	2	0.000523635	23.0162	sp|P00736|C1R_HUMAN;sp|Q9NZP8|C1RL_HUMAN		File105244 Spectrum13759 scans: 17295
125606	GGGALLGDR	1043.59	2	0.00572179	12.487	sp|P00736|C1R_HUMAN;sp|Q9NZP8|C1RL_HUMAN		File105260 Spectrum605479 scans: 17029
125608	GGGALLGDR	1043.59	2	0.00245306	16.7503	sp|P00736|C1R_HUMAN;sp|Q9NZP8|C1RL_HUMAN		File105244 Spectrum14974 scans: 18591
125609	GGGALLGDR	1043.59	2	0	38.908	sp|P00736|C1R_HUMAN;sp|Q9NZP8|C1RL_HUMAN		File105255 Spectrum419755 scans: 18024
125610	GGGALLGDR	1043.59	2	0	39.2529	sp|P00736|C1R_HUMAN;sp|Q9NZP8|C1RL_HUMAN		File105244 Spectrum14542 scans: 18137
125611	GGGALLGDR	1043.59	2	0.00724167	11.2036	sp|P00736|C1R_HUMAN;sp|Q9NZP8|C1RL_HUMAN		File105257 Spectrum492828 scans: 17280
125623	GGGALLGDR	1043.59	2	0.00636167	11.9595	sp|P00736|C1R_HUMAN;sp|Q9NZP8|C1RL_HUMAN		File105244 Spectrum34991 scans: 39796
125624	GGGALLGDR	1043.59	2	0.00443787	13.5719	sp|P00736|C1R_HUMAN;sp|Q9NZP8|C1RL_HUMAN		File105244 Spectrum35808 scans: 40654
125626	GGGALLGDR	1043.59	2	0.00169009	18.2416	sp|P00736|C1R_HUMAN;sp|Q9NZP8|C1RL_HUMAN		File105244 Spectrum15403 scans: 19052
125627	GGGALLGDR	1043.59	2	0.00267473	16.2482	sp|P00736|C1R_HUMAN;sp|Q9NZP8|C1RL_HUMAN		File105257 Spectrum492410 scans: 16841
125631	GGGALLGDR	1043.59	2	3.31806e-05	34.6189	sp|P00736|C1R_HUMAN;sp|Q9NZP8|C1RL_HUMAN		File105258 Spectrum530183 scans: 17350
125635	EGNAVAVR	1043.59	2	0.000655752	22.2613	sp|Q13418|ILK_HUMAN		File105248 Spectrum155681 scans: 10990
125642	AGYVLHR	1043.61	2	0.00272578	16.0764	sp|O00187|MASP2_HUMAN		File105253 Spectrum342830 scans: 14842
125736	AILFVPR	1043.67	2	0.00356129	14.4424	sp|Q9NQH7|XPP3_HUMAN		File105247 Spectrum139419 scans: 33223
125737	AILFVPR	1043.67	2	0.000635713	22.437	sp|Q9NQH7|XPP3_HUMAN		File105246 Spectrum102868 scans: 32483
125738	AILFVPR	1043.67	2	0.00250386	16.6313	sp|Q9NQH7|XPP3_HUMAN		File105262 Spectrum697332 scans: 35333
125740	AILFVPR	1043.67	2	0.00454264	13.4033	sp|Q9NQH7|XPP3_HUMAN		File105261 Spectrum657175 scans: 33171
125742	AILFVPR	1043.67	2	0.000592262	22.6828	sp|Q9NQH7|XPP3_HUMAN		File105261 Spectrum656943 scans: 32926
125743	AILFVPR	1043.67	2	0.00114386	20.069	sp|Q9NQH7|XPP3_HUMAN		File105262 Spectrum696934 scans: 34915
125744	AILFVPR	1043.67	2	0.00124836	19.8728	sp|Q9NQH7|XPP3_HUMAN		File105261 Spectrum657335 scans: 33342
125754	APISAK	1043.67	2	0.00212435	17.3547	sp|P11908|PRPS2_HUMAN;sp|P60891|PRPS1_HUMAN		File105247 Spectrum123295 scans: 16122
126039	LAEQAER	1044.58	2	0.000523635	22.9862	sp|Q04917|1433F_HUMAN;sp|P31947|1433S_HUMAN;sp|P31946|1433B_HUMAN;sp|P27348|1433T_HUMAN;sp|P61981|1433G_HUMAN;sp|P62258|1433E_HUMAN;sp|P63104|1433Z_HUMAN		File105244 Spectrum8835 scans: 11973
126044	EIEVGGGR	1044.58	2	0.00286299	15.8375	sp|P62081|RS7_HUMAN		File105259 Spectrum567442 scans: 16793
126061	GLEWVGR	1044.59	2	0.00483165	13.1797	sp|A0A0B4J1V0|HV315_HUMAN;sp|A0A0B4J1V6|HV373_HUMAN;sp|A0A0B4J1Y9|HV372_HUMAN		File105262 Spectrum689788 scans: 27352
126069	GLEWVGR	1044.59	2	0.00554636	12.6572	sp|A0A0B4J1V0|HV315_HUMAN;sp|A0A0B4J1V6|HV373_HUMAN;sp|A0A0B4J1Y9|HV372_HUMAN		File105247 Spectrum132516 scans: 25970
126073	GLEWVGR	1044.59	2	0.00702372	11.3722	sp|A0A0B4J1V0|HV315_HUMAN;sp|A0A0B4J1V6|HV373_HUMAN;sp|A0A0B4J1Y9|HV372_HUMAN		File105262 Spectrum690214 scans: 27799
126140	DPDIK	1044.62	2	0.00438886	13.628	sp|Q14974|IMB1_HUMAN		File105255 Spectrum436818 scans: 36078
126151	GLVWVSR	1044.63	2	0.00449494	13.5266	sp|A0A0B4J1X5|HV374_HUMAN		File105262 Spectrum691283 scans: 28921
126152	IAWALSR	1044.63	2	0.00114386	20.0486	sp|Q04760|LGUL_HUMAN		File105261 Spectrum654940 scans: 30741
126154	GLVWVSR	1044.63	2	0.00297642	15.4861	sp|A0A0B4J1X5|HV374_HUMAN		File105261 Spectrum652087 scans: 27645
126155	GLVWVSR	1044.63	2	0.00135895	19.587	sp|A0A0B4J1X5|HV374_HUMAN		File105261 Spectrum651690 scans: 27227
126160	GFIPNIR	1044.63	2	0.0071316	11.2794	sp|P35556|FBN2_HUMAN;sp|P35555|FBN1_HUMAN		File105259 Spectrum578073 scans: 28361
126396	AQAWGER	1045.55	2	0.000759231	21.73	sp|P02649|APOE_HUMAN		File105255 Spectrum417121 scans: 15137
126397	AQAWGER	1045.55	2	0.00377415	14.0487	sp|P02649|APOE_HUMAN		File105256 Spectrum472734 scans: 34445
126398	AQAWGER	1045.55	2	0.00939576	9.95885	sp|P02649|APOE_HUMAN		File105244 Spectrum12839 scans: 16260
126404	AQAWGER	1045.55	2	0.00693441	11.4539	sp|P02649|APOE_HUMAN		File105256 Spectrum460543 scans: 21266
126405	AQAWGER	1045.55	2	0.000142814	29.9898	sp|P02649|APOE_HUMAN		File105256 Spectrum453785 scans: 13824
126406	AQAWGER	1045.55	2	0.000485964	23.5702	sp|P02649|APOE_HUMAN		File105244 Spectrum11190 scans: 14450
126407	AQAWGER	1045.55	2	6.51152e-05	33.3818	sp|P02649|APOE_HUMAN		File105256 Spectrum453821 scans: 13868
126409	AQAWGER	1045.55	2	0.00100678	20.6658	sp|P02649|APOE_HUMAN		File105256 Spectrum454964 scans: 15249
126411	AQAWGER	1045.55	2	0.00279148	15.9418	sp|P02649|APOE_HUMAN		File105259 Spectrum567093 scans: 16427
126412	AQAWGER	1045.55	2	0.000284136	26.0688	sp|P02649|APOE_HUMAN		File105256 Spectrum479155 scans: 41201
126413	AQAWGER	1045.55	2	0.000546876	22.7744	sp|P02649|APOE_HUMAN		File105256 Spectrum454555 scans: 14819
126414	AQAWGER	1045.55	2	0.00114386	20.1153	sp|P02649|APOE_HUMAN		File105256 Spectrum454277 scans: 14506
126416	AQAWGER	1045.55	2	0.00046256	23.7419	sp|P02649|APOE_HUMAN		File105260 Spectrum603818 scans: 15245
126417	AQAWGER	1045.55	2	0.00046256	23.9271	sp|P02649|APOE_HUMAN		File105256 Spectrum479037 scans: 41069
126418	AQAWGER	1045.55	2	0.000353362	25.1078	sp|P02649|APOE_HUMAN		File105256 Spectrum453583 scans: 13607
126422	AQAWGER	1045.55	2	0.000142814	30.0071	sp|P02649|APOE_HUMAN		File105256 Spectrum478863 scans: 40880
126423	AQAWGER	1045.55	2	3.31806e-05	35.6862	sp|P02649|APOE_HUMAN		File105256 Spectrum478644 scans: 40651
126424	AQAWGER	1045.55	2	9.13869e-05	32.0721	sp|P02649|APOE_HUMAN		File105256 Spectrum477844 scans: 39811
126425	AQAWGER	1045.55	2	0.00864448	10.3576	sp|P02649|APOE_HUMAN		File105256 Spectrum474194 scans: 35978
126426	AQAWGER	1045.55	2	0.00286299	15.8123	sp|P02649|APOE_HUMAN		File105244 Spectrum11081 scans: 14336
126427	AQAWGER	1045.55	2	0.000284136	25.9871	sp|P02649|APOE_HUMAN		File105256 Spectrum453456 scans: 13468
126428	AQAWGER	1045.55	2	0.00046256	23.8643	sp|P02649|APOE_HUMAN		File105256 Spectrum477444 scans: 39391
126429	AQAWGER	1045.55	2	0.000142814	29.3459	sp|P02649|APOE_HUMAN		File105256 Spectrum478642 scans: 40648
126430	AQAWGER	1045.55	2	0.000964881	20.8748	sp|P02649|APOE_HUMAN		File105256 Spectrum454224 scans: 14440
126432	AQAWGER	1045.55	2	0.000142814	29.0603	sp|P02649|APOE_HUMAN		File105256 Spectrum476653 scans: 38560
126436	AQAWGER	1045.55	2	0.000142814	29.1702	sp|P02649|APOE_HUMAN		File105256 Spectrum478244 scans: 40231
126440	AQAWGER	1045.55	2	0.00670599	11.7099	sp|P02649|APOE_HUMAN		File105257 Spectrum490698 scans: 14810
126442	AQAWGER	1045.55	2	0.00346726	14.6848	sp|P02649|APOE_HUMAN		File105256 Spectrum458687 scans: 19314
126443	AQAWGER	1045.55	2	0.00557958	12.6453	sp|P02649|APOE_HUMAN		File105256 Spectrum476251 scans: 38137
126541	SVTLNQR	1045.61	2	0.000120045	30.9243	sp|P26927|HGFL_HUMAN;sp|Q2TV78|MST1L_HUMAN		File105249 Spectrum193431 scans: 12742
126581	TTDIVIR	1045.63	2	0.00535304	12.8635	sp|Q9C0C9|UBE2O_HUMAN		File105255 Spectrum422153 scans: 20589
126591	AFLLTPR	1045.65	2	0.000284136	25.76	sp|O95445|APOM_HUMAN		File105262 Spectrum692828 scans: 30575
126594	AFLLTPR	1045.65	2	0.000615382	22.6177	sp|O95445|APOM_HUMAN		File105262 Spectrum693021 scans: 30796
126600	AFLLTPR	1045.65	2	0	39.46	sp|O95445|APOM_HUMAN		File105261 Spectrum653174 scans: 28789
126601	AFLLTPR	1045.65	2	6.51152e-05	33.2961	sp|O95445|APOM_HUMAN		File105250 Spectrum245652 scans: 29947
127007	FGHTK	1046.63	3	0.00722583	11.2261	sp|Q9Y623|MYH4_HUMAN;sp|Q9UKX2|MYH2_HUMAN;sp|P12883|MYH7_HUMAN;sp|P12882|MYH1_HUMAN;sp|P11055|MYH3_HUMAN;sp|P13535|MYH8_HUMAN;sp|P13533|MYH6_HUMAN		File105249 Spectrum193096 scans: 12388
127052	AAATQK	1046.65	2	0.00804997	10.7608	sp|P02675|FIBB_HUMAN		File105261 Spectrum635274 scans: 9633
127053	AAATQK	1046.65	2	0.00868195	10.2936	sp|P02675|FIBB_HUMAN		File105261 Spectrum636750 scans: 11196
127056	AAATQK	1046.65	2	0.00420102	13.8098	sp|P02675|FIBB_HUMAN		File105263 Spectrum711751 scans: 9367
127068	AAATQK	1046.65	2	0.00918894	10.0399	sp|P02675|FIBB_HUMAN		File105262 Spectrum673565 scans: 10227
127100	AAATQK	1046.65	2	0.00871366	10.2752	sp|P02675|FIBB_HUMAN		File105246 Spectrum80718 scans: 8375
127106	AAATQK	1046.65	2	0.00553426	12.7013	sp|P02675|FIBB_HUMAN		File105260 Spectrum598066 scans: 9059
127148	AAATQK	1046.65	2	0.00566025	12.5743	sp|P02675|FIBB_HUMAN		File105262 Spectrum666339 scans: 5
127180	AAATQK	1046.65	2	0.00735069	11.1345	sp|P02675|FIBB_HUMAN		File105262 Spectrum666584 scans: 446
127181	AAATQK	1046.65	2	0.00566025	12.5736	sp|P02675|FIBB_HUMAN		File105262 Spectrum666975 scans: 1131
127207	AAATQK	1046.65	2	0.00356129	14.4999	sp|P02675|FIBB_HUMAN		File105262 Spectrum666462 scans: 225
127208	AAATQK	1046.65	2	0.00573875	12.4827	sp|P02675|FIBB_HUMAN		File105262 Spectrum667613 scans: 2138
127209	AAATQK	1046.65	2	0.00349823	14.6045	sp|P02675|FIBB_HUMAN		File105262 Spectrum667443 scans: 1879
127211	AAATQK	1046.65	2	0.00449494	13.4456	sp|P02675|FIBB_HUMAN		File105262 Spectrum666707 scans: 667
127212	AAATQK	1046.65	2	0.00431772	13.6616	sp|P02675|FIBB_HUMAN		File105262 Spectrum669618 scans: 5234
127213	AAATQK	1046.65	2	0.00362131	14.2762	sp|P02675|FIBB_HUMAN		File105262 Spectrum667281 scans: 1624
127214	AAATQK	1046.65	2	0.00858433	10.418	sp|P02675|FIBB_HUMAN		File105262 Spectrum666838 scans: 897
127228	AAATQK	1046.65	2	0.0030964	15.2968	sp|P02675|FIBB_HUMAN		File105263 Spectrum707092 scans: 3399
127229	AAATQK	1046.65	2	0.00911154	10.0676	sp|P02675|FIBB_HUMAN		File105263 Spectrum707369 scans: 3872
127232	AAATQK	1046.65	2	0.00656235	11.7679	sp|P02675|FIBB_HUMAN		File105261 Spectrum664552 scans: 40981
127235	AAATQK	1046.65	2	0.00375731	14.0827	sp|P02675|FIBB_HUMAN		File105262 Spectrum668072 scans: 2880
127236	AAATQK	1046.65	2	0.00250386	16.6724	sp|P02675|FIBB_HUMAN		File105261 Spectrum666291 scans: 42903
127237	AAATQK	1046.65	2	0.00267473	16.2735	sp|P02675|FIBB_HUMAN		File105261 Spectrum664952 scans: 41401
127238	AAATQK	1046.65	2	0.00250386	16.6999	sp|P02675|FIBB_HUMAN		File105262 Spectrum668390 scans: 3384
127239	AAATQK	1046.65	2	0.00264922	16.4393	sp|P02675|FIBB_HUMAN		File105262 Spectrum667758 scans: 2379
127255	AAATQK	1046.65	2	0.00750938	11.04	sp|P02675|FIBB_HUMAN		File105263 Spectrum707519 scans: 4117
127259	AAATQK	1046.65	2	0.00532472	12.9124	sp|P02675|FIBB_HUMAN		File105261 Spectrum666056 scans: 42600
127261	AAATQK	1046.65	2	0.0029923	15.4515	sp|P02675|FIBB_HUMAN		File105262 Spectrum669067 scans: 4423
127262	AAATQK	1046.65	2	0.00997681	9.70008	sp|P02675|FIBB_HUMAN		File105262 Spectrum667911 scans: 2626
127264	AAATQK	1046.65	2	0.00287987	15.7838	sp|P02675|FIBB_HUMAN		File105262 Spectrum669453 scans: 4978
127265	AAATQK	1046.65	2	0.00777517	10.8827	sp|P02675|FIBB_HUMAN		File105262 Spectrum668550 scans: 3636
127266	AAATQK	1046.65	2	0.00722583	11.2262	sp|P02675|FIBB_HUMAN		File105262 Spectrum669256 scans: 4698
127267	AAATQK	1046.65	2	0.00857158	10.4226	sp|P02675|FIBB_HUMAN		File105262 Spectrum670758 scans: 6971
127269	AAATQK	1046.65	2	0.00674583	11.6319	sp|P02675|FIBB_HUMAN		File105262 Spectrum668704 scans: 3884
127282	AAATQK	1046.65	2	0.00807621	10.7133	sp|P02675|FIBB_HUMAN		File105261 Spectrum637130 scans: 11605
127283	AVSQGK	1046.65	2	0.00365435	14.18	sp|Q06033|ITIH3_HUMAN		File105262 Spectrum674721 scans: 11471
127284	AAATQK	1046.65	2	0.00384314	13.9927	sp|P02675|FIBB_HUMAN		File105262 Spectrum669958 scans: 6131
127287	AAATQK	1046.65	2	0.000284136	26.2779	sp|P02675|FIBB_HUMAN		File105262 Spectrum668617 scans: 3735
127306	AAATQK	1046.65	2	0.00649637	11.9079	sp|P02675|FIBB_HUMAN		File105261 Spectrum664888 scans: 41333
127308	AAATQK	1046.65	2	0.00604196	12.3448	sp|P02675|FIBB_HUMAN		File105261 Spectrum639926 scans: 14556
127311	AAATQK	1046.65	2	0.0039505	13.9517	sp|P02675|FIBB_HUMAN		File105261 Spectrum664038 scans: 40441
127315	AAATQK	1046.65	2	0.0030964	15.3048	sp|P02675|FIBB_HUMAN		File105261 Spectrum634988 scans: 9180
127326	AAATQK	1046.65	2	0.00620743	12.1338	sp|P02675|FIBB_HUMAN		File105246 Spectrum110725 scans: 40860
127327	AAATQK	1046.65	2	0.00649637	11.9085	sp|P02675|FIBB_HUMAN		File105261 Spectrum665748 scans: 42241
127328	AAATQK	1046.65	2	0.00370458	14.1204	sp|P02675|FIBB_HUMAN		File105262 Spectrum671158 scans: 7391
127329	AAATQK	1046.65	2	0.00708535	11.3134	sp|P02675|FIBB_HUMAN		File105262 Spectrum670358 scans: 6551
127339	AAATQK	1046.65	2	0.00402215	13.898	sp|P02675|FIBB_HUMAN		File105261 Spectrum637930 scans: 12445
127340	AAATQK	1046.65	2	0.00567365	12.5586	sp|P02675|FIBB_HUMAN		File105261 Spectrum637530 scans: 12025
127346	AAATQK	1046.65	2	0.00705318	11.3459	sp|P02675|FIBB_HUMAN		File105261 Spectrum634974 scans: 9136
127364	AAATQK	1046.65	2	0.00277652	15.9623	sp|P02675|FIBB_HUMAN		File105261 Spectrum638344 scans: 12880
127365	AAATQK	1046.65	2	0.0066458	11.7408	sp|P02675|FIBB_HUMAN		File105261 Spectrum663384 scans: 39743
127370	AAATQK	1046.65	2	0.00644627	11.931	sp|P02675|FIBB_HUMAN		File105261 Spectrum634961 scans: 9115
127373	AAATQK	1046.65	2	0.00276379	16.0583	sp|P02675|FIBB_HUMAN		File105261 Spectrum638722 scans: 13288
127375	AAATQK	1046.65	2	0.00953303	9.88929	sp|P02675|FIBB_HUMAN		File105261 Spectrum635034 scans: 9277
127390	AAATQK	1046.65	2	0.00535304	12.8548	sp|P02675|FIBB_HUMAN		File105261 Spectrum639526 scans: 14136
127418	AAATQK	1046.65	2	0.0033655	14.8008	sp|P02675|FIBB_HUMAN		File105260 Spectrum597854 scans: 8774
127423	AVSQGK	1046.65	2	0.00798289	10.7836	sp|Q06033|ITIH3_HUMAN		File105263 Spectrum712656 scans: 10485
127431	AAATQK	1046.65	2	0.00554636	12.678	sp|P02675|FIBB_HUMAN		File105260 Spectrum597835 scans: 8754
127673	SLEVSER	1047.58	2	0.00169009	18.201	sp|P13861|KAP2_HUMAN		File105260 Spectrum603918 scans: 15352
127692	VLVDMSR	1047.59	2	0.00114386	20.0501	sp|P78371|TCPB_HUMAN		File105263 Spectrum725665 scans: 24541
127894	GDIFLVR	1047.63	2	0.00885093	10.1845	sp|P55072|TERA_HUMAN		File105245 Spectrum64228 scans: 30824
127927	LVPHPTR	1047.64	3	0	38.8373	sp|Q8WUA8|TSK_HUMAN		File105244 Spectrum9969 scans: 13166
128136	ELFPWE	1048.54	2	0	44.4755	sp|Q06520|ST2A1_HUMAN		File105250 Spectrum254478 scans: 39414
128500	GPQILHR	1048.63	3	0.000142814	29.6455	sp|Q86YW5|TRML1_HUMAN		File105253 Spectrum342373 scans: 14362
128857	ELGTVMR	1049.57	2	0.00368713	14.1461	sp|P27482|CALL3_HUMAN;sp|P02585|TNNC2_HUMAN;sp|P0DP23|CALM1_HUMAN	Oxidation (M) [15.99]	File105257 Spectrum490330 scans: 14422
128878	ALWFER	1049.59	2	0.00345319	14.7052	sp|P22059|OSBP1_HUMAN		File105247 Spectrum138372 scans: 32124
128895	HNLNPAR	1049.59	3	0.00811984	10.674	sp|P0DJD9|PEPA5_HUMAN;sp|P0DJD8|PEPA3_HUMAN;sp|P0DJD7|PEPA4_HUMAN		File105248 Spectrum152540 scans: 7607
128897	HNLNPAR	1049.59	2	0.00551676	12.7027	sp|P0DJD9|PEPA5_HUMAN;sp|P0DJD8|PEPA3_HUMAN;sp|P0DJD7|PEPA4_HUMAN		File105247 Spectrum115611 scans: 7315
129478	IGMDGSSR	1050.53	2	0.00118516	19.9968	sp|Q07954|LRP1_HUMAN		File105244 Spectrum10962 scans: 14211
129524	FGVQTDR	1050.57	2	0.00135895	19.3888	sp|Q14247|SRC8_HUMAN		File105258 Spectrum530175 scans: 17337
129683	GCVLAFR	1050.58	2	0.00688841	11.5368	sp|Q96QA5|GSDMA_HUMAN		File105260 Spectrum614094 scans: 26388
129684	QIGSVYR	1050.6	2	0.000635713	22.5274	sp|P04196|HRG_HUMAN		File105250 Spectrum233264 scans: 16469
129686	QIGSVYR	1050.6	2	0.00532472	12.9226	sp|P04196|HRG_HUMAN		File105250 Spectrum233557 scans: 16807
129689	QIGSVYR	1050.6	2	0.00389814	13.9665	sp|P04196|HRG_HUMAN		File105251 Spectrum270581 scans: 17097
129978	MDAHPPR	1051.54	3	0.00174197	17.9482	sp|P06396|GELS_HUMAN		File105252 Spectrum301286 scans: 9563
129982	MDAHPPR	1051.54	2	0.00380909	14.0113	sp|P06396|GELS_HUMAN		File105253 Spectrum338054 scans: 9601
129984	MDAHPPR	1051.54	3	0.00881853	10.1996	sp|P06396|GELS_HUMAN		File105252 Spectrum300882 scans: 9137
129985	MDAHPPR	1051.54	2	0.00217456	17.2365	sp|P06396|GELS_HUMAN		File105252 Spectrum301405 scans: 9688
129987	MDAHPPR	1051.54	2	0.00257792	16.5615	sp|P06396|GELS_HUMAN		File105252 Spectrum300994 scans: 9256
129998	MDAHPPR	1051.54	3	0.00360875	14.3486	sp|P06396|GELS_HUMAN		File105253 Spectrum338395 scans: 9960
130033	MDAHPPR	1051.54	2	0.00644627	11.9275	sp|P06396|GELS_HUMAN		File105253 Spectrum338455 scans: 10023
130037	MDAHPPR	1051.54	2	0.00252165	16.5943	sp|P06396|GELS_HUMAN		File105254 Spectrum375448 scans: 9620
130199	VGLEHLR	1051.63	3	0.00858433	10.4029	sp|P12111|CO6A3_HUMAN		File105261 Spectrum643963 scans: 18801
130208	VIVEHAR	1051.63	2	0.00277652	15.9711	sp|Q08170|SRSF4_HUMAN;sp|Q13247|SRSF6_HUMAN		File105257 Spectrum488124 scans: 12080
130420	HFEHVR	1052.57	3	0.00433528	13.6455	sp|P05067|A4_HUMAN		File105256 Spectrum448021 scans: 7326
130514	VGIADGHR	1052.59	3	0.000964881	20.7207	sp|Q01813|PFKAP_HUMAN		File105244 Spectrum8223 scans: 11305
130588	LEHAQAR	1052.59	3	0.00149417	19.1665	sp|P09958|FURIN_HUMAN		File105254 Spectrum373651 scans: 7715
130685	ASHLGLAR	1052.63	2	0.000739287	21.8554	sp|P01024|CO3_HUMAN		File105253 Spectrum340482 scans: 12293
130686	ASHLGLAR	1052.63	3	3.31806e-05	34.6264	sp|P01024|CO3_HUMAN		File105256 Spectrum452046 scans: 11870
130687	ASHLGLAR	1052.63	2	0.00356129	14.4677	sp|P01024|CO3_HUMAN		File105252 Spectrum303321 scans: 12077
130690	ASHLGLAR	1052.63	3	0.000800845	21.5893	sp|P01024|CO3_HUMAN		File105254 Spectrum378276 scans: 12698
130694	ASHLGLAR	1052.63	3	0.000284136	27.2895	sp|P01024|CO3_HUMAN		File105253 Spectrum341935 scans: 13901
130695	ASHLGLAR	1052.63	3	9.13869e-05	32.2729	sp|P01024|CO3_HUMAN		File105253 Spectrum340727 scans: 12602
130699	ASHLGLAR	1052.63	3	0	45.477	sp|P01024|CO3_HUMAN		File105244 Spectrum9882 scans: 13074
130700	ASHLGLAR	1052.63	3	0	40.1068	sp|P01024|CO3_HUMAN		File105253 Spectrum341491 scans: 13426
130702	ASHLGLAR	1052.63	2	0.000220808	28.0508	sp|P01024|CO3_HUMAN		File105253 Spectrum340742 scans: 12620
130703	ASHLGLAR	1052.63	3	3.31806e-05	34.6171	sp|P01024|CO3_HUMAN		File105253 Spectrum340468 scans: 12274
130704	ASHLGLAR	1052.63	3	0.00858433	10.4161	sp|P01024|CO3_HUMAN		File105258 Spectrum527044 scans: 13948
130710	ASHLGLAR	1052.63	3	0.000635713	22.557	sp|P01024|CO3_HUMAN		File105253 Spectrum366991 scans: 40687
130715	ASHLGLAR	1052.63	3	6.51152e-05	33.1214	sp|P01024|CO3_HUMAN		File105253 Spectrum341095 scans: 13008
130718	ASHLGLAR	1052.63	3	0.00671872	11.6797	sp|P01024|CO3_HUMAN		File105254 Spectrum377881 scans: 12278
130719	ASHLGLAR	1052.63	2	9.13869e-05	33.0572	sp|P01024|CO3_HUMAN		File105253 Spectrum341115 scans: 13029
130720	ASHLGLAR	1052.63	3	3.31806e-05	34.2699	sp|P01024|CO3_HUMAN		File105252 Spectrum303873 scans: 12670
130724	ASHLGLAR	1052.63	2	0.0057869	12.4578	sp|P01024|CO3_HUMAN		File105252 Spectrum303696 scans: 12484
130727	ASHLGLAR	1052.63	2	0.000800845	21.4983	sp|P01024|CO3_HUMAN		File105253 Spectrum367513 scans: 41235
130997	GHELDVR	1053.58	3	0.00170677	18.1019	sp|Q9Y263|PLAP_HUMAN		File105257 Spectrum487292 scans: 11180
131075	LHALDTR	1053.61	2	9.13869e-05	31.8596	sp|Q9Y240|CLC11_HUMAN		File105261 Spectrum641849 scans: 16579
131077	LHALDTR	1053.61	3	0.00346726	14.6627	sp|Q9Y240|CLC11_HUMAN		File105261 Spectrum641841 scans: 16571
131078	LHALDTR	1053.61	3	9.13869e-05	31.883	sp|Q9Y240|CLC11_HUMAN		File105260 Spectrum604119 scans: 15563
131082	FLLYNR	1053.62	2	0.00135895	19.3899	sp|O95445|APOM_HUMAN		File105261 Spectrum654022 scans: 29765
131083	FLLYNR	1053.62	2	0.000635713	22.5062	sp|O95445|APOM_HUMAN		File105246 Spectrum100736 scans: 30244
131084	FLLYNR	1053.62	2	0.00149417	19.1735	sp|O95445|APOM_HUMAN		File105261 Spectrum653910 scans: 29639
131086	FLLYNR	1053.62	2	0.000759231	21.7235	sp|O95445|APOM_HUMAN		File105261 Spectrum654278 scans: 30046
131088	FLLYNR	1053.62	2	0.00454264	13.3874	sp|O95445|APOM_HUMAN		File105247 Spectrum137090 scans: 30778
131090	FLLYNR	1053.62	2	0.00118516	19.9741	sp|O95445|APOM_HUMAN		File105246 Spectrum100671 scans: 30175
131369	IDEYMR	1054.53	2	0.00997681	9.70065	sp|O75688|PPM1B_HUMAN		File105252 Spectrum313103 scans: 22806
131442	VEIFYR	1054.6	2	0.00307899	15.338	sp|Q08380|LG3BP_HUMAN		File105247 Spectrum134758 scans: 28325
131444	VEIFYR	1054.6	2	0.00110586	20.2696	sp|Q08380|LG3BP_HUMAN		File105251 Spectrum281952 scans: 29169
131446	VEIFYR	1054.6	2	0.000698875	22.2153	sp|Q08380|LG3BP_HUMAN		File105248 Spectrum171665 scans: 28668
131449	VEIFYR	1054.6	2	0.00046256	24.3107	sp|Q08380|LG3BP_HUMAN		File105246 Spectrum99034 scans: 28457
131450	VEIFYR	1054.6	2	0.00272578	16.1201	sp|Q08380|LG3BP_HUMAN		File105247 Spectrum135549 scans: 29160
131452	VEIFYR	1054.6	2	0.00252165	16.5883	sp|Q08380|LG3BP_HUMAN		File105249 Spectrum207999 scans: 28708
131454	VEIFYR	1054.6	2	0.00384314	13.9882	sp|Q08380|LG3BP_HUMAN		File105246 Spectrum98629 scans: 28031
131455	VEIFYR	1054.6	2	0.00535304	12.8807	sp|Q08380|LG3BP_HUMAN		File105248 Spectrum171246 scans: 28228
131456	VEIFYR	1054.6	2	0.000523635	22.8692	sp|Q08380|LG3BP_HUMAN		File105247 Spectrum135954 scans: 29585
131463	VEIFYR	1054.6	2	0.00100678	20.6889	sp|Q08380|LG3BP_HUMAN		File105247 Spectrum135149 scans: 28740
131465	VEIFYR	1054.6	2	0.0039505	13.9308	sp|Q08380|LG3BP_HUMAN		File105250 Spectrum244568 scans: 28809
131470	IYDIFR	1054.6	2	0.0033509	14.8551	sp|Q01432|AMPD3_HUMAN		File105249 Spectrum214472 scans: 35666
132045	IILEALR	1055.69	2	0.00149417	18.9594	sp|P13521|SCG2_HUMAN		File105252 Spectrum325084 scans: 35549
132125	ASCYDGR	1056.49	2	0.00169009	18.2463	sp|P00748|FA12_HUMAN		File105245 Spectrum44491 scans: 9491
132134	ASCYDGR	1056.49	2	0.00297642	15.5454	sp|P00748|FA12_HUMAN		File105248 Spectrum154226 scans: 9396
132139	ASCYDGR	1056.49	2	0.00923629	10.0159	sp|P00748|FA12_HUMAN		File105249 Spectrum189798 scans: 8798
132297	SDIAPVAR	1056.61	2	0.00129109	19.8524	sp|P01023|A2MG_HUMAN		File105254 Spectrum380493 scans: 15068
132311	SDIAPVAR	1056.61	2	0.000195673	28.5921	sp|P01023|A2MG_HUMAN		File105254 Spectrum380094 scans: 14648
132315	SDIAPVAR	1056.61	2	0.000195673	28.4036	sp|P01023|A2MG_HUMAN		File105254 Spectrum380905 scans: 15501
132317	SDIAPVAR	1056.61	2	0.00486723	13.1659	sp|P01023|A2MG_HUMAN		File105256 Spectrum453736 scans: 13770
132322	DIQSLPR	1056.61	2	0.00259438	16.4998	sp|Q9NZN3|EHD3_HUMAN;sp|Q9H4M9|EHD1_HUMAN		File105244 Spectrum15704 scans: 19368
132325	DIQSLPR	1056.61	2	0.000523635	22.9506	sp|Q9NZN3|EHD3_HUMAN;sp|Q9H4M9|EHD1_HUMAN		File105255 Spectrum420976 scans: 19308
132346	HVDTK	1056.63	3	0.00508807	13.0316	sp|Q8N3D4|EH1L1_HUMAN		File105253 Spectrum337463 scans: 8972
132379	LLTPQTR	1056.65	2	0.00956315	9.87576	sp|Q08174|PCDH1_HUMAN		File105258 Spectrum532242 scans: 19643
132686	GGWGISPR	1057.59	2	0.00656235	11.7821	sp|P67775|PP2AA_HUMAN;sp|P62714|PP2AB_HUMAN		File105256 Spectrum460437 scans: 21155
132688	FLHQER	1057.59	3	0.00755821	11.0212	sp|P05067|A4_HUMAN;sp|P51693|APLP1_HUMAN		File105260 Spectrum602813 scans: 14189
132690	FLHQER	1057.59	3	0.00286299	15.8245	sp|P05067|A4_HUMAN;sp|P51693|APLP1_HUMAN		File105260 Spectrum603216 scans: 14613
132692	FLHQER	1057.59	3	0.00100678	20.6345	sp|P05067|A4_HUMAN;sp|P51693|APLP1_HUMAN		File105259 Spectrum566373 scans: 15670
132713	VTEPLDR	1057.6	2	0.00149417	19.1845	sp|P12830|CADH1_HUMAN		File105260 Spectrum605217 scans: 16738
132730	AEVAAAAAR	1057.61	2	0.000523635	23.187	sp|P41226|UBA7_HUMAN		File105254 Spectrum378007 scans: 12413
132756	SVFLHAR	1057.62	3	0.000698875	22.1617	sp|P07358|CO8B_HUMAN		File105259 Spectrum569259 scans: 18789
132757	SVFLHAR	1057.62	3	0.00104926	20.5864	sp|P07358|CO8B_HUMAN		File105263 Spectrum719533 scans: 18084
132759	SVFLHAR	1057.62	2	0.000271762	27.3841	sp|P07358|CO8B_HUMAN		File105259 Spectrum569257 scans: 18787
132888	ALLFIPR	1057.69	2	0.00046256	23.8021	sp|P08238|HS90B_HUMAN		File105262 Spectrum699868 scans: 37997
132889	ALLFIPR	1057.69	2	0.00532472	12.9178	sp|P08238|HS90B_HUMAN		File105263 Spectrum736881 scans: 36362
132897	ALLFIPR	1057.69	2	0.00129109	19.8533	sp|P08238|HS90B_HUMAN		File105261 Spectrum659817 scans: 35981
132905	ALLFIPR	1057.69	2	0.000698875	22.2322	sp|P08238|HS90B_HUMAN		File105247 Spectrum141793 scans: 35716
132916	ALLFIPR	1057.69	2	0.00135895	19.488	sp|P08238|HS90B_HUMAN		File105262 Spectrum699464 scans: 37572
132925	AVVPSK	1057.69	2	0.00174197	18.0032	sp|P07910|HNRPC_HUMAN		File105248 Spectrum160350 scans: 16581
132954	GLVIAK	1057.73	2	0.00562674	12.5953	sp|P13667|PDIA4_HUMAN		File105253 Spectrum351920 scans: 24755
133164	EQVAEVR	1058.59	2	0.00325071	15.0441	sp|P02649|APOE_HUMAN		File105244 Spectrum9098 scans: 12251
133168	EQVAEVR	1058.59	2	0.00631202	11.983	sp|P02649|APOE_HUMAN		File105250 Spectrum229452 scans: 12433
133174	LAEDVQR	1058.59	2	0.00763748	10.9673	sp|Q9Y6C2|EMIL1_HUMAN		File105257 Spectrum490898 scans: 15024
133175	QAEDVIR	1058.59	2	0.00197145	17.5534	sp|Q6E0U4|DMKN_HUMAN		File105244 Spectrum10989 scans: 14239
133191	SIQNNVR	1058.6	2	0.000271762	27.3892	sp|Q14624|ITIH4_HUMAN		File105245 Spectrum46256 scans: 11345
133192	SIQNNVR	1058.6	2	0.00629566	12.031	sp|Q14624|ITIH4_HUMAN		File105246 Spectrum81518 scans: 9480
133196	SIQNNVR	1058.6	2	0.00535304	12.8556	sp|Q14624|ITIH4_HUMAN		File105246 Spectrum81716 scans: 9771
133197	SIQNNVR	1058.6	2	0.00104926	20.5385	sp|Q14624|ITIH4_HUMAN		File105263 Spectrum712801 scans: 10637
133210	GLEWLGR	1058.61	2	0.00170677	18.0972	sp|A0A0B4J1U7|HV601_HUMAN		File105249 Spectrum208473 scans: 29206
133211	SIQNNVR	1058.6	2	0.00532472	12.9186	sp|Q14624|ITIH4_HUMAN		File105245 Spectrum45847 scans: 10915
133222	SIQNNVR	1058.6	2	9.13869e-05	31.3903	sp|Q14624|ITIH4_HUMAN		File105247 Spectrum118332 scans: 10320
133786	MQEHMR	1059.52	3	3.31806e-05	34.5589	sp|Q15459|SF3A1_HUMAN		File105253 Spectrum337833 scans: 9369
133840	YHIDGAR	1059.57	3	0.00620743	12.1179	sp|Q13094|LCP2_HUMAN		File105254 Spectrum377147 scans: 11484
133843	EYNLHR	1059.57	3	0.00822761	10.6124	sp|P03956|MMP1_HUMAN		File105253 Spectrum339660 scans: 11324
134077	STELLIR	1059.65	2	0.00202822	17.4656	sp|P84243|H33_HUMAN;sp|P68431|H31_HUMAN;sp|Q71DI3|H32_HUMAN;sp|Q16695|H31T_HUMAN;sp|Q6NXT2|H3C_HUMAN		File105259 Spectrum574559 scans: 24458
134335	MGQNLNR	1060.57	2	0.00264922	16.4148	sp|Q13418|ILK_HUMAN		File105248 Spectrum156804 scans: 12177
134398	SAAGSGGLGR	1060.58	2	0.00679317	11.5796	sp|O95678|K2C75_HUMAN		File105261 Spectrum634532 scans: 8657
135321	YNFSFR	1061.55	2	0.00424906	13.748	sp|P01031|CO5_HUMAN		File105257 Spectrum502578 scans: 27738
135347	LQSDSQR	1061.57	2	0.00617583	12.1822	sp|O60462|NRP2_HUMAN		File105252 Spectrum300992 scans: 9253
135353	ITGNSGER	1061.57	2	0.0029923	15.4571	sp|O14618|CCS_HUMAN		File105253 Spectrum338600 scans: 10175
135383	LCTNAVR	1061.59	2	0.00807621	10.7185	sp|P03951|FA11_HUMAN		File105251 Spectrum269140 scans: 15584
135389	LCTNAVR	1061.59	2	0.00108865	20.3499	sp|P03951|FA11_HUMAN		File105252 Spectrum306371 scans: 15537
135418	SVEETLR	1061.59	2	0.00449494	13.4667	sp|P30048|PRDX3_HUMAN		File105246 Spectrum86803 scans: 15435
135590	LPYSVVR	1061.64	2	0.00532472	12.9124	sp|P01024|CO3_HUMAN		File105259 Spectrum576215 scans: 26289
135594	LPYSVVR	1061.64	2	0.00685933	11.5459	sp|P01024|CO3_HUMAN		File105259 Spectrum575425 scans: 25388
135595	LPYSVVR	1061.64	2	0.00362131	14.2857	sp|P01024|CO3_HUMAN		File105248 Spectrum168234 scans: 25019
135600	ILEFVGR	1061.64	2	0.000284136	26.0433	sp|P50225|ST1A1_HUMAN;sp|P0DMM9|ST1A3_HUMAN;sp|P50226|ST1A2_HUMAN		File105249 Spectrum213334 scans: 34472
135601	LPYSVVR	1061.64	2	0.00280991	15.8959	sp|P01024|CO3_HUMAN		File105259 Spectrum575634 scans: 25639
135603	LPYSVVR	1061.64	2	0.00449494	13.4681	sp|P01024|CO3_HUMAN		File105259 Spectrum575481 scans: 25455
135607	ILEFVGR	1061.64	2	0.00230266	16.9332	sp|P50225|ST1A1_HUMAN;sp|P0DMM9|ST1A3_HUMAN;sp|P50226|ST1A2_HUMAN		File105249 Spectrum212937 scans: 34055
136006	AWLMASR	1062.58	2	0.00266622	16.3765	sp|Q9UK55|ZPI_HUMAN		File105262 Spectrum691094 scans: 28723
136010	AWLMASR	1062.58	2	3.31806e-05	35.9764	sp|Q9UK55|ZPI_HUMAN		File105261 Spectrum650909 scans: 26317
136636	DTLMISR	1063.59	2	0.00655113	11.8039	sp|P01859|IGHG2_HUMAN;sp|P01861|IGHG4_HUMAN;sp|P01860|IGHG3_HUMAN;sp|P01857|IGHG1_HUMAN;sp|P0DOX5|IGG1_HUMAN		File105257 Spectrum495893 scans: 20565
136637	DTLMISR	1063.59	2	0.00279148	15.905	sp|P01859|IGHG2_HUMAN;sp|P01861|IGHG4_HUMAN;sp|P01860|IGHG3_HUMAN;sp|P01857|IGHG1_HUMAN;sp|P0DOX5|IGG1_HUMAN		File105257 Spectrum496093 scans: 20798
136638	DTLMISR	1063.59	2	0.00442488	13.6067	sp|P01859|IGHG2_HUMAN;sp|P01861|IGHG4_HUMAN;sp|P01860|IGHG3_HUMAN;sp|P01857|IGHG1_HUMAN;sp|P0DOX5|IGG1_HUMAN		File105257 Spectrum495915 scans: 20590
136639	DTLMISR	1063.59	2	0.00556409	12.6543	sp|P01859|IGHG2_HUMAN;sp|P01861|IGHG4_HUMAN;sp|P01860|IGHG3_HUMAN;sp|P01857|IGHG1_HUMAN;sp|P0DOX5|IGG1_HUMAN		File105257 Spectrum496113 scans: 20819
136642	DTLMISR	1063.59	2	0.00250386	16.6445	sp|P01859|IGHG2_HUMAN;sp|P01861|IGHG4_HUMAN;sp|P01860|IGHG3_HUMAN;sp|P01857|IGHG1_HUMAN;sp|P0DOX5|IGG1_HUMAN		File105257 Spectrum496505 scans: 21233
136643	DTLMISR	1063.59	2	0.002249	17.0403	sp|P01859|IGHG2_HUMAN;sp|P01861|IGHG4_HUMAN;sp|P01860|IGHG3_HUMAN;sp|P01857|IGHG1_HUMAN;sp|P0DOX5|IGG1_HUMAN		File105257 Spectrum496924 scans: 21673
136644	DTLMISR	1063.59	2	0.00193255	17.585	sp|P01859|IGHG2_HUMAN;sp|P01861|IGHG4_HUMAN;sp|P01860|IGHG3_HUMAN;sp|P01857|IGHG1_HUMAN;sp|P0DOX5|IGG1_HUMAN		File105258 Spectrum533192 scans: 20765
136646	DTLMISR	1063.59	2	0.00257792	16.5504	sp|P01859|IGHG2_HUMAN;sp|P01861|IGHG4_HUMAN;sp|P01860|IGHG3_HUMAN;sp|P01857|IGHG1_HUMAN;sp|P0DOX5|IGG1_HUMAN		File105258 Spectrum533942 scans: 21597
136650	DTLMISR	1063.59	2	0.00807621	10.7138	sp|P01859|IGHG2_HUMAN;sp|P01861|IGHG4_HUMAN;sp|P01860|IGHG3_HUMAN;sp|P01857|IGHG1_HUMAN;sp|P0DOX5|IGG1_HUMAN		File105255 Spectrum423476 scans: 21985
136656	DTLMISR	1063.59	2	0.00169009	18.1529	sp|P01859|IGHG2_HUMAN;sp|P01861|IGHG4_HUMAN;sp|P01860|IGHG3_HUMAN;sp|P01857|IGHG1_HUMAN;sp|P0DOX5|IGG1_HUMAN		File105258 Spectrum533506 scans: 21138
136676	DTLMISR	1063.59	2	0.000800845	21.4481	sp|P01859|IGHG2_HUMAN;sp|P01861|IGHG4_HUMAN;sp|P01860|IGHG3_HUMAN;sp|P01857|IGHG1_HUMAN;sp|P0DOX5|IGG1_HUMAN		File105262 Spectrum685815 scans: 23168
136692	DTLMISR	1063.59	2	0.00197145	17.5472	sp|P01859|IGHG2_HUMAN;sp|P01861|IGHG4_HUMAN;sp|P01860|IGHG3_HUMAN;sp|P01857|IGHG1_HUMAN;sp|P0DOX5|IGG1_HUMAN		File105248 Spectrum164575 scans: 21109
136703	DTLMISR	1063.59	2	0.0033509	14.8681	sp|P01859|IGHG2_HUMAN;sp|P01861|IGHG4_HUMAN;sp|P01860|IGHG3_HUMAN;sp|P01857|IGHG1_HUMAN;sp|P0DOX5|IGG1_HUMAN		File105249 Spectrum200848 scans: 21174
136711	QGAGFSLR	1063.6	2	0.00540291	12.8082	sp|O60462|NRP2_HUMAN		File105251 Spectrum273282 scans: 20022
136759	VEYVIGR	1063.62	2	0.00130905	19.7993	sp|P00488|F13A_HUMAN		File105263 Spectrum724945 scans: 23779
136763	VEYVIGR	1063.62	2	0.000284136	25.7878	sp|P00488|F13A_HUMAN		File105263 Spectrum724999 scans: 23836
136766	VEYVIGR	1063.62	2	0.000284136	27.3131	sp|P00488|F13A_HUMAN		File105245 Spectrum58191 scans: 24390
136772	VYVVAER	1063.62	2	0.00620743	12.1221	sp|Q15465|SHH_HUMAN		File105259 Spectrum571525 scans: 21214
136991	GQQYQGR	1064.56	2	0.00541493	12.7702	sp|P00734|THRB_HUMAN		File105257 Spectrum508501 scans: 33987
136992	GQQYQGR	1064.56	2	0.00846386	10.4852	sp|P00734|THRB_HUMAN		File105259 Spectrum559623 scans: 8564
136993	GQQYQGR	1064.56	2	0.000284136	27.1167	sp|P00734|THRB_HUMAN		File105257 Spectrum482727 scans: 6239
136996	GQQYQGR	1064.56	2	0.000759231	21.7653	sp|P00734|THRB_HUMAN		File105257 Spectrum510092 scans: 35683
136997	GQQYQGR	1064.56	2	0.000142814	29.665	sp|P00734|THRB_HUMAN		File105257 Spectrum482698 scans: 6205
136999	GQQYQGR	1064.56	2	0.000425425	24.5831	sp|P00734|THRB_HUMAN		File105258 Spectrum544562 scans: 32926
137000	GQQYQGR	1064.56	2	0.00130905	19.7968	sp|P00734|THRB_HUMAN		File105257 Spectrum488946 scans: 12949
137004	GQQYQGR	1064.56	2	0.000615382	22.6089	sp|P00734|THRB_HUMAN		File105258 Spectrum546193 scans: 34677
137006	GQQYQGR	1064.56	2	0.00046256	23.7992	sp|P00734|THRB_HUMAN		File105255 Spectrum409022 scans: 6628
137007	GQQYQGR	1064.56	2	0.000142814	29.2017	sp|P00734|THRB_HUMAN		File105258 Spectrum521469 scans: 8066
137019	GQQYQGR	1064.56	2	0.000247819	27.8362	sp|P00734|THRB_HUMAN		File105258 Spectrum524986 scans: 11787
137022	GQQYQGR	1064.56	2	0.000927116	21.0897	sp|P00734|THRB_HUMAN		File105247 Spectrum115244 scans: 6930
137024	GQQYQGR	1064.56	2	0.000592262	22.6697	sp|P00734|THRB_HUMAN		File105257 Spectrum489306 scans: 13346
137030	GQQYQGR	1064.56	2	0.000523635	23.3637	sp|P00734|THRB_HUMAN		File105257 Spectrum514092 scans: 39914
137031	GQQYQGR	1064.56	2	0.00046256	24.2002	sp|P00734|THRB_HUMAN		File105255 Spectrum409421 scans: 7047
137032	GQQYQGR	1064.56	2	0.00124836	19.8788	sp|P00734|THRB_HUMAN		File105257 Spectrum511319 scans: 36972
137044	GQQYQGR	1064.56	2	0.000195673	28.3673	sp|P00734|THRB_HUMAN		File105259 Spectrum558320 scans: 7094
137045	GQQYQGR	1064.56	2	0.000569699	22.7004	sp|P00734|THRB_HUMAN		File105256 Spectrum447096 scans: 6355
137047	GQQYQGR	1064.56	2	0.00112616	20.1838	sp|P00734|THRB_HUMAN		File105257 Spectrum503811 scans: 29033
137048	GQQYQGR	1064.56	2	0.000908067	21.1303	sp|P00734|THRB_HUMAN		File105257 Spectrum503226 scans: 28419
137055	GQQYQGR	1064.56	2	0.000635713	22.4505	sp|P00734|THRB_HUMAN		File105257 Spectrum510908 scans: 36540
137060	GQQYQGR	1064.56	2	0.000523635	22.9003	sp|P00734|THRB_HUMAN		File105245 Spectrum42016 scans: 6832
137063	GQQYQGR	1064.56	2	0.000333805	25.4176	sp|P00734|THRB_HUMAN		File105257 Spectrum514892 scans: 40754
137078	GQQYQGR	1064.56	2	0.000739287	21.9326	sp|P00734|THRB_HUMAN		File105257 Spectrum514492 scans: 40334
137089	GQQYQGR	1064.56	2	0.00544792	12.7359	sp|P00734|THRB_HUMAN		File105254 Spectrum372545 scans: 6554
137090	GQQYQGR	1064.56	2	0	41.6376	sp|P00734|THRB_HUMAN		File105263 Spectrum709575 scans: 6995
137093	GQQYQGR	1064.56	2	0.00349823	14.5499	sp|P00734|THRB_HUMAN		File105257 Spectrum507993 scans: 33454
137095	GQQYQGR	1064.56	2	0.0039505	13.9315	sp|P00734|THRB_HUMAN		File105258 Spectrum542292 scans: 30496
137097	GQQYQGR	1064.56	2	0.00412935	13.84	sp|P00734|THRB_HUMAN		File105259 Spectrum591831 scans: 42913
137098	GQQYQGR	1064.56	2	0	38.4118	sp|P00734|THRB_HUMAN		File105258 Spectrum520790 scans: 7329
137099	GQQYQGR	1064.56	2	0.00110586	20.2288	sp|P00734|THRB_HUMAN		File105252 Spectrum298915 scans: 6975
137100	GQQYQGR	1064.56	2	0.00112616	20.1593	sp|P00734|THRB_HUMAN		File105258 Spectrum521439 scans: 8028
137101	GQQYQGR	1064.56	2	0.000353362	25.1095	sp|P00734|THRB_HUMAN		File105258 Spectrum551116 scans: 39861
137111	GQQYQGR	1064.56	2	3.31806e-05	34.0576	sp|P00734|THRB_HUMAN		File105258 Spectrum551516 scans: 40281
137112	GQQYQGR	1064.56	2	0.000800845	21.5408	sp|P00734|THRB_HUMAN		File105262 Spectrum671238 scans: 7475
137113	GQQYQGR	1064.56	2	3.31806e-05	34.0886	sp|P00734|THRB_HUMAN		File105260 Spectrum595663 scans: 6157
137114	GQQYQGR	1064.56	2	0.000271762	27.4636	sp|P00734|THRB_HUMAN		File105257 Spectrum483189 scans: 6844
137115	GQQYQGR	1064.56	2	0.000142814	30.4248	sp|P00734|THRB_HUMAN		File105258 Spectrum521589 scans: 8206
137117	GQQYQGR	1064.56	2	0.000271762	27.3332	sp|P00734|THRB_HUMAN		File105257 Spectrum515292 scans: 41174
137118	GQQYQGR	1064.56	2	0.000284136	26.7474	sp|P00734|THRB_HUMAN		File105257 Spectrum515527 scans: 41420
137119	GQQYQGR	1064.56	2	0.00316438	15.2201	sp|P00734|THRB_HUMAN		File105257 Spectrum510499 scans: 36111
137129	GQQYQGR	1064.56	2	0.000195673	28.8287	sp|P00734|THRB_HUMAN		File105259 Spectrum591641 scans: 42694
137130	GQQYQGR	1064.56	2	3.31806e-05	34.4024	sp|P00734|THRB_HUMAN		File105258 Spectrum518229 scans: 3711
137131	GQQYQGR	1064.56	2	9.13869e-05	32.1751	sp|P00734|THRB_HUMAN		File105258 Spectrum518479 scans: 4162
137132	GQQYQGR	1064.56	2	0	43.9698	sp|P00734|THRB_HUMAN		File105258 Spectrum522185 scans: 8840
137134	GQQYQGR	1064.56	2	0	39.1346	sp|P00734|THRB_HUMAN		File105257 Spectrum484735 scans: 8493
137135	GQQYQGR	1064.56	2	6.51152e-05	33.1329	sp|P00734|THRB_HUMAN		File105258 Spectrum552263 scans: 41087
137136	GQQYQGR	1064.56	2	3.31806e-05	34.2884	sp|P00734|THRB_HUMAN		File105258 Spectrum518298 scans: 3847
137137	GQQYQGR	1064.56	2	0.000142814	29.6894	sp|P00734|THRB_HUMAN		File105258 Spectrum518068 scans: 3413
137138	GQQYQGR	1064.56	2	6.51152e-05	33.678	sp|P00734|THRB_HUMAN		File105257 Spectrum516194 scans: 42194
137139	GQQYQGR	1064.56	2	0.000449818	24.4971	sp|P00734|THRB_HUMAN		File105249 Spectrum187986 scans: 6712
137140	GQQYQGR	1064.56	2	0.00149417	19.1727	sp|P00734|THRB_HUMAN		File105258 Spectrum552394 scans: 41224
137141	GQQYQGR	1064.56	2	0.000284136	25.7093	sp|P00734|THRB_HUMAN		File105258 Spectrum520509 scans: 7002
137142	GQQYQGR	1064.56	2	0	38.5781	sp|P00734|THRB_HUMAN		File105250 Spectrum225056 scans: 7151
137143	GQQYQGR	1064.56	2	0.00108865	20.372	sp|P00734|THRB_HUMAN		File105258 Spectrum528754 scans: 15808
137150	GQQYQGR	1064.56	2	0.00169009	18.1803	sp|P00734|THRB_HUMAN		File105259 Spectrum556602 scans: 4689
137151	GQQYQGR	1064.56	2	0.000284136	27.1626	sp|P00734|THRB_HUMAN		File105259 Spectrum556461 scans: 4453
137152	GQQYQGR	1064.56	2	0.000284136	25.9407	sp|P00734|THRB_HUMAN		File105257 Spectrum483031 scans: 6596
137153	GQQYQGR	1064.56	2	9.13869e-05	33.0195	sp|P00734|THRB_HUMAN		File105259 Spectrum555820 scans: 3316
137154	GQQYQGR	1064.56	2	0.000142814	29.6651	sp|P00734|THRB_HUMAN		File105258 Spectrum518105 scans: 3487
137155	GQQYQGR	1064.56	2	0.000220808	28.2126	sp|P00734|THRB_HUMAN		File105259 Spectrum556353 scans: 4282
137156	GQQYQGR	1064.56	2	9.13869e-05	31.2907	sp|P00734|THRB_HUMAN		File105258 Spectrum517340 scans: 1948
137159	GQQYQGR	1064.56	2	9.13869e-05	32.9793	sp|P00734|THRB_HUMAN		File105258 Spectrum517106 scans: 1511
137160	GQQYQGR	1064.56	2	9.13869e-05	31.3077	sp|P00734|THRB_HUMAN		File105258 Spectrum518340 scans: 3926
137161	GQQYQGR	1064.56	2	0.000142814	29.311	sp|P00734|THRB_HUMAN		File105257 Spectrum516241 scans: 42252
137162	GQQYQGR	1064.56	2	3.31806e-05	34.697	sp|P00734|THRB_HUMAN		File105259 Spectrum556207 scans: 4042
137163	GQQYQGR	1064.56	2	3.31806e-05	34.8304	sp|P00734|THRB_HUMAN		File105257 Spectrum484031 scans: 7752
137165	GQQYQGR	1064.56	2	0.000309008	25.4817	sp|P00734|THRB_HUMAN		File105259 Spectrum554353 scans: 679
137166	GQQYQGR	1064.56	2	9.13869e-05	32.0448	sp|P00734|THRB_HUMAN		File105258 Spectrum516997 scans: 1299
137167	GQQYQGR	1064.56	2	0.000142814	29.7002	sp|P00734|THRB_HUMAN		File105258 Spectrum523785 scans: 10525
137168	GQQYQGR	1064.56	2	0.000120045	30.8321	sp|P00734|THRB_HUMAN		File105257 Spectrum485935 scans: 9753
137169	GQQYQGR	1064.56	2	0.000142814	29.4146	sp|P00734|THRB_HUMAN		File105258 Spectrum518418 scans: 4069
137170	GQQYQGR	1064.56	2	0.000220808	28.2855	sp|P00734|THRB_HUMAN		File105259 Spectrum555458 scans: 2639
137171	GQQYQGR	1064.56	2	9.13869e-05	31.7405	sp|P00734|THRB_HUMAN		File105258 Spectrum517444 scans: 2157
137172	GQQYQGR	1064.56	2	0.000142814	29.0264	sp|P00734|THRB_HUMAN		File105258 Spectrum517973 scans: 3210
137173	GQQYQGR	1064.56	2	9.13869e-05	31.8715	sp|P00734|THRB_HUMAN		File105258 Spectrum517765 scans: 2791
137174	GQQYQGR	1064.56	2	0.000284136	26.9992	sp|P00734|THRB_HUMAN		File105259 Spectrum554288 scans: 541
137175	GQQYQGR	1064.56	2	9.13869e-05	31.8473	sp|P00734|THRB_HUMAN		File105259 Spectrum554995 scans: 1814
137176	GQQYQGR	1064.56	2	0.00868195	10.297	sp|P00734|THRB_HUMAN		File105258 Spectrum516993 scans: 1292
137177	GQQYQGR	1064.56	2	9.13869e-05	32.8013	sp|P00734|THRB_HUMAN		File105258 Spectrum518493 scans: 4187
137178	GQQYQGR	1064.56	2	0.000142814	30.1652	sp|P00734|THRB_HUMAN		File105259 Spectrum556504 scans: 4526
137179	GQQYQGR	1064.56	2	0.000284136	27.0574	sp|P00734|THRB_HUMAN		File105258 Spectrum517225 scans: 1731
137180	GQQYQGR	1064.56	2	9.13869e-05	31.3464	sp|P00734|THRB_HUMAN		File105258 Spectrum517817 scans: 2875
137181	GQQYQGR	1064.56	2	6.51152e-05	33.5147	sp|P00734|THRB_HUMAN		File105259 Spectrum555120 scans: 2039
137182	GQQYQGR	1064.56	2	0.000220808	28.0463	sp|P00734|THRB_HUMAN		File105258 Spectrum517664 scans: 2585
137183	GQQYQGR	1064.56	2	0.000333805	25.3899	sp|P00734|THRB_HUMAN		File105258 Spectrum518135 scans: 3540
137184	GQQYQGR	1064.56	2	3.31806e-05	34.7634	sp|P00734|THRB_HUMAN		File105259 Spectrum554474 scans: 899
137185	GQQYQGR	1064.56	2	0.000220808	27.9484	sp|P00734|THRB_HUMAN		File105258 Spectrum516655 scans: 651
137186	GQQYQGR	1064.56	2	0.000142814	30.4737	sp|P00734|THRB_HUMAN		File105258 Spectrum516761 scans: 861
137187	GQQYQGR	1064.56	2	0.000284136	26.9199	sp|P00734|THRB_HUMAN		File105259 Spectrum555619 scans: 2942
137188	GQQYQGR	1064.56	2	9.13869e-05	32.9101	sp|P00734|THRB_HUMAN		File105258 Spectrum518561 scans: 4307
137189	GQQYQGR	1064.56	2	0.000271762	27.4955	sp|P00734|THRB_HUMAN		File105258 Spectrum517706 scans: 2661
137190	GQQYQGR	1064.56	2	0.00046256	24.4415	sp|P00734|THRB_HUMAN		File105258 Spectrum516547 scans: 440
137191	GQQYQGR	1064.56	2	9.13869e-05	31.4466	sp|P00734|THRB_HUMAN		File105258 Spectrum517485 scans: 2230
137192	GQQYQGR	1064.56	2	0.000284136	26.0875	sp|P00734|THRB_HUMAN		File105258 Spectrum516768 scans: 870
137193	GQQYQGR	1064.56	2	0.000195673	28.4143	sp|P00734|THRB_HUMAN		File105258 Spectrum517147 scans: 1582
137194	GQQYQGR	1064.56	2	0.000271762	27.6265	sp|P00734|THRB_HUMAN		File105259 Spectrum554739 scans: 1359
137195	GQQYQGR	1064.56	2	0.000284136	26.7298	sp|P00734|THRB_HUMAN		File105258 Spectrum516432 scans: 226
137196	GQQYQGR	1064.56	2	9.13869e-05	31.5756	sp|P00734|THRB_HUMAN		File105258 Spectrum517269 scans: 1804
137197	GQQYQGR	1064.56	2	0.000220808	28.0152	sp|P00734|THRB_HUMAN		File105259 Spectrum555736 scans: 3161
137198	GQQYQGR	1064.56	2	0.000142814	29.5462	sp|P00734|THRB_HUMAN		File105258 Spectrum518178 scans: 3626
137199	GQQYQGR	1064.56	2	0.000142814	29.375	sp|P00734|THRB_HUMAN		File105258 Spectrum517037 scans: 1366
137200	GQQYQGR	1064.56	2	0.00046256	23.7054	sp|P00734|THRB_HUMAN		File105259 Spectrum554539 scans: 995
137201	GQQYQGR	1064.56	2	0.000142814	30.0249	sp|P00734|THRB_HUMAN		File105258 Spectrum517377 scans: 2016
137202	GQQYQGR	1064.56	2	0.000120045	30.7578	sp|P00734|THRB_HUMAN		File105258 Spectrum516922 scans: 1149
137203	GQQYQGR	1064.56	2	0.000247819	27.8509	sp|P00734|THRB_HUMAN		File105258 Spectrum516306 scans: 3
137204	GQQYQGR	1064.56	2	0.00114386	20.1154	sp|P00734|THRB_HUMAN		File105258 Spectrum517695 scans: 2639
137205	GQQYQGR	1064.56	2	0.000284136	26.0651	sp|P00734|THRB_HUMAN		File105258 Spectrum552858 scans: 41711
137206	GQQYQGR	1064.56	2	0.000271762	27.5254	sp|P00734|THRB_HUMAN		File105258 Spectrum525786 scans: 12627
137207	GQQYQGR	1064.56	2	0.00411167	13.8502	sp|P00734|THRB_HUMAN		File105258 Spectrum519476 scans: 5888
137208	GQQYQGR	1064.56	2	3.31806e-05	36.9845	sp|P00734|THRB_HUMAN		File105258 Spectrum520487 scans: 6972
137209	GQQYQGR	1064.56	2	0.00046256	23.8072	sp|P00734|THRB_HUMAN		File105258 Spectrum526986 scans: 13888
137210	GQQYQGR	1064.56	2	0.000284136	26.9638	sp|P00734|THRB_HUMAN		File105257 Spectrum488550 scans: 12528
137211	GQQYQGR	1064.56	2	0.00132898	19.7094	sp|P00734|THRB_HUMAN		File105258 Spectrum527386 scans: 14308
137218	GQQYQGR	1064.56	2	9.13869e-05	32.0875	sp|P00734|THRB_HUMAN		File105257 Spectrum485135 scans: 8913
137219	GQQYQGR	1064.56	2	0.000142814	29.7951	sp|P00734|THRB_HUMAN		File105259 Spectrum555966 scans: 3597
137220	GQQYQGR	1064.56	2	0.000142814	30.2603	sp|P00734|THRB_HUMAN		File105259 Spectrum555940 scans: 3537
137221	GQQYQGR	1064.56	2	0	45.4231	sp|P00734|THRB_HUMAN		File105258 Spectrum523386 scans: 10106
137222	GQQYQGR	1064.56	2	0.000220808	27.9781	sp|P00734|THRB_HUMAN		File105258 Spectrum517874 scans: 3004
137223	GQQYQGR	1064.56	2	0.000247819	27.8471	sp|P00734|THRB_HUMAN		File105259 Spectrum555847 scans: 3376
137224	GQQYQGR	1064.56	2	0.000142814	29.2245	sp|P00734|THRB_HUMAN		File105259 Spectrum554807 scans: 1466
137225	GQQYQGR	1064.56	2	3.31806e-05	34.3676	sp|P00734|THRB_HUMAN		File105259 Spectrum555253 scans: 2272
137226	GQQYQGR	1064.56	2	0.000120045	30.7564	sp|P00734|THRB_HUMAN		File105259 Spectrum554232 scans: 459
137227	GQQYQGR	1064.56	2	9.13869e-05	31.5266	sp|P00734|THRB_HUMAN		File105259 Spectrum554870 scans: 1589
137228	GQQYQGR	1064.56	2	0.000284136	26.6743	sp|P00734|THRB_HUMAN		File105258 Spectrum516876 scans: 1078
137229	GQQYQGR	1064.56	2	0.000195673	28.7719	sp|P00734|THRB_HUMAN		File105259 Spectrum555498 scans: 2720
137230	GQQYQGR	1064.56	2	6.51152e-05	33.2134	sp|P00734|THRB_HUMAN		File105259 Spectrum556097 scans: 3827
137231	GQQYQGR	1064.56	2	9.13869e-05	31.1535	sp|P00734|THRB_HUMAN		File105259 Spectrum554607 scans: 1129
137232	GQQYQGR	1064.56	2	0.000195673	28.486	sp|P00734|THRB_HUMAN		File105258 Spectrum517554 scans: 2371
137233	GQQYQGR	1064.56	2	6.51152e-05	33.402	sp|P00734|THRB_HUMAN		File105257 Spectrum516032 scans: 41969
137234	GQQYQGR	1064.56	2	0	37.4035	sp|P00734|THRB_HUMAN		File105257 Spectrum486737 scans: 10598
137235	GQQYQGR	1064.56	2	3.31806e-05	36.7157	sp|P00734|THRB_HUMAN		File105258 Spectrum553062 scans: 41926
137236	GQQYQGR	1064.56	2	0.000142814	29.8451	sp|P00734|THRB_HUMAN		File105259 Spectrum554103 scans: 234
137237	GQQYQGR	1064.56	2	0.000284136	26.2634	sp|P00734|THRB_HUMAN		File105258 Spectrum524587 scans: 11368
137238	GQQYQGR	1064.56	2	0.000333805	25.3976	sp|P00734|THRB_HUMAN		File105258 Spectrum552662 scans: 41506
137239	GQQYQGR	1064.56	2	0.000195673	28.3205	sp|P00734|THRB_HUMAN		File105246 Spectrum78245 scans: 5766
137240	GQQYQGR	1064.56	2	0.00151223	18.9309	sp|P00734|THRB_HUMAN		File105257 Spectrum501886 scans: 27012
137249	GQQYQGR	1064.56	2	0	39.4083	sp|P00734|THRB_HUMAN		File105258 Spectrum521785 scans: 8420
137250	GQQYQGR	1064.56	2	0.000220808	27.8707	sp|P00734|THRB_HUMAN		File105258 Spectrum522982 scans: 9678
137251	GQQYQGR	1064.56	2	6.51152e-05	33.5963	sp|P00734|THRB_HUMAN		File105259 Spectrum554945 scans: 1708
137252	GQQYQGR	1064.56	2	0	41.7264	sp|P00734|THRB_HUMAN		File105257 Spectrum515686 scans: 41588
137253	GQQYQGR	1064.56	2	6.51152e-05	33.5692	sp|P00734|THRB_HUMAN		File105259 Spectrum555374 scans: 2495
137254	GQQYQGR	1064.56	2	0	38.6055	sp|P00734|THRB_HUMAN		File105258 Spectrum551863 scans: 40667
137255	GQQYQGR	1064.56	2	0	39.7298	sp|P00734|THRB_HUMAN		File105258 Spectrum553744 scans: 42683
137256	GQQYQGR	1064.56	2	0	40.5876	sp|P00734|THRB_HUMAN		File105257 Spectrum485535 scans: 9333
137257	GQQYQGR	1064.56	2	3.31806e-05	36.0995	sp|P00734|THRB_HUMAN		File105258 Spectrum553609 scans: 42514
137258	GQQYQGR	1064.56	2	3.31806e-05	35.0551	sp|P00734|THRB_HUMAN		File105258 Spectrum552991 scans: 41851
137259	GQQYQGR	1064.56	2	0.00667754	11.7303	sp|P00734|THRB_HUMAN		File105258 Spectrum552098 scans: 40913
137260	GQQYQGR	1064.56	2	0.000523635	23.1299	sp|P00734|THRB_HUMAN		File105258 Spectrum550296 scans: 39000
137261	GQQYQGR	1064.56	2	0.000120045	30.8508	sp|P00734|THRB_HUMAN		File105259 Spectrum553961 scans: 2
137262	GQQYQGR	1064.56	2	0.000449818	24.4865	sp|P00734|THRB_HUMAN		File105258 Spectrum551940 scans: 40747
137263	GQQYQGR	1064.56	2	0.00496981	13.1101	sp|P00734|THRB_HUMAN		File105258 Spectrum548627 scans: 37247
137265	GQQYQGR	1064.56	2	0.000284136	26.2502	sp|P00734|THRB_HUMAN		File105258 Spectrum520447 scans: 6910
137266	GQQYQGR	1064.56	2	0.000120045	30.7424	sp|P00734|THRB_HUMAN		File105251 Spectrum260507 scans: 6175
137277	GQQYQGR	1064.56	2	3.31806e-05	35.0464	sp|P00734|THRB_HUMAN		File105258 Spectrum553456 scans: 42343
137278	GQQYQGR	1064.56	2	9.13869e-05	31.6019	sp|P00734|THRB_HUMAN		File105257 Spectrum483933 scans: 7649
137279	GQQYQGR	1064.56	2	0.000195673	28.3087	sp|P00734|THRB_HUMAN		File105258 Spectrum553271 scans: 42145
137281	GQQYQGR	1064.56	2	0.000284136	26.4115	sp|P00734|THRB_HUMAN		File105258 Spectrum526187 scans: 13048
137290	GQQYQGR	1064.56	2	0.000523635	22.9189	sp|P00734|THRB_HUMAN		File105248 Spectrum151743 scans: 6768
137291	GQQYQGR	1064.56	2	0.000271762	27.3579	sp|P00734|THRB_HUMAN		File105253 Spectrum335483 scans: 6891
137292	GQQYQGR	1064.56	2	0.000523635	23.0982	sp|P00734|THRB_HUMAN		File105258 Spectrum548206 scans: 36805
137294	GQQYQGR	1064.56	2	0.00957735	9.87095	sp|P00734|THRB_HUMAN		File105259 Spectrum590823 scans: 41834
137295	GQQYQGR	1064.56	2	0.000523635	23.3499	sp|P00734|THRB_HUMAN		File105258 Spectrum526587 scans: 13468
137309	GQQYQGR	1064.56	2	0.000142814	30.2564	sp|P00734|THRB_HUMAN		File105257 Spectrum487730 scans: 11667
137311	GQQYQGR	1064.56	2	0.00356129	14.4754	sp|P00734|THRB_HUMAN		File105258 Spectrum544983 scans: 33368
137312	GQQYQGR	1064.56	2	0.000425425	24.596	sp|P00734|THRB_HUMAN		File105244 Spectrum3359 scans: 6187
137313	GQQYQGR	1064.56	2	0.00245306	16.7732	sp|P00734|THRB_HUMAN		File105259 Spectrum559855 scans: 8808
137322	GQQYQGR	1064.56	2	0.00228396	16.9551	sp|P00734|THRB_HUMAN		File105258 Spectrum549885 scans: 38568
137323	GQQYQGR	1064.56	2	0	39.2414	sp|P00734|THRB_HUMAN		File105259 Spectrum558622 scans: 7432
137329	GQQYQGR	1064.56	2	0.000170804	28.8856	sp|P00734|THRB_HUMAN		File105258 Spectrum550702 scans: 39426
137336	GQQYQGR	1064.56	2	9.13869e-05	31.4845	sp|P00734|THRB_HUMAN		File105257 Spectrum484335 scans: 8073
137341	GQQYQGR	1064.56	2	9.13869e-05	31.1387	sp|P00734|THRB_HUMAN		File105258 Spectrum524186 scans: 10947
137342	GQQYQGR	1064.56	2	0.00544792	12.733	sp|P00734|THRB_HUMAN		File105258 Spectrum519887 scans: 6320
137346	GQQYQGR	1064.56	2	0	39.6704	sp|P00734|THRB_HUMAN		File105257 Spectrum483533 scans: 7229
137347	GQQYQGR	1064.56	2	0.00362131	14.2655	sp|P00734|THRB_HUMAN		File105258 Spectrum547398 scans: 35957
137358	GQQYQGR	1064.56	2	0.000523635	23.1146	sp|P00734|THRB_HUMAN		File105258 Spectrum547799 scans: 36378
137362	GQQYQGR	1064.56	2	0.000284136	26.1706	sp|P00734|THRB_HUMAN		File105257 Spectrum482860 scans: 6415
137371	GQQYQGR	1064.56	2	9.13869e-05	31.0563	sp|P00734|THRB_HUMAN		File105259 Spectrum558673 scans: 7487
137372	GQQYQGR	1064.56	2	9.13869e-05	32.7337	sp|P00734|THRB_HUMAN		File105258 Spectrum522585 scans: 9260
137373	GQQYQGR	1064.56	2	0.000948413	20.9424	sp|P00734|THRB_HUMAN		File105257 Spectrum513294 scans: 39074
137376	GQQYQGR	1064.56	2	0.00732044	11.158	sp|P00734|THRB_HUMAN		File105257 Spectrum507117 scans: 32534
137386	GQQYQGR	1064.56	2	0.00213976	17.291	sp|P00734|THRB_HUMAN		File105257 Spectrum482815 scans: 6364
137387	GQQYQGR	1064.56	2	0.0033655	14.7939	sp|P00734|THRB_HUMAN		File105258 Spectrum546991 scans: 35529
137393	GQQYQGR	1064.56	2	0.000781581	21.5982	sp|P00734|THRB_HUMAN		File105247 Spectrum114847 scans: 6513
137404	GQQYQGR	1064.56	2	0.00213976	17.3252	sp|P00734|THRB_HUMAN		File105257 Spectrum487378 scans: 11271
137405	GQQYQGR	1064.56	2	0.000142814	29.0021	sp|P00734|THRB_HUMAN		File105257 Spectrum486334 scans: 10172
137436	YDAAQLR	1064.58	2	0.00822761	10.6065	sp|P04275|VWF_HUMAN		File105256 Spectrum455978 scans: 16324
137605	LQGHLLR	1064.67	3	0.000142814	29.5433	sp|O00461|GOLI4_HUMAN		File105255 Spectrum420323 scans: 18620
137608	HLQLAVR	1064.67	3	0.000353362	24.8343	sp|Q8IUE6|H2A2B_HUMAN		File105244 Spectrum13889 scans: 17437
137797	GMETLMR	1065.55	2	0.000635713	22.5375	sp|O95897|NOE2_HUMAN		File105260 Spectrum610161 scans: 22070
137982	HGPLGK	1065.67	3	0.00323578	15.0749	sp|Q8TAT6|NPL4_HUMAN		File105247 Spectrum120060 scans: 12475
138242	GLVAEGHR	1066.61	2	9.13869e-05	31.7395	sp|P18206|VINC_HUMAN		File105256 Spectrum450386 scans: 9927
138245	VLENHAR	1066.61	3	0.00674583	11.6204	sp|O94979|SC31A_HUMAN		File105256 Spectrum449950 scans: 9469
138252	GLVAEGHR	1066.61	3	0	44.4623	sp|P18206|VINC_HUMAN		File105244 Spectrum7561 scans: 10610
138261	GLVAEGHR	1066.61	2	0.00160349	18.6732	sp|P18206|VINC_HUMAN		File105244 Spectrum7570 scans: 10619
138298	VVGHSIAR	1066.65	3	0	43.5352	sp|Q9Y5X9|LIPE_HUMAN		File105253 Spectrum339437 scans: 11088
138504	MEEMGSR	1067.49	2	0.002249	17.0407	sp|P02649|APOE_HUMAN		File105261 Spectrum640912 scans: 15595
138508	MEEMGSR	1067.49	2	0.000333805	25.4635	sp|P02649|APOE_HUMAN		File105258 Spectrum530980 scans: 18318
138513	MEEMGSR	1067.49	2	0.00454264	13.392	sp|P02649|APOE_HUMAN		File105258 Spectrum542330 scans: 30535
138515	MEEMGSR	1067.49	2	0.00257792	16.5381	sp|P02649|APOE_HUMAN		File105260 Spectrum603344 scans: 14747
138516	MEEMGSR	1067.49	2	0.00250386	16.6882	sp|P02649|APOE_HUMAN		File105260 Spectrum602919 scans: 14301
138517	MEEMGSR	1067.49	2	9.13869e-05	31.8699	sp|P02649|APOE_HUMAN		File105258 Spectrum527859 scans: 14804
138521	MEEMGSR	1067.49	2	9.13869e-05	32.5113	sp|P02649|APOE_HUMAN		File105258 Spectrum548008 scans: 36597
138522	MEEMGSR	1067.49	2	3.31806e-05	35.3444	sp|P02649|APOE_HUMAN		File105258 Spectrum528116 scans: 15105
138523	MEEMGSR	1067.49	2	9.13869e-05	32.424	sp|P02649|APOE_HUMAN		File105258 Spectrum528516 scans: 15558
138525	MEEMGSR	1067.49	2	0.000142814	29.3138	sp|P02649|APOE_HUMAN		File105259 Spectrum565469 scans: 14721
138526	MEEMGSR	1067.49	2	0.00277652	16.0462	sp|P02649|APOE_HUMAN		File105258 Spectrum546890 scans: 35423
138528	MEEMGSR	1067.49	2	0.00813418	10.6672	sp|P02649|APOE_HUMAN		File105258 Spectrum546410 scans: 34911
138529	MEEMGSR	1067.49	2	0.00046256	24.0673	sp|P02649|APOE_HUMAN		File105256 Spectrum452958 scans: 12834
138530	MEEMGSR	1067.49	2	0.000195673	28.4911	sp|P02649|APOE_HUMAN		File105259 Spectrum565887 scans: 15160
138531	MEEMGSR	1067.49	2	0	45.0085	sp|P02649|APOE_HUMAN		File105259 Spectrum591063 scans: 42086
138532	MEEMGSR	1067.49	2	0.00688841	11.5185	sp|P02649|APOE_HUMAN		File105258 Spectrum551096 scans: 39840
138533	MEEMGSR	1067.49	2	0.000655752	22.2969	sp|P02649|APOE_HUMAN		File105259 Spectrum591463 scans: 42506
138534	MEEMGSR	1067.49	2	9.13869e-05	31.4101	sp|P02649|APOE_HUMAN		File105258 Spectrum528448 scans: 15486
138535	MEEMGSR	1067.49	2	3.31806e-05	34.5909	sp|P02649|APOE_HUMAN		File105258 Spectrum528459 scans: 15497
138536	MEEMGSR	1067.49	2	3.31806e-05	36.3785	sp|P02649|APOE_HUMAN		File105255 Spectrum416796 scans: 14795
138538	MEEMGSR	1067.49	2	0.000142814	29.4515	sp|P02649|APOE_HUMAN		File105258 Spectrum552242 scans: 41065
138539	MEEMGSR	1067.49	2	3.31806e-05	35.063	sp|P02649|APOE_HUMAN		File105258 Spectrum528860 scans: 15920
138540	MEEMGSR	1067.49	2	3.31806e-05	35.1395	sp|P02649|APOE_HUMAN		File105258 Spectrum553101 scans: 41966
138541	MEEMGSR	1067.49	2	0.00107099	20.5263	sp|P02649|APOE_HUMAN		File105258 Spectrum548418 scans: 37028
138542	MEEMGSR	1067.49	2	0.00351454	14.5344	sp|P02649|APOE_HUMAN		File105259 Spectrum589415 scans: 40348
138543	MEEMGSR	1067.49	2	0	42.9703	sp|P02649|APOE_HUMAN		File105258 Spectrum551842 scans: 40645
138544	MEEMGSR	1067.49	2	0.000120045	30.7958	sp|P02649|APOE_HUMAN		File105258 Spectrum553042 scans: 41905
138545	MEEMGSR	1067.49	2	0.000142814	30.5545	sp|P02649|APOE_HUMAN		File105258 Spectrum528305 scans: 15329
138548	MEEMGSR	1067.49	2	3.31806e-05	35.2742	sp|P02649|APOE_HUMAN		File105258 Spectrum527787 scans: 14729
138549	MEEMGSR	1067.49	2	0.00426655	13.7089	sp|P02649|APOE_HUMAN		File105258 Spectrum529731 scans: 16838
138550	MEEMGSR	1067.49	2	0.00046256	23.8772	sp|P02649|APOE_HUMAN		File105258 Spectrum550692 scans: 39415
138552	MEEMGSR	1067.49	2	6.51152e-05	33.6929	sp|P02649|APOE_HUMAN		File105258 Spectrum529279 scans: 16360
138554	MEEMGSR	1067.49	2	0	40.4802	sp|P02649|APOE_HUMAN		File105259 Spectrum566707 scans: 16021
138556	MEEMGSR	1067.49	2	0.00046256	23.9498	sp|P02649|APOE_HUMAN		File105258 Spectrum551495 scans: 40259
138557	MEEMGSR	1067.49	2	9.13869e-05	32.9139	sp|P02649|APOE_HUMAN		File105259 Spectrum590661 scans: 41664
138558	MEEMGSR	1067.49	2	0.00605682	12.3105	sp|P02649|APOE_HUMAN		File105246 Spectrum84690 scans: 13174
138560	MEEMGSR	1067.49	2	3.31806e-05	36.5298	sp|P02649|APOE_HUMAN		File105259 Spectrum590253 scans: 41235
138562	MEEMGSR	1067.49	2	0	39.0684	sp|P02649|APOE_HUMAN		File105258 Spectrum552642 scans: 41485
138568	MEEMGSR	1067.49	2	0	39.155	sp|P02649|APOE_HUMAN		File105259 Spectrum566306 scans: 15600
138569	MEEMGSR	1067.49	2	0.000635713	22.5161	sp|P02649|APOE_HUMAN		File105259 Spectrum567108 scans: 16443
138570	MEEMGSR	1067.49	2	9.13869e-05	32.0775	sp|P02649|APOE_HUMAN		File105261 Spectrum640507 scans: 15169
138572	MEEMGSR	1067.49	2	0.00161733	18.4282	sp|P02649|APOE_HUMAN		File105258 Spectrum549497 scans: 38160
138574	MEEMGSR	1067.49	2	0.000964881	20.7924	sp|P02649|APOE_HUMAN		File105262 Spectrum677453 scans: 14386
138576	MEEMGSR	1067.49	2	0.00135895	19.5738	sp|P02649|APOE_HUMAN		File105258 Spectrum547434 scans: 35994
138617	MDAHPPR	1067.54	3	0.00784104	10.8517	sp|P06396|GELS_HUMAN	Oxidation (M) [15.99]	File105253 Spectrum334481 scans: 5839
138618	MDAHPPR	1067.54	3	0.00306428	15.4174	sp|P06396|GELS_HUMAN	Oxidation (M) [15.99]	File105252 Spectrum297815 scans: 5819
138626	MDAHPPR	1067.54	3	0.00149417	19.116	sp|P06396|GELS_HUMAN	Oxidation (M) [15.99]	File105252 Spectrum298034 scans: 6049
138627	MDAHPPR	1067.54	3	0.00994655	9.70957	sp|P06396|GELS_HUMAN	Oxidation (M) [15.99]	File105252 Spectrum298115 scans: 6135
138632	MDAHPPR	1067.54	3	0.00834065	10.5605	sp|P06396|GELS_HUMAN	Oxidation (M) [15.99]	File105252 Spectrum298515 scans: 6555
138703	VTYDVSR	1067.58	2	0.00297642	15.5232	sp|P19827|ITIH1_HUMAN		File105255 Spectrum418493 scans: 16667
138715	VTYDVSR	1067.58	2	0.00183577	17.707	sp|P19827|ITIH1_HUMAN		File105251 Spectrum269859 scans: 16339
139133	SVLHQTR	1068.62	3	0.00693441	11.4619	sp|Q9C0A1|ZFHX2_HUMAN		File105257 Spectrum492488 scans: 16923
139228	APIIAVTR	1068.69	2	0.000142814	29.2701	sp|P14618|KPYM_HUMAN		File105258 Spectrum535221 scans: 23036
139229	APIIAVTR	1068.69	2	0.00199108	17.528	sp|P14618|KPYM_HUMAN		File105262 Spectrum687426 scans: 24859
139251	LQLVVLR	1068.72	2	0	41.0358	sp|Q9UDY2|ZO2_HUMAN		File105261 Spectrum657802 scans: 33832
139252	IVVLLQR	1068.72	2	0.00540291	12.8093	sp|Q06323|PSME1_HUMAN		File105262 Spectrum696331 scans: 34281
139253	IVVLLQR	1068.72	2	0.000739287	21.9106	sp|Q06323|PSME1_HUMAN		File105261 Spectrum656410 scans: 32338
139420	MATLYSR	1069.58	2	0.000635713	22.4328	sp|P41222|PTGDS_HUMAN		File105255 Spectrum423526 scans: 22037
139436	VMEGLHR	1069.59	3	0.000284136	26.1292	sp|Q9NYU2|UGGG1_HUMAN		File105258 Spectrum529497 scans: 16588
139564	LIIDVIR	1069.71	2	0.000698875	22.2356	sp|Q13576|IQGA2_HUMAN		File105250 Spectrum252155 scans: 36899
139803	AAECVHR	1070.55	3	0.000142814	29.0491	sp|P14543|NID1_HUMAN		File105248 Spectrum152110 scans: 7156
139881	VVTCAHR	1070.59	3	0.000142814	30.2587	sp|P23229|ITA6_HUMAN		File105251 Spectrum262059 scans: 7898
139964	ILTPENR	1070.63	2	0.00174197	17.9334	sp|O00142|KITM_HUMAN		File105259 Spectrum570302 scans: 19923
140168	LQILSLR	1070.7	2	0.00443787	13.6047	sp|Q15404|RSU1_HUMAN		File105246 Spectrum103874 scans: 33539
140169	LQILSLR	1070.7	2	0.00457439	13.3563	sp|Q15404|RSU1_HUMAN		File105262 Spectrum698066 scans: 36103
140170	LQILSLR	1070.7	2	0.000284136	26.4828	sp|Q15404|RSU1_HUMAN		File105261 Spectrum658369 scans: 34427
140435	TQIPTQR	1071.62	2	0.00174197	18.0269	sp|P25786|PSA1_HUMAN		File105247 Spectrum119451 scans: 11674
140489	IIHFGTR	1071.64	3	0.000284136	26.3074	sp|P01031|CO5_HUMAN		File105261 Spectrum647494 scans: 22557
140490	IIHFGTR	1071.64	3	0.000142814	30.4612	sp|P01031|CO5_HUMAN		File105262 Spectrum686899 scans: 24306
140491	IIHFGTR	1071.64	3	0.000247819	27.8544	sp|P01031|CO5_HUMAN		File105246 Spectrum92733 scans: 21755
140565	LILIESR	1071.69	2	0.00705318	11.3285	sp|P62277|RS13_HUMAN		File105248 Spectrum173492 scans: 30667
140691	VQCAGGPR	1072.57	2	0.00570387	12.489	sp|Q9UPN7|PP6R1_HUMAN		File105245 Spectrum44910 scans: 9931
140717	GQGSGVPSR	1072.58	2	0.00357767	14.4051	sp|A0A0A0MRZ9|LV552_HUMAN;sp|A0A075B6J1|LV537_HUMAN		File105258 Spectrum521479 scans: 8078
140767	ELANEIR	1072.61	2	0.00368713	14.1331	sp|Q9NRY4|RHG35_HUMAN		File105247 Spectrum127116 scans: 20153
140789	LVNAAGSGR	1072.62	2	0.000284136	26.4438	sp|P13521|SCG2_HUMAN		File105253 Spectrum342791 scans: 14801
140793	WELALGR	1072.62	2	0.00420102	13.8115	sp|P02649|APOE_HUMAN		File105246 Spectrum109972 scans: 40067
140796	WELALGR	1072.62	2	0.00965719	9.84443	sp|P02649|APOE_HUMAN		File105246 Spectrum108352 scans: 38361
140798	WELALGR	1072.62	2	0.00072031	22.0334	sp|P02649|APOE_HUMAN		File105246 Spectrum103341 scans: 32980
140807	WELALGR	1072.62	2	0.00346726	14.6515	sp|P02649|APOE_HUMAN		File105256 Spectrum468701 scans: 30128
140809	WELALGR	1072.62	2	0.00233646	16.846	sp|P02649|APOE_HUMAN		File105246 Spectrum102781 scans: 32392
140815	WELALGR	1072.62	2	0.00491679	13.1336	sp|P02649|APOE_HUMAN		File105248 Spectrum175198 scans: 32495
140817	WELALGR	1072.62	2	0.00287987	15.7811	sp|P02649|APOE_HUMAN		File105252 Spectrum321646 scans: 31933
140821	WELALGR	1072.62	2	0.00636167	11.9716	sp|P02649|APOE_HUMAN		File105247 Spectrum141230 scans: 35125
140822	WELALGR	1072.62	2	0.000927116	21.0099	sp|P02649|APOE_HUMAN		File105247 Spectrum143093 scans: 37081
140823	WELALGR	1072.62	2	0.00228396	16.9464	sp|P02649|APOE_HUMAN		File105247 Spectrum146306 scans: 40459
140824	WELALGR	1072.62	2	0.00149417	19.0222	sp|P02649|APOE_HUMAN		File105247 Spectrum140393 scans: 34246
140825	WELALGR	1072.62	2	0.000523635	23.3159	sp|P02649|APOE_HUMAN		File105247 Spectrum145035 scans: 39122
140826	WELALGR	1072.62	2	0.000523635	22.9835	sp|P02649|APOE_HUMAN		File105250 Spectrum247760 scans: 32209
140827	WELALGR	1072.62	2	0.000759231	21.6674	sp|P02649|APOE_HUMAN		File105247 Spectrum141645 scans: 35561
140828	WELALGR	1072.62	2	0.00365435	14.1915	sp|P02649|APOE_HUMAN		File105247 Spectrum140806 scans: 34680
140829	WELALGR	1072.62	2	0.0087745	10.2539	sp|P02649|APOE_HUMAN		File105247 Spectrum138166 scans: 31907
140830	WELALGR	1072.62	2	0.000333805	25.429	sp|P02649|APOE_HUMAN		File105247 Spectrum146650 scans: 40821
140831	WELALGR	1072.62	2	0.00620743	12.1341	sp|P02649|APOE_HUMAN		File105247 Spectrum145831 scans: 39961
140832	WELALGR	1072.62	2	0.0033509	14.8571	sp|P02649|APOE_HUMAN		File105247 Spectrum139566 scans: 33378
140836	WELALGR	1072.62	2	0.00297642	15.5418	sp|P02649|APOE_HUMAN		File105246 Spectrum104930 scans: 34699
140837	WELALGR	1072.62	2	0.00175928	17.9144	sp|P02649|APOE_HUMAN		File105247 Spectrum139165 scans: 32957
140839	WELALGR	1072.62	2	0.00046256	24.1912	sp|P02649|APOE_HUMAN		File105246 Spectrum103216 scans: 32848
140840	WELALGR	1072.62	2	0.00116542	20.0062	sp|P02649|APOE_HUMAN		File105261 Spectrum656339 scans: 32263
140842	WELALGR	1072.62	2	0.00868195	10.3061	sp|P02649|APOE_HUMAN		File105246 Spectrum102357 scans: 31947
140843	WELALGR	1072.62	2	0.00149417	19.0695	sp|P02649|APOE_HUMAN		File105247 Spectrum146231 scans: 40381
140844	WELALGR	1072.62	2	0.00183577	17.744	sp|P02649|APOE_HUMAN		File105250 Spectrum247661 scans: 32105
140845	WELALGR	1072.62	2	0.00912776	10.0662	sp|P02649|APOE_HUMAN		File105246 Spectrum103758 scans: 33418
140847	WELALGR	1072.62	2	0.000841557	21.24	sp|P02649|APOE_HUMAN		File105248 Spectrum174799 scans: 32076
140848	WELALGR	1072.62	2	0.00605682	12.3226	sp|P02649|APOE_HUMAN		File105247 Spectrum145435 scans: 39542
140849	WELALGR	1072.62	2	0.00621821	12.0747	sp|P02649|APOE_HUMAN		File105247 Spectrum138765 scans: 32537
140850	WELALGR	1072.62	2	0.000964881	20.9045	sp|P02649|APOE_HUMAN		File105246 Spectrum105342 scans: 35132
140852	WELALGR	1072.62	2	0.00372192	14.1101	sp|P02649|APOE_HUMAN		File105248 Spectrum174398 scans: 31655
140853	WELALGR	1072.62	2	0.0031504	15.2566	sp|P02649|APOE_HUMAN		File105251 Spectrum284486 scans: 31867
140859	WELALGR	1072.62	2	0.00338353	14.783	sp|P02649|APOE_HUMAN		File105254 Spectrum395578 scans: 31655
140861	WELALGR	1072.62	2	0.00272578	16.098	sp|P02649|APOE_HUMAN		File105248 Spectrum175598 scans: 32915
140869	WELALGR	1072.62	2	0.00277652	15.9888	sp|P02649|APOE_HUMAN		File105246 Spectrum109162 scans: 39216
140872	WELALGR	1072.62	2	0.00469729	13.2956	sp|P02649|APOE_HUMAN		File105246 Spectrum109570 scans: 39645
140875	WELALGR	1072.62	2	0.00945722	9.93085	sp|P02649|APOE_HUMAN		File105253 Spectrum359513 scans: 32811
140906	WELALGR	1072.62	2	0.00174197	18.0082	sp|P02649|APOE_HUMAN		File105246 Spectrum103281 scans: 32917
140927	SILENLR	1072.64	2	0.00294739	15.6164	sp|P02675|FIBB_HUMAN		File105259 Spectrum574675 scans: 24580
140928	SILENLR	1072.64	2	0.00580383	12.4374	sp|P02675|FIBB_HUMAN		File105245 Spectrum63250 scans: 29790
140929	SILENLR	1072.64	2	0.00277652	15.9973	sp|P02675|FIBB_HUMAN		File105245 Spectrum69220 scans: 36085
140931	SILENLR	1072.64	2	0.0087745	10.2508	sp|P02675|FIBB_HUMAN		File105248 Spectrum170755 scans: 27712
140932	SILENLR	1072.64	2	0.00243468	16.7827	sp|P02675|FIBB_HUMAN		File105256 Spectrum465298 scans: 26346
140933	SILENLR	1072.64	2	0.00688841	11.4993	sp|P02675|FIBB_HUMAN		File105245 Spectrum62450 scans: 28950
140934	SILENLR	1072.64	2	0.00217456	17.2565	sp|P02675|FIBB_HUMAN		File105245 Spectrum68422 scans: 35246
140935	SILENLR	1072.64	2	0.00217456	17.1866	sp|P02675|FIBB_HUMAN		File105245 Spectrum61005 scans: 27364
140937	SILENLR	1072.64	2	0.00213976	17.2699	sp|P02675|FIBB_HUMAN		File105255 Spectrum430025 scans: 28886
140938	SILENLR	1072.64	2	0.000523635	23.0576	sp|P02675|FIBB_HUMAN		File105248 Spectrum170193 scans: 27118
140939	IGVELTGR	1072.64	2	0.00454264	13.3729	sp|P04114|APOB_HUMAN		File105245 Spectrum58333 scans: 24539
140942	SILENLR	1072.64	2	0.00357767	14.3994	sp|P02675|FIBB_HUMAN		File105245 Spectrum61650 scans: 28110
140944	IGVELTGR	1072.64	2	9.13869e-05	31.1321	sp|P04114|APOB_HUMAN		File105260 Spectrum610955 scans: 22907
140945	SILENLR	1072.64	2	0.00175928	17.8427	sp|P02675|FIBB_HUMAN		File105245 Spectrum63651 scans: 30211
140947	SILENLR	1072.64	2	0.00433528	13.6404	sp|P02675|FIBB_HUMAN		File105245 Spectrum61304 scans: 27722
140948	SILENLR	1072.64	2	0.00852846	10.4584	sp|P02675|FIBB_HUMAN		File105245 Spectrum61589 scans: 28045
140949	SILENLR	1072.64	2	0.0056101	12.5978	sp|P02675|FIBB_HUMAN		File105245 Spectrum65642 scans: 32309
140950	SILENLR	1072.64	2	0.0030964	15.304	sp|P02675|FIBB_HUMAN		File105251 Spectrum280971 scans: 28139
140951	AEVGLLSR	1072.64	2	0.00682563	11.5569	sp|Q8WUJ3|CEMIP_HUMAN		File105259 Spectrum573782 scans: 23635
140952	SILENLR	1072.64	2	0.00341835	14.7439	sp|P02675|FIBB_HUMAN		File105245 Spectrum62850 scans: 29370
140953	IGVELTGR	1072.64	2	0	42.5363	sp|P04114|APOB_HUMAN		File105263 Spectrum725070 scans: 23911
140954	SILENLR	1072.64	2	0.00264922	16.4292	sp|P02675|FIBB_HUMAN		File105245 Spectrum62050 scans: 28530
140955	SILENLR	1072.64	2	0.00333825	14.9057	sp|P02675|FIBB_HUMAN		File105245 Spectrum74847 scans: 42001
140956	SILENLR	1072.64	2	0.00606725	12.2801	sp|P02675|FIBB_HUMAN		File105245 Spectrum61213 scans: 27618
140957	SILENLR	1072.64	2	0.0015893	18.7368	sp|P02675|FIBB_HUMAN		File105245 Spectrum66823 scans: 33567
140958	SILENLR	1072.64	2	0.00233646	16.8246	sp|P02675|FIBB_HUMAN		File105263 Spectrum728061 scans: 27057
140959	SILENLR	1072.64	2	0.00292824	15.639	sp|P02675|FIBB_HUMAN		File105245 Spectrum73246 scans: 40317
140960	SILENLR	1072.64	2	0.00169009	18.2214	sp|P02675|FIBB_HUMAN		File105245 Spectrum74057 scans: 41169
140961	SILENLR	1072.64	2	0.00193255	17.596	sp|P02675|FIBB_HUMAN		File105245 Spectrum68022 scans: 34826
140962	SILENLR	1072.64	2	0.00151223	18.9071	sp|P02675|FIBB_HUMAN		File105245 Spectrum67623 scans: 34407
140963	SILENLR	1072.64	2	0.00405758	13.8832	sp|P02675|FIBB_HUMAN		File105245 Spectrum74155 scans: 41271
140965	SILENLR	1072.64	2	0.00160349	18.6415	sp|P02675|FIBB_HUMAN		File105245 Spectrum72449 scans: 39478
140966	SILENLR	1072.64	2	0.00163569	18.3994	sp|P02675|FIBB_HUMAN		File105245 Spectrum70040 scans: 36946
140967	SILENLR	1072.64	2	0.000908067	21.1509	sp|P02675|FIBB_HUMAN		File105246 Spectrum98274 scans: 27659
140968	IGVELTGR	1072.64	2	0	43.3405	sp|P04114|APOB_HUMAN		File105261 Spectrum648520 scans: 23639
140969	SILENLR	1072.64	2	0.00277652	16.0341	sp|P02675|FIBB_HUMAN		File105246 Spectrum99092 scans: 28517
140970	IGVELTGR	1072.64	2	3.31806e-05	36.4201	sp|P04114|APOB_HUMAN		File105261 Spectrum648508 scans: 23626
140971	SILENLR	1072.64	2	0.0015893	18.7326	sp|P02675|FIBB_HUMAN		File105245 Spectrum72046 scans: 39054
140972	SILENLR	1072.64	2	0.0022295	17.1095	sp|P02675|FIBB_HUMAN		File105245 Spectrum64442 scans: 31049
140973	SILENLR	1072.64	2	0.00183577	17.7264	sp|P02675|FIBB_HUMAN		File105245 Spectrum72850 scans: 39900
140974	SILENLR	1072.64	2	0.00112616	20.1807	sp|P02675|FIBB_HUMAN		File105245 Spectrum71646 scans: 38634
140976	SILENLR	1072.64	2	0.0012069	19.9353	sp|P02675|FIBB_HUMAN		File105245 Spectrum70847 scans: 37795
140977	SILENLR	1072.64	2	0.00326535	15.006	sp|P02675|FIBB_HUMAN		File105245 Spectrum61246 scans: 27654
140980	SILENLR	1072.64	2	0.00193255	17.6246	sp|P02675|FIBB_HUMAN		File105245 Spectrum73657 scans: 40749
140981	SILENLR	1072.64	2	0.00316438	15.1789	sp|P02675|FIBB_HUMAN		File105246 Spectrum97874 scans: 27239
140982	SILENLR	1072.64	2	0.000759231	21.7585	sp|P02675|FIBB_HUMAN		File105246 Spectrum98674 scans: 28079
140983	SILENLR	1072.64	2	0.00267473	16.2858	sp|P02675|FIBB_HUMAN		File105249 Spectrum207429 scans: 28110
140984	SILENLR	1072.64	2	0.00189479	17.6623	sp|P02675|FIBB_HUMAN		File105245 Spectrum69624 scans: 36509
140987	SILENLR	1072.64	2	0.00362131	14.2451	sp|P02675|FIBB_HUMAN		File105249 Spectrum207011 scans: 27671
140990	SILENLR	1072.64	2	0.00356129	14.4736	sp|P02675|FIBB_HUMAN		File105245 Spectrum71247 scans: 38215
140991	SILENLR	1072.64	2	0.00267473	16.2382	sp|P02675|FIBB_HUMAN		File105245 Spectrum65243 scans: 31890
140992	SILENLR	1072.64	2	0.00770287	10.9444	sp|P02675|FIBB_HUMAN		File105245 Spectrum64042 scans: 30629
140995	SILENLR	1072.64	2	0.00617583	12.1523	sp|P02675|FIBB_HUMAN		File105245 Spectrum66012 scans: 32713
140996	SILENLR	1072.64	2	0.0065966	11.7634	sp|P02675|FIBB_HUMAN		File105246 Spectrum97476 scans: 26821
140997	SILENLR	1072.64	2	0.00226638	17.0071	sp|P02675|FIBB_HUMAN		File105245 Spectrum67223 scans: 33987
140998	SILENLR	1072.64	2	0.00325071	15.041	sp|P02675|FIBB_HUMAN		File105247 Spectrum133865 scans: 27388
140999	SILENLR	1072.64	2	0.00316438	15.2116	sp|P02675|FIBB_HUMAN		File105255 Spectrum429993 scans: 28853
141001	SILENLR	1072.64	2	0.00346726	14.6539	sp|P02675|FIBB_HUMAN		File105245 Spectrum68823 scans: 35667
141003	SILENLR	1072.64	2	0.00443787	13.5902	sp|P02675|FIBB_HUMAN		File105245 Spectrum66422 scans: 33146
141009	SILENLR	1072.64	2	0.00807621	10.7473	sp|P02675|FIBB_HUMAN		File105257 Spectrum502884 scans: 28059
141114	LSVIGSIR	1072.68	2	0	43.1543	sp|Q07954|LRP1_HUMAN		File105261 Spectrum653054 scans: 28661
141462	EAHDAFR	1073.55	3	0.000195673	28.4304	sp|Q13813|SPTN1_HUMAN		File105257 Spectrum485808 scans: 9619
141507	DHAVFTR	1073.58	3	0.000195673	28.3397	sp|P31689|DNJA1_HUMAN		File105244 Spectrum8734 scans: 11865
141519	WLNEQR	1073.58	2	0.00922133	10.0212	sp|P01024|CO3_HUMAN		File105260 Spectrum609354 scans: 21202
141522	WLNEQR	1073.58	2	0.00825764	10.5687	sp|P01024|CO3_HUMAN		File105259 Spectrum590785 scans: 41794
141555	TEQAAVAR	1073.6	2	0	43.9539	sp|P00748|FA12_HUMAN		File105249 Spectrum189387 scans: 8287
141558	TEQAAVAR	1073.6	2	0	44.4192	sp|P00748|FA12_HUMAN		File105249 Spectrum189257 scans: 8148
141566	TEQAAVAR	1073.6	2	0.00149417	19.1902	sp|P00748|FA12_HUMAN		File105248 Spectrum153646 scans: 8777
141571	TEQAAVAR	1073.6	2	0.00420102	13.8023	sp|P00748|FA12_HUMAN		File105250 Spectrum225914 scans: 8352
141577	TEQAAVAR	1073.6	2	0.000523635	23.0045	sp|P00748|FA12_HUMAN		File105249 Spectrum189593 scans: 8531
141586	TEQAAVAR	1073.6	2	0.000220808	27.9515	sp|P00748|FA12_HUMAN		File105246 Spectrum80352 scans: 7991
141597	TEQAAVAR	1073.6	2	9.13869e-05	31.5099	sp|P00748|FA12_HUMAN		File105248 Spectrum154041 scans: 9199
141599	TEQAAVAR	1073.6	2	0.000142814	30.5743	sp|P00748|FA12_HUMAN		File105248 Spectrum154036 scans: 9193
141656	TILDDLR	1073.63	2	0.00046256	24.2912	sp|P19823|ITIH2_HUMAN		File105254 Spectrum393894 scans: 29872
141662	SLLEDIR	1073.63	2	0.00957735	9.87222	sp|Q9NP78|ABCB9_HUMAN		File105253 Spectrum353850 scans: 26785
141663	SLLEDIR	1073.63	2	0.00104926	20.5361	sp|Q9NP78|ABCB9_HUMAN		File105253 Spectrum354707 scans: 27739
141674	SLLEDIR	1073.63	2	0.00148241	19.1928	sp|Q9NP78|ABCB9_HUMAN		File105254 Spectrum393264 scans: 29211
141676	SLLEDIR	1073.63	2	0.00671872	11.6825	sp|Q9NP78|ABCB9_HUMAN		File105254 Spectrum390307 scans: 25852
141677	TILDDLR	1073.63	2	0.000377805	24.7275	sp|P19823|ITIH2_HUMAN		File105251 Spectrum278160 scans: 25184
141705	TNTGLALR	1073.64	2	3.31806e-05	33.8518	sp|P04275|VWF_HUMAN		File105250 Spectrum233878 scans: 17193
141709	TNTGLALR	1073.64	2	0.000635713	22.4835	sp|P04275|VWF_HUMAN		File105251 Spectrum271415 scans: 17975
142278	NPDSGK	1074.61	2	0.00570387	12.5054	sp|P08519|APOA_HUMAN		File105251 Spectrum262611 scans: 8506
142311	GIVTDSVR	1074.62	2	0.00682563	11.5619	sp|P14543|NID1_HUMAN		File105257 Spectrum492139 scans: 16525
142316	GIVTDSVR	1074.62	2	0.000401567	24.6686	sp|P14543|NID1_HUMAN		File105255 Spectrum419496 scans: 17752
142340	IYLQPGR	1074.64	2	0.00072031	22.0245	sp|P19823|ITIH2_HUMAN		File105258 Spectrum534335 scans: 22031
142345	TLPAAAFR	1074.64	2	0.00279148	15.9049	sp|P40197|GPV_HUMAN		File105255 Spectrum426880 scans: 25584
142541	ATAAGVK	1074.68	2	0.0090294	10.0766	sp|P60900|PSA6_HUMAN		File105263 Spectrum714311 scans: 12316
142962	GTLQDGTR	1075.58	2	0.00118516	19.9609	sp|P00326|ADH1G_HUMAN;sp|P00325|ADH1B_HUMAN		File105246 Spectrum80791 scans: 8452
142974	GTLQDGTR	1075.58	2	0.0033509	14.8749	sp|P00326|ADH1G_HUMAN;sp|P00325|ADH1B_HUMAN		File105250 Spectrum227429 scans: 10240
142975	GTLQDGTR	1075.58	2	0.00135895	19.4783	sp|P00326|ADH1G_HUMAN;sp|P00325|ADH1B_HUMAN		File105251 Spectrum263162 scans: 9169
142976	GTLQDGTR	1075.58	2	0.000284136	26.6212	sp|P00326|ADH1G_HUMAN;sp|P00325|ADH1B_HUMAN		File105250 Spectrum227010 scans: 9793
142981	GTLQDGTR	1075.58	2	0.000739287	21.8941	sp|P00326|ADH1G_HUMAN;sp|P00325|ADH1B_HUMAN		File105250 Spectrum226659 scans: 9402
142985	GTLQDGTR	1075.58	2	0.00708535	11.3113	sp|P00326|ADH1G_HUMAN;sp|P00325|ADH1B_HUMAN		File105252 Spectrum301475 scans: 9761
143139	LHQFFR	1075.61	3	0.00277652	15.9917	sp|Q13813|SPTN1_HUMAN		File105261 Spectrum647726 scans: 22803
143147	AAHFVFR	1075.61	3	0	37.4115	sp|P13591|NCAM1_HUMAN		File105259 Spectrum571802 scans: 21505
143291	TPITLFR	1075.66	2	0.00160349	18.5768	sp|Q53RD9|FBLN7_HUMAN		File105261 Spectrum655009 scans: 30816
143639	MGQNLNR	1076.56	2	0.00609587	12.2224	sp|Q13418|ILK_HUMAN	Oxidation (M) [15.99]	File105258 Spectrum521171 scans: 7731
143856	VYVPQSR	1076.62	2	0.00100678	20.6704	sp|Q92496|FHR4_HUMAN;sp|Q02985|FHR3_HUMAN		File105253 Spectrum344663 scans: 16807
144679	LAVYIDR	1077.64	2	0.00931576	9.9967	sp|P02545|LMNA_HUMAN		File105263 Spectrum728238 scans: 27242
144717	VDLHLPR	1077.65	3	0.0087745	10.2468	sp|P29508|SPB3_HUMAN		File105262 Spectrum687453 scans: 24887
145037	FGVEQDR	1078.56	2	0.00046256	24.3832	sp|Q14247|SRC8_HUMAN		File105249 Spectrum196702 scans: 16738
145050	FSPENTR	1078.56	2	0.00272578	16.1083	sp|P01008|ANT3_HUMAN		File105256 Spectrum453652 scans: 13682
145075	AWLMASR	1078.58	2	0.00535304	12.8716	sp|Q9UK55|ZPI_HUMAN	Oxidation (M) [15.99]	File105259 Spectrum573808 scans: 23664
145120	DTFAALGR	1078.6	2	0	54.8721	sp|P10916|MLRV_HUMAN;sp|Q9BUA6|MYL10_HUMAN		File105259 Spectrum574703 scans: 24610
145121	SYLSQPR	1078.6	2	0.00349823	14.5629	sp|Q9Y5X9|LIPE_HUMAN		File105251 Spectrum269565 scans: 16030
145132	AVPEHAAR	1078.61	3	0.000271762	27.4584	sp|O75935|DCTN3_HUMAN		File105251 Spectrum261020 scans: 6749
145133	AVPEHAAR	1078.61	3	0	40.3138	sp|O75935|DCTN3_HUMAN		File105251 Spectrum261028 scans: 6759
145296	HLQLAIR	1078.68	3	0.00108865	20.3767	sp|Q99878|H2A1J_HUMAN;sp|Q71UI9|H2AV_HUMAN;sp|P0C0S8|H2A1_HUMAN;sp|Q6FI13|H2A2A_HUMAN;sp|P20671|H2A1D_HUMAN;sp|P0C0S5|H2AZ_HUMAN;sp|Q96QV6|H2A1A_HUMAN;sp|P04908|H2A1B_HUMAN;sp|Q9BTM1|H2AJ_HUMAN;sp|Q7L7L0|H2A3_HUMAN;sp|P16104|H2AX_HUMAN;sp|Q16777|H2A2C_HUMAN;sp|Q96KK5|H2A1H_HUMAN;sp|Q93077|H2A1C_HUMAN		File105261 Spectrum646562 scans: 21570
145298	HLQLAIR	1078.68	3	0.000635713	22.5738	sp|Q99878|H2A1J_HUMAN;sp|Q71UI9|H2AV_HUMAN;sp|P0C0S8|H2A1_HUMAN;sp|Q6FI13|H2A2A_HUMAN;sp|P20671|H2A1D_HUMAN;sp|P0C0S5|H2AZ_HUMAN;sp|Q96QV6|H2A1A_HUMAN;sp|P04908|H2A1B_HUMAN;sp|Q9BTM1|H2AJ_HUMAN;sp|Q7L7L0|H2A3_HUMAN;sp|P16104|H2AX_HUMAN;sp|Q16777|H2A2C_HUMAN;sp|Q96KK5|H2A1H_HUMAN;sp|Q93077|H2A1C_HUMAN		File105260 Spectrum608900 scans: 20724
145302	HLQLAIR	1078.68	3	9.13869e-05	31.1635	sp|Q99878|H2A1J_HUMAN;sp|Q71UI9|H2AV_HUMAN;sp|P0C0S8|H2A1_HUMAN;sp|Q6FI13|H2A2A_HUMAN;sp|P20671|H2A1D_HUMAN;sp|P0C0S5|H2AZ_HUMAN;sp|Q96QV6|H2A1A_HUMAN;sp|P04908|H2A1B_HUMAN;sp|Q9BTM1|H2AJ_HUMAN;sp|Q7L7L0|H2A3_HUMAN;sp|P16104|H2AX_HUMAN;sp|Q16777|H2A2C_HUMAN;sp|Q96KK5|H2A1H_HUMAN;sp|Q93077|H2A1C_HUMAN		File105246 Spectrum91255 scans: 20185
145306	HLQLAIR	1078.68	3	0.00296457	15.591	sp|Q99878|H2A1J_HUMAN;sp|Q71UI9|H2AV_HUMAN;sp|P0C0S8|H2A1_HUMAN;sp|Q6FI13|H2A2A_HUMAN;sp|P20671|H2A1D_HUMAN;sp|P0C0S5|H2AZ_HUMAN;sp|Q96QV6|H2A1A_HUMAN;sp|P04908|H2A1B_HUMAN;sp|Q9BTM1|H2AJ_HUMAN;sp|Q7L7L0|H2A3_HUMAN;sp|P16104|H2AX_HUMAN;sp|Q16777|H2A2C_HUMAN;sp|Q96KK5|H2A1H_HUMAN;sp|Q93077|H2A1C_HUMAN		File105257 Spectrum495411 scans: 20039
145314	HLQLAIR	1078.68	3	0.000220808	27.9686	sp|Q99878|H2A1J_HUMAN;sp|Q71UI9|H2AV_HUMAN;sp|P0C0S8|H2A1_HUMAN;sp|Q6FI13|H2A2A_HUMAN;sp|P20671|H2A1D_HUMAN;sp|P0C0S5|H2AZ_HUMAN;sp|Q96QV6|H2A1A_HUMAN;sp|P04908|H2A1B_HUMAN;sp|Q9BTM1|H2AJ_HUMAN;sp|Q7L7L0|H2A3_HUMAN;sp|P16104|H2AX_HUMAN;sp|Q16777|H2A2C_HUMAN;sp|Q96KK5|H2A1H_HUMAN;sp|Q93077|H2A1C_HUMAN		File105255 Spectrum423155 scans: 21648
145319	HLQLAIR	1078.68	3	0.00161733	18.4607	sp|Q99878|H2A1J_HUMAN;sp|Q71UI9|H2AV_HUMAN;sp|P0C0S8|H2A1_HUMAN;sp|Q6FI13|H2A2A_HUMAN;sp|P20671|H2A1D_HUMAN;sp|P0C0S5|H2AZ_HUMAN;sp|Q96QV6|H2A1A_HUMAN;sp|P04908|H2A1B_HUMAN;sp|Q9BTM1|H2AJ_HUMAN;sp|Q7L7L0|H2A3_HUMAN;sp|P16104|H2AX_HUMAN;sp|Q16777|H2A2C_HUMAN;sp|Q96KK5|H2A1H_HUMAN;sp|Q93077|H2A1C_HUMAN		File105255 Spectrum422740 scans: 21212
145320	HLQLAIR	1078.68	3	0.00356129	14.4275	sp|Q99878|H2A1J_HUMAN;sp|Q71UI9|H2AV_HUMAN;sp|P0C0S8|H2A1_HUMAN;sp|Q6FI13|H2A2A_HUMAN;sp|P20671|H2A1D_HUMAN;sp|P0C0S5|H2AZ_HUMAN;sp|Q96QV6|H2A1A_HUMAN;sp|P04908|H2A1B_HUMAN;sp|Q9BTM1|H2AJ_HUMAN;sp|Q7L7L0|H2A3_HUMAN;sp|P16104|H2AX_HUMAN;sp|Q16777|H2A2C_HUMAN;sp|Q96KK5|H2A1H_HUMAN;sp|Q93077|H2A1C_HUMAN		File105245 Spectrum55655 scans: 21712
145513	AYDPETR	1079.55	2	0.00377415	14.0717	sp|Q02487|DSC2_HUMAN		File105244 Spectrum9049 scans: 12200
145578	DTLMISR	1079.58	2	0.00349823	14.5972	sp|P01859|IGHG2_HUMAN;sp|P01861|IGHG4_HUMAN;sp|P01860|IGHG3_HUMAN;sp|P01857|IGHG1_HUMAN;sp|P0DOX5|IGG1_HUMAN	Oxidation (M) [15.99]	File105256 Spectrum456722 scans: 17198
145580	DTLMISR	1079.58	2	0.000841557	21.1972	sp|P01859|IGHG2_HUMAN;sp|P01861|IGHG4_HUMAN;sp|P01860|IGHG3_HUMAN;sp|P01857|IGHG1_HUMAN;sp|P0DOX5|IGG1_HUMAN	Oxidation (M) [15.99]	File105256 Spectrum456706 scans: 17181
145582	DTLMISR	1079.58	2	0.00132898	19.7453	sp|P01859|IGHG2_HUMAN;sp|P01861|IGHG4_HUMAN;sp|P01860|IGHG3_HUMAN;sp|P01857|IGHG1_HUMAN;sp|P0DOX5|IGG1_HUMAN	Oxidation (M) [15.99]	File105256 Spectrum456418 scans: 16834
145911	LTPIHDR	1079.63	3	0.0033655	14.8292	sp|P28072|PSB6_HUMAN		File105258 Spectrum527775 scans: 14716
145955	NHIVNVR	1079.64	2	0.000195673	28.7619	sp|Q13201|MMRN1_HUMAN		File105250 Spectrum228045 scans: 10899
146007	TFNIK	1079.67	2	0.00702372	11.3652	sp|P63208|SKP1_HUMAN		File105252 Spectrum314124 scans: 23878
146325	DSAIGFSR	1080.58	2	3.31806e-05	35.1077	sp|P02788|TRFL_HUMAN		File105244 Spectrum15730 scans: 19396
146357	NPNPSAPR	1080.59	2	0.00567365	12.5465	sp|P08697|A2AP_HUMAN		File105260 Spectrum628223 scans: 41468
146364	NPNPSAPR	1080.59	2	0.00046256	23.9904	sp|P08697|A2AP_HUMAN		File105260 Spectrum597220 scans: 8107
146368	NPNPSAPR	1080.59	2	0.00356129	14.4416	sp|P08697|A2AP_HUMAN		File105260 Spectrum628570 scans: 41855
146373	NPNPSAPR	1080.59	2	6.51152e-05	33.389	sp|P08697|A2AP_HUMAN		File105259 Spectrum559890 scans: 8845
146390	NPNPSAPR	1080.59	2	0.00130905	19.8435	sp|P08697|A2AP_HUMAN		File105260 Spectrum597621 scans: 8528
146399	NPNPSAPR	1080.59	2	0.00346726	14.6552	sp|P08697|A2AP_HUMAN		File105263 Spectrum710781 scans: 8261
146420	MVVSFNR	1080.6	2	0.000195673	28.4263	sp|Q13576|IQGA2_HUMAN;sp|P46940|IQGA1_HUMAN		File105259 Spectrum575406 scans: 25368
146466	TAGHPLTR	1080.62	3	0.00471458	13.2791	sp|P35236|PTN7_HUMAN		File105248 Spectrum153040 scans: 8139
146747	IILHK	1080.74	3	0.00899088	10.1161	sp|Q92796|DLG3_HUMAN		File105255 Spectrum425120 scans: 23731
146872	SHDELPR	1081.57	3	0.00292824	15.6205	sp|P04114|APOB_HUMAN		File105254 Spectrum375307 scans: 9468
146877	SHDELPR	1081.57	3	0.00139973	19.3016	sp|P04114|APOB_HUMAN		File105253 Spectrum338142 scans: 9694
146878	SHDELPR	1081.57	2	0.00149417	19.1752	sp|P04114|APOB_HUMAN		File105256 Spectrum449527 scans: 9024
146880	SHDELPR	1081.57	2	3.31806e-05	34.6739	sp|P04114|APOB_HUMAN		File105244 Spectrum6427 scans: 9416
146908	FPVFMGR	1081.59	2	9.13869e-05	32.955	sp|P05155|IC1_HUMAN		File105261 Spectrum658914 scans: 35000
146912	FPVFMGR	1081.59	2	0.00531217	12.9323	sp|P05155|IC1_HUMAN		File105250 Spectrum249490 scans: 34101
146915	FPVFMGR	1081.59	2	0.000195673	28.5988	sp|P05155|IC1_HUMAN		File105261 Spectrum658505 scans: 34570
146918	FPVFMGR	1081.59	2	0.00443787	13.6059	sp|P05155|IC1_HUMAN		File105262 Spectrum698529 scans: 36591
146919	FPVFMGR	1081.59	2	9.13869e-05	32.3748	sp|P05155|IC1_HUMAN		File105262 Spectrum698116 scans: 36156
146920	VDYISTR	1081.6	2	9.13869e-05	31.5965	sp|Q4LDE5|SVEP1_HUMAN		File105258 Spectrum532101 scans: 19495
146926	FPVFMGR	1081.59	2	0.00110586	20.3339	sp|P05155|IC1_HUMAN		File105246 Spectrum103986 scans: 33657
147076	VVHAAK	1081.7	3	0.000353362	25.0792	sp|P02765|FETUA_HUMAN		File105261 Spectrum636731 scans: 11176
147086	VVHAAK	1081.7	3	9.13869e-05	31.2873	sp|P02765|FETUA_HUMAN		File105252 Spectrum301914 scans: 10228
147087	VVHAAK	1081.7	3	0.00267473	16.3405	sp|P02765|FETUA_HUMAN		File105247 Spectrum118991 scans: 11123
147088	VVHAAK	1081.7	3	0.0057724	12.4708	sp|P02765|FETUA_HUMAN		File105247 Spectrum119938 scans: 12347
147091	VVHAAK	1081.7	3	3.31806e-05	34.3101	sp|P02765|FETUA_HUMAN		File105247 Spectrum119687 scans: 12026
147099	VVHAAK	1081.7	3	0.000142814	30.3475	sp|P02765|FETUA_HUMAN		File105254 Spectrum376720 scans: 11036
147100	VVHAAK	1081.7	3	0.000377805	24.7538	sp|P02765|FETUA_HUMAN		File105247 Spectrum119578 scans: 11811
147108	VVHAAK	1081.7	3	0.000523635	22.8345	sp|P02765|FETUA_HUMAN		File105247 Spectrum119926 scans: 12334
147112	VVHAAK	1081.7	2	0.00454264	13.3856	sp|P02765|FETUA_HUMAN		File105252 Spectrum301931 scans: 10247
147114	VVHAAK	1081.7	3	0.00046256	24.0254	sp|P02765|FETUA_HUMAN		File105247 Spectrum118827 scans: 10870
147115	VVHAAK	1081.7	3	0.00161733	18.4101	sp|P02765|FETUA_HUMAN		File105247 Spectrum118850 scans: 10894
147118	VVHAAK	1081.7	3	0.00607837	12.2469	sp|P02765|FETUA_HUMAN		File105247 Spectrum126690 scans: 19705
147119	VVHAAK	1081.7	2	0.00233646	16.8598	sp|P02765|FETUA_HUMAN		File105247 Spectrum118847 scans: 10891
147125	VVHAAK	1081.7	3	0.00696897	11.4496	sp|P02765|FETUA_HUMAN		File105247 Spectrum125385 scans: 18331
147128	VVHAAK	1081.7	3	0.000309008	25.4814	sp|P02765|FETUA_HUMAN		File105249 Spectrum192088 scans: 11329
147131	VVHAAK	1081.7	3	0.00046256	23.7347	sp|P02765|FETUA_HUMAN		File105247 Spectrum146490 scans: 40653
147133	VVHAAK	1081.7	3	0.00046256	23.9396	sp|P02765|FETUA_HUMAN		File105247 Spectrum145690 scans: 39813
147135	VVHAAK	1081.7	3	0.000271762	27.4896	sp|P02765|FETUA_HUMAN		File105247 Spectrum147283 scans: 41489
147136	VVHAAK	1081.7	3	0.000523635	22.9047	sp|P02765|FETUA_HUMAN		File105247 Spectrum147231 scans: 41431
147137	VVHAAK	1081.7	3	0.0015893	18.7352	sp|P02765|FETUA_HUMAN		File105247 Spectrum145295 scans: 39395
147138	VVHAAK	1081.7	3	0.000635713	22.489	sp|P02765|FETUA_HUMAN		File105247 Spectrum118888 scans: 10952
147139	VVHAAK	1081.7	3	3.31806e-05	35.8326	sp|P02765|FETUA_HUMAN		File105247 Spectrum146890 scans: 41073
147147	VVHAAK	1081.7	3	0.00153123	18.8308	sp|P02765|FETUA_HUMAN		File105247 Spectrum146090 scans: 40233
147156	VVHAAK	1081.7	2	0.00744663	11.076	sp|P02765|FETUA_HUMAN		File105249 Spectrum192108 scans: 11350
147158	VVHAAK	1081.7	3	0.00931576	9.99353	sp|P02765|FETUA_HUMAN		File105247 Spectrum129384 scans: 22672
147159	VVHAAK	1081.7	3	0.000142814	29.7125	sp|P02765|FETUA_HUMAN		File105253 Spectrum339418 scans: 11068
147161	VVHAAK	1081.7	3	0.000220808	28.1768	sp|P02765|FETUA_HUMAN		File105259 Spectrum563204 scans: 12342
147165	VVHAAK	1081.7	3	0.00858433	10.4177	sp|P02765|FETUA_HUMAN		File105247 Spectrum137246 scans: 30941
147166	VVHAAK	1081.7	2	0.000523635	22.8877	sp|P02765|FETUA_HUMAN		File105247 Spectrum118587 scans: 10595
147168	VVHAAK	1081.7	3	0.00357767	14.3946	sp|P02765|FETUA_HUMAN		File105247 Spectrum144501 scans: 38559
147169	VVHAAK	1081.7	3	0.000195673	28.6544	sp|P02765|FETUA_HUMAN		File105248 Spectrum155962 scans: 11293
147174	VVHAAK	1081.7	2	0.000333805	25.3956	sp|P02765|FETUA_HUMAN		File105247 Spectrum118508 scans: 10507
147175	VVHAAK	1081.7	3	6.51152e-05	33.4596	sp|P02765|FETUA_HUMAN		File105248 Spectrum156074 scans: 11410
147179	VVHAAK	1081.7	2	0.000271762	27.5771	sp|P02765|FETUA_HUMAN		File105257 Spectrum487404 scans: 11303
147180	VVHAAK	1081.7	3	0.00356129	14.4255	sp|P02765|FETUA_HUMAN		File105247 Spectrum118493 scans: 10491
147182	VVHAAK	1081.7	3	0.00454264	13.3802	sp|P02765|FETUA_HUMAN		File105257 Spectrum487347 scans: 11238
147305	IEGDHGAR	1082.57	3	0.00535304	12.8667	sp|P01024|CO3_HUMAN		File105248 Spectrum152807 scans: 7894
147313	IEGDHGAR	1082.57	3	0.00046256	23.702	sp|P01024|CO3_HUMAN		File105244 Spectrum4579 scans: 7469
147316	IEGDHGAR	1082.57	3	0.000142814	30.1354	sp|P01024|CO3_HUMAN		File105249 Spectrum188649 scans: 7442
147329	IEGDHGAR	1082.57	2	0.0075896	11.003	sp|P01024|CO3_HUMAN		File105254 Spectrum373604 scans: 7665
147663	TPALIALR	1082.7	2	0.00118516	19.9385	sp|P52895|AK1C2_HUMAN;sp|P42330|AK1C3_HUMAN;sp|Q04828|AK1C1_HUMAN		File105260 Spectrum615172 scans: 27575
147720	MEEMGSR	1083.49	2	0.00359562	14.3827	sp|P02649|APOE_HUMAN	Oxidation (M) [15.99]	File105259 Spectrum562745 scans: 11860
147734	MEEMGSR	1083.49	2	0.0030964	15.3103	sp|P02649|APOE_HUMAN	Oxidation (M) [15.99]	File105244 Spectrum5422 scans: 8359
147737	MEEMGSR	1083.49	2	0.00139973	19.2978	sp|P02649|APOE_HUMAN	Oxidation (M) [15.99]	File105252 Spectrum300491 scans: 8662
147746	MEEMGSR	1083.49	2	0.0012069	19.9364	sp|P02649|APOE_HUMAN	Oxidation (M) [15.99]	File105258 Spectrum524666 scans: 11451
147757	MEEMGSR	1083.49	2	0.00135895	19.5437	sp|P02649|APOE_HUMAN	Oxidation (M) [15.99]	File105259 Spectrum564930 scans: 14155
147763	MEEMGSR	1083.49	2	0.00798289	10.777	sp|P02649|APOE_HUMAN	Oxidation (M) [15.99]	File105259 Spectrum556525 scans: 4556
147769	MEEMGSR	1083.49	2	0.00532472	12.9171	sp|P02649|APOE_HUMAN	Oxidation (M) [15.99]	File105258 Spectrum553420 scans: 42304
147771	MEEMGSR	1083.49	2	0.00279148	15.9333	sp|P02649|APOE_HUMAN	Oxidation (M) [15.99]	File105258 Spectrum524266 scans: 11031
147775	MEEMGSR	1083.49	2	0.00279148	15.9188	sp|P02649|APOE_HUMAN	Oxidation (M) [15.99]	File105259 Spectrum560495 scans: 9481
147790	MEEMGSR	1083.49	2	0.000739287	21.8674	sp|P02649|APOE_HUMAN	Oxidation (M) [15.99]	File105258 Spectrum525466 scans: 12291
147792	MEEMGSR	1083.49	2	0.00287987	15.7996	sp|P02649|APOE_HUMAN	Oxidation (M) [15.99]	File105258 Spectrum523447 scans: 10170
147794	MEEMGSR	1083.49	2	0.00239613	16.8149	sp|P02649|APOE_HUMAN	Oxidation (M) [15.99]	File105259 Spectrum562912 scans: 12036
147796	MEEMGSR	1083.49	2	0.000908067	21.1401	sp|P02649|APOE_HUMAN	Oxidation (M) [15.99]	File105258 Spectrum526665 scans: 13551
147802	MEEMGSR	1083.49	2	0.000284136	27.2654	sp|P02649|APOE_HUMAN	Oxidation (M) [15.99]	File105258 Spectrum522645 scans: 9323
147804	MEEMGSR	1083.49	2	0.00318136	15.1504	sp|P02649|APOE_HUMAN	Oxidation (M) [15.99]	File105251 Spectrum261931 scans: 7760
147812	MEEMGSR	1083.49	2	0.00170677	18.0665	sp|P02649|APOE_HUMAN	Oxidation (M) [15.99]	File105258 Spectrum526584 scans: 13464
147813	MEEMGSR	1083.49	2	0.00307899	15.3546	sp|P02649|APOE_HUMAN	Oxidation (M) [15.99]	File105258 Spectrum527865 scans: 14811
147814	MEEMGSR	1083.49	2	0.00811984	10.6831	sp|P02649|APOE_HUMAN	Oxidation (M) [15.99]	File105258 Spectrum522504 scans: 9174
148056	LDPQGAVR	1083.62	2	0.00701033	11.3927	sp|Q9Y6R7|FCGBP_HUMAN		File105244 Spectrum13336 scans: 16787
148077	TTYNK	1083.63	2	0.00259438	16.5043	sp|P14555|PA2GA_HUMAN		File105262 Spectrum676136 scans: 12973
148173	GAVDHK	1083.64	2	0.00341835	14.7721	sp|P04114|APOB_HUMAN		File105252 Spectrum300385 scans: 8529
148326	LGGLQVLR	1083.7	2	0.00554636	12.6567	sp|Q9H173|SIL1_HUMAN		File105261 Spectrum653177 scans: 28792
148518	IVTCAHR	1084.6	3	0.000309008	25.535	sp|Q13683|ITA7_HUMAN		File105254 Spectrum376636 scans: 10947
148558	HPDMK	1084.61	3	0.00454264	13.4049	sp|Q92526|TCPW_HUMAN;sp|Q9NQV6|PRD10_HUMAN;sp|P40227|TCPZ_HUMAN		File105254 Spectrum375726 scans: 9992
148564	RPEELGR	1084.62	3	0.00072031	22.0284	sp|P09529|INHBB_HUMAN		File105252 Spectrum301414 scans: 9697
148566	THTATGIR	1084.62	3	0.00292824	15.6625	sp|P11215|ITAM_HUMAN		File105245 Spectrum42419 scans: 7255
148569	THTATGIR	1084.62	3	0.00379191	14.0388	sp|P11215|ITAM_HUMAN		File105245 Spectrum42509 scans: 7349
148570	THTATGIR	1084.62	2	9.13869e-05	32.1654	sp|P11215|ITAM_HUMAN		File105245 Spectrum42438 scans: 7275
148666	VVLLAEGR	1084.68	2	0.000353362	25.2323	sp|O43865|SAHH2_HUMAN		File105245 Spectrum60823 scans: 27153
148674	VLLDQLR	1084.68	2	0.00431772	13.6576	sp|Q9HDC9|APMAP_HUMAN		File105252 Spectrum320327 scans: 30519
148678	VLLDQLR	1084.68	2	0.00979322	9.79846	sp|Q9HDC9|APMAP_HUMAN		File105249 Spectrum209711 scans: 30524
148691	GAAIPAK	1084.7	2	0.00784104	10.8516	sp|P19338|NUCL_HUMAN		File105246 Spectrum87679 scans: 16363
148885	GTPQDLAR	1085.6	2	0.00148241	19.1924	sp|Q9Y490|TLN1_HUMAN		File105252 Spectrum304159 scans: 12991
148887	GTPQDLAR	1085.6	2	0.00980515	9.77172	sp|Q9Y490|TLN1_HUMAN		File105252 Spectrum304269 scans: 13128
149429	SDTVPSPR	1086.59	2	0.00135895	19.3592	sp|P02751|FINC_HUMAN		File105252 Spectrum302898 scans: 11489
149442	SDTVPSPR	1086.59	2	0.000820712	21.3235	sp|P02751|FINC_HUMAN		File105251 Spectrum293191 scans: 41092
149443	SDTVPSPR	1086.59	2	0.00705318	11.325	sp|P02751|FINC_HUMAN		File105251 Spectrum292791 scans: 40672
149444	SDTVPSPR	1086.59	2	0.000284136	25.9976	sp|P02751|FINC_HUMAN		File105250 Spectrum229390 scans: 12368
149445	SDTVPSPR	1086.59	2	0.00854239	10.4498	sp|P02751|FINC_HUMAN		File105251 Spectrum293591 scans: 41512
149446	SDTVPSPR	1086.59	2	0.000927116	21.0609	sp|P02751|FINC_HUMAN		File105251 Spectrum293991 scans: 41932
149448	SDTVPSPR	1086.59	2	0.00169009	18.1786	sp|P02751|FINC_HUMAN		File105250 Spectrum228990 scans: 11948
149450	SDTVPSPR	1086.59	2	0.00135895	19.4492	sp|P02751|FINC_HUMAN		File105251 Spectrum265247 scans: 11436
149452	SDTVPSPR	1086.59	2	0.00980515	9.76632	sp|P02751|FINC_HUMAN		File105251 Spectrum291923 scans: 39760
149453	SDTVPSPR	1086.59	2	0.00931576	9.98457	sp|P02751|FINC_HUMAN		File105251 Spectrum265995 scans: 12250
149518	IDIVENR	1086.62	2	0.00259438	16.4694	sp|P00966|ASSY_HUMAN		File105250 Spectrum238796 scans: 22711
149520	LQEALER	1086.62	2	0.00505255	13.0435	sp|Q05682|CALD1_HUMAN		File105250 Spectrum236937 scans: 20608
149548	ALEWLAR	1086.64	2	0.00149417	18.9934	sp|A0A0C4DH43|HV70D_HUMAN;sp|P0DOX6|IGM_HUMAN		File105248 Spectrum175504 scans: 32816
149613	AVTEVLAR	1086.66	2	3.31806e-05	34.2775	sp|Q99961|SH3G1_HUMAN		File105259 Spectrum573037 scans: 22847
149890	VANEVTLN	1087.61	2	0.00979322	9.78993	sp|P51884|LUM_HUMAN		File105250 Spectrum238911 scans: 22831
149894	VANEVTLN	1087.61	2	0.000195673	28.567	sp|P51884|LUM_HUMAN		File105249 Spectrum202610 scans: 23050
149896	VANEVTLN	1087.61	2	9.13869e-05	31.7351	sp|P51884|LUM_HUMAN		File105249 Spectrum202471 scans: 22902
149958	GLLSGWAR	1087.63	2	0.00072031	22.0041	sp|P22891|PROZ_HUMAN		File105246 Spectrum101239 scans: 30772
150042	IVGGTASVR	1087.66	2	0.000523635	22.9408	sp|P03951|FA11_HUMAN		File105254 Spectrum381660 scans: 16296
150044	IVGGTASVR	1087.66	2	0.000195673	28.3254	sp|P03951|FA11_HUMAN		File105253 Spectrum344668 scans: 16813
150060	VESPAK	1087.66	2	0.00705318	11.342	sp|Q7KZF4|SND1_HUMAN		File105254 Spectrum379466 scans: 13969
150433	EAVDSALR	1088.6	2	0.00135895	19.4251	sp|P11277|SPTB1_HUMAN		File105261 Spectrum643333 scans: 18140
150462	AMELAVAR	1088.62	2	0.00671872	11.6592	sp|Q4G0X9|CCD40_HUMAN		File105247 Spectrum134689 scans: 28253
150463	AMELAVAR	1088.62	2	0.00267473	16.1901	sp|Q4G0X9|CCD40_HUMAN		File105262 Spectrum690979 scans: 28602
150474	AMELAVAR	1088.62	2	0.00562674	12.5838	sp|Q4G0X9|CCD40_HUMAN		File105255 Spectrum437732 scans: 37041
150476	AMELAVAR	1088.62	2	0.00356129	14.4329	sp|Q4G0X9|CCD40_HUMAN		File105257 Spectrum510349 scans: 35953
150479	AMELAVAR	1088.62	2	0.00671872	11.681	sp|Q4G0X9|CCD40_HUMAN		File105247 Spectrum135090 scans: 28678
150505	DLVSSLAR	1088.64	2	0.00291198	15.6641	sp|P35475|IDUA_HUMAN		File105252 Spectrum318371 scans: 28465
150598	TVFHK	1088.67	3	0.00175928	17.8531	sp|Q5CZC0|FSIP2_HUMAN		File105252 Spectrum307737 scans: 16971
150959	ICVGCPR	1089.56	2	0.00457439	13.3639	sp|P01042|KNG1_HUMAN		File105254 Spectrum382600 scans: 17334
150965	ICVGCPR	1089.56	2	0.000523635	23.1513	sp|P01042|KNG1_HUMAN		File105254 Spectrum383087 scans: 17957
150967	ICVGCPR	1089.56	2	0.00714683	11.2635	sp|P01042|KNG1_HUMAN		File105254 Spectrum382910 scans: 17692
150983	LGSYEHR	1089.58	3	0.00365435	14.1822	sp|P19823|ITIH2_HUMAN		File105255 Spectrum442363 scans: 41904
150988	LGSYEHR	1089.58	3	0.00072031	22.0497	sp|P19823|ITIH2_HUMAN		File105244 Spectrum9847 scans: 13038
150989	LGSYEHR	1089.58	3	0.00046256	23.9429	sp|P19823|ITIH2_HUMAN		File105255 Spectrum415089 scans: 12998
150992	MVDVGGQR	1089.58	2	0.0022295	17.0951	sp|P29992|GNA11_HUMAN;sp|P50148|GNAQ_HUMAN;sp|P19086|GNAZ_HUMAN;sp|O95837|GNA14_HUMAN;sp|Q03113|GNA12_HUMAN;sp|Q14344|GNA13_HUMAN		File105255 Spectrum419053 scans: 17284
150994	LGSYEHR	1089.58	3	0.000284136	26.9125	sp|P19823|ITIH2_HUMAN		File105251 Spectrum266688 scans: 12980
150997	LGSYEHR	1089.58	3	0.000546876	22.7819	sp|P19823|ITIH2_HUMAN		File105257 Spectrum489060 scans: 13070
150998	LGSYEHR	1089.58	3	0.000948413	20.928	sp|P19823|ITIH2_HUMAN		File105255 Spectrum415705 scans: 13645
151002	LGSYEHR	1089.58	2	0.00822761	10.6032	sp|P19823|ITIH2_HUMAN		File105255 Spectrum415722 scans: 13663
151003	MATASAPGR	1089.58	2	0.000271762	27.4569	sp|Q53RD9|FBLN7_HUMAN		File105248 Spectrum156180 scans: 11521
151050	AIEMELR	1089.61	2	0.00135895	19.6063	sp|Q14203|DCTN1_HUMAN		File105251 Spectrum278779 scans: 25834
151083	LQQVMSR	1089.62	2	0.000800845	21.4219	sp|P11277|SPTB1_HUMAN		File105244 Spectrum16781 scans: 20556
151720	IALDFQR	1090.63	2	0.000284136	25.6714	sp|P17931|LEG3_HUMAN		File105245 Spectrum62914 scans: 29437
151738	ASSPSGK	1090.64	2	0.0032816	14.9198	sp|P26639|SYTC_HUMAN		File105259 Spectrum560949 scans: 9960
151818	NTASLK	1090.68	2	0.0022295	17.0893	sp|P04114|APOB_HUMAN		File105245 Spectrum49890 scans: 15510
152254	STGDGTLGR	1091.58	2	0	44.6803	sp|Q32MZ4|LRRF1_HUMAN		File105249 Spectrum190921 scans: 10088
152281	DSLIDSLT	1091.59	2	3.31806e-05	36.2714	sp|P56537|IF6_HUMAN		File105247 Spectrum141133 scans: 35023
152340	FTLNLQQ	1091.62	2	0.00167515	18.2772	sp|Q10471|GALT2_HUMAN		File105247 Spectrum140476 scans: 34333
152490	FLSVLER	1091.65	2	0.00847973	10.4729	sp|P07099|HYEP_HUMAN		File105249 Spectrum214350 scans: 35538
152741	TVAPTECS	1092.53	2	3.31806e-05	35.2507	sp|P0CG04|IGLC1_HUMAN;sp|P0DOX8|IGL1_HUMAN;sp|B9A064|IGLL5_HUMAN;sp|P0DOY3|IGLC3_HUMAN;sp|P0DOY2|IGLC2_HUMAN		File105244 Spectrum10403 scans: 13624
152742	TVAPTECS	1092.53	2	0.00046256	23.7909	sp|P0CG04|IGLC1_HUMAN;sp|P0DOX8|IGL1_HUMAN;sp|B9A064|IGLL5_HUMAN;sp|P0DOY3|IGLC3_HUMAN;sp|P0DOY2|IGLC2_HUMAN		File105259 Spectrum565570 scans: 14827
152747	TVAPTECS	1092.53	2	0.00250386	16.6112	sp|P0CG04|IGLC1_HUMAN;sp|P0DOX8|IGL1_HUMAN;sp|B9A064|IGLL5_HUMAN;sp|P0DOY3|IGLC3_HUMAN;sp|P0DOY2|IGLC2_HUMAN		File105244 Spectrum11027 scans: 14279
152753	TVAPTECS	1092.53	2	0	45.3296	sp|P0CG04|IGLC1_HUMAN;sp|P0DOX8|IGL1_HUMAN;sp|B9A064|IGLL5_HUMAN;sp|P0DOY3|IGLC3_HUMAN;sp|P0DOY2|IGLC2_HUMAN		File105244 Spectrum10612 scans: 13844
152802	GGEIEGFR	1092.58	2	0.00951754	9.89764	sp|P01137|TGFB1_HUMAN		File105248 Spectrum162832 scans: 19275
152849	SFEVNLR	1092.61	2	0.000759231	21.7667	sp|Q7Z4W1|DCXR_HUMAN		File105260 Spectrum611899 scans: 23935
152940	YHYLIR	1092.63	3	0.00135895	19.4167	sp|P43652|AFAM_HUMAN		File105258 Spectrum531562 scans: 18929
153314	ELFVMAR	1093.62	2	0.00175928	17.8679	sp|P62195|PRS8_HUMAN		File105245 Spectrum64483 scans: 31092
153366	TQPLNHR	1093.62	3	0.00377415	14.0756	sp|P23280|CAH6_HUMAN		File105246 Spectrum78870 scans: 6422
153404	TQPLNHR	1093.62	2	0.00153123	18.8349	sp|P23280|CAH6_HUMAN		File105246 Spectrum78929 scans: 6484
153552	VIHLVER	1093.68	3	0	38.0105	sp|P46379|BAG6_HUMAN		File105263 Spectrum722168 scans: 20851
153571	YVVAGK	1093.69	2	0.00149417	18.9801	sp|Q76LX8|ATS13_HUMAN		File105249 Spectrum198504 scans: 18711
153572	YVVAGK	1093.69	2	0.00130905	19.7983	sp|Q76LX8|ATS13_HUMAN		File105250 Spectrum235180 scans: 18659
153779	TGPGEHLR	1094.6	3	0	42.5324	sp|P35443|TSP4_HUMAN		File105252 Spectrum300563 scans: 8792
153782	TGPGEHLR	1094.6	3	0	64.5472	sp|P35443|TSP4_HUMAN		File105252 Spectrum300376 scans: 8520
153784	TGPGEHLR	1094.6	3	0	67.6002	sp|P35443|TSP4_HUMAN		File105252 Spectrum300443 scans: 8592
153800	TGPGEHLR	1094.6	3	0	57.8173	sp|P35443|TSP4_HUMAN		File105251 Spectrum262003 scans: 7840
153802	TGPGEHLR	1094.6	3	0.00169009	18.2434	sp|P35443|TSP4_HUMAN		File105257 Spectrum484673 scans: 8427
153811	TGPGEHLR	1094.6	3	0	60.695	sp|P35443|TSP4_HUMAN		File105253 Spectrum337389 scans: 8892
153893	GIYGTISR	1094.63	2	0.00213976	17.2744	sp|P01031|CO5_HUMAN		File105256 Spectrum458949 scans: 19589
153896	GIYGTISR	1094.63	2	3.31806e-05	35.3987	sp|P01031|CO5_HUMAN		File105254 Spectrum385028 scans: 20110
153910	VVEHNIR	1094.64	3	0.00212435	17.3392	sp|O00232|PSD12_HUMAN		File105256 Spectrum450343 scans: 9881
154245	AAATCFAR	1095.57	2	0.000353362	25.1016	sp|P14555|PA2GA_HUMAN		File105250 Spectrum232245 scans: 15371
154251	SLEFSER	1095.58	2	0.00360875	14.2941	sp|P31323|KAP3_HUMAN		File105249 Spectrum200070 scans: 20357
154265	SGPPEPQR	1095.59	2	0.00540291	12.8152	sp|O43516|WIPF1_HUMAN		File105245 Spectrum44177 scans: 9139
154343	EQQAVHR	1095.6	3	0.00699565	11.4139	sp|Q9P2E7|PCD10_HUMAN		File105255 Spectrum407942 scans: 5478
154502	ANVSSPHR	1095.6	3	0.00149417	19.106	sp|Q92530|PSMF1_HUMAN		File105263 Spectrum709543 scans: 6961
154843	CEYQIR	1096.55	2	0.00277652	15.966	sp|P09871|C1S_HUMAN		File105252 Spectrum306067 scans: 15217
154850	CEYQIR	1096.55	2	0.00213976	17.323	sp|P09871|C1S_HUMAN		File105252 Spectrum306330 scans: 15494
154902	DVPSGHTR	1096.58	3	0.00213976	17.3207	sp|O95613|PCNT_HUMAN		File105245 Spectrum40625 scans: 5342
155042	MQHLIAR	1096.64	3	0.000948413	20.9509	sp|P14618|KPYM_HUMAN		File105257 Spectrum491073 scans: 15210
155067	IPGSPEIR	1096.64	2	0.00356129	14.4377	sp|P08833|IBP1_HUMAN		File105259 Spectrum571892 scans: 21600
155260	EAESFMR	1097.54	2	3.31806e-05	35.6111	sp|O00187|MASP2_HUMAN		File105248 Spectrum162488 scans: 18913
155354	ALTDFFR	1097.61	2	0.00674583	11.654	sp|P28676|GRAN_HUMAN		File105250 Spectrum251780 scans: 36506
155355	ALTDFFR	1097.61	2	9.13869e-05	31.5298	sp|P28676|GRAN_HUMAN		File105250 Spectrum251379 scans: 36084
155390	HPGDSK	1097.62	3	0.000820712	21.345	sp|Q9H832|UBE2Z_HUMAN		File105252 Spectrum298842 scans: 6898
155404	AFQMK	1097.63	3	0.00842075	10.5335	sp|Q12955|ANK3_HUMAN	Oxidation (M) [15.99]	File105251 Spectrum261418 scans: 7198
155457	DAHVAK	1097.66	3	0.000271762	27.3896	sp|Q7L1Q6|BZW1_HUMAN		File105253 Spectrum338426 scans: 9992
155528	HIGWK	1097.68	3	0.00950352	9.91021	sp|P07996|TSP1_HUMAN		File105254 Spectrum385221 scans: 20312
155818	LHSDQDR	1098.56	3	0.00226638	16.9896	sp|P55285|CADH6_HUMAN		File105244 Spectrum3385 scans: 6215
155821	LHSDQDR	1098.56	2	0.000284136	25.9454	sp|P55285|CADH6_HUMAN		File105255 Spectrum409064 scans: 6672
155863	THSLCPR	1098.58	3	0.00134808	19.6127	sp|P55056|APOC4_HUMAN		File105249 Spectrum189119 scans: 8003
155903	AGGAAAAPER	1098.6	2	0.00824356	10.5941	sp|Q9H0J9|PAR12_HUMAN		File105246 Spectrum79405 scans: 6995
155911	NFGYTLR	1098.6	2	0.000284136	26.2898	sp|P05546|HEP2_HUMAN		File105244 Spectrum20850 scans: 24840
156120	ALLEVLGR	1098.7	2	0	52.0619	sp|Q16775|GLO2_HUMAN		File105252 Spectrum325275 scans: 35750
156491	AFFSPFR	1099.6	2	0.00307899	15.3694	sp|Q92626|PXDN_HUMAN		File105261 Spectrum658962 scans: 35050
156493	AFFSPFR	1099.6	2	0.000964881	20.9062	sp|Q92626|PXDN_HUMAN		File105261 Spectrum658917 scans: 35003
156546	HDWGK	1099.62	3	0.00554636	12.683	sp|Q9UKP3|ITBP2_HUMAN		File105255 Spectrum416787 scans: 14786
156623	IVEQINR	1099.66	2	0.000142814	30.059	sp|Q86UX7|URP2_HUMAN		File105257 Spectrum493804 scans: 18315
156627	VLNQELR	1099.66	2	0.000739287	21.8009	sp|P05090|APOD_HUMAN		File105257 Spectrum495751 scans: 20410
156633	VLNQELR	1099.66	2	0.00169009	18.2568	sp|P05090|APOD_HUMAN		File105257 Spectrum495373 scans: 20000
156634	VLNQELR	1099.66	2	0.000195673	28.4774	sp|P05090|APOD_HUMAN		File105257 Spectrum495592 scans: 20234
156635	LNDLIQR	1099.66	2	0.00292824	15.635	sp|P53621|COPA_HUMAN		File105263 Spectrum727925 scans: 26914
156637	VLNQELR	1099.66	2	0.000220808	27.9372	sp|P05090|APOD_HUMAN		File105258 Spectrum532737 scans: 20219
156638	VLNQELR	1099.66	2	0.000523635	23.2753	sp|P05090|APOD_HUMAN		File105258 Spectrum532608 scans: 20072
156643	VLNQELR	1099.66	2	0.00046256	23.7869	sp|P05090|APOD_HUMAN		File105258 Spectrum532415 scans: 19845
156647	VLNQELR	1099.66	2	0.0057724	12.4711	sp|P05090|APOD_HUMAN		File105257 Spectrum513152 scans: 38925
156651	VLNQELR	1099.66	2	0.00714683	11.2617	sp|P05090|APOD_HUMAN		File105257 Spectrum513556 scans: 39349
156656	VLNQELR	1099.66	2	0	40.1111	sp|P05090|APOD_HUMAN		File105257 Spectrum515573 scans: 41469
156658	VLNQELR	1099.66	2	0.00639567	11.949	sp|P05090|APOD_HUMAN		File105257 Spectrum512008 scans: 37695
156662	VLNQELR	1099.66	2	9.13869e-05	31.6215	sp|P05090|APOD_HUMAN		File105257 Spectrum515173 scans: 41049
156663	VLNQELR	1099.66	2	3.31806e-05	35.9529	sp|P05090|APOD_HUMAN		File105257 Spectrum514372 scans: 40208
156664	VLNQELR	1099.66	2	0.000523635	23.0893	sp|P05090|APOD_HUMAN		File105257 Spectrum514773 scans: 40629
156668	VLNQELR	1099.66	2	0.00277652	16.0391	sp|P05090|APOD_HUMAN		File105258 Spectrum533021 scans: 20567
156671	VLNQELR	1099.66	2	0.00266622	16.3517	sp|P05090|APOD_HUMAN		File105262 Spectrum684977 scans: 22288
156674	VLNQELR	1099.66	2	3.31806e-05	34.414	sp|P05090|APOD_HUMAN		File105257 Spectrum494962 scans: 19568
156680	VLNQELR	1099.66	2	0.0033655	14.8207	sp|P05090|APOD_HUMAN		File105248 Spectrum163684 scans: 20173
156741	GQVVSLIR	1099.69	2	0.00356129	14.4445	sp|P07384|CAN1_HUMAN		File105255 Spectrum427559 scans: 26297
156980	VFAVSHGR	1100.63	2	0	37.1568	sp|P02751|FINC_HUMAN		File105260 Spectrum604683 scans: 16155
156981	VFAVSHGR	1100.63	3	0.000698875	22.0906	sp|P02751|FINC_HUMAN		File105258 Spectrum551672 scans: 40466
156982	VFAVSHGR	1100.63	3	0	57.6179	sp|P02751|FINC_HUMAN		File105260 Spectrum604679 scans: 16151
156984	VFAVSHGR	1100.63	3	0	42.2946	sp|P02751|FINC_HUMAN		File105261 Spectrum642534 scans: 17301
156987	VFAVSHGR	1100.63	3	0	54.8779	sp|P02751|FINC_HUMAN		File105259 Spectrum568694 scans: 18196
156989	VFAVSHGR	1100.63	3	0	38.8719	sp|P02751|FINC_HUMAN		File105259 Spectrum568280 scans: 17761
156990	VFAVSHGR	1100.63	3	0	60.2887	sp|P02751|FINC_HUMAN		File105262 Spectrum678923 scans: 15930
156991	VFAVSHGR	1100.63	3	0	52.3596	sp|P02751|FINC_HUMAN		File105258 Spectrum529485 scans: 16576
156992	VFAVSHGR	1100.63	3	0.00384314	13.9875	sp|P02751|FINC_HUMAN		File105259 Spectrum589608 scans: 40551
156993	VFAVSHGR	1100.63	3	9.13869e-05	31.6764	sp|P02751|FINC_HUMAN		File105263 Spectrum717892 scans: 16361
156995	VFAVSHGR	1100.63	3	0	40.8126	sp|P02751|FINC_HUMAN		File105259 Spectrum589996 scans: 40965
156996	VFAVSHGR	1100.63	3	0.000142814	29.8336	sp|P02751|FINC_HUMAN		File105259 Spectrum590406 scans: 41396
156997	VFAVSHGR	1100.63	3	0	44.8058	sp|P02751|FINC_HUMAN		File105259 Spectrum591225 scans: 42256
156998	VFAVSHGR	1100.63	3	0	46.4302	sp|P02751|FINC_HUMAN		File105259 Spectrum590822 scans: 41833
156999	VFAVSHGR	1100.63	3	0.00292824	15.6558	sp|P02751|FINC_HUMAN		File105247 Spectrum122559 scans: 15341
157002	VFAVSHGR	1100.63	3	0.0012069	19.9378	sp|P02751|FINC_HUMAN		File105262 Spectrum679392 scans: 16423
157003	VFAVSHGR	1100.63	3	0	53.1384	sp|P02751|FINC_HUMAN		File105263 Spectrum717063 scans: 15488
157004	VFAVSHGR	1100.63	3	0.000271762	27.7846	sp|P02751|FINC_HUMAN		File105258 Spectrum552928 scans: 41785
157005	VFAVSHGR	1100.63	3	0	47.4092	sp|P02751|FINC_HUMAN		File105248 Spectrum158753 scans: 14758
157006	VFAVSHGR	1100.63	2	3.31806e-05	34.3088	sp|P02751|FINC_HUMAN		File105258 Spectrum529486 scans: 16577
157007	VFAVSHGR	1100.63	3	0	42.2202	sp|P02751|FINC_HUMAN		File105252 Spectrum307058 scans: 16258
157008	VFAVSHGR	1100.63	3	0	48.7951	sp|P02751|FINC_HUMAN		File105259 Spectrum567666 scans: 17032
157009	VFAVSHGR	1100.63	3	0	58.0301	sp|P02751|FINC_HUMAN		File105263 Spectrum717460 scans: 15908
157010	VFAVSHGR	1100.63	3	0	60.2575	sp|P02751|FINC_HUMAN		File105259 Spectrum567911 scans: 17343
157012	VFAVSHGR	1100.63	3	0.00165575	18.3253	sp|P02751|FINC_HUMAN		File105258 Spectrum552087 scans: 40902
157014	VFAVSHGR	1100.63	2	3.31806e-05	34.3854	sp|P02751|FINC_HUMAN		File105259 Spectrum568015 scans: 17471
157015	VFAVSHGR	1100.63	3	3.31806e-05	33.9697	sp|P02751|FINC_HUMAN		File105258 Spectrum552506 scans: 41342
157016	VFAVSHGR	1100.63	2	3.31806e-05	34.0201	sp|P02751|FINC_HUMAN		File105259 Spectrum567668 scans: 17034
157018	VFAVSHGR	1100.63	2	0.00228396	16.9655	sp|P02751|FINC_HUMAN		File105261 Spectrum642560 scans: 17328
157026	VFAVSHGR	1100.63	2	0.00502086	13.0776	sp|P02751|FINC_HUMAN		File105263 Spectrum717261 scans: 15699
157029	VQLIEDR	1100.64	2	0.00149417	19.1512	sp|P11277|SPTB1_HUMAN		File105251 Spectrum276268 scans: 23192
157040	EHVMK	1100.64	3	0.00739583	11.0857	sp|Q02818|NUCB1_HUMAN		File105254 Spectrum376802 scans: 11122
157139	GTLLALER	1100.68	2	0.000284136	26.7408	sp|P07996|TSP1_HUMAN		File105262 Spectrum690787 scans: 28401
157170	GTLLALER	1100.68	2	0.000142814	30.5478	sp|P07996|TSP1_HUMAN		File105263 Spectrum728262 scans: 27268
157173	GTLLALER	1100.68	2	0.000142814	29.5497	sp|P07996|TSP1_HUMAN		File105262 Spectrum690769 scans: 28382
157174	GTLLALER	1100.68	2	0	41.369	sp|P07996|TSP1_HUMAN		File105247 Spectrum133860 scans: 27382
157439	TATAGTASPP	1101.59	2	0.00149417	19.173	sp|Q99685|MGLL_HUMAN		File105250 Spectrum230422 scans: 13454
157445	DNCPLVR	1101.58	2	0.00306428	15.3817	sp|P49747|COMP_HUMAN		File105252 Spectrum305591 scans: 14712
157450	DNCPLVR	1101.58	2	0.00685933	11.5445	sp|P49747|COMP_HUMAN		File105252 Spectrum305469 scans: 14583
157479	AELQEGAR	1101.6	2	0.000800845	21.5789	sp|P02647|APOA1_HUMAN		File105253 Spectrum340418 scans: 12200
157485	AELQEGAR	1101.6	2	9.13869e-05	32.627	sp|P02647|APOA1_HUMAN		File105253 Spectrum340208 scans: 11905
157486	AELQEGAR	1101.6	2	0.000635713	22.4957	sp|P02647|APOA1_HUMAN		File105246 Spectrum82375 scans: 10525
157487	AELQEGAR	1101.6	2	0.000120045	30.6863	sp|P02647|APOA1_HUMAN		File105244 Spectrum8896 scans: 12038
157490	AELQEGAR	1101.6	2	0.00544792	12.7408	sp|P02647|APOA1_HUMAN		File105263 Spectrum713681 scans: 11653
157495	AELQEGAR	1101.6	2	0.000142814	29.2574	sp|P02647|APOA1_HUMAN		File105254 Spectrum377042 scans: 11374
157499	AELQEGAR	1101.6	2	0.00046256	24.1732	sp|P02647|APOA1_HUMAN		File105260 Spectrum600083 scans: 11267
157504	AELQEGAR	1101.6	2	0.00380909	14.0155	sp|P02647|APOA1_HUMAN		File105257 Spectrum488170 scans: 12129
157514	AELQEGAR	1101.6	2	3.31806e-05	34.1078	sp|P02647|APOA1_HUMAN		File105248 Spectrum156330 scans: 11679
157515	AELQEGAR	1101.6	2	3.31806e-05	35.5077	sp|P02647|APOA1_HUMAN		File105252 Spectrum302850 scans: 11433
157523	AELQEGAR	1101.6	2	0	41.8646	sp|P02647|APOA1_HUMAN		File105247 Spectrum119061 scans: 11211
157527	AELQEGAR	1101.6	2	0.000284136	25.6783	sp|P02647|APOA1_HUMAN		File105247 Spectrum119331 scans: 11547
157528	AELQEGAR	1101.6	2	0.00169009	18.2252	sp|P02647|APOA1_HUMAN		File105244 Spectrum9303 scans: 12467
157541	AELQEGAR	1101.6	2	0.000271762	27.5377	sp|P02647|APOA1_HUMAN		File105253 Spectrum339794 scans: 11470
157542	AELQEGAR	1101.6	2	0.000195673	28.3032	sp|P02647|APOA1_HUMAN		File105244 Spectrum8504 scans: 11617
157548	AELQEGAR	1101.6	2	0.00363668	14.1995	sp|P02647|APOA1_HUMAN		File105259 Spectrum564149 scans: 13335
157549	AELQEGAR	1101.6	2	0	38.5976	sp|P02647|APOA1_HUMAN		File105258 Spectrum526126 scans: 12984
157550	AELQEGAR	1101.6	2	0	38.327	sp|P02647|APOA1_HUMAN		File105251 Spectrum265421 scans: 11639
157551	AELQEGAR	1101.6	2	0.00169009	18.2559	sp|P02647|APOA1_HUMAN		File105261 Spectrum637912 scans: 12426
157559	AELQEGAR	1101.6	2	0.00104926	20.5737	sp|P02647|APOA1_HUMAN		File105260 Spectrum600312 scans: 11560
157560	AELQEGAR	1101.6	2	0.000425425	24.5629	sp|P02647|APOA1_HUMAN		File105250 Spectrum229251 scans: 12222
157562	AELQEGAR	1101.6	2	0.000142814	30.314	sp|P02647|APOA1_HUMAN		File105260 Spectrum600342 scans: 11593
157564	AELQEGAR	1101.6	2	0.00250386	16.6244	sp|P02647|APOA1_HUMAN		File105248 Spectrum156795 scans: 12167
157570	AELQEGAR	1101.6	2	0.00134808	19.6718	sp|P02647|APOA1_HUMAN		File105251 Spectrum265814 scans: 12060
157572	AELQEGAR	1101.6	2	0.000284136	26.8322	sp|P02647|APOA1_HUMAN		File105257 Spectrum487754 scans: 11692
157574	AELQEGAR	1101.6	2	0.000864046	21.1636	sp|P02647|APOA1_HUMAN		File105258 Spectrum525709 scans: 12546
157575	AELQEGAR	1101.6	2	0.00679317	11.5787	sp|P02647|APOA1_HUMAN		File105259 Spectrum563749 scans: 12915
157578	AELQEGAR	1101.6	2	0.000142814	29.7092	sp|P02647|APOA1_HUMAN		File105263 Spectrum713349 scans: 11267
157583	AELQEGAR	1101.6	2	0.00583947	12.4277	sp|P02647|APOA1_HUMAN		File105261 Spectrum637511 scans: 12005
157588	AELQEGAR	1101.6	2	0.00349823	14.5999	sp|P02647|APOA1_HUMAN		File105262 Spectrum675514 scans: 12303
157620	SGPLTGWR	1101.61	2	0.00993076	9.71648	sp|Q12907|LMAN2_HUMAN		File105244 Spectrum21042 scans: 25042
157637	LDLLEDR	1101.62	2	0.00821498	10.6215	sp|Q14697|GANAB_HUMAN		File105248 Spectrum173326 scans: 30463
157648	LLTQENR	1101.63	2	0.00257792	16.5361	sp|P35573|GDE_HUMAN		File105259 Spectrum569443 scans: 19002
157990	YTGNTYR	1102.56	2	9.13869e-05	31.6682	sp|P02751|FINC_HUMAN		File105247 Spectrum119171 scans: 11356
157996	YTGNTYR	1102.56	2	0.00250386	16.6205	sp|P02751|FINC_HUMAN		File105246 Spectrum82714 scans: 10960
158002	YTGNTYR	1102.56	2	0.000655752	22.3533	sp|P02751|FINC_HUMAN		File105245 Spectrum46880 scans: 12204
158030	VQENTQR	1102.59	2	0.00046256	24.1322	sp|Q9H8L6|MMRN2_HUMAN		File105246 Spectrum78917 scans: 6471
158036	GHFVMQR	1102.59	3	0.000284136	27.1704	sp|Q53RD9|FBLN7_HUMAN		File105256 Spectrum452780 scans: 12647
158125	WLAESIR	1102.63	2	0.000170804	28.9375	sp|Q16762|THTR_HUMAN		File105245 Spectrum63783 scans: 30350
158150	ILGEVGMR	1102.64	2	0.000353362	25.2646	sp|Q92626|PXDN_HUMAN		File105263 Spectrum729156 scans: 28234
158502	SGATAGAAGGR	1103.59	2	0	40.0468	sp|P50991|TCPD_HUMAN		File105257 Spectrum482430 scans: 5921
158505	SGATAGAAGGR	1103.59	2	0	66.4985	sp|P50991|TCPD_HUMAN		File105258 Spectrum520108 scans: 6552
158509	AVEMAAQR	1103.6	2	0.000284136	26.2705	sp|A6NDG6|PGP_HUMAN		File105254 Spectrum379300 scans: 13777
158657	QPQFISR	1103.63	2	0.00950352	9.9111	sp|P04004|VTNC_HUMAN		File105250 Spectrum241574 scans: 25661
158740	LFLEPTR	1103.65	2	0.00161733	18.4928	sp|P00747|PLMN_HUMAN		File105251 Spectrum283271 scans: 30554
158745	LFLEPTR	1103.65	2	0.000523635	22.9047	sp|P00747|PLMN_HUMAN		File105247 Spectrum136013 scans: 29647
158746	LFLEPTR	1103.65	2	0.00267473	16.3388	sp|P00747|PLMN_HUMAN		File105248 Spectrum173003 scans: 30073
158749	LFLEPTR	1103.65	2	0.000927116	21.0625	sp|P00747|PLMN_HUMAN		File105247 Spectrum136830 scans: 30505
158750	LFLEPTR	1103.65	2	0.00170677	18.1042	sp|P00747|PLMN_HUMAN		File105247 Spectrum137229 scans: 30924
158753	LFLEPTR	1103.65	2	0.00160349	18.6166	sp|P00747|PLMN_HUMAN		File105248 Spectrum172589 scans: 29638
158756	LFLEPTR	1103.65	2	0.00169009	18.1573	sp|P00747|PLMN_HUMAN		File105247 Spectrum136429 scans: 30084
158780	LFLEPTR	1103.65	2	0.00174197	17.9598	sp|P00747|PLMN_HUMAN		File105247 Spectrum136276 scans: 29923
158940	VTTTPK	1103.7	2	0.00708535	11.3106	sp|P02751|FINC_HUMAN		File105246 Spectrum110830 scans: 40977
158941	VTTTPK	1103.7	2	0.00844893	10.4995	sp|P02751|FINC_HUMAN		File105246 Spectrum109318 scans: 39379
159232	IASNTQSR	1104.61	2	0.00671872	11.6676	sp|P36222|CH3L1_HUMAN		File105247 Spectrum116939 scans: 8736
159233	TFEINPR	1104.61	2	9.13869e-05	31.6627	sp|P14625|ENPL_HUMAN;sp|Q58FF3|ENPLL_HUMAN		File105259 Spectrum572990 scans: 22798
159251	AMELAVAR	1104.62	2	0.00928671	10.0056	sp|Q4G0X9|CCD40_HUMAN	Oxidation (M) [15.99]	File105246 Spectrum98831 scans: 28243
159287	WPAVFTR	1104.63	2	0.00250386	16.6013	sp|P26927|HGFL_HUMAN;sp|Q2TV78|MST1L_HUMAN		File105261 Spectrum656509 scans: 32445
159291	WPAVFTR	1104.63	2	0.000820712	21.4105	sp|P26927|HGFL_HUMAN;sp|Q2TV78|MST1L_HUMAN		File105261 Spectrum656851 scans: 32830
159345	VSPLTFGR	1104.65	2	0.000284136	26.9025	sp|O95810|CAVN2_HUMAN		File105260 Spectrum614012 scans: 26297
159355	LAIEAGFR	1104.65	2	3.31806e-05	34.5488	sp|P42330|AK1C3_HUMAN;sp|P17516|AK1C4_HUMAN;sp|Q04828|AK1C1_HUMAN		File105263 Spectrum729744 scans: 28856
159357	FSSLPLGR	1104.65	2	0.00360875	14.3625	sp|P40261|NNMT_HUMAN		File105260 Spectrum615678 scans: 28128
159363	AVGDASK	1104.65	2	0.000964881	20.7145	sp|Q9Y490|TLN1_HUMAN		File105253 Spectrum340637 scans: 12491
159365	AVGDASK	1104.65	2	0.00348449	14.6104	sp|Q9Y490|TLN1_HUMAN		File105253 Spectrum340866 scans: 12765
159367	AVGDASK	1104.65	2	0.00202822	17.4854	sp|Q9Y490|TLN1_HUMAN		File105253 Spectrum340561 scans: 12398
159450	AATVTGK	1104.69	2	0.000927116	21.0545	sp|P02786|TFR1_HUMAN		File105245 Spectrum48356 scans: 13870
159645	HSETFTR	1105.57	3	0.00291198	15.727	sp|Q9UNS2|CSN3_HUMAN		File105251 Spectrum261878 scans: 7699
159651	AQMDLSGR	1105.58	2	0.000284136	26.7016	sp|P00488|F13A_HUMAN		File105255 Spectrum418658 scans: 16844
159656	AQMDLSGR	1105.58	2	0.00291198	15.7302	sp|P00488|F13A_HUMAN		File105244 Spectrum12851 scans: 16273
159658	AQMDLSGR	1105.58	2	0.00306428	15.3955	sp|P00488|F13A_HUMAN		File105256 Spectrum455119 scans: 15412
159661	AQMDLSGR	1105.58	2	0.0056101	12.626	sp|P00488|F13A_HUMAN		File105259 Spectrum567818 scans: 17213
159844	FNAIALSAA	1105.63	2	0.000523635	23.22	sp|P15374|UCHL3_HUMAN		File105248 Spectrum177745 scans: 35217
160268	DMDVVSGR	1106.56	2	0.00279148	15.9164	sp|Q9UBX5|FBLN5_HUMAN		File105251 Spectrum270812 scans: 17342
160277	DMDVVSGR	1106.56	2	0	44.8054	sp|Q9UBX5|FBLN5_HUMAN		File105247 Spectrum124237 scans: 17113
160280	DMDVVSGR	1106.56	2	0	45.3043	sp|Q9UBX5|FBLN5_HUMAN		File105248 Spectrum160457 scans: 16694
160291	DMDVVSGR	1106.56	2	0.00165575	18.3339	sp|Q9UBX5|FBLN5_HUMAN		File105258 Spectrum528904 scans: 15966
160292	DMDVVSGR	1106.56	2	0.000220808	27.9348	sp|Q9UBX5|FBLN5_HUMAN		File105247 Spectrum123827 scans: 16682
160449	YGILADAR	1106.63	2	0.00854239	10.4535	sp|Q86UX7|URP2_HUMAN		File105261 Spectrum649228 scans: 24457
160773	SEVSSGSAR	1107.57	2	3.31806e-05	35.1998	sp|P00568|KAD1_HUMAN		File105260 Spectrum595775 scans: 6274
160787	ADFEELR	1107.58	2	0.00554636	12.6911	sp|O75928|PIAS2_HUMAN		File105260 Spectrum606373 scans: 18061
160789	ADFEELR	1107.58	2	0.00541493	12.8017	sp|O75928|PIAS2_HUMAN		File105260 Spectrum607499 scans: 19243
160795	ADFEELR	1107.58	2	0.00881853	10.216	sp|O75928|PIAS2_HUMAN		File105260 Spectrum607086 scans: 18809
160854	AATQFWR	1107.6	2	0.00135895	19.4115	sp|P13667|PDIA4_HUMAN		File105244 Spectrum21651 scans: 25682
161193	SFDDLQR	1108.57	2	0.00865524	10.3339	sp|P01127|PDGFB_HUMAN		File105250 Spectrum235811 scans: 19374
161252	NEIWYR	1108.59	2	0.00271036	16.1275	sp|P00748|FA12_HUMAN		File105258 Spectrum536402 scans: 24278
161253	EIFNMAR	1108.59	2	0.00046256	24.1579	sp|P04114|APOB_HUMAN		File105248 Spectrum169788 scans: 26681
161259	EIFNMAR	1108.59	2	0.000271762	27.6758	sp|P04114|APOB_HUMAN		File105246 Spectrum96970 scans: 26288
161261	EIFNMAR	1108.59	2	0.000284136	26.8052	sp|P04114|APOB_HUMAN		File105263 Spectrum728060 scans: 27056
161270	EIFNMAR	1108.59	2	0.000284136	27.2218	sp|P04114|APOB_HUMAN		File105246 Spectrum96957 scans: 26274
161381	LAHQQQR	1108.63	3	9.13869e-05	31.6225	sp|O94769|ECM2_HUMAN		File105248 Spectrum151289 scans: 6292
161382	LAHQQQR	1108.63	3	6.51152e-05	33.1577	sp|O94769|ECM2_HUMAN		File105249 Spectrum187627 scans: 6335
161383	LAHQQQR	1108.63	3	0.00356129	14.4719	sp|O94769|ECM2_HUMAN		File105252 Spectrum298390 scans: 6423
161388	LAHQQQR	1108.63	2	0.000523635	23.2731	sp|O94769|ECM2_HUMAN		File105248 Spectrum151291 scans: 6294
161417	LEHAAALR	1108.66	3	0.00100678	20.6361	sp|Q4V328|GRAP1_HUMAN		File105259 Spectrum566869 scans: 16191
161425	FSQAAK	1108.66	2	0.00811984	10.6769	sp|Q13561|DCTN2_HUMAN		File105248 Spectrum159681 scans: 15762
161566	LPVLLLGR	1108.75	2	0.00046256	24.126	sp|Q92743|HTRA1_HUMAN		File105247 Spectrum144299 scans: 38347
161567	LPVLLLGR	1108.75	2	0.000353362	25.0522	sp|Q92743|HTRA1_HUMAN		File105263 Spectrum739373 scans: 39001
161768	CHQPLAR	1109.6	2	0.00135895	19.5165	sp|Q15942|ZYX_HUMAN		File105245 Spectrum42853 scans: 7716
161798	SELMFVR	1109.61	2	0	37.6588	sp|Q4LDE5|SVEP1_HUMAN		File105263 Spectrum729213 scans: 28294
161799	ALQEHAGR	1109.61	3	0.00975518	9.82729	sp|Q8NDA2|HMCN2_HUMAN		File105253 Spectrum336946 scans: 8427
161805	STVPGHAGR	1109.61	3	0.00114386	20.089	sp|P00491|PNPH_HUMAN		File105263 Spectrum709548 scans: 6966
161806	ALQEHAGR	1109.61	2	0.00046256	23.9613	sp|Q8NDA2|HMCN2_HUMAN		File105253 Spectrum336971 scans: 8453
161879	ATHGGLGLR	1109.65	3	0.000271762	27.7022	sp|O14786|NRP1_HUMAN		File105250 Spectrum230026 scans: 13038
161892	SHIQQLR	1109.65	2	0.000592262	22.6503	sp|Q9NYU2|UGGG1_HUMAN		File105248 Spectrum155028 scans: 10267
161955	VAIVVGAPR	1109.71	2	0.000284136	25.6663	sp|P08514|ITA2B_HUMAN		File105260 Spectrum611100 scans: 23059
[truncated: 43,409 more rows]
