# Supplementary material for: Proteomic analysis of plasma proteins from patients with cardiac rupture after acute myocardial infarction using TMT-based quantitative proteomics approach
Source: Clin Proteomics. 2024 Mar 1;21:18. doi: 10.1186/s12014-024-09474-9 (PMC10908035; doi:10.1186/s12014-024-09474-9)
Supplement: Supplementary file 4 — Supplementary Material 4: Table S4. Information of all identified proteins [file 12014_2024_9474_MOESM4_ESM.xls]

## Sheet: Sheet1
Table S3. Information of all identified proteins.
Group_ID	Protein_ID	Protein_Mass	PeptideSeqs	PepIsUniqe	Unique_Peptide_Num	Unique_Spectra_Num	Peptide_Query	Description
1	sp|Q14240|IF4A2_HUMAN	46582.9	VFDMLNR;VLITTDLLAR;ELAQQIQK;KVDWLTEK;LQAEAPHIVVGTPGR;MFVLDEADEMLSR;KEELTLEGIK;GYDVIAQAQSGTGK	0;0;0;0;1;0;1;0	2	2	167895;280955;313168;408831;427989;431044;448365;449682;449697;509730	Eukaryotic initiation factor 4A-II OS=Homo sapiens OX=9606 GN=EIF4A2 PE=1 SV=2
2	sp|P60842|IF4A1_HUMAN	46334.6	VFDMLNR;VLITTDLLAR;ATQALVLAPTR;ELAQQIQK;DQIYDIFQK;KVDWLTEK;MFVLDEADEMLSR;LQMEAPHIIVGTPGR;GYDVIAQAQSGTGK;DFTVSAMHGDMDQK;GFKDQIYDIFQK;KGVAINMVTEEDKR	0;0;1;0;1;0;0;1;0;1;1;1	6	10	167895;280955;292258;292263;313168;388483;408831;431044;448566;448569;449682;449697;509730;498536;537560;537562;557865;557866	Eukaryotic initiation factor 4A-I OS=Homo sapiens OX=9606 GN=EIF4A1 PE=1 SV=1
3	sp|Q504Y2|PKDCC_HUMAN	54934.6	EMVLLER;GCYRLAAHK	1;1	2	2	165475;424445	Extracellular tyrosine-protein kinase PKDCC OS=Homo sapiens OX=9606 GN=PKDCC PE=2 SV=2
4	sp|P07384|CAN1_HUMAN	82447.4	LETMFR;GQVVSLIR;HENAIK;GFSLESCR;LYELIITR;DFFLANASR;SGSMSAYEMR;MAIESAGFK;GHAYSVTGAK;YLGQDYEQLR;KLYELIITR;WNTTLYEGTWR;QLAGEDMEISVK;LEICNLTPDALK;ESGCSFVLALMQK;NYPATFWVNPQFK;RPTELLSNPQFIVDGATR;LPPGEYVVVPSTFEPNKEGDFVLR;DMETIGFAVYEVPPELVGQPAVHLK	1;1;1;1;1;1;1;1;1;1;1;1;1;1;1;1;1;1;1	19	27	118461;156741;192054;199806;234474;244758;282477;311282;328298;353602;383530;395890;429198;447813;447818;469315;469317;505982;561827;550850;550857;668129;668131;668132;668134;671511;671513	Calpain-1 catalytic subunit OS=Homo sapiens OX=9606 GN=CAPN1 PE=1 SV=1
5	sp|P54136|SYRC_HUMAN	76111.2	LFEFAGYDVLR	1	1	1	370452	Arginine--tRNA ligase, cytoplasmic OS=Homo sapiens OX=9606 GN=RARS PE=1 SV=2
6	sp|P01009|A1AT_HUMAN	46860.1	SPLFMGK;VVNPTQK;FLENEDRR;QINDYVEK;SVLGQLGITK;LSSWVLLMK;LSITGTYDLK;LGMFNIQHCK;KQINDYVEK;KLSSWVLLMK;LVDKFLEDVK;ITPNLAEFAFSLYR;TDTSHHDQDHPTFNK;LVDKFLEDVKK;LQHLENELTHDIITK;LYHSEAFTVNFGDTEEAK;FNKPFVFLMIEQNTK;GTEAAGAMFLEAIPMSIPPEVK;LYHSEAFTVNFGDTEEAKK;KLYHSEAFTVNFGDTEEAK;KLYHSEAFTVNFGDTEEAKK;WERPFEVKDTEEEDFHVDQVTTVK	1;1;1;1;1;1;1;1;1;1;1;1;1;1;1;1;1;1;1;1;1;1	22	120	228084;228086;228089;228096;231328;231329;231334;231338;231342;263750;263752;263753;263754;263758;263759;263761;335180;335197;335201;338501;338506;338507;338508;338509;338512;338513;338514;338515;338516;338517;338518;338522;362038;362039;368034;373527;373528;373531;373535;373536;435059;435060;408735;408736;408737;408738;408739;408740;408742;408749;408750;442155;442156;460635;460636;460886;460890;…	Alpha-1-antitrypsin OS=Homo sapiens OX=9606 GN=SERPINA1 PE=1 SV=3
7	sp|P06331|HV434_HUMAN	13902.1	VTISVDTSK;LSSVTAADTAVYYCAR;GLEWIGEINHSGSTNYNPSLK	0;0;1	1	2	309298;309305;309306;309309;482055;482057;633943;633953	Immunoglobulin heavy variable 4-34 OS=Homo sapiens OX=9606 GN=IGHV4-34 PE=1 SV=2
8	sp|P14314|GLU2B_HUMAN	60339.2	LIELQAGK;ILIEDWK;SLEDQVEMLR;NKFEEAER;LVSQKPK;ESLQQMAEVTR;ETMVTSTTEPSR;LWEEQLAAAK;SLKDMEESIR;LIELQAGKK;YEQGTGCWQGPNR;ERESLQQMAEVTR;AQQEQELAADAFK;TVKEEAEKPER;MPPYDEQTQAFIDAAQEAR;SEALPTDLPAPSAPDLTEPK;LGGSPTSLGTWGSWIGPDHDK;LGGSPTSLGTWGSWIGPDHDKFSAMK	1;1;1;1;1;1;1;1;1;1;1;1;1;1;1;1;1;1	18	39	273959;273961;273963;273967;273972;294317;294321;294324;328198;340869;343404;356266;356267;362459;362460;373017;373019;373021;373022;373025;385913;385942;385959;385961;385963;398614;403800;430176;491298;437185;464326;464327;464329;489179;581813;581820;598317;615831;688022	Glucosidase 2 subunit beta OS=Homo sapiens OX=9606 GN=PRKCSH PE=1 SV=2
9	sp|Q9Y2S2|CRYL1_HUMAN	35891.2	YSEGIK;LFAGLVHVK;HVLQTFGPIPEFSR	1;1;1	3	3	184217;325572;450848	Lambda-crystallin homolog OS=Homo sapiens OX=9606 GN=CRYL1 PE=1 SV=3
10	sp|Q9UKX3|MYH13_HUMAN	224587	LMTNLR;HATENK;LQDLVDK;SLSTELFK;QADSVAELGEQIDNLQR;AITDAAMMAEELKK;KQADSVAELGEQIDNLQR;KMEGDLNEMEIQLGHSNR;KAITDAAMMAEELKK	0;0;0;0;1;0;1;1;0	3	7	99256;99278;185592;254379;297719;518805;518808;518811;543174;547169;593059;606365;606366;606370;607507	Myosin-13 OS=Homo sapiens OX=9606 GN=MYH13 PE=2 SV=2
11	sp|Q9UKX2|MYH2_HUMAN	223914	LMTNLR;FGHTK;HATENK;LQDLVDK;IHFGTTGK;IEDEQALGIQLQK;LAQESIMDIENEK;KDIDDLELTLAK;HADSVAELGEQIDNLQR;AITDAAMMAEELKK;KAITDAAMMAEELKK	0;0;0;0;1;1;1;0;0;0;0	3	7	99256;99278;127007;185592;254379;268990;268991;472970;482329;482333;482335;482343;503972;521158;543174;547169;607507	Myosin-2 OS=Homo sapiens OX=9606 GN=MYH2 PE=1 SV=1
12	sp|Q9Y623|MYH4_HUMAN	223884	LMTNLR;FGHTK;HATENK;LQDLVDK;SLSTELFK;AGLLGTLEEMR;TLEDQLSEIK;AGLLGTLEEMRDEK;KDIDDLELTLAK;DLEESTLQHEATAAALR;NAYEESLDHLETLK;AITDAAMMAEELKK;KAITDAAMMAEELKK;TKLEQQVDDLEGSLEQEK	0;0;0;0;0;1;1;1;0;1;1;0;0;1	6	10	99256;99278;127007;185592;254379;297719;315153;390147;390151;493946;503972;510211;520394;520395;520407;543174;547169;607507;634217;634218	Myosin-4 OS=Homo sapiens OX=9606 GN=MYH4 PE=2 SV=2
13	sp|P13533|MYH6_HUMAN	224376	LMTNLR;FGHTK;HATENK;EALISQLTR;LQDLVDK;SLSTELFK;KDIDDLELTLAK;ELTYQTEEDKK;NLTEEMAGLDEIIAK;HADSVAELGEQIDNLQR;NAYEESLEHLETFK;AITDAAMMAEELKK;MEGDLNEMEIQLSHANR;KAITDAAMMAEELKK;KMEGDLNEMEIQLSHANR	0;0;0;0;0;0;0;1;0;0;0;0;0;0;0	1	2	99256;99278;127007;185592;239685;254379;297719;503972;506508;506513;516006;521158;532395;543174;547169;545015;607507;608421	Myosin-6 OS=Homo sapiens OX=9606 GN=MYH6 PE=1 SV=5
14	sp|P12883|MYH7_HUMAN	223739	LMTNLR;FGHTK;HATENK;EALISQLTR;LQDLVDK;SLSTELFK;SKAEETQR;IEDEQALGSQLQK;NLTEEMAGLDEIIAK;KKDFELNALNAR;HADSVAELGEQIDNLQR;NAYEESLEHLETFK;AITDAAMMAEELKK;MEGDLNEMEIQLSHANR;KAITDAAMMAEELKK;KMEGDLNEMEIQLSHANR;LTQESIMDLENDKQQLDER	0;0;0;0;0;0;1;1;0;1;0;0;0;0;0;0;1	4	7	99256;99278;127007;185592;239685;254379;297719;308772;308773;466727;466728;466730;516006;516366;521158;532395;543174;547169;545015;607507;608421;632820	Myosin-7 OS=Homo sapiens OX=9606 GN=MYH7 PE=1 SV=5
15	sp|P13747|HLAE_HUMAN	40242.8	FDNDAASPR;WAAVVVPSGEEQR;FISVGYVDDTQFVR;THVTHHPISDHEATLR	1;0;0;0	1	1	219671;396234;396242;396252;455840;509155;509158;509162	HLA class I histocompatibility antigen, alpha chain E OS=Homo sapiens OX=9606 GN=HLA-E PE=1 SV=4
16	sp|P30457|1A66_HUMAN	41323.2	FDSDAASQR;APWIEQEGPEYWDR;FIAVGYVDDTQFVR;GYQQDAYDGKDYIALNEDLR	0;0;0;1	1	1	221520;489819;489821;511444;637358	HLA class I histocompatibility antigen, A-66 alpha chain OS=Homo sapiens OX=9606 GN=HLA-A PE=1 SV=1
17	sp|Q04826|1B40_HUMAN	40804.2	FDSDATSPR;WAAVVVPSGEEQR;SWTAADTAAQITQR;APWIEQEGPEYWDR;THVTHHPISDHEATLR	1;0;0;0;0	1	1	221026;396234;396242;396252;419963;489819;489821;509155;509158;509162	HLA class I histocompatibility antigen, B-40 alpha chain OS=Homo sapiens OX=9606 GN=HLA-B PE=1 SV=1
18	sp|Q95604|1C17_HUMAN	41593.8	MYGCDLGPDGR;WAAVVVPSGQEQR;APWVEQEGPEYWDR;THVTHHPVSDHEATLR;FIAVGYVDDTQFVR	0;1;0;0;0	1	1	336443;395973;485679;485683;504962;504963;504967;511444	HLA class I histocompatibility antigen, Cw-17 alpha chain OS=Homo sapiens OX=9606 GN=HLA-C PE=1 SV=1
19	sp|P13746|1A11_HUMAN	41178.3	FDSDAASQR;WAAVVVPSGEEQR;SWTAADMAAQITK;KWEAAHAAEQQR;FIAVGYVDDTQFVR;THMTHHPISDHEATLR	0;0;0;1;0;0	1	1	221520;396234;396242;396252;449347;449350;458248;511444;517898;517905	HLA class I histocompatibility antigen, A-11 alpha chain OS=Homo sapiens OX=9606 GN=HLA-A PE=1 SV=1
20	sp|P05534|1A24_HUMAN	40930.1	FDSDAASQR;WAAVVVPSGEEQR;SWTAADMAAQITK;KWEAAHVAEQQR;FIAVGYVDDTQFVR;THMTHHPISDHEATLR	0;0;0;1;0;0	1	2	221520;396234;396242;396252;449347;449350;465137;465146;511444;517898;517905	HLA class I histocompatibility antigen, A-24 alpha chain OS=Homo sapiens OX=9606 GN=HLA-A PE=1 SV=2
21	sp|P30508|1C12_HUMAN	41298.3	MYGCDLGPDGR;WAAVVVPSGEEQR;SWTAADTAAQITQR;APWVEQEGPEYWDR;THVTHHPVSDHEATLR;FIAVGYVDDTQFVR;GYDQSAYDGKDYIALNEDLR	0;0;0;0;0;0;1	1	1	336443;396234;396242;396252;419963;485679;485683;504962;504963;504967;511444;632894	HLA class I histocompatibility antigen, Cw-12 alpha chain OS=Homo sapiens OX=9606 GN=HLA-C PE=1 SV=2
22	sp|P43487|RANG_HUMAN	23448.6	FASENDLPEWK;AWVWNTHADFADECPKPELLAIR	1;1	2	2	433835;671480	Ran-specific GTPase-activating protein OS=Homo sapiens OX=9606 GN=RANBP1 PE=1 SV=1
23	sp|Q9Y6C2|EMIL1_HUMAN	107923	LAEDVQR;GVLQGLSGR;LDTVAGGLQGLR;VQQLEEQVQSLTK	1;1;1;1	4	6	133174;163849;163854;319701;485151;485154	EMILIN-1 OS=Homo sapiens OX=9606 GN=EMILIN1 PE=1 SV=3
24	sp|Q96H79|ZCCHL_HUMAN	33948.9	GHVELSEAR	1	1	1	222167	Zinc finger CCCH-type antiviral protein 1-like OS=Homo sapiens OX=9606 GN=ZC3HAV1L PE=1 SV=2
25	sp|Q9BY43|CHM4A_HUMAN	25064.8	FEQQLAQTDGTLSTLEFQR	1	1	1	587753	Charged multivesicular body protein 4a OS=Homo sapiens OX=9606 GN=CHMP4A PE=1 SV=3
26	sp|Q13608|PEX6_HUMAN	105175	VPCSSLCAESSGAVETK	1	1	2	550323;550334	Peroxisome assembly factor 2 OS=Homo sapiens OX=9606 GN=PEX6 PE=1 SV=2
27	sp|Q9NWV4|CZIB_HUMAN	18360.9	AQESVGIYEVTHQFVK	1	1	1	560760	CXXC motif containing zinc binding protein OS=Homo sapiens OX=9606 GN=CZIB PE=1 SV=1
28	sp|P01766|HV313_HUMAN	12651.2	AGDTAVYYCAR;NSLYLQMNSLR	1;0	1	1	338920;373101;373104	Immunoglobulin heavy variable 3-13 OS=Homo sapiens OX=9606 GN=IGHV3-13 PE=1 SV=2
29	sp|A0A0B4J1X8|HV343_HUMAN	13221.5	NSLYLQMNSLR;TEDTALYYCAK	0;1	1	2	373101;373104;433513;433515	Immunoglobulin heavy variable 3-43 OS=Homo sapiens OX=9606 GN=IGHV3-43 PE=3 SV=1
30	sp|A0A0B4J1X5|HV374_HUMAN	12984.4	GLVWVSR;AEDTAVYYCAR;NTLYLQMNSLR	1;0;0	1	3	126151;126154;126155;366724;366727;376914;376918;376923	Immunoglobulin heavy variable 3-74 OS=Homo sapiens OX=9606 GN=IGHV3-74 PE=3 SV=1
31	sp|P01782|HV309_HUMAN	13089.5	NSLYLQMNSLR;AEDTALYYCAK;LSCAASGFTFDDYAMHWVR	0;1;1	2	2	373101;373104;424344;591771	Immunoglobulin heavy variable 3-9 OS=Homo sapiens OX=9606 GN=IGHV3-9 PE=1 SV=2
32	sp|P01764|HV323_HUMAN	12727.3	NTLYLQMNSLR;AEDTAVYYCAK;DNSKNTLYLQMNSLR;GLEWVSAISGSGGSTYYADSVK	0;1;0;1	2	3	376914;376918;376923;419880;553516;624768;649415	Immunoglobulin heavy variable 3-23 OS=Homo sapiens OX=9606 GN=IGHV3-23 PE=1 SV=2
33	sp|P01772|HV333_HUMAN	13218.6	YYADSVK;AEDTAVYYCAR;NTLYLQMNSLR;DNSKNTLYLQMNSLR	1;0;0;0	1	4	261599;261605;261610;361371;366724;366727;376914;376918;376923;553516	Immunoglobulin heavy variable 3-33 OS=Homo sapiens OX=9606 GN=IGHV3-33 PE=1 SV=2
34	sp|P01780|HV307_HUMAN	13087.5	YYVDSVK;GLEWVANIK;AEDTAVYYCAR;NSLYLQMNSLR	1;1;0;0	2	5	274599;343815;343820;343823;343824;366724;366727;373101;373104	Immunoglobulin heavy variable 3-7 OS=Homo sapiens OX=9606 GN=IGHV3-7 PE=1 SV=2
35	sp|P01877|IGHA2_HUMAN	37348.3	YLTWASR;SAVQGPPER;VAAEDWK;SVTCHVK;WLQGSQELPR;VPPPPPCCHPR;GFSPKDVLVR;EKYLTWASR;VAAEDWKK;DASGATFTWTPSSGK;MAGKPTHINVSVVMAEADGTCY;KGETFSCMVGHEALPLAFTQK	0;0;0;0;0;0;0;0;0;0;1;0	1	1	169113;169117;169124;169127;169129;169130;169132;169133;169134;169135;169139;169142;191854;191875;191877;191878;191881;191882;191883;191884;191885;191886;191887;191889;191897;247987;247996;248002;254311;254312;254317;254318;325904;325905;325906;325907;325911;325913;325914;325915;325917;325918;325921;325922;325926;325929;364735;364736;364741;364742;364743;364744;364745;364746;364748;364750;364753;…	Immunoglobulin heavy constant alpha 2 OS=Homo sapiens OX=9606 GN=IGHA2 PE=1 SV=4
36	sp|P0DOX2|IGA2_HUMAN	49797.5	YLTWASR;VAAEDWK;SVTCHVK;WLQGSQELPR;VPPPPPCCHPR;AEDTAVYYCAR;GFSPKDVLVR;EKYLTWASR;VAAEDWKK;GTTVTVSSASPTSPK;DASGATFTWTPSSGK;EVQLVETGGGLIQPGGSLR;KGETFSCMVGHEALPLAFTQK	0;0;0;0;0;0;0;0;0;1;0;1;0	2	14	169113;169117;169124;169127;169129;169130;169132;169133;169134;169135;169139;169142;247987;247996;248002;254311;254312;254317;254318;325904;325905;325906;325907;325911;325913;325914;325915;325917;325918;325921;325922;325926;325929;364735;364736;364741;364742;364743;364744;364745;364746;364748;364750;364753;364754;364756;364761;366724;366727;375487;384853;390188;456998;457005;457006;457007;457010;…	Immunoglobulin alpha-2 heavy chain OS=Homo sapiens OX=9606 PE=1 SV=2
37	sp|P01876|IGHA1_HUMAN	38467.9	YLTWASR;SAVQGPPER;VAAEDWK;SVTCHVK;TPLTATLSK;WLQGSQELPR;GFSPKDVLVR;EKYLTWASR;VAAEDWKK;TFTCTAAYPESK;DASGVTFTWTPSSGK;QEPSQGTTTFAVTSILR;GDTFSCMVGHEALPLAFTQK;LAGKPTHVNVSVVMAEVDGTCY;KGDTFSCMVGHEALPLAFTQK;DLCGCYSVSSVLPGCAEPWNHGK;NFPPSQDASGDLYTTSSQLTLPATQCLAGK	0;0;0;0;1;0;0;0;0;1;1;1;1;1;1;1;1	9	145	169113;169117;169124;169127;169129;169130;169132;169133;169134;169135;169139;169142;191854;191875;191877;191878;191881;191882;191883;191884;191885;191886;191887;191889;191897;247987;247996;248002;254311;254312;254317;254318;300905;300915;300916;300922;300925;300926;300929;300930;300931;300932;300933;325904;325905;325906;325907;325911;325913;325914;325915;325917;325918;325921;325922;325926;325929;…	Immunoglobulin heavy constant alpha 1 OS=Homo sapiens OX=9606 GN=IGHA1 PE=1 SV=2
38	sp|Q14512|FGFP1_HUMAN	26856.7	WAATEQEEGISLK	1	1	1	467493	Fibroblast growth factor-binding protein 1 OS=Homo sapiens OX=9606 GN=FGFBP1 PE=1 SV=1
39	sp|Q9NRW1|RAB6B_HUMAN	23542.9	LVFLGEQSVGK;ELSVMFIETSAK	1;1	2	2	390440;439304	Ras-related protein Rab-6B OS=Homo sapiens OX=9606 GN=RAB6B PE=1 SV=1
40	sp|O14974|MYPT1_HUMAN	115592	QGVDIEAAR;SGGTALHVAAAK	1;1	2	2	201215;364242	Protein phosphatase 1 regulatory subunit 12A OS=Homo sapiens OX=9606 GN=PPP1R12A PE=1 SV=1
41	sp|Q53T59|H1BP3_HUMAN	42850	AVFNEILR	1	1	1	203207	HCLS1-binding protein 3 OS=Homo sapiens OX=9606 GN=HS1BP3 PE=1 SV=1
42	sp|Q00013|EM55_HUMAN	52473.7	LIQFEK;TLVLIGASGVGR;FETVHQIHK;FATGDIIQIINK;IAILDIEPQTLK	1;1;1;1;1	5	5	227141;293135;380973;433167;439128	55 kDa erythrocyte membrane protein OS=Homo sapiens OX=9606 GN=MPP1 PE=1 SV=2
43	sp|Q66K74|MAP1S_HUMAN	113093	AVLDALLASK	1	1	1	332182	Microtubule-associated protein 1S OS=Homo sapiens OX=9606 GN=MAP1S PE=1 SV=2
44	sp|Q8IZP0|ABI1_HUMAN	55142.7	VVAIYDYTK;ALIESYQNLTR;IIAPANMERPVR;KPIDYTVLDDVGHGVK	1;1;1;1	4	4	359851;362561;380716;588118	Abl interactor 1 OS=Homo sapiens OX=9606 GN=ABI1 PE=1 SV=4
45	sp|Q32MZ4|LRRF1_HUMAN	89808	STGDGTLGR;KSPVPVETLK	1;1	2	2	152254;431226	Leucine-rich repeat flightless-interacting protein 1 OS=Homo sapiens OX=9606 GN=LRRFIP1 PE=1 SV=2
46	sp|P26572|MGAT1_HUMAN	51113.5	GIVTFQFR;AFWDDWMR;ALGVMDDLK;VYGAPQLQVEK;LNQQFVHFTQLDLSYLQR	1;1;1;1;1	5	5	206581;286230;315720;404730;594099	Alpha-1,3-mannosyl-glycoprotein 2-beta-N-acetylglucosaminyltransferase OS=Homo sapiens OX=9606 GN=MGAT1 PE=1 SV=2
47	sp|P20039|2B1B_HUMAN	30465.1	SESAQSK	1	1	1	205370	HLA class II histocompatibility antigen, DRB1-11 beta chain OS=Homo sapiens OX=9606 GN=HLA-DRB1 PE=1 SV=1
48	sp|Q9NT62|ATG3_HUMAN	36279.6	LWLFGYDEQR;ALEVAEYLTPVLK	1;1	2	3	369571;369574;463817	Ubiquitin-like-conjugating enzyme ATG3 OS=Homo sapiens OX=9606 GN=ATG3 PE=1 SV=1
49	sp|P20851|C4BPB_HUMAN	29289.8	GYHLVGK;TLFCNASK;ALLAFQESK;ESGMTMEELK;ITFMCNDHYILK;EVEGQILGTYVCIK;LIQEAPKPECEK;SQCLEDHTWAPPFPICK;ESGMTMEELKYSLELK;YYLVGVQEQQCVDGEWSSALPVCK	1;1;1;1;1;1;1;1;1;1	10	68	224773;224774;224781;304674;334564;334569;334572;334581;334583;334591;334593;384953;384956;384961;384962;384968;384969;384971;388790;388793;388800;491745;491750;491753;491754;491756;491757;491761;496023;496029;550664;505298;505301;505304;505305;505306;505308;505310;505311;505312;505313;505315;505316;505317;505318;505319;505320;505328;561364;561365;561366;561367;522540;603660;603661;603663;603664;…	C4b-binding protein beta chain OS=Homo sapiens OX=9606 GN=C4BPB PE=1 SV=1
50	sp|P13489|RINI_HUMAN	51747.8	VNPALAELNLR	1	1	1	324298	Ribonuclease inhibitor OS=Homo sapiens OX=9606 GN=RNH1 PE=1 SV=2
51	sp|Q07283|TRHY_HUMAN	254215	WQWEPEK	1	1	1	332805	Trichohyalin OS=Homo sapiens OX=9606 GN=TCHH PE=1 SV=2
52	sp|P60981|DEST_HUMAN	18931.6	MIYASSK;HFVGMLPEK;HFVGMLPEKDCR;EILVGDVGVTITDPFK	0;1;1;1	3	4	238518;238523;238529;354468;473931;530841;530842	Destrin OS=Homo sapiens OX=9606 GN=DSTN PE=1 SV=3
53	sp|P23528|COF1_HUMAN	18700.7	MIYASSK;SSTPEEVK;YALYDATYETK;LGGSAVISLEGKPL;HELQANCYEEVK;AVLFCLSEDKK;EILVGDVGQTVDDPYATFVK;NIILEEGKEILVGDVGQTVDDPYATFVK	0;1;1;1;1;1;1;1	7	18	238518;238523;238529;276342;276358;434234;434235;434239;495181;435313;435314;435315;435316;482284;487341;615556;615558;615559;642684;642685;713939	Cofilin-1 OS=Homo sapiens OX=9606 GN=CFL1 PE=1 SV=3
54	sp|Q00839|HNRPU_HUMAN	91251.3	HAAENPGK;QGQQQAGGK;YNILGTNTIMDK;NFILDQTNVSAAAQR;AEGGGGGGRPGAPAAGDGK;KAEGGGGGGRPGAPAAGDGK	1;1;1;1;1;1	6	7	250917;287894;287904;446512;456675;487239;571705	Heterogeneous nuclear ribonucleoprotein U OS=Homo sapiens OX=9606 GN=HNRNPU PE=1 SV=6
55	sp|P26022|PTX3_HUMAN	42501	ALAAVLEELR;ADLHAVQGWAAR;LFIMLENSQMR;SWLPAGCETAILFPMR	1;1;1;1	4	5	267109;357541;357547;384493;508590	Pentraxin-related protein PTX3 OS=Homo sapiens OX=9606 GN=PTX3 PE=1 SV=3
56	sp|Q96GD0|PLPP_HUMAN	32059.4	LAGDPSAGDGAAPR	1	1	1	341787	Pyridoxal phosphate phosphatase OS=Homo sapiens OX=9606 GN=PDXP PE=1 SV=2
57	sp|A0A075B6J9|LV218_HUMAN	12500	VSWYQQPPGTAPK;LMIYEVSNRPSGVPDR	1;1	2	4	466724;466726;504083;504085	Immunoglobulin lambda variable 2-18 OS=Homo sapiens OX=9606 GN=IGLV2-18 PE=3 SV=2
58	sp|Q14CN4|K2C72_HUMAN	56451.7	FASFIDK;FLEQQNQVLETK	0;1	1	1	252840;471179	Keratin, type II cytoskeletal 72 OS=Homo sapiens OX=9606 GN=KRT72 PE=1 SV=2
59	sp|Q9NSB4|KRT82_HUMAN	57966.8	AQYDDIASR;LGLDIEIATYR;CKLEGAIAEAEQQGEAALNDAK	1;0;1	2	2	243866;345849;656387	Keratin, type II cuticular Hb2 OS=Homo sapiens OX=9606 GN=KRT82 PE=3 SV=3
60	sp|O43790|KRT86_HUMAN	55101.9	AEAESWYR;FAAFIDK;LTAEVENAK;LGLDIEIATYR	0;0;1;0	1	1	229460;244893;244906;321435;345849	Keratin, type II cuticular Hb6 OS=Homo sapiens OX=9606 GN=KRT86 PE=1 SV=1
61	sp|P78386|KRT85_HUMAN	57288	GLTGFGSR;AEAESWYR;FAAFIDK;LGLDIEIATYR	1;0;0;0	1	1	117764;229460;244893;244906;345849	Keratin, type II cuticular Hb5 OS=Homo sapiens OX=9606 GN=KRT85 PE=1 SV=1
62	sp|O95678|K2C75_HUMAN	59791.1	SAAGSGGLGR;FASFIDK;AQYEDIANR;AEAESWYQTK;NLDLDSIIAEVK	1;0;0;0;0	1	1	134398;252840;264200;399667;432010	Keratin, type II cytoskeletal 75 OS=Homo sapiens OX=9606 GN=KRT75 PE=1 SV=2
63	sp|P17661|DESM_HUMAN	53542.2	VELQELNDR;HLKDEMAR;KLLEGEESR;EYQDLLNVK;FASEASGYQDNIAR;TNEKVELQELNDR	0;1;0;0;1;0	2	2	281160;338377;355469;355470;376482;438079;422518;500107	Desmin OS=Homo sapiens OX=9606 GN=DES PE=1 SV=3
64	sp|P05787|K2C8_HUMAN	53653.1	FASFIDK;AQYEDIANR;KLLEGEESR;DVDEAYMNK;ASLEAAIADAEQR;LEGLTDEINFLR;LALDIEIATYR;NKYEDEINK	0;0;0;1;1;1;0;0	3	3	252840;264200;355469;355470;364738;374806;394106;416765;446181	Keratin, type II cytoskeletal 8 OS=Homo sapiens OX=9606 GN=KRT8 PE=1 SV=7
65	sp|P04259|K2C6B_HUMAN	60297.4	YTTTSSSSR;FASFIDK;AQYEEIAQR;YEELQITAGR;ADTLTDEINFLR;WTLLQEQGTK;AEAESWYQTK;NLDLDSIIAEVK;NKYEDEINK	1;0;0;0;1;0;0;0;0	2	2	218000;252840;277320;277327;277328;309697;309704;391223;390906;397564;399667;432010;446181	Keratin, type II cytoskeletal 6B OS=Homo sapiens OX=9606 GN=KRT6B PE=1 SV=5
66	sp|P13647|K2C5_HUMAN	62550.1	HEISEMNR;QLDSIVGER;FASFIDK;AQYEEIANR;ISISTSGGSFR;YEELQQTAGR;WTLLQEQGTK;NLDLDSIIAEVK;NKYEDEINK	1;0;0;1;1;1;0;0;0	4	6	231437;232054;252840;270641;270643;270647;279413;317359;397564;432010;446181	Keratin, type II cytoskeletal 5 OS=Homo sapiens OX=9606 GN=KRT5 PE=1 SV=3
67	sp|P08670|VIME_HUMAN	53658.1	QESTEYRR;DNLAEDIMR;FANYIDK;VELQELNDR;KLLEGEESR;MALDIEIATYR;EEAENTLQSFR;LQDEIQNMK;EYQDLLNVK;RQVDQLTNDK;QQYESVAAK;EKLQEEMLQR;NLQEAEEWYK;ISLPLPNFSSLNLR;QVQSLTCEVDALK;TNEKVELQELNDR;LQDEIQNMKEEMAR;KVESLQEEIAFLK;ILLAELEQLKGQGK;EMEENFAVEAANYQDTIGR	1;1;1;0;0;1;1;1;0;1;1;1;1;1;1;0;1;1;1;1	16	26	259073;259074;262605;262611;273485;281160;355469;355470;358001;358012;368419;368422;375653;376482;438079;400925;410100;424139;425958;435527;474519;474521;500107;538647;546061;546062;546063;546064;546066;547659;618250;618272	Vimentin OS=Homo sapiens OX=9606 GN=VIM PE=1 SV=4
68	sp|P35908|K22E_HUMAN	65660.3	GEHALK;IEISELNR;FASFIDK;SLVGLGGTK;AQYEEIAQR;LQGEIAHVK;GFSSGSAVVSGGSR;VDPEIQNVK;DVDNAYMIK;HGGGGGGFGGGGFGSR;DYQELMNVK;YEELQVTVGR;GGSISGGGYGSGGGK;TAAENDFVTLK;NLDLDSIIAEVK;LNDLEEALQQAK;KDVDNAYMIK;VDLLNQEIEFLK;FLEQQNQVLQTK;GGSGGGGSISGGGYGSGGGSGGR;GGSSSGGGYGSGGGGSSSVK;SKEEAEALYHSK;TSQNSELNNMQDLVEDYKK	1;0;0;1;0;1;1;1;1;1;1;1;1;1;0;1;1;1;0;1;1;1;1	18	26	162736;162739;209644;209647;252840;255200;277320;277327;277328;330054;330064;341794;348313;358563;367438;367440;381119;394887;395934;458695;398861;432010;443697;458504;467289;467295;467296;470950;470953;480245;500254;500267;509020;651546;651551	Keratin, type II cytoskeletal 2 epidermal OS=Homo sapiens OX=9606 GN=KRT2 PE=1 SV=2
69	sp|P04264|K2C1_HUMAN	66152.1	IEISELNR;SEIDNVK;GSGGGSSGGSIGGR;YEELQITAGR;DVDGAYMTK;AQYEDIAQK;NMQDMVEDYR;AEAESLYQSK;DYQELMNTK;WELLQQVDTSTR;TNAENEFVTIK;SLDLDSIIAEVK;NKYEDEINK;SLNNQFASFIDK;FLEQQNQVLQTK;LLRDYQELMNTK;SKAEAESLYQSK;TNAENEFVTIKK;SLNNQFASFIDKVR;THNLEPYFESFINNLR;NKLNDLEDALQQAK;KQISNLQQSISDAEQR;THNLEPYFESFINNLRR;GGGGGGYGSGGSSYGSGGGSYGSGGGGGGGR;NKLNDLEDALQQAKEDLAR	0;1;1;0;1;1;1;1;1;1;1;1;0;1;0;1;1;1;1;1;1;1;1;1;1	21	51	209644;209647;241305;270183;270184;270185;270187;270188;270189;309697;309704;391223;331656;338254;338256;357573;357575;357581;359593;377491;377498;385566;443420;408450;408451;408453;408456;408457;408458;413501;413502;423947;423948;446181;446878;446902;446906;446907;470950;470953;483448;495895;495900;495902;553938;509489;513876;546383;546385;546393;546396;589672;559866;562535;575925;613887;613888;…	Keratin, type II cytoskeletal 1 OS=Homo sapiens OX=9606 GN=KRT1 PE=1 SV=6
70	sp|Q99674|CGRE1_HUMAN	31868.1	GDAPGPR;ELPGETLESK;HVEPGEPLAPSPQEPQAVGR	1;1;1	3	3	68737;371034;566199	Cell growth regulator with EF hand domain protein 1 OS=Homo sapiens OX=9606 GN=CGREF1 PE=2 SV=2
71	sp|P54578|UBP14_HUMAN	56471.2	YLFTGLK	1	1	1	259945	Ubiquitin carboxyl-terminal hydrolase 14 OS=Homo sapiens OX=9606 GN=USP14 PE=1 SV=3
72	sp|Q01082|SPTB2_HUMAN	275219	LEQLAR;VQAVVAVAR;INAVVETGR;EIQGHQPR;VAVVNQIAR;LLEVLSGER;LTTLELLEVR;DQNTVETLQR;ENEVLEAWK;MLTAQDMSYDEAR;TQILAASYELHK;KHEWEAHNK;LAEISDVWEEMK;LQALDTGWNELHK;MHTTFEHDIQALGTQVR	0;1;1;1;1;1;1;1;1;1;1;1;1;1;1	14	16	91645;177648;201288;204709;204712;207983;231629;313173;321251;375381;423070;444364;453265;464553;483713;544055;544069	Spectrin beta chain, non-erythrocytic 1 OS=Homo sapiens OX=9606 GN=SPTBN1 PE=1 SV=2
73	sp|P11277|SPTB1_HUMAN	247153	LEQLAR;EAVDSALR;LQQVMSR;VQLIEDR;DLAGIIAIQR;RVEDQVNVR;LGHLQSSWDR;WISAMEDQLR;WQAFQTLVSER;FDILDQEMK;YHQGINAEIETR;LWDELQATTK;LMEADIAIQGDK;HLLEVEDLLQK;HKDFLEELEESR;ESQQLMDSHPEQK;IKEVSAQWDQLK;LIDAGHSEAATIAEWK;GLDAHLEQIFQEAHGMVAR;WLAEMEMPDTLEDLEVVQHR;HQAFVAELASHEGWLENIDAEGK	0;1;1;1;1;1;1;1;1;1;1;1;1;1;1;1;1;1;1;1;1	20	20	91645;150433;151083;157029;259581;280684;319098;339702;380092;380923;396880;397826;424136;434171;485547;492247;523437;532884;571034;621615;656949	Spectrin beta chain, erythrocytic OS=Homo sapiens OX=9606 GN=SPTB PE=1 SV=5
74	sp|Q96JG8|MAGD4_HUMAN	81537.1	AQMRAQMNIGDEALIGR	1	1	1	520061	Melanoma-associated antigen D4 OS=Homo sapiens OX=9606 GN=MAGED4 PE=1 SV=3
75	sp|P04156|PRIO_HUMAN	27853.3	ESQAYYQR;QHTVTTTTK	1;1	2	2	246407;338782	Major prion protein OS=Homo sapiens OX=9606 GN=PRNP PE=1 SV=1
76	sp|Q1ED39|KNOP1_HUMAN	51710.3	GVSTLCEEHVEPETTLPARR	1	1	1	598866	Lysine-rich nucleolar protein 1 OS=Homo sapiens OX=9606 GN=KNOP1 PE=1 SV=1
77	sp|P55899|FCGRN_HUMAN	40042.4	LFLEAFK	1	1	1	272124	IgG receptor FcRn large subunit p51 OS=Homo sapiens OX=9606 GN=FCGRT PE=1 SV=1
78	sp|Q8WUM4|PDC6I_HUMAN	96572.3	SVIEQGGIQTVDQLIK	1	1	1	536827	Programmed cell death 6-interacting protein OS=Homo sapiens OX=9606 GN=PDCD6IP PE=1 SV=1
79	sp|Q9UKU9|ANGL2_HUMAN	57563.6	HDPGGWTVIQR;LEPESEYYK;YQDGVYWAEFR	1;1;0	2	2	346541;385586;397668	Angiopoietin-related protein 2 OS=Homo sapiens OX=9606 GN=ANGPTL2 PE=1 SV=1
80	sp|Q8NI99|ANGL6_HUMAN	52043.2	HEELLR;LVGSTSDTSR;VGRHEELLR;FHQLDVK;MLDPAPEPQR;LAAADGAVAGEVR;DSYSGNCALYQR;YQDGVYWAEFR;QAGHEQSGVYELR;ATPEAANASELAALR;ELAQLVTQQSSLIAR;GDHELLVLLEDWGGR;AHYDGFSLEPESDHYR;QDGSVNFFTTWQHYK;RQDGSVNFFTTWQHYK;HVVSVWCEQQLEGGGWTVIQR;LCPGGAGGQQQVLPPPPLVPVVPVR;AGFGRPDGEYWLGLEPVYQLTSR;AQLQHEAGPGAGPGADLGAEPAAALALLGER	1;1;1;1;1;1;1;0;1;1;1;1;1;1;1;1;1;1;1	18	42	118481;118485;235392;235404;277865;281307;281314;297532;319658;319669;319671;319672;397653;397668;408028;408032;408033;470414;470420;410787;459068;459069;459071;459073;471785;471786;471788;471790;528280;528282;576235;576243;564859;603955;593003;593011;625291;632652;641353;641354;667190;667201;667207	Angiopoietin-related protein 6 OS=Homo sapiens OX=9606 GN=ANGPTL6 PE=1 SV=1
81	sp|Q15459|SF3A1_HUMAN	88869.5	MQEHMR	1	1	1	133786	Splicing factor 3A subunit 1 OS=Homo sapiens OX=9606 GN=SF3A1 PE=1 SV=1
82	sp|O75891|AL1L1_HUMAN	99603.9	FAELTLK;SCAISNVK;GQALPDVVAK;FADGDLDAVLSR;MILASNFFK;TDVAAPFGGFK;EESFGPVMIISR;KVSLELGGK;AGLILFGNDDK;LMEYCQHGVK;GVVNVLPGSGSLVGQR;LFVEDSIHDEFVR;VLEVEDSTDFFK;LQAGTVFVNTYNK;SPLIIFADCDLNK;INWDQPAEAIHNWIR;MPHQLFIGGEFVDAEGAK	1;1;1;1;1;1;1;1;1;1;1;1;1;1;1;1;1	17	18	249687;277450;331200;351146;359488;373154;380089;386212;386847;413225;426051;445030;445039;459266;465808;478852;512389;580507	Cytosolic 10-formyltetrahydrofolate dehydrogenase OS=Homo sapiens OX=9606 GN=ALDH1L1 PE=1 SV=2
83	sp|P30048|PRDX3_HUMAN	27999.3	SVEETLR	1	1	1	135418	Thioredoxin-dependent peroxide reductase, mitochondrial OS=Homo sapiens OX=9606 GN=PRDX3 PE=1 SV=3
84	sp|Q9NZ08|ERAP1_HUMAN	107718	GTHTAVSSNDR;TQEFPQILTLIGR	1;1	2	3	293637;293638;418943	Endoplasmic reticulum aminopeptidase 1 OS=Homo sapiens OX=9606 GN=ERAP1 PE=1 SV=3
85	sp|Q7Z7M0|MEGF8_HUMAN	314003	HSECAGVGAR	1	1	1	245954	Multiple epidermal growth factor-like domains protein 8 OS=Homo sapiens OX=9606 GN=MEGF8 PE=1 SV=2
86	sp|Q9Y2Z0|SGT1_HUMAN	41265.6	NYAAALETFTEGQK	1	1	1	488380	Protein SGT1 homolog OS=Homo sapiens OX=9606 GN=SUGT1 PE=1 SV=3
87	sp|P01591|IGJ_HUMAN	18525.2	IIVPLNNR;FVYHLSDLCK;MVETALTPDACYPD;CYTAVVPLVYGGETK	1;1;1;1	4	16	190954;417594;417602;479937;438773;438777;438779;498796;498797;518866;518875;518876;518881;518883;569890;569894	Immunoglobulin J chain OS=Homo sapiens OX=9606 GN=JCHAIN PE=1 SV=4
88	sp|P22061|PIMT_HUMAN	24773.6	VQLVVGDGR;VFEVMLATDR;KDDPTLLSSGR;TDKVFEVMLATDR;LILPVGPAGGNQMLEQYDK;MGYAEEAPYDAIHVGAAAPVVPQALIDQLKPGGR	1;1;1;1;1;1	6	6	192835;310178;393674;483704;597353;713592	Protein-L-isoaspartate(D-aspartate) O-methyltransferase OS=Homo sapiens OX=9606 GN=PCMT1 PE=1 SV=4
89	sp|O14791|APOL1_HUMAN	43985.9	ILQADQEL;HLHEGAK;ALADGVQK;KALDNLAR;SELEDNIRR;VAQELEEK;VNEPSILEMSR;LNILNNNYK;LKSELEDNIR;SETAEELKK;KVAQELEEK;NWHDKGQQYR;LKSELEDNIRR;WWTQAQAHDLVIK;DKNWHDKGQQYR;KWWTQAQAHDLVIK;VQQNVPSGTDTGDPQSKPLGDWAAGTMDPESSIFIEDAIK	1;1;1;1;1;1;1;1;1;1;1;1;1;1;1;1;1	17	43	185972;185995;185999;186001;234351;234354;234356;234361;234362;234366;239701;287558;287560;288291;307365;349568;349573;349579;349580;349583;355819;371859;371861;400975;400979;413123;413129;423970;423973;432496;444051;502333;502336;502337;502342;554963;582071;582072;733774;733776;733979;733983;733985	Apolipoprotein L1 OS=Homo sapiens OX=9606 GN=APOL1 PE=1 SV=5
90	sp|Q562R1|ACTBL_HUMAN	42300.1	ILTER;DLTDYLMK;HQGVMVGMGQK;SYELPDGQVITIGNER;LDLAGRDLTDYLMK;DLYANTVLSGGSTMYPGIADR;KDLYANTVLSGGSTMYPGIADR	0;0;0;0;0;1;1	2	4	54029;331400;331403;331408;331411;331412;331414;331419;331420;331424;331426;331429;331430;337940;337944;337946;389152;389155;389156;389159;389160;389165;389166;389167;389168;389170;389172;389173;389176;389177;389181;393402;393403;393408;393409;393412;393413;393414;393419;393421;393423;393424;393427;393428;393429;397457;397461;397472;397475;397487;493767;493771;493778;493788;493798;493807;493813;4…	Beta-actin-like protein 2 OS=Homo sapiens OX=9606 GN=ACTBL2 PE=1 SV=2
91	sp|Q6S8J3|POTEE_HUMAN	122864	ILTER;AGFAGDDAPR;IWHHTFYNELR;QEYDESGPSIVHR;SYELPDGQVITIGNER;EEIAMLRLELDTMK;LCYVALDFEQEMATAASSSSLEK;EKLCYVALDFEQEMATAASSSSLEK	0;0;0;0;0;1;0;0	1	2	54029;211283;211290;211291;211301;211302;211304;211307;211308;211309;211311;211313;211315;211316;211318;211320;211323;211324;211325;211326;211327;211328;211329;211331;211333;211334;211337;211343;211347;211349;418762;418765;418769;418771;418775;418777;418785;481301;481315;481326;419045;481572;481573;481580;481582;481593;481599;493767;493771;493778;493788;493798;493807;493813;493823;493852;493853;4…	POTE ankyrin domain family member E OS=Homo sapiens OX=9606 GN=POTEE PE=2 SV=3
92	sp|P68032|ACTC_HUMAN	42316	ILTER;AGFAGDDAPR;GYSFVTTAER;DLTDYLMK;EITALAPSTMK;HQGVMVGMGQK;DSYVGDEAQSK;IWHHTFYNELR;QEYDEAGPSIVHR;SYELPDGQVITIGNER;LDLAGRDLTDYLMK;MQKEITALAPSTMK;VAPEEHPTLLTEAPLNPK;YPIEHGIITNWDDMEK;DLYANNVLSGGTTMYPGIADR;KDLYANNVLSGGTTMYPGIADR;LCYVALDFENEMATAASSSSLEK	0;0;1;0;0;0;0;0;1;0;0;0;1;1;1;1;1	7	33	54029;211283;211290;211291;211301;211302;211304;211307;211308;211309;211311;211313;211315;211316;211318;211320;211323;211324;211325;211326;211327;211328;211329;211331;211333;211334;211337;211343;211347;211349;287783;378793;378795;378797;331400;331403;331408;331411;331412;331414;331419;331420;331424;331426;331429;331430;337940;337944;337946;386582;386583;386584;386585;386586;386587;386589;386591;3…	Actin, alpha cardiac muscle 1 OS=Homo sapiens OX=9606 GN=ACTC1 PE=1 SV=1
93	sp|P60709|ACTB_HUMAN	42033.8	ILTER;AGFAGDDAPR;GYSFTTTAER;DLTDYLMK;EITALAPSTMK;HQGVMVGMGQK;DSYVGDEAQSK;IWHHTFYNELR;QEYDESGPSIVHR;SYELPDGQVITIGNER;LDLAGRDLTDYLMK;MQKEITALAPSTMK;YPIEHGIVTNWDDMEK;VAPEEHPVLLTEAPLNPK;DLYANTVLSGGTTMYPGIADR;KDLYANTVLSGGTTMYPGIADR;LCYVALDFEQEMATAASSSSLEK;TTGIVMDSGDGVTHTVPIYEGYALPHAILR;EKLCYVALDFEQEMATAASSSSLEK;CPEALFQPSFLGMESCGIHETTFNSIMK	0;0;1;0;0;0;0;0;0;0;0;0;1;1;1;1;0;1;0;1	7	81	54029;211283;211290;211291;211301;211302;211304;211307;211308;211309;211311;211313;211315;211316;211318;211320;211323;211324;211325;211326;211327;211328;211329;211331;211333;211334;211337;211343;211347;211349;288699;288701;288706;288708;288710;288713;288715;288716;288719;379261;379262;379264;379265;379267;379269;331400;331403;331408;331411;331412;331414;331419;331420;331424;331426;331429;331430;3…	Actin, cytoplasmic 1 OS=Homo sapiens OX=9606 GN=ACTB PE=1 SV=1
94	sp|P19105|ML12A_HUMAN	19820.5	ELLTTMGDR;EAFNMIDQNR;GNFNYIEFTR;ATSNVFAMFDQSQIQEFK;NAFACFDEEATGTIQEDYLR	0;0;1;0;1	2	3	242356;335037;335038;335039;335040;344306;604428;604431;607247;609291;609295	Myosin regulatory light chain 12A OS=Homo sapiens OX=9606 GN=MYL12A PE=1 SV=2
95	sp|P24844|MYL9_HUMAN	19853.5	ELLTTMGDR;EAFNMIDQNR;GNFNYVEFTR;FTDEEVDEMYR;ATSNVFAMFDQSQIQEFK;NAFACFDEEASGFIHEDHLR	0;0;1;1;0;1	3	6	242356;335037;335038;335039;335040;338960;460401;604428;604431;607247;611267;611268;611269;611271	Myosin regulatory light polypeptide 9 OS=Homo sapiens OX=9606 GN=MYL9 PE=1 SV=4
96	sp|Q9Y662|HS3SB_HUMAN	43620.6	RPDIPTFESLTFK	1	1	1	491002	Heparan sulfate glucosamine 3-O-sulfotransferase 3B1 OS=Homo sapiens OX=9606 GN=HS3ST3B1 PE=1 SV=1
97	sp|Q14624|ITIH4_HUMAN	103503	SGSMSGR;QAGAAGSR;SIQNNVR;ILDDLSPR;LALDNGGLAR;FAHTVVTSR;YYLQGAK;VQGNDHSATR;GSEMVVAGK;NVVFVIDK;YIFHNFMER;LGVYELLLK;NVHSGSTFFK;GPDVLTATVSGK;TGLLLLSDPDK;RLGVYELLLK;ETLFSVMPGLK;NGIDIYSLTVDSR;IPKPEASFSPR;AGFSWIEVTFK;AEAQAQYSAAVAK;FKPTLSQQQK;SPEQQETVLDGNLIIR;LQDRGPDVLTATVSGK;ANTVQEATFQMELPK;NPLVWVHASPEHVVVTR;ITFELVYEELLK;NMEQFQVSVSVAPNAK;WKETLFSVMPGLK;EKAEAQAQYSAAVAK;QLGLPGPPDVPDHAAYHPFR;ANTVQEATFQMELPK…	1;1;1;1;1;1;1;1;1;1;1;1;1;1;1;1;1;1;1;1;1;1;1;1;1;1;1;1;1;1;1;1;1;1;1;1;1;1	38	364	73482;73488;73498;73499;73500;87260;133191;133192;133196;133197;133211;133222;185614;185619;185621;185622;185623;185625;185626;185629;185631;185632;185635;223150;223153;232638;232640;232642;232644;232649;232650;232651;232653;232654;232655;232656;232657;232659;232660;232664;232665;232666;232667;232669;232672;232676;232679;232691;260212;260216;260217;260218;260224;260226;260229;260230;260234;266829…	Inter-alpha-trypsin inhibitor heavy chain H4 OS=Homo sapiens OX=9606 GN=ITIH4 PE=1 SV=4
98	sp|Q96KP4|CNDP2_HUMAN	53169	DILMHR;TGQEIPVNVR;KDILMHR;TVFGVEPDLTR;MMEVAAADVK;QLGGSVELVDIGK;DVGAQILLHSHK;WVAIQSVSAWPEK;GPVAGWINALEAYQK;WVAIQSVSAWPEKR;DVGAQILLHSHKK;EGGSIPVTLTFQEATGK;YPSLSLHGIEGAFSGSGAK;QKLPDGSEIPLPPILLGR;NVMLLPVGSADDGAHSQNEK;GNILIPGINEAVAAVTEEEHK;LVPNMTPEVVGEQVTSYLTK;GSTDDKGPVAGWINALEAYQK	1;1;1;1;1;1;1;1;1;1;1;1;1;1;1;1;1;1	18	31	113981;279909;279913;292595;333618;357053;357119;357123;427636;427639;428711;428714;477484;477489;507844;518908;523840;538702;538724;538728;538731;568509;607316;580099;603200;603202;620676;620677;620773;620776;647821	Cytosolic non-specific dipeptidase OS=Homo sapiens OX=9606 GN=CNDP2 PE=1 SV=2
99	sp|P02768|ALBU_HUMAN	71299.2	AWAVAR;SEVAHR;YLYEIAR;LCTVATLR;DDNPNLPR;FQNALLVR;AACLLPK;LVAASQAALGL;LVTDLTK;AEFAEVSK;CCTESLVNR;DLGEENFK;TYETTLEK;QTALVELVK;SLHTLFGDK;KYLYEIAR;LDELRDEGK;NECFLQHK;HPDYSVVLLLR;KLVAASQAALGL;DAHKSEVAHR;LVNEVTEFAK;RHPDYSVVLLLR;CCKHPEAK;VPQVSTPTLVEVSR;AVMDDFAAFVEK;KQTALVELVK;AAFTECCQAADK;YICENQDSISSK;FKDLGEENFK;CCAAADPHECYAK;DVFLGMFLYEYAR;KVPQVSTPTLVEVSR;QNCELFEQLGEYK;ETYGEMADCCAK;QEPERNECFLQHK;HPYFYAP…	1;1;1;1;1;1;1;1;1;1;1;1;1;1;1;1;1;1;1;1;1;1;1;1;1;1;1;1;1;1;1;1;1;1;1;1;1;1;1;1;1;1;1;1;1;1;1;1;1;1;1	51	542	70086;70094;70095;70111;70114;70135;70144;80085;80087;80100;185032;185037;185052;185061;185063;185064;185067;185069;185070;185073;185076;185077;298957;298960;298980;188262;188268;188270;188274;188281;188282;188288;188289;188291;188298;188301;188302;191791;191792;191798;191802;191805;191806;202672;202673;202677;202679;202680;202682;202683;202684;202691;202692;202693;202695;202697;202700;202702;202…	Serum albumin OS=Homo sapiens OX=9606 GN=ALB PE=1 SV=2
100	sp|Q9GZP0|PDGFD_HUMAN	43658.5	LHSQENTR	1	1	1	215386	Platelet-derived growth factor D OS=Homo sapiens OX=9606 GN=PDGFD PE=1 SV=1
101	sp|Q9UHF0|TKNK_HUMAN	13468.9	ALSQASTDPK	1	1	1	339114	Tachykinin-3 OS=Homo sapiens OX=9606 GN=TAC3 PE=1 SV=1
102	sp|Q6YHK3|CD109_HUMAN	162482	EALNMLTWR	1	1	1	289432	CD109 antigen OS=Homo sapiens OX=9606 GN=CD109 PE=1 SV=2
103	sp|A0A0C4DH68|KV224_HUMAN	13166.7	FSGVPDR;FSGSGAGTDFTLK	0;1	1	3	111127;419096;419104;419116	Immunoglobulin kappa variable 2-24 OS=Homo sapiens OX=9606 GN=IGKV2-24 PE=3 SV=1
104	sp|A0A087WW87|KV240_HUMAN	13397.6	FSGSGSGTDFTLK;VEAEDVGVYYCMQR	0;1	1	3	424099;424101;424102;424104;424105;424107;424109;424110;474178;474179;534341	Immunoglobulin kappa variable 2D-40 OS=Homo sapiens OX=9606 GN=IGKV2D-40 PE=1 SV=2
105	sp|A0A075B6S2|KVD29_HUMAN	13230.7	FSGVPDR;SSQSLLHSDGK;FSGSGSGTDFTLK	0;1;0	1	1	111127;385851;424099;424101;424102;424104;424105;424107;424109;424110	Immunoglobulin kappa variable 2D-29 OS=Homo sapiens OX=9606 GN=IGKV2D-29 PE=3 SV=1
106	sp|P21796|VDAC1_HUMAN	30849.6	WTEYGLTFTEK	1	1	1	444525	Voltage-dependent anion-selective channel protein 1 OS=Homo sapiens OX=9606 GN=VDAC1 PE=1 SV=2
107	sp|P62244|RS15A_HUMAN	14926	MNVLADALK	1	1	1	321450	40S ribosomal protein S15a OS=Homo sapiens OX=9606 GN=RPS15A PE=1 SV=2
108	sp|P42224|STAT1_HUMAN	87831.7	YLYPNIDKDHAFGK;FLEQVHQLYDDSFPMEIR	1;1	2	2	574109;596587	Signal transducer and activator of transcription 1-alpha/beta OS=Homo sapiens OX=9606 GN=STAT1 PE=1 SV=2
109	sp|P27797|CALR_HUMAN	48264.9	FVLSSGK;GLQTSQDAR;FYGDEEK;QIDNPDYK;EQFLDGDGWTSR;DKGLQTSQDAR;GQTLVVQFTVK;VHVIFNYK;FYGDEEKDK;KVHVIFNYK;HEQNIDCGGGYVK;FYALSASFEPFSNK;IKDPDASKPEDWDER;FYGDEEKDKGLQTSQDAR;IDNSQVESGSLEDDWDFLPPK;IDNSQVESGSLEDDWDFLPPKK;CKDDEFTHLYTLIVRPDNTYEVK;KPEDWDEEMDGEWEPPVIQNPEYK;IDDPTDSKPEDWDKPEHIPDPDAK;LFPNSLDQTDMHGDSEYNIMFGPDICGPGTK;SGTIFDNFLITNDEAYAEEFGNETWGVTK	1;1;1;1;1;1;1;1;1;1;1;1;1;1;1;1;1;1;1;1;1	21	67	206044;206047;210737;210749;210783;281585;329121;329129;329130;329131;329132;329134;391664;391665;391666;401379;401631;401633;401635;409057;440675;440678;445127;445128;445129;471090;471092;471093;531430;531431;504972;504980;504987;504990;504995;595176;633947;633951;642185;642186;642187;642188;642192;672094;672097;672101;672102;672105;672106;695907;701719;701720;701721;701722;701723;701724;701725;…	Calreticulin OS=Homo sapiens OX=9606 GN=CALR PE=1 SV=1
110	sp|Q9C091|GRB1L_HUMAN	216482	LLSQVCAIADSGSQSLDLGHFSK	1	1	1	646248	GREB1-like protein OS=Homo sapiens OX=9606 GN=GREB1L PE=1 SV=2
111	sp|Q9H8W4|PKHF2_HUMAN	28446.1	VLIGEGVLTK	1	1	1	343396	Pleckstrin homology domain-containing family F member 2 OS=Homo sapiens OX=9606 GN=PLEKHF2 PE=1 SV=1
112	sp|Q9H8L6|MMRN2_HUMAN	105010	VQENTQR;VWFELTQGSITK;TPVCTTGQGSGSTATVFAMAELQK	1;1;1	3	3	158030;453615;647215	Multimerin-2 OS=Homo sapiens OX=9606 GN=MMRN2 PE=1 SV=2
113	sp|Q05655|KPCD_HUMAN	78634.3	VDTPHYPR;FNIDMPHR;TINWTLLEK;KPTMYPEWK	1;1;1;1	4	4	215380;238962;375481;453614	Protein kinase C delta type OS=Homo sapiens OX=9606 GN=PRKCD PE=1 SV=2
114	sp|O00170|AIP_HUMAN	38050.2	AVPLIHQEGNR	1	1	1	333648	AH receptor-interacting protein OS=Homo sapiens OX=9606 GN=AIP PE=1 SV=2
115	sp|P02790|HEMO_HUMAN	52366.5	GEVPPR;ELISER;NFPSPVDAAFR;VWVYPPEK;VDGALCMEK;GGYTLVSGYPK;QGHNSVFLIK;YYCFQGNQFLR;VWVYPPEKK;GECQAEGVLFFQGDR;EWFWDLATGTMK;WKNFPSPVDAAFR;SGAQATWTELPWPHEK;LYLVQGTQVYVFLTK;LLQDEFPGIPSPLDAAVECHR;EVGTPHGIILDSVDAAFICPGSSR;DGWHSWPIAHQWPQGPSAVDAAFSWEEK	1;1;1;1;1;1;1;1;1;1;1;1;1;1;1;1;1	17	66	63444;63452;63463;63466;63469;63470;63474;63476;63484;63485;98715;98717;98720;328651;328658;328660;328661;328663;328666;328676;339146;339153;339155;339157;339160;340802;340823;340830;347266;381796;381797;381801;443495;443496;382084;413642;444609;472700;472702;472705;477366;477387;477398;486199;486201;561286;561287;561288;561289;561292;561295;561299;591178;611208;611209;628854;628856;628862;628863…	Hemopexin OS=Homo sapiens OX=9606 GN=HPX PE=1 SV=2
116	sp|Q16627|CCL14_HUMAN	10881.4	WVQDYIK;GHSVCTNPSDK	1;1	2	2	310363;396871	C-C motif chemokine 14 OS=Homo sapiens OX=9606 GN=CCL14 PE=1 SV=1
117	sp|P15311|EZRI_HUMAN	69465.8	IGFPWSEIR;LFFLQVK;IQVWHAEHR;APDFVFYAPR;QLFDQVVK;KENPLQFK;KAPDFVFYAPR;KPDTIEVQQMK;RKPDTIEVQQMK;VTTMDAELEFAIQPNTTGK	0;0;1;0;0;0;0;0;0;0	1	1	275847;285124;307775;311208;322512;322513;404992;426405;489749;530371;600668	Ezrin OS=Homo sapiens OX=9606 GN=EZR PE=1 SV=4
118	sp|P35241|RADI_HUMAN	68617.4	VLEQHK;IGFPWSEIR;LFFLQVK;APDFVFYAPR;QLFDQVVK;QIEEQTIK;AFAAQEDLEK;KENPLQFK;KAPDFVFYAPR;KPDTIEVQQMK;RKPDTIEVQQMK;VTTMDAELEFAIQPNTTGK	0;0;0;0;0;1;1;0;0;0;0;0	2	2	214575;275847;285124;311208;322512;322513;327689;376435;404992;426405;489749;530371;600668	Radixin OS=Homo sapiens OX=9606 GN=RDX PE=1 SV=1
119	sp|P26038|MOES_HUMAN	67873.8	EALLQASR;VLEQHK;AMLENEK;GFSTWLK;IGFPWSEIR;QIEEQTK;LFFLQVK;APDFVFYAPR;QLFDQVVK;IQVWHEEHR;EDAVLEYLK;ESEAVEWQQK;KAPDFVFYAPR;KAQQELEEQTR;TQEQLALEMAELTAR;KPDTIEVQQMK;EVWFFGLQYQDTK;RKPDTIEVQQMK;KTQEQLALEMAELTAR;VTTMDAELEFAIQPNTTGK	1;0;1;1;0;1;0;0;0;1;1;1;0;1;1;0;1;0;1;0	11	15	164429;214575;256816;258793;275847;275894;275900;285124;311208;322512;322513;333570;333574;362938;405133;426405;440707;470600;470606;489749;520077;520081;530371;560306;600668	Moesin OS=Homo sapiens OX=9606 GN=MSN PE=1 SV=3
120	sp|Q93079|H2B1H_HUMAN	13865.5	STITSR;LAHYNK;HAVSEGTK;LLLPGELAK;ESYSVYVYK;QVHPDTGISSK;KESYSVYVYK;AMGIMNSFVNDIFER	0;0;0;0;1;0;1;0	2	6	67446;210223;210226;210236;210244;210254;253247;253257;253261;253262;253263;253266;253267;253268;253277;253286;311432;380685;442368;442371;442372;388254;388255;388258;475736;475739;485221;485225;485226;485227	Histone H2B type 1-H OS=Homo sapiens OX=9606 GN=HIST1H2BH PE=1 SV=3
121	sp|Q8N257|H2B3B_HUMAN	13881.5	STITSR;LAHYNK;HAVSEGTK;LLLPGELAK;ESYSIYVYK;QVHPDTGISSK;KESYSIYVYK;AMGIMNSFVNDIFER	0;0;0;0;1;0;1;0	2	4	67446;210223;210226;210236;210244;210254;253247;253257;253261;253262;253263;253266;253267;253268;253277;253286;311432;384291;445960;388254;388255;388258;479589;479596;485221;485225;485226;485227	Histone H2B type 3-B OS=Homo sapiens OX=9606 GN=HIST3H2BB PE=1 SV=3
122	sp|Q8WUJ3|CEMIP_HUMAN	154422	FVALEGR;AEVGLLSR;NDNWLVR;TLQMDK;HFIAYK;AVVDVPMPK;IWGPGGLDHSGR;TLPIGQNFPIR;ILSVAVNDEGSR;AAHLEGTELK;GVIVHVIDPK;GTTFSILSDVHNR;NIIVMGEMEDK;TLHPGGMAEGGYFFER;LVIKDHDEPIVLR;ADEGIQPDPYYGLK;NDFPSHPLYLEGALTR;MITEDSYPGYIPKPR	1;1;1;1;1;1;1;1;1;1;1;1;1;1;1;1;1;1	18	19	116785;140951;179579;204891;227692;312235;340827;342352;344047;358696;362064;401134;416888;487433;490039;490042;494903;503326;547135	Cell migration-inducing and hyaluronan-binding protein OS=Homo sapiens OX=9606 GN=CEMIP PE=1 SV=2
123	sp|P0DJD7|PEPA4_HUMAN	42331.7	HNLNPAR;ANNQVGLAPVA;QYFTVFDR	1;1;1	3	5	128895;128897;251473;262183;361597	Pepsin A-4 OS=Homo sapiens OX=9606 GN=PGA4 PE=1 SV=1
124	sp|Q8NBF2|NHLC2_HUMAN	80230.8	MVSVLPIFR;FAGSGNEENR;LVIADTGHHR;LQHPLGVTWDK	1;1;1;1	4	4	255611;264532;282668;420956	NHL repeat-containing protein 2 OS=Homo sapiens OX=9606 GN=NHLRC2 PE=1 SV=1
125	sp|P09493|TPM1_HUMAN	32727.7	AEFAER;LATALQK;SLEAQAEK;KYEEVAR;LVIIESDLER;IQLVEEELDR;MEIQEIQLK;RIQLVEEELDR;AEQAEADKK;QLEDELVSLQK;KLVIIESDLER;KATDAEADVASLNR;IQLVEEELDRAQER;AISEELDHALNDMTSI	0;0;0;0;1;0;1;0;0;1;1;0;0;0	4	14	89408;89412;89415;209828;275907;284972;284995;313126;337986;337988;379087;379092;379093;379095;379096;379100;379103;388867;388868;388870;401415;423497;423499;427666;427670;427671;427673;467224;467227;467228;476884;476885;476886;476889;484985	Tropomyosin alpha-1 chain OS=Homo sapiens OX=9606 GN=TPM1 PE=1 SV=2
126	sp|P06753|TPM3_HUMAN	32968.8	VIENR;AEFAER;HIAEEADR;LATALQK;SLEAQAEK;KYEEVAR;LVIIEGDLER;IQLVEEELDR;HIAEEADRK;RIQLVEEELDR;AADAEAEVASLNRR;KLVIIEGDLER;IQLVEEELDRAQER;AISEELDHALNDMTSI	0;0;0;0;0;0;1;0;0;0;1;1;0;0	3	9	53665;89408;89412;89415;191797;191804;209828;275907;284972;284995;298968;298996;337986;337988;358668;388867;388868;388870;407843;418449;418454;418456;418457;418459;418460;476884;476885;476886;476889;484985	Tropomyosin alpha-3 chain OS=Homo sapiens OX=9606 GN=TPM3 PE=1 SV=2
127	sp|P07951|TPM2_HUMAN	32926.6	VIENR;AEFAER;AEVAESK;LATALQK;SLEAQADK;KYEEVAR;LVILEGELER;IQLVEEELDR;LDKENAIDR;RIQLVEEELDR;AEQAEADKK;KLVILEGELER;QLEEEQQALQK;KATDAEADVASLNR;IQLVEEELDRAQER	0;0;1;0;1;0;0;0;1;0;0;0;1;0;0	4	6	53665;89408;89412;89415;203873;209828;269399;284972;284995;305325;305329;305333;305338;337986;337988;360959;388867;388868;388870;401415;422467;422468;422469;422474;436114;436119;436131;467224;467227;467228;476884;476885;476886;476889	Tropomyosin beta chain OS=Homo sapiens OX=9606 GN=TPM2 PE=1 SV=1
128	sp|P67936|TPM4_HUMAN	28600.5	VIENR;AEFAER;HIAEEADR;LATALQK;AEVSELK;AEGDVAALNR;SLEAASEK;KYEEVAR;LVILEGELER;IQLVEEELDR;HIAEEADRK;MEIQEMQLK;RIQLVEEELDR;EKAEGDVAALNR;KLVILEGELER;IQLVEEELDRAQER;KIQALQQQADEAEDR;KLVILEGELERAEER;EENVGLHQTLDQTLNELNCI;YSEKEDKYEEEIK	0;0;0;0;1;1;1;0;0;0;0;1;0;1;0;0;1;1;1;1	9	23	53665;89408;89412;89415;191797;191804;209828;225984;231507;231509;231510;231511;256845;256861;256883;284972;284995;305325;305329;305333;305338;337986;337988;358668;383667;383668;383669;387487;388867;388868;388870;415400;415401;415404;415406;422467;422468;422469;422474;476884;476885;476886;476889;540880;540882;540884;550694;607811;607816;613081	Tropomyosin alpha-4 chain OS=Homo sapiens OX=9606 GN=TPM4 PE=1 SV=3
129	sp|Q9NZ09|UBAP1_HUMAN	55657.6	VSSSATK	1	1	1	175537	Ubiquitin-associated protein 1 OS=Homo sapiens OX=9606 GN=UBAP1 PE=1 SV=1
130	sp|Q14894|CRYM_HUMAN	33907.4	VPAFLSAAEVEEHLR	1	1	1	461864	Ketimine reductase mu-crystallin OS=Homo sapiens OX=9606 GN=CRYM PE=1 SV=1
131	sp|P0C0L4|CO4A_HUMAN	194243	NFLVR;GSVFLR;IQQFR;VETVDR;GQAGLQR;AAANQMR;LTSLSDR;VQQPDCR;EFHLHLR;VEASISK;GQIVFMNR;VVEEQESR;FACYYPR;QGSFQGGFR;GLESQTK;CCQDGVTR;VFALDQK;GLQDEDGYR;SHALQLNNR;VDFTLSSER;SCGLHQLLR;ANSFLGEK;VGDTLNLNLR;NNVPCSPK;RCCQDGVTR;LELSVDGAK;ADGSYAAWLSR;VEYGFQVK;DKGQAGLQR;TYNVLDMK;GLCVATPVQLR;FGLLDEDGK;VHYTVCIWR;QRVEASISK;LGQYASPTAK;DHAVDLIQK;AEFQDALEK;ITQVLHFTK;LNMGITDLQGLR;DVKAAANQMR;YVLPNFEVK;CSVFYGAPSK;VDVQAGA…	0;0;0;0;0;0;0;0;0;0;0;0;0;0;0;0;0;0;0;0;0;1;0;0;0;0;0;0;0;0;0;0;0;0;0;0;0;0;0;0;0;0;0;0;1;0;0;0;0;0;0;0;0;1;0;0;0;0;0;0;0;0;0;0;0;0;0;0;0;0;0;0;0;0;0;0;0;0;0;0;0;0;0;0;0;0;0;0;0;0;0;0;0;0;0;0;0;1;0;0;0;0;0;0;0;0;0	4	40	60881;60909;60918;72658;72659;72676;72679;72684;72688;72695;72703;72712;72724;72727;72732;72735;72737;72742;72745;72748;72751;72752;72753;72754;72757;72758;72759;72764;72767;77373;77376;77378;77391;87879;91588;104917;104922;104926;104928;104938;104939;104942;104944;104947;104948;104956;104985;104989;104990;104998;104999;105001;105002;105003;105007;105008;105009;105010;105011;105012;105013;105019;…	Complement C4-A OS=Homo sapiens OX=9606 GN=C4A PE=1 SV=2
132	sp|P0C0L5|CO4B_HUMAN	194152	NFLVR;GSVFLR;IQQFR;VETVDR;GQAGLQR;AAANQMR;LTSLSDR;VQQPDCR;EFHLHLR;VEASISK;GQIVFMNR;VVEEQESR;FACYYPR;QGSFQGGFR;GLESQTK;CCQDGVTR;VFALDQK;GLQDEDGYR;SHALQLNNR;VDFTLSSER;ASSFLGEK;SCGLHQLLR;VGDTLNLNLR;NNVPCSPK;RCCQDGVTR;LELSVDGAK;ADGSYAAWLSR;VEYGFQVK;DKGQAGLQR;TYNVLDMK;GLCVATPVQLR;FGLLDEDGK;VHYTVCIWR;QRVEASISK;LGQYASPTAK;DHAVDLIQK;AEFQDALEK;ITQVLHFTK;LNMGITDLQGLR;DVKAAANQMR;YVLPNFEVK;CSVFYGAPSK;VDVQAGA…	0;0;0;0;0;0;0;0;0;0;0;0;0;0;0;0;0;0;0;0;1;0;0;0;0;0;0;0;0;0;0;0;0;0;0;0;0;0;0;0;0;0;0;0;1;0;0;0;0;0;0;0;0;0;0;0;0;0;0;0;0;0;0;0;0;0;0;0;0;0;0;0;0;0;0;0;0;0;0;0;0;0;0;0;0;0;0;0;0;0;0;0;0;0;1;0;1;0;0;0;0;0;0;0;1;0;0;0	5	71	60881;60909;60918;72658;72659;72676;72679;72684;72688;72695;72703;72712;72724;72727;72732;72735;72737;72742;72745;72748;72751;72752;72753;72754;72757;72758;72759;72764;72767;77373;77376;77378;77391;87879;91588;104917;104922;104926;104928;104938;104939;104942;104944;104947;104948;104956;104985;104989;104990;104998;104999;105001;105002;105003;105007;105008;105009;105010;105011;105012;105013;105019;…	Complement C4-B OS=Homo sapiens OX=9606 GN=C4B PE=1 SV=2
133	sp|O75330|HMMR_HUMAN	84429.9	LCSFQEEMVK	1	1	1	414775	Hyaluronan mediated motility receptor OS=Homo sapiens OX=9606 GN=HMMR PE=1 SV=2
134	sp|P39687|AN32A_HUMAN	28664.3	ELVLDNSR;KLELSDNR;VSGGLEVLAEK;IKDLSTIEPLK	1;1;1;1	4	4	194533;321444;370834;473237	Acidic leucine-rich nuclear phosphoprotein 32 family member A OS=Homo sapiens OX=9606 GN=ANP32A PE=1 SV=1
135	sp|P42330|AK1C3_HUMAN	37211	TPALIALR;LAIEAGFR;SIGVSNFNR;QLEMILNKPGLK;HIDSAHLYNNEEQVGLAIR;LNDGHFMPVLGFGTYAPPEVPR	0;0;0;0;0;1	1	1	147663;159355;220274;506617;506619;617231;618020	Aldo-keto reductase family 1 member C3 OS=Homo sapiens OX=9606 GN=AKR1C3 PE=1 SV=4
136	sp|P17516|AK1C4_HUMAN	37424.1	VLDGLNR;LAIEAGFR;QLEMILNKPGLK;SKDIVLVAHSALGTQR;HIDSAYLYNNEEQVGLAIR;IRENIQVFEFQLTSEDMK;YKPVCNQVECHPYLNQSK	1;0;0;1;1;1;1	5	7	114679;159355;506617;506619;528742;528744;620744;620746;623793;652321	Aldo-keto reductase family 1 member C4 OS=Homo sapiens OX=9606 GN=AKR1C4 PE=1 SV=3
137	sp|Q04828|AK1C1_HUMAN	37203.2	TPALIALR;LAIEAGFR;SIGVSNFNR;QLEMILNKPGLK;HIDSAHLYNNEEQVGLAIR;YKPVCNQVECHPYFNQR;LNDGHFMPVLGFGTYAPAEVPK	0;0;0;0;0;1;1	2	3	147663;159355;220274;506617;506619;617231;625271;639137;639140	Aldo-keto reductase family 1 member C1 OS=Homo sapiens OX=9606 GN=AKR1C1 PE=1 SV=1
138	sp|Q01415|GALK2_HUMAN	51239.9	LIEFSPLR	1	1	1	210288	N-acetylgalactosamine kinase OS=Homo sapiens OX=9606 GN=GALK2 PE=1 SV=1
139	sp|A0A0G2JS06|LV539_HUMAN	13538.7	SDSDKQQGSGVPSR;YKSDSDKQQGSGVPSR	1;1	2	2	464088;584973	Immunoglobulin lambda variable 5-39 OS=Homo sapiens OX=9606 GN=IGLV5-39 PE=3 SV=1
140	sp|P51148|RAB5C_HUMAN	23677.9	NEPQNATGAPGR	1	1	1	324794	Ras-related protein Rab-5C OS=Homo sapiens OX=9606 GN=RAB5C PE=1 SV=2
141	sp|P05109|S10A8_HUMAN	10866.7	GNFHAVYR;MLTELEK;KGADVWFK;LLETECPQYIR;ALNSIIDVYHK;KLLETECPQYIR	1;1;1;1;1;1	6	10	204301;270387;270391;270393;391280;394561;415437;415450;477765;490713	Protein S100-A8 OS=Homo sapiens OX=9606 GN=S100A8 PE=1 SV=1
142	sp|P06276|CHLE_HUMAN	68926.5	YLTLNTESTR;NIAAFGGNPK;VLEMTGNIDEAEWEWK	1;1;1	3	5	318757;327641;327647;581228;581236	Cholinesterase OS=Homo sapiens OX=9606 GN=BCHE PE=1 SV=1
143	sp|Q7Z3C6|ATG9A_HUMAN	95338.4	VTLPDAFLPAQVCSAR	1	1	1	481330	Autophagy-related protein 9A OS=Homo sapiens OX=9606 GN=ATG9A PE=1 SV=3
144	sp|Q9HDC9|APMAP_HUMAN	46603.9	VLLDQLR;LLEYDTVTR;VYVSGLMK;LENGEIETIAR;IYFTDSSSK;LFSQETVMK;GLFEVNPWK;LLLSSETPIEGK;YSLVLELSDSGAFR;DYLLLVMEGTDDGR;KIYFTDSSSK;TRDDEPVCGRPLGIR;RDYLLLVMEGTDDGR;EPPLLLGVLHPNTK;LFENQLVGPESIAHIGDVMFTGTADGR	1;1;1;1;1;1;1;1;1;1;1;1;1;1;1	15	45	148674;148678;278503;278510;373183;286123;286127;338345;350400;350402;364184;364186;366930;366932;366946;418956;418959;418960;418962;418964;431389;431392;431401;442492;502469;452680;452681;480113;480119;480121;483340;483347;483351;543646;484614;484615;484617;484619;484621;484622;484623;484624;484625;664636;664637	Adipocyte plasma membrane-associated protein OS=Homo sapiens OX=9606 GN=APMAP PE=1 SV=2
145	sp|Q7Z4R8|CF120_HUMAN	20855.4	VYYDGTVEQHPFGEAAYPADGADAGQK	1	1	2	681432;681433	UPF0669 protein C6orf120 OS=Homo sapiens OX=9606 GN=C6orf120 PE=1 SV=1
146	sp|P12838|DEF4_HUMAN	10821.4	GPEDQDISISFAWDK	1	1	2	531911;531917	Neutrophil defensin 4 OS=Homo sapiens OX=9606 GN=DEFA4 PE=1 SV=2
147	sp|Q9H7C9|AAMDC_HUMAN	13419.8	ETGTEHSPGVQPADVK	1	1	1	517331	Mth938 domain-containing protein OS=Homo sapiens OX=9606 GN=AAMDC PE=1 SV=1
148	sp|P13598|ICAM2_HUMAN	31129.8	ILLDEQAQWK	1	1	1	407912	Intercellular adhesion molecule 2 OS=Homo sapiens OX=9606 GN=ICAM2 PE=1 SV=2
149	sp|P27816|MAP4_HUMAN	121425	TDYIPLLDVDEK	1	1	1	457239	Microtubule-associated protein 4 OS=Homo sapiens OX=9606 GN=MAP4 PE=1 SV=3
150	sp|Q86VP6|CAND1_HUMAN	137981	SSVVTAVK;EVEMGPFK;NCIGDFLK;ALTLIAGSPLK;ADVFHAYLSLLK;ITSEALLVTQQLVK;SVILEAFSSPSEEVK;DLLDTVLPHLYNETK;VIRPLDQPSSFDATPYIK	1;1;1;1;1;1;1;1;1	9	12	233995;302944;317885;364622;364625;445113;488513;488514;509222;509234;548095;598030	Cullin-associated NEDD8-dissociated protein 1 OS=Homo sapiens OX=9606 GN=CAND1 PE=1 SV=2
151	sp|Q9ULQ0|STRP2_HUMAN	96250	TMMLVVFK	1	1	1	326065	Striatin-interacting protein 2 OS=Homo sapiens OX=9606 GN=STRIP2 PE=1 SV=2
152	sp|Q9NZP8|C1RL_HUMAN	54187.6	GGGALLGDR;LGNHPVHR;GQESSTDIK;EACNAWLQK;VLSYVDWIK;GSEAINAPGDNPAK;WILTAAHTIYPK	0;1;1;1;1;1;1	6	29	125605;125606;125608;125609;125610;125611;125623;125624;125626;125627;125631;186041;317067;375850;376759;435180;455160;455161;455162;455163;455164;455165;455166;455167;455168;455170;455171;455172;455173;455175;455177;455178;455182;455183;514981;514982;514983;514984;514986;514987	Complement C1r subcomponent-like protein OS=Homo sapiens OX=9606 GN=C1RL PE=1 SV=2
153	sp|P00736|C1R_HUMAN	81588.4	GGGALLGDR;VSVHPDYR;GLTLHLK;GYGFYTK;YTTEIIK;NIGEFCGK;EFMSQGNK;IKDCGQPR;DYFIATCK;VLNYVDWIK;YTTTMGVNTYK;KEFMSQGNK;QDACQGDSGGVFAVR;WVATGIVSWGIGCSR;LPVANPQACENWLR;VLNYVDWIKK;FCGQLGSPLGNPPGK;IQYYCHEPYYK;MGNFPWQVFTNIHGR;GFLAYYQAVDLDECASR;CLPVCGKPVNPVEQR;ESEQGVYTCTAQGIWK;FCGQLGSPLGNPPGKK;MDVFSQNMFCAGHPSLK;TLDEFTIIQNLQPQYQFR;QDACQGDSGGVFAVRDPNTDR;DPNTDRWVATGIVSWGIGCSR;LVFQQFDLEPSEGCFYDYVK;QRPPDLDTSSNAVDLL…	0;1;1;1;1;1;1;1;1;1;1;1;1;1;1;1;1;1;1;1;1;1;1;1;1;1;1;1;1;1;1;1	31	238	125605;125606;125608;125609;125610;125611;125623;125624;125626;125627;125631;209114;209115;209133;209139;209159;209160;209169;320324;229368;229376;257320;272103;272104;272109;272111;272113;369341;297549;297552;297559;304578;304581;304586;304588;304592;304595;304596;304599;304600;304601;312480;320915;339017;339023;339025;339032;339043;408494;383764;383778;383780;383782;383783;383785;383786;383788;…	Complement C1r subcomponent OS=Homo sapiens OX=9606 GN=C1R PE=1 SV=2
154	sp|Q9Y6E0|STK24_HUMAN	49544.4	VLFLIPK;GEPPHSELHPMK;LADFGVAGQLTDTQIK	0;1;0	1	1	253973;253978;440434;524229;524230	Serine/threonine-protein kinase 24 OS=Homo sapiens OX=9606 GN=STK24 PE=1 SV=1
155	sp|O95841|ANGL1_HUMAN	57121.5	DMITR;LLIELEDWSDKK	0;1	1	1	55541;534279	Angiopoietin-related protein 1 OS=Homo sapiens OX=9606 GN=ANGPTL1 PE=2 SV=1
156	sp|P11940|PABP1_HUMAN	70835.9	DMITR;GFGFVSFER;VMTDESGK;YQGVNLYVK;KSGVGNIFIK;GYGFVHFETQEAAER;SLGYAYVNFQQPADAER	0;1;1;1;1;1;1	6	8	55541;246885;246886;246891;271506;364580;420487;480049;577438	Polyadenylate-binding protein 1 OS=Homo sapiens OX=9606 GN=PABPC1 PE=1 SV=2
157	sp|P61960|UFM1_HUMAN	9150.88	VLSVPESTPFTAVLK	1	1	1	500159	Ubiquitin-fold modifier 1 OS=Homo sapiens OX=9606 GN=UFM1 PE=1 SV=1
158	sp|Q7Z5L0|VMO1_HUMAN	22015.5	GACGLQTK;GGAYLVAFSLR	1;1	2	2	256840;297649	Vitelline membrane outer layer protein 1 homolog OS=Homo sapiens OX=9606 GN=VMO1 PE=1 SV=1
159	sp|P50135|HNMT_HUMAN	33597.7	AELGKDLQEPEFSAK	1	1	1	570808	Histamine N-methyltransferase OS=Homo sapiens OX=9606 GN=HNMT PE=1 SV=1
160	sp|Q92882|OSTF1_HUMAN	23925	LGDTALHAAAWK	1	1	2	410305;410311	Osteoclast-stimulating factor 1 OS=Homo sapiens OX=9606 GN=OSTF1 PE=1 SV=2
161	sp|Q15904|VAS1_HUMAN	52145.7	NVLLFLQDK;LSIEDFTAYGGVFGNK	1;1	2	3	366988;534185;534198	V-type proton ATPase subunit S1 OS=Homo sapiens OX=9606 GN=ATP6AP1 PE=1 SV=2
162	sp|Q13103|SPP24_HUMAN	24588.9	DALSASVVK;DYYVSTAVCR;VSAQQVQGVHAR;VNSQSLSPYLFR;KDSGEDPATCAFQR	1;1;1;1;1	5	21	282743;282746;282747;282750;282752;282753;282759;282760;282762;333534;351567;351607;351617;351620;351621;391771;391775;391777;391780;498561;498565	Secreted phosphoprotein 24 OS=Homo sapiens OX=9606 GN=SPP2 PE=1 SV=1
163	sp|P30043|BLVRB_HUMAN	22201.5	NIVAAMK;LQAVTDDHIR;NDLSPTTVMSEGAR;TVAGQDAVIVLLGTR;YVAVMPPHIGDQPLTGAYTVTLDGR	1;1;1;1;1	5	6	211060;303674;408903;418189;418190;647205	Flavin reductase (NADPH) OS=Homo sapiens OX=9606 GN=BLVRB PE=1 SV=3
164	sp|P07339|CATD_HUMAN	45018.8	TMSEVGGSVEDLIAK;DPDAQPGGELMLGGTDSK;AIGAVPLIQGEYMIPCEK	1;1;1	3	4	486533;551482;551486;589084	Cathepsin D OS=Homo sapiens OX=9606 GN=CTSD PE=1 SV=1
165	sp|Q14157|UBP2L_HUMAN	114561	SSVATTSGK	1	1	1	258288	Ubiquitin-associated protein 2-like OS=Homo sapiens OX=9606 GN=UBAP2L PE=1 SV=2
166	sp|O60701|UGDH_HUMAN	55655.5	LAANAFLAQR;VTVVDVNESR;ESSSIYISK;FSLQDPPNK;VLIGGDETPEGQR;MLKPAFIFDGR;ILTTNTWSSELSK;NLFFSTNIDDAIK;YWQQVIDMNDYQR;EADLVFISVNTPTK;AVQALCAVYEHWVPR;IIDSLFNTVTDKK;YLMDEGAHLHIYDPK;INAWNSPTLPIYEPGLK;VLDGLHNELQTIGFQIETIGK;IFDANTKPNLNLQVLSNPEFLAEGTAIK	1;1;1;1;1;1;1;1;1;1;1;1;1;1;1;1	16	23	261699;282149;337698;349657;381699;381702;421360;421363;471855;476423;484971;485990;485996;495831;535780;535781;554353;554501;574684;574685;574686;635012;706209	UDP-glucose 6-dehydrogenase OS=Homo sapiens OX=9606 GN=UGDH PE=1 SV=1
167	sp|P50238|CRIP1_HUMAN	8908.15	DWHRPCLK	1	1	1	373760	Cysteine-rich protein 1 OS=Homo sapiens OX=9606 GN=CRIP1 PE=1 SV=3
168	sp|Q9BXR6|FHR5_HUMAN	66411.8	QWSEPPR;EFNHNSR;IAGVNIK;FEYPICE;AMISSPPFR;AICQEGK;LQGSVTVTCR;HSVCINGK;MCSFPFVK;ENYLLPEAK;TGDAVEFQCK;WNPEVDCTEK;GWSTPPICSFTK;CLDPCVVSEENMNK;AICQEGKFEYPICE;GECHVPILEANVDAQPK;IQCVDGEWTTLPTCVEQVK;VGSDSVQCYQFGWSPNFPTCK;KIQCVDGEWTTLPTCVEQVK;IHHGFLYDEEDYNPFSQVPTGEVFYYSCEYNFVSPSK	1;1;1;1;1;1;1;1;1;1;1;1;1;1;1;1;1;1;1;1	20	54	170700;170708;172709;193480;193481;193484;193488;193493;193496;193497;200646;226437;226454;241937;241939;241940;283503;283509;293410;338298;338303;338307;338311;338318;361948;361949;361951;361952;384965;384973;384976;384978;416640;416647;416649;416653;445912;445914;445916;528551;528552;541063;541068;568281;568282;568285;568288;568291;628125;649463;649465;668456;662727;734233	Complement factor H-related protein 5 OS=Homo sapiens OX=9606 GN=CFHR5 PE=1 SV=1
169	sp|Q9BUP0|EFHD1_HUMAN	27006.9	EFLLIFHK;LGAPQTHLGLK;DGFIDLMELK	1;0;0	1	1	350181;379946;391518	EF-hand domain-containing protein D1 OS=Homo sapiens OX=9606 GN=EFHD1 PE=1 SV=1
170	sp|Q96C19|EFHD2_HUMAN	26776.5	EFLLIFR;LGAPQTHLGLK;VFNPYTEFK;DGFIDLMELK	1;0;1;0	2	3	190356;379946;382489;382496;391518	EF-hand domain-containing protein D2 OS=Homo sapiens OX=9606 GN=EFHD2 PE=1 SV=1
171	sp|Q8IWE2|NXP20_HUMAN	61028.2	VQSFLASLDGEK;AHDWVEEDQTVVSVDVAK	1;1	2	2	420902;594814	Protein NOXP20 OS=Homo sapiens OX=9606 GN=FAM114A1 PE=1 SV=2
172	sp|P50995|ANX11_HUMAN	54679.2	SDTSGHFQR;QQILLSFK;AHLVAVFNEYQR;TPVLFDIYEIK;EMSGDLEEGMLAVVK;GTITDAPGFDPLRDAEVLR	1;1;1;1;1;1	6	7	241739;322532;401143;401144;434552;505006;556955	Annexin A11 OS=Homo sapiens OX=9606 GN=ANXA11 PE=1 SV=1
173	sp|P34949|MPI_HUMAN	47178	KVVVEQLNLLVK;TLSQWIAENQDSLGSK;KVPEFQFLIGDEAATHLK	1;1;1	3	3	505854;549437;629222	Mannose-6-phosphate isomerase OS=Homo sapiens OX=9606 GN=MPI PE=1 SV=2
174	sp|O00193|SMAP_HUMAN	20359.2	LVIGDHK	1	1	1	229323	Small acidic protein OS=Homo sapiens OX=9606 GN=SMAP PE=1 SV=1
175	sp|Q99435|NELL2_HUMAN	96341.4	AFLFQDTPR	1	1	2	271060;271125	Protein kinase C-binding protein NELL2 OS=Homo sapiens OX=9606 GN=NELL2 PE=1 SV=1
176	sp|P22307|NLTP_HUMAN	59621.9	KLEEEGEQFVK	1	1	1	494773	Non-specific lipid-transfer protein OS=Homo sapiens OX=9606 GN=SCP2 PE=1 SV=2
177	sp|Q6ZT52|FA43B_HUMAN	37248.4	SLSPGLAYTSLLSSFLR	1	1	1	498962	Protein FAM43B OS=Homo sapiens OX=9606 GN=FAM43B PE=2 SV=1
178	sp|O43598|DNPH1_HUMAN	19192.6	FGTVLTEHVAAAELGAR	1	1	1	480339	2'-deoxynucleoside 5'-phosphate N-hydrolase 1 OS=Homo sapiens OX=9606 GN=DNPH1 PE=1 SV=1
179	sp|Q9NPG4|PCD12_HUMAN	129581	YEVSTR;HAELIVVK;NPAYEVDVQAR;DLGPNPIPAHCK;ENNLPSLHLITIK;HMPPEVLDTFSIDAK;YQVSEEVPSGTVIGK;YTLTLLAQDQGLQPLSAK;IQDSPVAHLVAIDSNTGEVTAQR;KQLSIQISDINDNAPVFEK;QAGAAFQVLQLPQALPIQVDSEEGLLSTGR	1;1;1;1;1;1;1;1;1;1;1	11	16	101972;291200;344844;428904;474999;529790;529793;558632;558635;583103;583107;618629;618631;618959;641964;684988	Protocadherin-12 OS=Homo sapiens OX=9606 GN=PCDH12 PE=1 SV=1
180	sp|Q8IZD9|DOCK3_HUMAN	234988	SLISQYQHK	1	1	1	371329	Dedicator of cytokinesis protein 3 OS=Homo sapiens OX=9606 GN=DOCK3 PE=1 SV=1
181	sp|Q9Y4E8|UBP15_HUMAN	113584	EHQQATK;MIVTDIYNHR;QDTFSGTGFFPLDR;KVVEQGMFVK;SFLALDWDPDLK;LVSWYTLMEGQEPIAR	1;1;1;1;1;1	6	9	259838;259839;259840;344860;440375;449545;456981;456993;520764	Ubiquitin carboxyl-terminal hydrolase 15 OS=Homo sapiens OX=9606 GN=USP15 PE=1 SV=3
182	sp|P03951|FA11_HUMAN	72098.3	LCTNAVR;IVGGTASVR;GGISGYTLR;HTQTGTPTR;QFPSLEHR;DSVTETLPR;TSESGLPSTR;VVSGFSLK;SHEACQK;WFTCVLK;GDSGGPLSCK;ALSGFSLQSCR;MDNECTTK;SCALSNLACIR;TAAISGYSFK;EGGKDACK;DIYVDLDMK;MAESGYDIALLK;DKIQNTLQK;IPLVTNEECQK;QCSHQISACNK;LDKVVSGFSLK;NVIYTDCWVTGWGYR;CTDDVHCHFFTYATR;CLLFTFTAESPSEDPTR;AKIPLVTNEECQK;GEWPWQVTLHTTSPTQR;DTCFEGGDITTVFTPSAK;EDTSFFGVQEIIIHDQYK;DIFPNTVFADSNIDSVMAPDAFVCGR;HLCGGSIIGNQWILTAAHCFYGVESPK	1;1;1;1;1;1;1;1;1;1;1;1;1;1;1;0;1;1;1;1;1;1;1;1;1;1;1;1;1;1;1	30	91	135383;135389;150042;150044;183169;183177;222559;222563;222575;222577;230723;230724;230732;232551;232556;241814;241815;241816;241829;257998;268377;268379;268384;268386;268388;311294;322716;322729;322738;322745;330539;330547;330549;330551;330552;331268;331272;346008;349310;349311;349313;349318;349320;349322;349329;415805;368262;373740;373742;373749;373750;373756;377951;435258;426308;426310;426311;…	Coagulation factor XI OS=Homo sapiens OX=9606 GN=F11 PE=1 SV=1
183	sp|P03952|KLKB1_HUMAN	73414.6	AQMQSPA;TQSSDGK;LSMDGSPTR;FGCFLK;MVCAGYK;GVNFNVSK;DSVTGTLPK;EQPGVYTK;DTPFSQIK;VLTPDAFVCR;TGAVSGHSLK;GDSGGPLVCK;GEIQNILQK;VSSVEECQK;TLPEPCHSK;REQPGVYTK;YSPGGTPTAIK;EGGKDACK;QCGHQISACHR;EIIIHQNYK;LVGITSWGEGCAR;VSSVEECQKR;IAYGTQGSSGYSLR;GVNVCQETCTK;VAEYMDWILEK;IYSGILNLSDITK;LCNTGDNSVCTTK;EKGEIQNILQK;VNIPLVTNEECQK;CQFFSYATQTFHK;DACKGDSGGPLVCK;GGDVASMYTPNAQYCQMR;GDTSTIYTNCWVTGWGFSK;DTPFSQIKEIIIHQNYK;C…	1;1;1;1;1;1;1;1;1;1;1;1;1;1;1;1;1;0;1;1;1;1;1;1;1;1;1;1;1;1;1;1;1;1;1	34	93	99532;197712;204263;204271;204273;204274;223496;253147;270757;294707;294715;294716;294718;296304;296306;296308;302593;302594;302596;308690;308692;308693;308697;312642;312646;327918;348659;348661;357508;358574;358584;358586;358588;358592;358593;358595;358605;362293;367596;367598;367607;367608;367613;367614;429591;368262;377085;377088;377089;377091;377092;377096;385691;385693;385695;447855;447857;3…	Plasma kallikrein OS=Homo sapiens OX=9606 GN=KLKB1 PE=1 SV=1
184	sp|P26927|HGFL_HUMAN	82815.5	SVTLNQR;WPAVFTR;CGSEAQPR;EQWILTAR;AAFCYQIR;FQSCGIK;NGLEENFCR;SPLNDFQVLR;QEATTVSCFR;WDAQIPHQHR;CEIAGWGETK;VSVFVDWIHK;FLDQGLDDNYCR;QGQHFCGGSLVK;VVGGHPGNSPWTVSLR;MVCGPSGSQLVLLK;NPDGDPGGPWCYTTDPAVR;WDLQHPHQHPFEPGK;NPDGSERPWCYTTDPQIER;WSAETPHKPQFTFTSEPHAQLEENFCR	1;1;1;1;1;1;1;1;1;1;1;1;1;1;1;1;1;1;1;1	20	30	126541;159287;159291;173345;232084;232086;238359;259183;291274;313865;319045;354666;354670;354673;354674;383988;404068;418683;428535;428553;460521;460526;474060;474071;474074;562619;562621;564132;604506;705729	Hepatocyte growth factor-like protein OS=Homo sapiens OX=9606 GN=MST1 PE=1 SV=2
185	sp|Q9BX10|GTPB2_HUMAN	66450.3	HLHEIQSGR;GEVVNYSDSR;AGQAATLALGDFDR	1;1;1	3	3	262705;285714;390326	GTP-binding protein 2 OS=Homo sapiens OX=9606 GN=GTPBP2 PE=1 SV=1
186	sp|O60493|SNX3_HUMAN	18789.8	VVVPPLPGK;VAGHPLAQNER	1;1	2	2	290035;315975	Sorting nexin-3 OS=Homo sapiens OX=9606 GN=SNX3 PE=1 SV=3
187	sp|P49913|CAMP_HUMAN	19499.2	AIDGINQR;SSDANLYR;CMGTVTLNQAR;TTQQSPEDCDFKK	1;1;1;1	4	5	163692;184029;184030;340427;556744	Cathelicidin antimicrobial peptide OS=Homo sapiens OX=9606 GN=CAMP PE=1 SV=1
188	sp|Q15323|K1H1_HUMAN	48614.6	QNQEYQVLLDVR;LNVEVDAAPTVDLNR	0;1	1	1	416202;450277	Keratin, type I cuticular Ha1 OS=Homo sapiens OX=9606 GN=KRT31 PE=1 SV=3
189	sp|P08727|K1C19_HUMAN	44061.1	QNQEYQR;VLDELTLAR;LASYLDK;IVLQIDNAR	1;0;0;0	1	1	205185;239170;244097;245418	Keratin, type I cytoskeletal 19 OS=Homo sapiens OX=9606 GN=KRT19 PE=1 SV=4
190	sp|P08779|K1C16_HUMAN	51560.3	VLDELTLAR;LASYLDK;VTMQNLNDR;DAETWFLSK;ASLENSLEETK	0;0;0;1;0	1	2	239170;244097;269281;276700;369189;369192;401800	Keratin, type I cytoskeletal 16 OS=Homo sapiens OX=9606 GN=KRT16 PE=1 SV=4
191	sp|P05783|K1C18_HUMAN	48010.5	AQYDELAR;IVLQIDNAR;LEAEIATYR;ETMQSLNDR;TVQSLEIDLDSMR;QAQEYEALLNIK	1;0;1;1;1;1	5	5	205241;245418;257796;270597;416681;457022	Keratin, type I cytoskeletal 18 OS=Homo sapiens OX=9606 GN=KRT18 PE=1 SV=2
192	sp|P02533|K1C14_HUMAN	51853.5	SEISELRR;VLDELTLAR;LASYLDK;VTMQNLNDR;DAEEWFFTK;ASLENSLEETK;EVATNSELVQSGK;KNHEEEMNALR;KDAEEWFFTK;TMQNLEIELQSQLSMK	1;0;0;0;1;0;1;1;1;1	6	8	218217;239170;244097;269281;276700;389439;401800;441108;441122;443393;443398;485118;571060	Keratin, type I cytoskeletal 14 OS=Homo sapiens OX=9606 GN=KRT14 PE=1 SV=4
193	sp|P13645|K1C10_HUMAN	59001.8	YENEVALR;SEITELRR;LASYLDK;VTMQNLNDR;QSVEADINGLR;VLDELTLTK;SLLEGEGSSGGGGR;DAEAWFNEK;SQYEQLAEQNR;LENEIQTYR;SSSSGSVGESSSK;RVLDELTLTK;KNHEEEMK;KDAEAWFNEK;GSLGGGFSSGGFSGGSFSR;ALEESNYELEGK;NVQALEIELQSQLALK;ELTTEIDNNIEQISSYK;AETECQNTEYQQLLDIK;SKELTTEIDNNIEQISSYK;NVSTGDVNVEMNAAPGVDLTQLLNNMR;ELTTEIDNNIEQISSYKSEITELRR	1;1;0;0;0;1;1;1;1;1;1;1;0;1;1;1;1;1;1;1;1;1	18	30	220220;220226;225387;244097;269281;276700;320275;344649;344650;344651;344652;344654;345234;373047;373051;380281;442017;442023;387523;392824;392830;393507;415763;419697;468672;471471;505781;553563;553564;590457;590458;603286;647161;664466;666856;689086	Keratin, type I cytoskeletal 10 OS=Homo sapiens OX=9606 GN=KRT10 PE=1 SV=6
194	sp|P35527|K1C9_HUMAN	62236.9	SLEDTK;FSSSGGGGGGGR;LASYLDK;TLLDIDNTR;STMQELNSR;QGVDADINGLR;IQDWYDK;SGGGGGGGLGSGGSIR;FSSSSGYGGGSSR;KGPAAIQK;QVLDNLTMEK;GGSGGSYGGGGSGGGYGGGSGSR;VQALEEANNDLENK;NYSPYYNTIDDLK;HGVQELEIELQSQLSK;TLNDMRQEYEQLIAK;SDLEMQYETLQEELMALK;EIETYHNLLEGGQEDFESSGAGK;SDLEMQYETLQEELMALKK;LEKEIETYHNLLEGGQEDFESSGAGK;DIENQYETQITQIEHEVSSSGQEVQSSAK;GGSGGSHGGGSGFGGESGGSYGGGEEASGSGGGYGGGSGK	1;1;0;1;1;1;1;1;1;1;1;1;1;1;1;1;1;1;1;1;1;1	21	41	182402;214297;214299;214308;244097;254670;254704;257673;299268;318322;333136;333143;333150;334276;348359;394121;494058;494060;494061;494062;499798;504516;561360;561361;561362;563973;620499;653641;653644;653647;653648;653650;653651;653653;653654;655076;656295;697307;705272;705274;713231;712028	Keratin, type I cytoskeletal 9 OS=Homo sapiens OX=9606 GN=KRT9 PE=1 SV=3
195	sp|O75531|BAF_HUMAN	10262.1	KDEDLFR	1	1	2	296702;296715	Barrier-to-autointegration factor OS=Homo sapiens OX=9606 GN=BANF1 PE=1 SV=1
196	sp|P41271|NBL1_HUMAN	19947.4	LALFPDK	1	1	1	240882	Neuroblastoma suppressor of tumorigenicity 1 OS=Homo sapiens OX=9606 GN=NBL1 PE=1 SV=2
197	sp|Q8NDM7|CFA43_HUMAN	193668	WVQGFPKQNVHFVNDNTICYPCGNYVIFINIETK	1	1	1	732523	Cilia- and flagella-associated protein 43 OS=Homo sapiens OX=9606 GN=CFAP43 PE=2 SV=3
198	sp|P19883|FST_HUMAN	40130.3	LSTSWTEEDVNDNTLFK	1	1	1	590734	Follistatin OS=Homo sapiens OX=9606 GN=FST PE=1 SV=2
199	sp|P50851|LRBA_HUMAN	321568	DGQYLLTGGDR;LDVSNVATDTER;AQQDVIMVLK;SPVDIVTGGISPVR;NAGLAFIELVNEGR;SFGQTPSQLLIEPHPPR	1;1;1;1;1;1	6	6	317351;367141;382580;388062;415776;523771	Lipopolysaccharide-responsive and beige-like anchor protein OS=Homo sapiens OX=9606 GN=LRBA PE=1 SV=4
200	sp|P37235|HPCL1_HUMAN	22395	FAEHVFR;ENTEFTDHELQEWYK	0;1	1	1	173903;585074	Hippocalcin-like protein 1 OS=Homo sapiens OX=9606 GN=HPCAL1 PE=1 SV=3
201	sp|P04180|LCAT_HUMAN	49870.2	STELCGLWQGR;SSGLVSNAPGVQIR;ITTTSPWMFPSR;TYSVEYLDSSK;LEPGQQEEYYR;LDKPDVVNWMCYR;TYIYDHGFPYTDPVGVLYEDGDDTVATR	1;1;1;1;1;1;1	7	24	362145;362148;362151;385276;385285;395040;395069;395086;399242;420371;482628;454332;454334;528892;528893;687472;687473;687474;701159;701161;701162;701164;710636;710637	Phosphatidylcholine-sterol acyltransferase OS=Homo sapiens OX=9606 GN=LCAT PE=1 SV=1
202	sp|P08238|HS90B_HUMAN	83536.2	ALLFIPR;RLSELLR;VILHLK;EMLQQSK;LGIHEDSTNR;IDIIPNPQER;EQVANSAFVER;YESLTDPSK;LGIHEDSTNRR;YIDQEELNK;SIYYITGESK;RAPFDLFENK;ADLINNLGTIAK;DNSTMGYMMAK;ELISNASDALDK;SLTNDWEDHLAVK;ELISNASDALDKIR;HLEINPDHPIVETLR;YESLTDPSKLDSGK;HSQFIGYPITLYLEK;KHLEINPDHPIVETLR;VILHLKEDQTEYLEER;HNDDEQYAWESSAGGSFTVR;NPDDITQEEYGEFYK;KHSQFIGYPITLYLEK;YHTSQSGDEMTSLSEYVSR;GFEVVYMTEPIDEYCVQQLK	1;1;0;0;1;1;1;0;1;0;1;1;0;1;0;0;0;1;0;1;1;0;0;1;1;1;1	16	41	132888;132889;132897;132905;132916;163934;198030;198033;198034;198035;198037;270340;277805;277809;292407;317561;317562;317570;340068;340071;347644;347649;414415;358547;384281;384282;384285;386335;448587;448590;448592;405965;405966;407731;407734;407735;407737;408888;408893;416250;416254;416255;416257;484452;484455;484456;489162;491535;491536;491540;547625;556016;556018;574337;574338;574339;574341;…	Heat shock protein HSP 90-beta OS=Homo sapiens OX=9606 GN=HSP90AB1 PE=1 SV=4
203	sp|P07900|HS90A_HUMAN	84987.8	VILHLK;TLVSVTK;EMLQQSK;APFDLFENR;LGIHEDSQNR;DQVANSAFVER;RAPFDLFENR;YESLTDPSK;YIDQEELNK;DNSTMGYMAAK;ELHINLIPNK;HIYYITGETK;ADLINNLGTIAK;ELISNSSDALDK;LGIHEDSQNRK;KFYEQFSK;TLTIVDTGIGMTK;SLTNDWEDHLAVK;YYTSASGDEMVSLK;HLEINPDHSIIETLR;ELHINLIPNKQDR;YESLTDPSKLDSGK;HSQFIGYPITLFVEK;KHLEINPDHSIIETLR;VILHLKEDQTEYLEER;HNDDEQYAWESSAGGSFTVR;KHSQFIGYPITLFVEK;LVTSPCCIVTSTYGWTANMER;HGLEVIYMIEPIDEYCVQQLK;KHGLEVIYMIE…	0;1;0;1;1;1;1;0;0;1;1;1;0;1;1;1;1;0;1;1;1;0;1;1;0;0;1;1;1;1	21	58	198030;198033;198034;198035;198037;211687;270340;277805;277809;277741;304052;304053;304054;304056;304064;334356;334366;346054;346058;346062;346066;347644;347649;414415;384281;384282;384285;393580;397670;397676;456345;394172;394173;394174;394175;402708;407731;407734;407735;407737;420419;420420;421859;424689;437677;437678;437682;437685;437686;437689;437693;437695;442143;442145;442150;484452;484455;…	Heat shock protein HSP 90-alpha OS=Homo sapiens OX=9606 GN=HSP90AA1 PE=1 SV=5
204	sp|P14625|ENPL_HUMAN	92678.4	AVVSQR;TFEINPR;YLNFVK;IYFMAGSSR;FAFQAEVNR;AQAYQTGK;ETLQQHK;LGVIEDHSNR;GTTITLVLK;SILFVPTSAPR;LIINSLYK;SGTSEFLNK;SGYLLPDTK;KTFEINPR;GLFDEYGSK;KTLDMIK;LSLNIDPDAK;GVVDSDDLPLNVSR;ELISNASDALDK;KEAESSPFVER;NLLHVTDTGVGMTR;DISTNYYASQK;EFEPLLNWMK;EGVKFDESEK;ELISNASDALDKIR;VFITDDFHDMMPK;IADDKYNDTFWK;RVFITDDFHDMMPK;EEASDYLELDTIK;LISLTDENALSGNEELTVK;EAVEKEFEPLLNWMK;KIADDKYNDTFWK;YSQFINFPIYVWSSK;LTESPCALVASQYG…	1;1;1;1;1;1;1;1;1;1;1;1;1;1;1;1;1;1;0;1;1;1;1;1;0;1;1;1;1;1;1;1;1;1;1;1;1;1;1;1	38	105	65339;159233;230474;239918;265239;265244;265251;265257;271602;271604;271607;271608;271611;279934;279937;279945;291724;291729;291730;291731;291735;291736;307488;313599;313600;313604;313606;316860;316861;316864;324962;329600;329620;329629;329634;402259;333701;333705;338266;338292;362357;365500;365506;410973;410975;410980;416250;416254;416255;416257;416925;416929;416953;418316;418325;418329;418334;4…	Endoplasmin OS=Homo sapiens OX=9606 GN=HSP90B1 PE=1 SV=1
205	sp|P62906|RL10A_HUMAN	24968.6	EVLHGNQR;AVDIPHMDIEALK;KYDAFLASESLIK;AVDIPHMDIEALKK	1;1;1;1	4	6	198222;198226;464973;533304;533307;556087	60S ribosomal protein L10a OS=Homo sapiens OX=9606 GN=RPL10A PE=1 SV=2
206	sp|P35606|COPB2_HUMAN	103260	VLPTIPK;LAEGAERDGK;HSEVQQANLK;IAYQLAVEAESEQK	1;1;1;1	4	4	221862;349658;384848;498099	Coatomer subunit beta' OS=Homo sapiens OX=9606 GN=COPB2 PE=1 SV=2
207	sp|P98160|PGBM_HUMAN	479234	ESIQASR;HQIVGSR;VQVSPER;VTVTSEGGR;AQIHGGILR;RPDGQPATR;LGTVPQFPR;NELLHFER;AHSSAGQQVAR;GSMGTSGEACR;AFAHLQVPER;TCESLGAGGYR;AGFFGDAMK;SPAYTLVWTR;ASYAQQPAESR;AAGVPSATITWR;SIVPQGGSHSLR;LNWGHIPSHPR;TPSGLYLGTCER;EDGRPVPSGTQQR;IAHVELADAGQYR;LLSGPYFWSLPSR;EQAWQRPDGQPATR;QPDFISFGLVGGRPEFR;IQVVVLSASDASPPPVK;LYIFQASPADAGQYVCR;VVGSSGTQEASVLVTIQQR;AELLVTEAPSKPITVTVEEQR;SQPGSTPLHGQPLVVLQGNNIILEHHVAQEPSPGQPSTFIVP…	1;1;1;1;1;1;1;1;1;1;1;1;1;1;1;1;1;1;1;1;1;1;1;1;1;1;1;1;1	29	43	116113;118527;125266;173898;204931;204937;222201;222203;222211;231273;253165;279396;279401;279722;303714;305065;305075;305076;306034;317093;323155;323158;398583;398591;332102;335207;364892;377131;395925;395928;399971;399972;420895;454058;454060;528157;531806;537174;537175;537285;633343;633347;734541	Basement membrane-specific heparan sulfate proteoglycan core protein OS=Homo sapiens OX=9606 GN=HSPG2 PE=1 SV=4
208	sp|Q8WXE0|CSKI2_HUMAN	127258	GPELMAIEGLENGEGPATAGPR	1	1	1	578962	Caskin-2 OS=Homo sapiens OX=9606 GN=CASKIN2 PE=1 SV=2
209	sp|P61224|RAP1B_HUMAN	21021.7	EQGQNLAR;KTPVPGK;LVVLGSGGVGK;YDPTIEDSYR;INVNEIFYDLVR;SALTVQFVQGIFVEK;VKDTDDVPMILVGNK;KQVEVDAQQCMLEILDTAGTEQFTAMR	1;1;1;1;1;1;1;1	8	11	179076;179083;179084;312345;326615;411563;475730;521291;521305;567611;697436	Ras-related protein Rap-1b OS=Homo sapiens OX=9606 GN=RAP1B PE=1 SV=1
210	sp|Q14203|DCTN1_HUMAN	142330	AIEMELR;NQELEVVR;QMEVAQANR;MQEQQADLQR;QLTAHLQDVNR;AEITDAEGLGLK;AESLQQEVEALK;VDELTTDLEILK;SPSAQLMEQVAQLK;AFLQGGQEATDIALLLR;VEAAQETVADYQQTIK;AKEEQQDDTVYMGK;RVEAAQETVADYQQTIK	1;1;1;1;1;1;1;1;1;1;1;1;1	13	13	151050;216545;247246;338958;357572;400944;436503;448353;485128;499845;552890;567104;581318	Dynactin subunit 1 OS=Homo sapiens OX=9606 GN=DCTN1 PE=1 SV=3
211	sp|Q9H0W9|CK054_HUMAN	35589.8	WLHFYEMK;IAEVGGVPYLLPLVNQK	1;1	2	2	384794;556294	Ester hydrolase C11orf54 OS=Homo sapiens OX=9606 GN=C11orf54 PE=1 SV=1
212	sp|P09104|ENOG_HUMAN	47563.1	YDLDFK;AAVPSGASTGIYEALELR;LDNLMLELDGTENK;YITGDQLGALYQDFVR	0;0;1;1	2	2	239081;497326;497327;497329;497333;497335;497340;504295;565062	Gamma-enolase OS=Homo sapiens OX=9606 GN=ENO2 PE=1 SV=3
213	sp|P13929|ENOB_HUMAN	47281.4	YDLDFK;TAIQAAGYPDK;IGAEVYHHLK;FMIELDGTENK;VVIGMDVAASEFYR;GNPTVEVDLHTAK;AAVPSGASTGIYEALELR;VNQIGSVTESIQACK;DATNVGDEGGFAPNILENNEALELLK;HIADLAGNPDLILPVPAFNVINGGSHAGNK	0;1;1;1;1;1;0;1;1;1	8	11	239081;379892;379894;387854;387867;421790;431373;445952;497326;497327;497329;497333;497335;497340;512435;512446;671750;691712	Beta-enolase OS=Homo sapiens OX=9606 GN=ENO3 PE=1 SV=5
214	sp|P06733|ENOA_HUMAN	47463.4	YDLDFK;AVEHINK;TIAPALVSK;LNVTEQEK;IGAEVYHNLK;LMIEMDGTENK;KLNVTEQEK;GNPTVEVDLFTSK;YISPDQLADLYK;AAVPSGASTGIYEALELR;LAMQEFMILPVGAANFR;IDKLMIEMDGTENK;DATNVGDEGGFAPNILENK;FTASAGIQVVGDDLTVTNPK;DYPVVSIEDPFDQDDWGAWQK;DATNVGDEGGFAPNILENKEGLELLK;SFIKDYPVVSIEDPFDQDDWGAWQK	0;1;1;1;1;1;1;1;1;0;1;1;1;1;1;1;1	15	35	239081;244433;244435;287294;315317;382290;382295;382299;417358;417363;428726;428727;428728;428730;453008;453009;453011;453012;458461;458464;458465;518407;518409;497326;497327;497329;497333;497335;497340;528671;566264;566265;583184;583190;583193;595730;653652;671471;688582;688585;702887;702889	Alpha-enolase OS=Homo sapiens OX=9606 GN=ENO1 PE=1 SV=2
215	sp|P30039|PBLD_HUMAN	32032.3	GGAAVVLEGTLTA;GEPGGQTQAFDFYSR	1;1	2	2	299960;459669	Phenazine biosynthesis-like domain-containing protein OS=Homo sapiens OX=9606 GN=PBLD PE=1 SV=2
216	sp|O43525|KCNQ3_HUMAN	97119.8	LDFLVDMHMQHMERLQVQVTEYYPTK	1	1	1	719734	Potassium voltage-gated channel subfamily KQT member 3 OS=Homo sapiens OX=9606 GN=KCNQ3 PE=1 SV=2
217	sp|Q9H853|TBA4B_HUMAN	27800.8	QIFHPEQLITGK	1	1	5	454141;454144;454153;454154;454155	Putative tubulin-like protein alpha-4B OS=Homo sapiens OX=9606 GN=TUBA4B PE=5 SV=2
218	sp|P78417|GSTO1_HUMAN	27815.1	HEVININLK;NKPEWFFK	1;1	2	2	363008;430659	Glutathione S-transferase omega-1 OS=Homo sapiens OX=9606 GN=GSTO1 PE=1 SV=2
219	sp|Q86UY8|NT5D3_HUMAN	63703.2	GAGARAATAAALR	1	1	1	298994	5'-nucleotidase domain-containing protein 3 OS=Homo sapiens OX=9606 GN=NT5DC3 PE=1 SV=1
220	sp|Q14677|EPN4_HUMAN	68254.8	TIDLGAAAHYTGDK	1	1	1	460286	Clathrin interactor 1 OS=Homo sapiens OX=9606 GN=CLINT1 PE=1 SV=1
221	sp|Q9NQ32|CK016_HUMAN	52641.4	QGVLLVEFEAPLVAGPK	1	1	1	547187	Uncharacterized protein C11orf16 OS=Homo sapiens OX=9606 GN=C11orf16 PE=2 SV=3
222	sp|P00966|ASSY_HUMAN	46768.1	VIAPWR;IDIVENR;TQDPAK;GQVYILGR;MPEFYNR;YVSHGATGK;KQVEIAQR;NDLMEYAK;NQAPPGLYTK;KVFIEDVSR;QHGIPIPVTPK;APNTPDILEIEFK;FELSCYSLAPQIK;EQGYDVIAYLANIGQK;FAELVYTGFWHSPECEFVR;DGTTHQTSLELFMYLNEVAGK;NPWSMDENLMHISYEAGILENPK	1;1;1;1;1;1;1;1;1;1;1;1;1;1;1;1;1	17	28	96840;149518;164909;174043;200216;295577;320107;320108;325317;366583;366588;366592;368029;393270;393271;473419;473420;492054;492057;550373;550375;550376;550377;612591;659626;668040;685670;685671	Argininosuccinate synthase OS=Homo sapiens OX=9606 GN=ASS1 PE=1 SV=2
223	sp|O95897|NOE2_HUMAN	51734.5	GMETLMR;LTGVSNPITVR;YQSNVVVK;FGSWMTDTMAPSADSR	1;1;1;1	4	4	137797;299014;303024;485210	Noelin-2 OS=Homo sapiens OX=9606 GN=OLFM2 PE=1 SV=2
224	sp|Q9C0I3|CCSE1_HUMAN	100229	EEPEFPEPSK	1	1	1	393612	Serine-rich coiled-coil domain-containing protein 1 OS=Homo sapiens OX=9606 GN=CCSER1 PE=2 SV=2
225	sp|P05981|HEPS_HUMAN	46047.9	WPWQVSLR;EWIFQAIK	0;1	1	1	260175;345886	Serine protease hepsin OS=Homo sapiens OX=9606 GN=HPN PE=1 SV=1
226	sp|O00151|PDLI1_HUMAN	36487.2	VAASIGNAQK;GCTDNLTLTVAR;CGTGIVGVFVK;VWSPLVTEEGK;SAMPFTASPASSTTAR;VTPPEGYEVVTVFPK;GHFFVEDQIYCEK;HPECYVCTDCGTNLK;MNLASEPQEVLHIGSAHNR;HRHPECYVCTDCGTNLK	1;1;1;1;1;1;1;1;1;1	10	11	313619;367488;380463;408132;438809;520463;522734;522740;564196;567716;612859	PDZ and LIM domain protein 1 OS=Homo sapiens OX=9606 GN=PDLIM1 PE=1 SV=4
227	sp|P22059|OSBP1_HUMAN	90201.9	ALWFER;DFLMLAQTHSK	1;1	2	2	128878;420029	Oxysterol-binding protein 1 OS=Homo sapiens OX=9606 GN=OSBP PE=1 SV=1
228	sp|Q13275|SEM3F_HUMAN	89504.6	SPEPQDQK	1	1	1	299281	Semaphorin-3F OS=Homo sapiens OX=9606 GN=SEMA3F PE=2 SV=2
229	sp|P21741|MK_HUMAN	16127.2	YNAQCQETIR;YKFENWGACDGGTGTK	1;1	2	3	352683;352685;593939	Midkine OS=Homo sapiens OX=9606 GN=MDK PE=1 SV=1
230	sp|Q16851|UGPA_HUMAN	57057.8	AHVDEFK;QELELSVK;GTVIIIANHGDR;GGTLTQYEGK;GLPDNISSVLNK;AMSQDGASQFQEVIR;NENTFLDLTVQQIEHLNK;TYNTDVPLVLMNSFNTDEDTKK	1;1;1;1;1;1;1;1	8	10	261622;261640;307430;346626;346635;352819;411051;461573;614053;674717	UTP--glucose-1-phosphate uridylyltransferase OS=Homo sapiens OX=9606 GN=UGP2 PE=1 SV=5
231	sp|A8MVU1|NCF1C_HUMAN	42034.4	TSGSEMALSTGDVVEVVEK	1	1	1	579153	Putative neutrophil cytosol factor 1C OS=Homo sapiens OX=9606 GN=NCF1C PE=5 SV=1
232	sp|Q14573|ITPR3_HUMAN	306802	MMEILR	1	1	1	117048	Inositol 1,4,5-trisphosphate receptor type 3 OS=Homo sapiens OX=9606 GN=ITPR3 PE=1 SV=2
233	sp|Q9NY65|TBA8_HUMAN	50727.8	GHYTVGK;EDAANNYAR;ESIDLVLDR;FDLMYAK;DVNVAIAAIK;TIQFVDWCPTGFK;LDHKFDLMYAK;AVCMLSNTTAIAEAWAR;IHFPLVTYAPIISAEK;VGINYQPPTVVPGGDLAK;AFVHWYVGEGMEEGEFSEAR;FDGALNVDLTEFQTNLVPYPR	1;0;1;0;1;0;0;0;1;0;0;0	4	4	218930;235707;254282;281654;281656;337758;502901;502902;505523;505529;505530;505533;512952;512953;512966;553944;559141;559142;559145;559147;559148;559149;559150;599195;606316;606317;606318;606319;606320;606321;608722;635451;635453;617374;617378;617381;643950;643951;643954	Tubulin alpha-8 chain OS=Homo sapiens OX=9606 GN=TUBA8 PE=1 SV=1
234	sp|P68366|TBA4A_HUMAN	50615.6	GHYTIGK;EDAANNYAR;EIIDPVLDR;FDLMYAK;EDMAALEK;DVNAAIAAIK;AVFVDLEPTVIDEIR;SIQFVDWCPTGFK;LDHKFDLMYAK;AVCMLSNTTAIAEAWAR;IHFPLATYAPVISAEK;VGINYQPPTVVPGGDLAK;AFVHWYVGEGMEEGEFSEAR;FDGALNVDLTEFQTNLVPYPR;AYHEQLSVAEITNACFEPANQMVK	0;0;1;0;0;1;1;0;0;0;0;0;0;0;0	3	7	225966;225970;225971;235707;259528;281654;281656;290294;290298;290303;326587;326590;326593;326594;473402;473409;499328;499330;505523;505529;505530;505533;512952;512953;512966;544835;544839;544843;544845;544847;588438;588441;559141;559142;559145;559147;559148;559149;559150;599195;606316;606317;606318;606319;606320;606321;608722;635451;635453;617374;617378;617381;643950;643951;643954;672380;672381;…	Tubulin alpha-4A chain OS=Homo sapiens OX=9606 GN=TUBA4A PE=1 SV=1
235	sp|Q71U36|TBA1A_HUMAN	50769.9	GHYTIGK;EDAANNYAR;EIIDLVLDR;FDLMYAK;EDMAALEK;DVNAAIATIK;AVFVDLEPTVIDEVR;TIQFVDWCPTGFK;LDHKFDLMYAK;AVCMLSNTTAIAEAWAR;IHFPLATYAPVISAEK;VGINYQPPTVVPGGDLAK;TIGGGDDSFNTFFSETGAGK;AFVHWYVGEGMEEGEFSEAR;FDGALNVDLTEFQTNLVPYPR;AYHEQLSVAEITNACFEPANQMVK	0;0;1;0;0;1;1;0;0;0;0;0;1;0;0;0	4	13	225966;225970;225971;235707;267482;267484;281654;281656;290294;290298;290303;338467;338470;338474;338476;470240;470243;470244;470248;502901;502902;505523;505529;505530;505533;512952;512953;512966;544835;544839;544843;544845;544847;588438;588441;559141;559142;559145;559147;559148;559149;559150;599195;592122;592124;592126;606316;606317;606318;606319;606320;606321;608722;635451;635453;617374;617378;…	Tubulin alpha-1A chain OS=Homo sapiens OX=9606 GN=TUBA1A PE=1 SV=1
236	sp|P62750|RL23A_HUMAN	17666.1	LDHYAIIK;KIEDNNTLVFIVDVK	1;1	2	2	320578;586325	60S ribosomal protein L23a OS=Homo sapiens OX=9606 GN=RPL23A PE=1 SV=1
237	sp|Q9BXJ1|C1QT1_HUMAN	32046.7	EQDQVWVR	1	1	1	254200	Complement C1q tumor necrosis factor-related protein 1 OS=Homo sapiens OX=9606 GN=C1QTNF1 PE=1 SV=1
238	sp|P06858|LIPL_HUMAN	53681.1	DFIDIESK;CNNLGYEINK;REPDSNVIVVDWLSR;AQEHYPVSAGYTK;LSPDDADFVDVLHTFTR;ITGLDPAGPNFEYAEAPSR	1;1;1;1;1;1	6	9	317939;402617;492038;524875;524880;534346;534347;549208;549213	Lipoprotein lipase OS=Homo sapiens OX=9606 GN=LPL PE=1 SV=1
239	sp|P00488|F13A_HUMAN	83709.8	TAFGGR;LSITFR;SSENPVR;VEYVIGR;AQMDLSGR;YPQENK;VDHHTDK;LSIQSSPK;VGSAMVNAK;LIASMSSDSLR;CGPASVQAIK;HVYGELDVQIQR;LALETALMYGAK;KLIASMSSDSLR;MYVAVWTPYGVLR;STVLTIPEIIIK;KPLNTEGVMK;ETFDVTLEPLSFK;QIGGDGMMDITDTYK;GTYIPVPIVSELQSGK;DGTHVVENVDATHIGK;VDHHTDKYENNK;SNVDMDFEVENAVLGK;NVWVHLDGPGVTRPMK;KETFDVTLEPLSFK;ETFDVTLEPLSFKK;GVNLQEFLNVTSVHLFK;KDGTHVVENVDATHIGK;KETFDVTLEPLSFKK;SWSYGQFEDGILDTCLYVMDR;AVPPNNSNAAE…	1;1;1;1;1;1;1;1;1;1;1;1;1;1;1;1;1;1;1;1;1;1;1;1;1;1;1;1;1;1;1;1;1;1;1;1	36	147	44864;95247;95249;115186;115187;115197;136759;136763;136766;257520;159651;159656;159658;159661;167212;167213;167215;227499;227511;264611;264613;264618;268585;268590;268591;268592;268593;268594;268596;276397;276400;309695;309696;309699;309702;309705;309706;309709;317829;317834;344135;403454;403458;466259;466262;466265;466267;466270;466271;417436;417438;417441;417442;421887;479793;479794;479795;425…	Coagulation factor XIII A chain OS=Homo sapiens OX=9606 GN=F13A1 PE=1 SV=4
240	sp|Q6NUI1|C144L_HUMAN	23948.6	MASWGGEK	1	1	1	271072	Putative coiled-coil domain-containing protein 144 N-terminal-like OS=Homo sapiens OX=9606 GN=CCDC144NL PE=5 SV=1
241	sp|Q05193|DYN1_HUMAN	97728.1	TIGVITK;GISPVPINLR;SSVLENFVGR;LQSQLLSIEK	1;1;1;1	4	5	202798;257992;257996;277414;386007	Dynamin-1 OS=Homo sapiens OX=9606 GN=DNM1 PE=1 SV=2
242	sp|Q9C0C9|UBE2O_HUMAN	142613	TTDIVIR;LLFSHDLVSGR	1;1	2	2	126581;338024	(E3-independent) E2 ubiquitin-conjugating enzyme OS=Homo sapiens OX=9606 GN=UBE2O PE=1 SV=3
243	sp|P48507|GSH0_HUMAN	31031.9	QFDIQLLTHNDPK;EFPDVLECTVSHAVEK	1;1	2	2	495625;565228	Glutamate--cysteine ligase regulatory subunit OS=Homo sapiens OX=9606 GN=GCLM PE=1 SV=1
244	sp|O95747|OXSR1_HUMAN	58253.1	KTFVGTPCWMAPEVMEQVR	1	1	1	628595	Serine/threonine-protein kinase OSR1 OS=Homo sapiens OX=9606 GN=OXSR1 PE=1 SV=1
245	sp|P04196|HRG_HUMAN	60492.2	QIGSVYR;IADAHLDR;DGYLFQLLR;HPNVFGFCR;RDGYLFQLLR;GGEGTGYFVDFSVR;RPSEIVIGQCK;DSPVLIDFFEDTER;YKEENDDFASFR;KYWNDCEPPDSR;DSPVLIDFFEDTERYR;ADLFYDVEALDLESPK;SGFPQVSMFFTHTFPK;GEVLPLPEANFPSFPLPHHK;DHHHPHKPHEHGPPPPPDER;HPLKPDNQPFPQSVSESCPGK;KGEVLPLPEANFPSFPLPHHK;NLVINCEVFDPQEHENINGVPPHLGHPFHWGGHER	1;1;1;1;1;1;1;1;1;1;1;1;1;1;1;1;1;1	18	431	129684;129686;129689;250103;176214;176220;176223;176226;176228;176230;176235;176238;176241;176243;176244;176245;176247;176249;176250;176251;176252;176253;176256;176257;176260;176261;176262;176264;176274;285384;285391;285398;285402;285407;285408;285410;285411;285412;285413;285414;285415;285417;285419;285420;285423;285427;377263;377269;377270;377274;289309;289310;289314;289316;289319;289322;289326;…	Histidine-rich glycoprotein OS=Homo sapiens OX=9606 GN=HRG PE=1 SV=1
246	sp|P19021|AMD_HUMAN	109101	ANILYAWAR;IVQFSPSGK;GSGGLNLGNFFASR;TIPPEANIPIPVK;IPVDEEAFVIDFKPR;QSPQLPQAFYPVGHPVDVSFGDLLAAR	1;1;1;1;1;1	6	6	263229;316387;387980;448364;549072;667344	Peptidyl-glycine alpha-amidating monooxygenase OS=Homo sapiens OX=9606 GN=PAM PE=1 SV=2
247	sp|P0DMM9|ST1A3_HUMAN	34270.1	ILEFVGR;TTFTVAQNER;AHPEPGTWDSFLEK;THPVLYLFYEDMK;SHLPLALLPQTLLDQK	0;0;1;0;1	2	2	135600;135607;303200;506804;518579;551420	Sulfotransferase 1A4 OS=Homo sapiens OX=9606 GN=SULT1A4 PE=1 SV=1
248	sp|P50225|ST1A1_HUMAN	34239.2	APIFMR;ILEFVGR;VPFLEFK;TTFTVAQNER;APGIPSGMETLK;VHPEPGTWDSFLEK;THPVLYLFYEDMK;DVAVSYYHFYHMAK;THLPLALLPQTLLDQK;YFAEALGPLQSFQARPDDLLISTYPK	1;0;1;0;1;1;0;1;1;1	7	8	94263;135600;135607;278181;278184;303200;396691;514606;518579;537426;554258;686998	Sulfotransferase 1A1 OS=Homo sapiens OX=9606 GN=SULT1A1 PE=1 SV=3
249	sp|O00194|RB27B_HUMAN	24802.3	LLALGDSGVGK;VHLQLWDTAGQER;YGIPYFETSAATGQNVEK	1;1;1	3	4	343839;343841;430289;586140	Ras-related protein Rab-27B OS=Homo sapiens OX=9606 GN=RAB27B PE=1 SV=4
250	sp|Q8WZA0|LZIC_HUMAN	21520.1	VEILTALR;LAEMDRDLMVGK	1;1	2	3	178552;178553;445243	Protein LZIC OS=Homo sapiens OX=9606 GN=LZIC PE=1 SV=1
251	sp|A1L4H1|SRCRL_HUMAN	168073	LEVWHGGR	1	1	1	198747	Soluble scavenger receptor cysteine-rich domain-containing protein SSC5D OS=Homo sapiens OX=9606 GN=SSC5D PE=1 SV=3
252	sp|P02730|B3AT_HUMAN	101995	FIFEDQIRPQDREELLR	1	1	1	586149	Band 3 anion transport protein OS=Homo sapiens OX=9606 GN=SLC4A1 PE=1 SV=3
253	sp|P25398|RS12_HUMAN	14886.6	DVIEEYFK;LVEALCAEHQINLIK	1;1	2	2	348602;543176	40S ribosomal protein S12 OS=Homo sapiens OX=9606 GN=RPS12 PE=1 SV=3
254	sp|Q15428|SF3A2_HUMAN	49320.4	TGSGGVASSSESNR	1	1	1	357938	Splicing factor 3A subunit 2 OS=Homo sapiens OX=9606 GN=SF3A2 PE=1 SV=2
255	sp|Q14393|GAS6_HUMAN	76854.5	LAVLER;LELQLR;LVAEFDFR;MFSGTPVIR;DLVQPINPR;IAVAGDLFQPER;LLDLDEAAYK;GQSEVSAAQLQER;AVPLSVALVDYHSTK;GSFYPGSGFAFYSLDYMR;SPVLTFAGGLPDVPVTSAPVTAFYR	1;1;1;1;1;1;1;1;1;1;1	11	13	81032;108750;221654;227541;250031;365843;384084;389655;389656;389657;503206;560832;635887	Growth arrest-specific protein 6 OS=Homo sapiens OX=9606 GN=GAS6 PE=1 SV=3
256	sp|P20742|PZP_HUMAN	165224	TFAQAR;YGAATFTR;GVPIPNK;IAQWQSLK;AVGYLITGYQR;ATVLNYLPK;VVSVDENFRPR;SSGSLLNNAIK;ISEITNIVSK;SLFTDLVAEK;HQDGSYSTFGER;QTLSWTVTPK;ASPAFLASQNTK;FEIENCLANK;DLFHCVSFTLPR;NELIPLIYLENPR;MLQITNTGFEMK;SGTHTLPVESGDMK;TLLVEAEGIEQEK;NQGNTWLTAFVLK;NELIPLIYLENPRR;EILNSLDKEAVK;NALFCLESAWNVAK;GSFALSFPVESDVAPIAR;MVSGFIPLKPTVK;IQHPFTVEEFVLPK;AGAFCLSEDAGLGISSTASLR;QAMGELSELSFHYLIMAK;LEAGINQLSFPLSSEPIQGSYR;QQNAQGGFSSTQ…	0;0;0;1;1;0;1;0;1;1;1;1;1;1;1;1;1;1;1;0;1;1;1;1;0;1;0;1;1;1	22	43	78583;163641;198970;198974;320987;320988;336625;339599;339603;339606;339607;366494;366502;366508;371335;371337;371345;371353;376749;384913;384915;446667;386377;386379;405465;405466;406170;406173;412677;439317;439318;499203;454824;454829;466674;466744;466749;474971;474973;474974;474975;474976;479976;500165;509393;509395;512413;512415;512416;515866;515869;515872;525827;525828;525830;525835;564245;6…	Pregnancy zone protein OS=Homo sapiens OX=9606 GN=PZP PE=1 SV=4
257	sp|P01023|A2MG_HUMAN	164595	VIFIR;TFAQAR;SDIAPVAR;YGAATFTR;TTVMVK;GVPIPNK;GEAFTLK;FQVDNNNR;SLNEEAVK;QGIPFFGQVR;TGTHGLLVK;LPPNVVEESAR;ATVLNYLPK;AIGYLNTGYQR;VGFYESDVMGR;VTAAPQSVCALR;FEVQVTVPK;SSGSLLNNAIK;DLKPAIVK;QTVSWAVTPK;SASNMAIVDVK;HYDGSYSTFGER;YDVENCLANK;LVHVEEPHTETVR;NALFCLESAWK;NEDSLVFVQTDK;DMYSFLEDMGLK;NQGNTWLTAFVLK;AAQVTIQSSGTFSSK;TAQEGDHGSHVYTK;VTGEGCVYLQTSLK;IAQWQSFQLEGGLK;TEVSSNHVLIYLDK;MVSGFIPLKPTVK;TEHPFTVEEFVLP…	1;0;1;0;1;0;1;1;1;1;1;1;0;1;1;1;1;0;1;1;1;1;1;1;1;1;1;0;1;1;1;1;1;0;1;1;1;1;1;1;1;0;1;1;1;1;1;1;1;1;1;1;1;1;1;1	48	164	60341;60346;78583;132297;132311;132315;132317;163641;175012;198970;198974;220782;226883;226884;226887;282700;282701;282704;295560;298312;298316;298317;324557;324562;324563;324564;324565;324568;339599;339603;339606;339607;342192;342194;342203;342204;342209;343934;343938;411817;411824;348972;348975;348978;350158;350165;350166;350168;350171;371335;371337;371345;374129;374132;375179;379895;379896;379…	Alpha-2-macroglobulin OS=Homo sapiens OX=9606 GN=A2M PE=1 SV=3
258	sp|Q9Y3I0|RTCB_HUMAN	55670	GGGVGGFLPAMK	1	1	1	367296	tRNA-splicing ligase RtcB homolog OS=Homo sapiens OX=9606 GN=RTCB PE=1 SV=1
259	sp|Q7LBR1|CHM1B_HUMAN	22134.2	HLFNLK	1	1	1	223680	Charged multivesicular body protein 1b OS=Homo sapiens OX=9606 GN=CHMP1B PE=1 SV=1
260	sp|Q13107|UBP4_HUMAN	109960	KHQQATK	1	1	1	359130	Ubiquitin carboxyl-terminal hydrolase 4 OS=Homo sapiens OX=9606 GN=USP4 PE=1 SV=3
261	sp|Q92743|HTRA1_HUMAN	52148.9	LPVLLLGR;ADIALIK;FLTESHDR;MMSLTSSK;SAPLAAGCPDR;KFLTESHDR;IAPAVVHIELFR;YNFIADVVEK;VTAGISFAIPSDK;EVPVASGSGFIVSEDGLIVTNAHVVTNK;SSELRPGEFVVAIGSPFSLQNTVTTGIVSTTQR	1;1;1;1;1;1;1;1;1;1;1	11	15	161566;161567;209395;225798;280295;280550;379309;380199;380200;396048;458806;424698;680107;704464;704466	Serine protease HTRA1 OS=Homo sapiens OX=9606 GN=HTRA1 PE=1 SV=1
262	sp|O00602|FCN1_HUMAN	35494.3	VVGLEGSDK;MDGSVDFYR;GDAGQSQSCATGPR;VDLVDFEGNHQFAK;QGFGSQLGEFWLGNDNIHALTAQGSSELR	1;1;1;1;1	5	10	289056;289072;366771;366772;386698;508300;508301;508317;508337;684695	Ficolin-1 OS=Homo sapiens OX=9606 GN=FCN1 PE=1 SV=2
263	sp|Q9UHG3|PCYOX_HUMAN	56984.9	TLLETLQK;IFSQETLTK;FLNEMIAPVMR;LVCSGLLQASK;IDLFEREEVGGR;MYEVVYQIGTETR;MHMWVEDVLDK;SDFYDIVLVATPLNR;IAIIGAGIGGTSAAYYLR;YQSHDYAFSSVEK;SNLISGSVMYIEEK;KPWLAYPHYKPPEK;LATMMVQGQEYEAGGSVIHPLNLHMK	1;1;1;1;1;1;1;1;1;1;1;1;1	13	26	307454;358096;358110;367535;367542;390169;394094;440623;440627;440629;500311;500322;452209;475454;535753;487159;487161;493397;495854;495855;495856;495860;621704;681319;681323;681327	Prenylcysteine oxidase 1 OS=Homo sapiens OX=9606 GN=PCYOX1 PE=1 SV=3
264	sp|O14558|HSPB6_HUMAN	17164	VVGEHVEVHAR	1	1	1	332867	Heat shock protein beta-6 OS=Homo sapiens OX=9606 GN=HSPB6 PE=1 SV=2
265	sp|Q14914|PTGR1_HUMAN	36056.8	GGETVMVNAAAGAVGSVVGQIAK	1	1	1	603770	Prostaglandin reductase 1 OS=Homo sapiens OX=9606 GN=PTGR1 PE=1 SV=2
266	sp|P22352|GPX3_HUMAN	25747	QAALGVK;TTVSNVK;MDILSYMR;FYTFLK;LFWEPMK;FLVGPDGIPIMR;NSCPPTSELLGTSDR;QEPGENSEILPTLK;LFWEPMKVHDIR;YVRPGGGFVPNFQLFEK;MDCHGGISGTIYEYGALTIDGEEYIPFK	1;1;1;1;1;1;1;1;1;1;1	11	86	179333;212256;212264;238341;238342;238343;238344;238345;238348;238349;238350;238354;238356;246414;246422;246429;246431;246435;343057;343064;343065;343066;343072;349233;248100;248106;248107;248109;248110;248113;248115;309747;309777;365477;365478;365479;365480;365481;365482;365483;365484;365485;365486;365487;365488;365490;365491;365492;365494;370784;370787;370791;370793;452558;452559;452561;452563;…	Glutathione peroxidase 3 OS=Homo sapiens OX=9606 GN=GPX3 PE=1 SV=2
267	sp|P31939|PUR9_HUMAN	65070.5	LDFNLIR;TGLVEFAR	1;1	2	2	165999;166922	Bifunctional purine biosynthesis protein PURH OS=Homo sapiens OX=9606 GN=ATIC PE=1 SV=3
268	sp|Q9Y613|FHOD1_HUMAN	127310	LEHLFESR;HLGTAGTDVDLR;TQLVLYENALK	1;1;1	3	3	239546;341844;482717	FH1/FH2 domain-containing protein 1 OS=Homo sapiens OX=9606 GN=FHOD1 PE=1 SV=3
269	sp|P63098|CANB1_HUMAN	19383.6	DTQLQQIVDK	1	1	1	393469	Calcineurin subunit B type 1 OS=Homo sapiens OX=9606 GN=PPP3R1 PE=1 SV=2
270	sp|Q9H159|CAD19_HUMAN	87443.4	AQVIDIATGR;NHHVPEQLMK;LLGAGAGSTFIIDER;YHTEASTTFIK;ELQDEYWVIIQAK;KVDFEHQNHYGIR;MDRELQDEYWVIIQAK	1;1;1;1;1;1;1	7	10	246149;404893;420026;420032;422113;512713;514879;514882;514883;596509	Cadherin-19 OS=Homo sapiens OX=9606 GN=CDH19 PE=2 SV=1
271	sp|P30041|PRDX6_HUMAN	25115.2	LAPEFAK;LPFPIIDDR;VVFVFGPDK;DFTPVCTTELGR;VVFVFGPDKK;DGDSVMVLPTIPEEEAK;LIALSIDSVEDHLAWSK;VATPVDWKDGDSVMVLPTIPEEEAK	1;1;1;1;1;1;1;1	8	14	226013;267437;267443;267444;334919;387667;441931;559990;559991;571897;571898;571899;687714;687715	Peroxiredoxin-6 OS=Homo sapiens OX=9606 GN=PRDX6 PE=1 SV=3
272	sp|P16401|H15_HUMAN	22548.5	GTLVQTK;ALAAGGYDVEK;KATGPPVSELITK	0;1;1	2	2	211075;368279;495925	Histone H1.5 OS=Homo sapiens OX=9606 GN=HIST1H1B PE=1 SV=3
273	sp|P16403|H12_HUMAN	21333.7	GTLVQTK;ALAAAGYDVEK;ASGPPVSELITK;KASGPPVSELITK	0;1;1;1	3	3	211075;372396;396327;492166	Histone H1.2 OS=Homo sapiens OX=9606 GN=HIST1H1C PE=1 SV=2
274	sp|P50053|KHK_HUMAN	32997.6	WIHIEGR;LLHSDAFPPPR;GVDVSQVAWQSK;TIVLHDTSLPDVSATDFEK	1;1;1;1	4	5	176289;340154;340159;424140;604114	Ketohexokinase OS=Homo sapiens OX=9606 GN=KHK PE=1 SV=2
275	sp|Q8NEZ4|KMT2C_HUMAN	548252	YAVFPK	1	1	1	198926	Histone-lysine N-methyltransferase 2C OS=Homo sapiens OX=9606 GN=KMT2C PE=1 SV=3
276	sp|Q13637|RAB32_HUMAN	25191.8	CDQNK;LQLWDIAGQER	0;1	1	1	167246;370199	Ras-related protein Rab-32 OS=Homo sapiens OX=9606 GN=RAB32 PE=1 SV=3
277	sp|Q07954|LRP1_HUMAN	523132	FLLYAR;IGMDGSSR;LSVIGSIR;SDAIYSAR;CDQNK;TVLVSSGLR;AGTSPGTPNR;AWMDGSHR;ADGSGSVVLR;TACGVGEFR;HVGSNMK;GGHLCSCAR;CEYDGSHR;DIFVTSK;TGIGVQLK;IEAASMSGAGR;LDGLCIPLR;GGDPHSCK;AITVHPEK;GGALHIYHQR;NVIALAFDYR;SGFSLGSDGK;DQITCISK;GIPLDPNDK;GVGGAPPTVTLLR;SERPPIFEIR;IDAMDVHVK;YDGSGHMEVLR;TTLLAGDIEHPR;LYWVDAFYDR;EYAGYLLYSER;GVTHLNISGLK;GDYSVLVPGLR;HTVDQTRPGAFER;TVSCACPHLMK;VFFTDYGQIPK;GPVGLAIDFPESK;IVFPHGITLDLVS…	1;1;1;1;0;1;1;1;1;1;1;1;1;1;1;1;1;1;1;1;1;1;1;1;1;1;1;1;1;1;1;1;1;1;1;1;1;1;1;1;1;1;1;1;1;1;1;1;1;1;1;1;1;1;1;1;1;1;1;1;1;1;1;1;1;1;1;1;1;1	69	116	113459;113460;129478;141114;162132;167246;187126;187128;200752;200759;201641;201642;201644;202528;221540;224140;232406;235671;244095;246716;248795;252822;267633;267635;285079;285083;296688;310742;310744;391838;311680;317098;318832;335277;335279;335287;338027;338029;342716;345526;368223;368224;375547;379695;441491;381001;390173;418307;418311;424092;427494;427523;431995;431999;432002;434550;436922;…	Prolow-density lipoprotein receptor-related protein 1 OS=Homo sapiens OX=9606 GN=LRP1 PE=1 SV=2
278	sp|Q9HCN8|SDF2L_HUMAN	23793.7	LTHVLTGK	1	1	1	272570	Stromal cell-derived factor 2-like protein 1 OS=Homo sapiens OX=9606 GN=SDF2L1 PE=1 SV=2
279	sp|O60462|NRP2_HUMAN	106114	GVIIQGAR;LQSDSQR;QGAGFSLR;WTPQQSR;LHAPLLTR;WSPAGIGMR;EYLQVDLR;GGDSITAVEAR;LISPPVHLPR;YDFIEIR;DWEYIQDPR;TTWASSSSPNDR;LFEGNMHYDTPDIR;IVLNFNPHFEIEK;VFQANNDATEVVLNK;IPQAQPGEEWLQVDLGTPK;YYLVHQEPLENFQCNVPLGMESGR	1;1;1;1;1;1;1;1;1;1;1;1;1;1;1;1;1	17	22	124976;124977;135347;136711;172244;182072;210077;210079;242804;262237;287263;312122;329000;362750;362752;471484;531889;503204;520442;607150;607151;683232	Neuropilin-2 OS=Homo sapiens OX=9606 GN=NRP2 PE=1 SV=3
280	sp|P02100|HBE_HUMAN	16231.5	AAVTSLWSK;LLVVYPWTQR;VLTSFGDAIK;MNVEEAGGEALGR	1;0;1;1	3	3	316386;349684;349686;349689;349690;349693;351670;371153	Hemoglobin subunit epsilon OS=Homo sapiens OX=9606 GN=HBE1 PE=1 SV=2
281	sp|P02042|HBD_HUMAN	16141.3	TAVNALWGK;LLVVYPWTQR;VVAGVANALAHK;VLGAFSDGLAHLDNLK;KVLGAFSDGLAHLDNLK;FFESFGDLSSPDAVMGNPK	1;0;0;0;0;1	2	3	314811;349684;349686;349689;349690;349693;383812;383813;383815;383816;522368;522370;594856;594858;597631;597632	Hemoglobin subunit delta OS=Homo sapiens OX=9606 GN=HBD PE=1 SV=2
282	sp|P68871|HBB_HUMAN	16084.3	SAVTALWGK;LLVVYPWTQR;VNVDEVGGEALGR;VVAGVANALAHK;EFTPPVQAAYQK;VLGAFSDGLAHLDNLK;KVLGAFSDGLAHLDNLK;FFESFGDLSTPDAVMGNPK;GTFATLSELHCDKLHVDPENFR	1;0;1;0;1;0;0;1;1	5	17	301318;301319;301320;301332;349684;349686;349689;349690;349693;365144;365182;365185;365186;383812;383813;383815;383816;445463;522368;522370;594856;594858;599697;599698;599703;599706;599707;599709;601995;659907	Hemoglobin subunit beta OS=Homo sapiens OX=9606 GN=HBB PE=1 SV=2
283	sp|P22223|CADH3_HUMAN	91856.8	LTVTDLDAPNSPAWR;YEAHVPENAVGHEVQR;ETGWLLLNKPLDREEIAK	1;1;1	3	3	458653;504505;638536	Cadherin-3 OS=Homo sapiens OX=9606 GN=CDH3 PE=1 SV=2
284	sp|P51693|APLP1_HUMAN	72797.4	FLHQER;LVETHATR;MNPLEQYER;VEQATQAIPMER;HYQHVAAVDPEK;FQVHTHLQVIEER;QALNEHFQSILQTLEEQVSGER	0;1;1;1;1;1;1	6	8	132688;132690;132692;184642;184645;309610;382218;449357;452991;452994;635187	Amyloid-like protein 1 OS=Homo sapiens OX=9606 GN=APLP1 PE=1 SV=3
285	sp|P05067|A4_HUMAN	87896.4	HFEHVR;FLHQER;SQVMTHLR;HVFNMLK;QQLVETHMAR;WDSDPSGTK;AVIQHFQEK;WYFDVTEGK;EQNYSDDVLANMISEPR;MDVCETHLHWHTVAK;YLETPGDENEHAHFQK;STNLHDYGMLLPCGIDK	1;0;1;1;1;1;1;1;1;1;1;1	11	20	130420;132688;132690;132692;208779;208788;208792;282257;282258;325325;325328;325331;329058;370297;382466;543275;543280;565730;574878;574879;578461;578480;615070	Amyloid-beta precursor protein OS=Homo sapiens OX=9606 GN=APP PE=1 SV=3
286	sp|O95373|IPO7_HUMAN	120733	ENIVEAIIHSPELIR;NPVWYQALTHGLNEEQR	1;1	2	2	478369;559231	Importin-7 OS=Homo sapiens OX=9606 GN=IPO7 PE=1 SV=1
287	sp|P62491|RB11A_HUMAN	24474.4	GAVGALLVYDIAK	1	1	1	419780	Ras-related protein Rab-11A OS=Homo sapiens OX=9606 GN=RAB11A PE=1 SV=3
288	sp|P20774|MIME_HUMAN	34225	DFADIPNLR;LEGNPIVLGK;EKETVIIPNEK;RLDFTGNLIEDIEDGTFSK	1;1;1;1	4	5	254667;347766;347770;484912;616094	Mimecan OS=Homo sapiens OX=9606 GN=OGN PE=1 SV=1
289	sp|Q6PKG0|LARP1_HUMAN	123815	HSVVAGGGGGEGR	1	1	1	291701	La-related protein 1 OS=Homo sapiens OX=9606 GN=LARP1 PE=1 SV=2
290	sp|Q03721|KCNC4_HUMAN	70730.5	SEETSPRDSTCSDTSPPAR	1	1	1	563618	Potassium voltage-gated channel subfamily C member 4 OS=Homo sapiens OX=9606 GN=KCNC4 PE=1 SV=2
291	sp|P84077|ARF1_HUMAN	20722.7	DAVLLVFANK;NISFTVWDVGGQDK;QDLPNAMNAAEITDK	1;1;1	3	5	366989;366990;494909;511710;511713	ADP-ribosylation factor 1 OS=Homo sapiens OX=9606 GN=ARF1 PE=1 SV=2
292	sp|P55036|PSMD4_HUMAN	40921.3	LHTVQPK;IIAFVGSPVEDNEKDLVK	1;1	2	2	250553;620434	26S proteasome non-ATPase regulatory subunit 4 OS=Homo sapiens OX=9606 GN=PSMD4 PE=1 SV=1
293	sp|O14786|NRP1_HUMAN	104305	ATHGGLGLR;LYQVIFEGEIGK;LEIWDGFPDVGPHIGR;YDRLEIWDGFPDVGPHIGR;TGPIQDHTGDGNFIYSQADENQK	1;1;1;1;1	5	5	161879;450005;498033;592872;655604	Neuropilin-1 OS=Homo sapiens OX=9606 GN=NRP1 PE=1 SV=3
294	sp|Q15181|IPYR_HUMAN	33077.3	DKDFAIDIIK;GYIWNYGAIPQTWEDPGHNDK	1;1	2	2	453069;649126	Inorganic pyrophosphatase OS=Homo sapiens OX=9606 GN=PPA1 PE=1 SV=2
295	sp|P62333|PRS10_HUMAN	44412.2	FSEGTSADR;IHAGPITK;EVIELPLTNPELFQR;ADHDFVVQEDFMK	1;1;1;1	4	5	207700;258011;495634;495660;498365	26S proteasome regulatory subunit 10B OS=Homo sapiens OX=9606 GN=PSMC6 PE=1 SV=1
296	sp|P23588|IF4B_HUMAN	69149.3	VAPAQPSEEGPGR;TGSESSQTGTSTTSSR	1;1	2	3	357504;436290;436292	Eukaryotic translation initiation factor 4B OS=Homo sapiens OX=9606 GN=EIF4B PE=1 SV=2
297	sp|Q99615|DNJC7_HUMAN	57185	ALMHHPDR;EALGDAQQSVR	1;1	2	2	211374;306505	DnaJ homolog subfamily C member 7 OS=Homo sapiens OX=9606 GN=DNAJC7 PE=1 SV=2
298	sp|Q15413|RYR3_HUMAN	557772	SILGMPDTVEDMCPDIPQLEGLMK	1	1	1	669234	Ryanodine receptor 3 OS=Homo sapiens OX=9606 GN=RYR3 PE=1 SV=3
299	sp|P49321|NASP_HUMAN	85453.2	SLLELAR;SIEVIENR;SGNVAELALK;EAQLYAAQAHLK	1;1;1;1	4	4	120087;201978;332614;435814	Nuclear autoantigenic sperm protein OS=Homo sapiens OX=9606 GN=NASP PE=1 SV=2
300	sp|O95831|AIFM1_HUMAN	67126	SATEQSGTGIR;VEHHDHAVVSGR	1;1	2	2	276733;374224	Apoptosis-inducing factor 1, mitochondrial OS=Homo sapiens OX=9606 GN=AIFM1 PE=1 SV=1
301	sp|A0A075B6K5|LV39_HUMAN	12420.1	DSNRPSGIPER	1	1	1	331347	Immunoglobulin lambda variable 3-9 OS=Homo sapiens OX=9606 GN=IGLV3-9 PE=3 SV=1
302	sp|Q86UD1|OAF_HUMAN	31220.8	ALILGELEK;SYSFDFYVPQR;QVGDHGKPCVCR;KPDGTLVSFTADFK;KPDGTLVSFTADFKK	1;1;1;1;1	5	14	326603;326604;326605;326609;391122;391123;453450;454765;544187;544189;544191;544196;544199;608142	Out at first protein homolog OS=Homo sapiens OX=9606 GN=OAF PE=2 SV=1
303	sp|P29074|PTN4_HUMAN	106909	YQYFLQIK	1	1	1	371047	Tyrosine-protein phosphatase non-receptor type 4 OS=Homo sapiens OX=9606 GN=PTPN4 PE=1 SV=1
304	sp|Q15365|PCBP1_HUMAN	37969.1	QGANINEIR;AFAMIIDK;INISEGNCPER;IITLTGPTNAIFK;LVVPATQCGSLIGK;ESTGAQVQVAGDMLPNSTER	1;1;1;1;1;1	6	7	231188;291154;354990;448361;462885;565319;565324	Poly(rC)-binding protein 1 OS=Homo sapiens OX=9606 GN=PCBP1 PE=1 SV=2
305	sp|Q7L014|DDX46_HUMAN	117785	KGELMENDQDAMEYSSEEEEVDLQTALTGYQTK	1	1	1	731054	Probable ATP-dependent RNA helicase DDX46 OS=Homo sapiens OX=9606 GN=DDX46 PE=1 SV=2
306	sp|Q13683|ITA7_HUMAN	130103	GAVVILR;IVTCAHR	1;1	2	2	91110;148518	Integrin alpha-7 OS=Homo sapiens OX=9606 GN=ITGA7 PE=1 SV=3
307	sp|O60844|ZG16_HUMAN	18288.3	DSGTSFNAVPLHPNTVLR	1	1	1	528924	Zymogen granule membrane protein 16 OS=Homo sapiens OX=9606 GN=ZG16 PE=1 SV=2
308	sp|Q86YV6|MYLK4_HUMAN	44860.7	IIDFGLAR	1	1	1	173609	Myosin light chain kinase family member 4 OS=Homo sapiens OX=9606 GN=MYLK4 PE=1 SV=2
309	sp|Q9NY15|STAB1_HUMAN	286914	CLHSHAEALR;TIGQILASTEAFSR;QHIIAGQHILEDTR;AHFLQGALFEEELAR	1;1;1;1	4	5	317014;317017;413251;451986;477649	Stabilin-1 OS=Homo sapiens OX=9606 GN=STAB1 PE=1 SV=3
310	sp|O76071|CIAO1_HUMAN	38824.2	LASCSDDR	1	1	1	183038	Probable cytosolic iron-sulfur protein assembly protein CIAO1 OS=Homo sapiens OX=9606 GN=CIAO1 PE=1 SV=1
311	sp|P07225|PROS_HUMAN	77108.7	QGASGIK;NEHTSK;VYFAGFPR;SWNLMK;QLAVLDK;FRLPEISR;FSAEFDFR;QSTNAYPDLR;SFQTGLFTAAR;HCLVTVEK;NGFVMLSNK;AHSCPSVWK;IETISHEDLQR;NNLELSTPLK;CEFDINECK;NGFVMLSNKK;VESELIKPINPR;SQDILLSVENTVIYR;QNKHCLVTVEK;QGASGIKEIIQEK;KVESELIKPINPR;IQALSLCSDQQSHLEFR;SCEVVSVCLPLNLDTK;NIPGDFECECPEGYR;ASFTCTCKPGWQGEK;DVDECSLKPSICGTAVCK;NNLELSTPLKIETISHEDLQR;SCVNAIPDQCSPLPCNEDGYMSCK;DCKDVDECSLKPSICGTAVCK;EAVMDINKPGPLFKPENGLLET…	1;1;1;1;1;1;1;1;1;1;1;1;1;1;1;1;1;1;1;1;1;1;1;1;1;1;1;1;1;1;1	31	336	165574;165582;165594;165595;165599;165604;165611;165615;165626;193750;193759;193775;200301;200305;200311;200315;200316;200317;200320;200323;200325;200326;200328;200329;200330;200331;200332;200333;200335;200336;200337;200339;200341;200344;200345;200346;200348;200352;200354;200356;227624;227640;231716;231722;231728;231730;231732;231733;231734;231739;231742;231744;231747;231753;231754;231755;231769;…	Vitamin K-dependent protein S OS=Homo sapiens OX=9606 GN=PROS1 PE=1 SV=1
312	sp|P61163|ACTZ_HUMAN	42682.9	IDIAGR;IWQYVYSK;VMAGALEGDIFIGPK;AQYYLPDGSTIEIGPSR;DQLQTFSEEHPVLLTEAPLNPR	1;1;1;1;1	5	8	58912;58925;365859;481947;481954;481955;513514;632844	Alpha-centractin OS=Homo sapiens OX=9606 GN=ACTR1A PE=1 SV=1
313	sp|O43665|RGS10_HUMAN	21235.6	ASSQVNVEGQSR;EIYMTFLSSK	1;1	2	2	344847;401375	Regulator of G-protein signaling 10 OS=Homo sapiens OX=9606 GN=RGS10 PE=1 SV=3
314	sp|Q9GZT8|NIF3L_HUMAN	42322.6	INIILSETDRDPLQVV	1	1	1	502339	NIF3-like protein 1 OS=Homo sapiens OX=9606 GN=NIF3L1 PE=1 SV=2
315	sp|P62195|PRS8_HUMAN	45750.1	ELFVMAR;VHPEGK;IDILDSALLRPGR;IEELQLIVNDK;VPDSTYEMIGGLDK;EHAPSIIFMDEIDSIGSSR;LLREELQLLQEQGSYVGEVVR	1;1;1;1;1;1;1	7	8	153314;168590;399125;427315;483665;483670;567948;624073	26S proteasome regulatory subunit 8 OS=Homo sapiens OX=9606 GN=PSMC5 PE=1 SV=1
316	sp|Q96QA5|GSDMA_HUMAN	49600.9	GCVLAFR	1	1	1	129683	Gasdermin-A OS=Homo sapiens OX=9606 GN=GSDMA PE=1 SV=4
317	sp|Q00796|DHSO_HUMAN	38909	VAIEPGAPR;GGVTLGHK;IGNFIVK;HNAAFCYK;ALEAFETFK;EIGADLVLQISK;AMGAAQVVVTDLSATR;AKEIGADLVLQISK;LENYPIPEPGPNEVLLR;YCNTWPVAISMLASK;KPMVLGHEASGTVEK;MHSVGICGSDVHYWEYGR;YNLSPSIFFCATPPDDGNLCR;SGGNLVLVGLGSEMTTVPLLHAAIR;LPDNVTFEEGALIEPLSVGIHACR	1;1;1;1;1;1;1;1;1;1;1;1;1;1;1	15	53	175931;175932;175935;175936;175938;222318;222329;234003;234005;335848;353705;353708;353709;353711;353716;418644;418648;418651;440876;440878;440881;440883;440884;440889;440890;445055;533328;533329;534942;534945;534946;534949;534950;581342;581344;540458;540470;556660;556663;556665;556666;556670;556671;559603;576416;613610;621955;621957;629731;629732;629733;643866;643869	Sorbitol dehydrogenase OS=Homo sapiens OX=9606 GN=SORD PE=1 SV=4
318	sp|P61626|LYSC_HUMAN	16964.4	AWVAWR;QYVQGCGV;ATNYNAGDR;VVRDPQGIR;WESGYNTR;STDYGIFQINSR;GISLANWMCLAK	1;1;1;1;1;1;1	7	30	115271;115273;115277;115278;115280;115283;115290;176116;213841;213849;213858;213864;213865;213873;213881;213888;324446;324451;244425;336952;389062;389066;389070;389071;389072;389074;389081;389091;451316;441588	Lysozyme C OS=Homo sapiens OX=9606 GN=LYZ PE=1 SV=1
319	sp|Q3SYG4|PTHB1_HUMAN	100397	LMYEHNLQRTACNMTYGSFGGVK	1	1	1	666979	Protein PTHB1 OS=Homo sapiens OX=9606 GN=BBS9 PE=1 SV=1
320	sp|Q16698|DECR_HUMAN	36311.9	VAFITGGGTGLGK	1	1	1	390679	2,4-dienoyl-CoA reductase, mitochondrial OS=Homo sapiens OX=9606 GN=DECR1 PE=1 SV=1
321	sp|Q99439|CNN2_HUMAN	34056.4	HLYDPK;NFDDATMK;GLQSGVDIGVK;CASQVGMTAPGTR;GPSYGLSAEVK;DGTILCTLMNK;AGQCVIGLQMGTNK;SMQNWHQLENLSNFIK	1;1;1;1;1;1;1;1	8	10	224185;224207;305119;360563;371940;372400;434165;413488;471149;589045	Calponin-2 OS=Homo sapiens OX=9606 GN=CNN2 PE=1 SV=4
322	sp|P50991|TCPD_HUMAN	58382.9	SGATAGAAGGR;LVIEEAER;MLVELSK;ITGCASPGK;QMQVLHPAAR;SIHDALCVIR;ALIAGGGAPEIELALR;DALSDLALHFLNK;GIEILTDMSRPVELSDR	1;1;1;1;1;1;1;1;1	9	11	158502;158505;201280;248602;283093;296285;311707;429843;466282;466290;530222	T-complex protein 1 subunit delta OS=Homo sapiens OX=9606 GN=CCT4 PE=1 SV=4
323	sp|P48061|SDF1_HUMAN	10925.9	FFESHVAR;QVCIDPK;WIQEYLEK;ILNTPNCALQIVAR	1;1;1;1	4	7	219744;219745;219750;219772;268508;372886;439090	Stromal cell-derived factor 1 OS=Homo sapiens OX=9606 GN=CXCL12 PE=1 SV=1
324	sp|P53618|COPB_HUMAN	108196	KPITDDDVDR;NAFMMLIHADQDR;EAGELKPEEEITVGPVQK;LVEKPSPLTLAPHDFANIK	1;1;1;1	4	4	389685;432907;617720;634324	Coatomer subunit beta OS=Homo sapiens OX=9606 GN=COPB1 PE=1 SV=3
325	sp|Q9ULI3|HEG1_HUMAN	149005	HWPESNTEAHVENITFYQNQEDFSTVSSKEGVMVQTSGK	1	1	1	736437	Protein HEG homolog 1 OS=Homo sapiens OX=9606 GN=HEG1 PE=1 SV=3
326	sp|Q14847|LASP1_HUMAN	30079.4	QQSELQSQVR;YHEEFEK;TQDQISNIK;GFSVVADTPELQR;TGDTGMLPANYVEAI;QSFTMVADTPENLR;LKQQSELQSQVR;RPLEQQQPHHIPTSAPVYQQPQQQPVAQSYGGYKEPAAPVSIQR	1;1;1;1;1;1;1;1	8	11	320824;320827;324431;324434;350117;393851;429972;445669;445671;463139;738004	LIM and SH3 domain protein 1 OS=Homo sapiens OX=9606 GN=LASP1 PE=1 SV=2
327	sp|Q8IUE6|H2A2B_HUMAN	13968.8	HLQLAVR;AGLQFPVGR	1;0	1	1	137608;194009;194012;194013;194024	Histone H2A type 2-B OS=Homo sapiens OX=9606 GN=HIST2H2AB PE=1 SV=3
328	sp|Q96KK5|H2A1H_HUMAN	13879.8	HLQLAIR;AGLQFPVGR;KTESHHK;VTIAQGGVLPNIQAVLLPK	0;0;1;1	2	8	145296;145298;145302;145306;145314;145319;145320;194009;194012;194013;194024;368933;577912;577913;577914;577915;577916;577917;577918	Histone H2A type 1-H OS=Homo sapiens OX=9606 GN=HIST1H2AH PE=1 SV=3
329	sp|P16104|H2AX_HUMAN	15117.4	HLQLAIR;AGLQFPVGR;KGHYAER;KTSATVGPK	0;0;1;1	2	2	145296;145298;145302;145306;145314;145319;145320;194009;194012;194013;194024;268954;375501	Histone H2AX OS=Homo sapiens OX=9606 GN=H2AFX PE=1 SV=2
330	sp|P78537|BL1S1_HUMAN	17290.9	TLQVQAAQFAK	1	1	1	397847	Biogenesis of lysosome-related organelles complex 1 subunit 1 OS=Homo sapiens OX=9606 GN=BLOC1S1 PE=1 SV=2
331	sp|Q9UJ70|NAGK_HUMAN	37676	HIVAVLPEIDPVLFQGK;ILAEADGLSTNHWLIGTDK	1;1	2	2	568054;599179	N-acetyl-D-glucosamine kinase OS=Homo sapiens OX=9606 GN=NAGK PE=1 SV=4
332	sp|Q9NS71|GKN1_HUMAN	22251.7	GPGGPPPK;EVMPSIQSLDALVK	1;1	2	3	189437;485156;485163	Gastrokine-1 OS=Homo sapiens OX=9606 GN=GKN1 PE=2 SV=3
333	sp|Q03013|GSTM4_HUMAN	25754.9	LLLEYTDSSYEEK;LGLDFPNLPYLIDGAHK	1;1	2	2	500519;569368	Glutathione S-transferase Mu 4 OS=Homo sapiens OX=9606 GN=GSTM4 PE=1 SV=3
334	sp|Q9Y224|RTRAF_HUMAN	28146.7	LLHIEELR	1	1	1	235477	RNA transcription, translation and transport factor protein OS=Homo sapiens OX=9606 GN=RTRAF PE=1 SV=1
335	sp|P15151|PVR_HUMAN	45769	RLEFVAAR	1	1	2	203249;203261	Poliovirus receptor OS=Homo sapiens OX=9606 GN=PVR PE=1 SV=2
336	sp|P04433|KV311_HUMAN	12663.3	ATGIPAR;LLIYDASNR	0;1	1	5	74791;74793;257346;257347;257349;257350;257356	Immunoglobulin kappa variable 3-11 OS=Homo sapiens OX=9606 GN=IGKV3-11 PE=1 SV=1
337	sp|A0A087WSY6|KVD15_HUMAN	12622.3	ATGIPAR;LLIYGASIR	0;1	1	1	74791;74793;226651	Immunoglobulin kappa variable 3D-15 OS=Homo sapiens OX=9606 GN=IGKV3D-15 PE=3 SV=6
338	sp|P01624|KV315_HUMAN	12584.2	ATGIPAR;LLIYGASTR	0;1	1	1	74791;74793;220375	Immunoglobulin kappa variable 3-15 OS=Homo sapiens OX=9606 GN=IGKV3-15 PE=1 SV=2
339	sp|P24666|PPAC_HUMAN	18468.9	SPIAEAVFR;IELLGSYDPQK	1;1	2	2	218224;412755	Low molecular weight phosphotyrosine protein phosphatase OS=Homo sapiens OX=9606 GN=ACP1 PE=1 SV=3
340	sp|Q9BUN1|MENT_HUMAN	37241.5	TEHKPCTYQQCPCNR	1	1	1	586697	Protein MENT OS=Homo sapiens OX=9606 GN=MENT PE=2 SV=1
341	sp|Q15274|NADC_HUMAN	31150.2	GPAHCLLLGER;DNHVVAAGGVEK	1;1	2	2	329516;395382	Nicotinate-nucleotide pyrophosphorylase [carboxylating] OS=Homo sapiens OX=9606 GN=QPRT PE=1 SV=3
342	sp|P62888|RL30_HUMAN	12928.8	SLESINSR	1	1	1	173906	60S ribosomal protein L30 OS=Homo sapiens OX=9606 GN=RPL30 PE=1 SV=2
343	sp|Q92905|CSN5_HUMAN	37764.8	VNLGAFR;ISALALLK;TTIEAIHGLMSQVIK	1;1;1	3	3	110608;253429;514465	COP9 signalosome complex subunit 5 OS=Homo sapiens OX=9606 GN=COPS5 PE=1 SV=4
344	sp|P33176|KINH_HUMAN	110340	VHEMEK;THTMEGK;ELQTLHNLR;LHDPEGMGIIPR;KLHELTVMQDR;SLTEYLQNVEQK;ISFLENNLEQLTK	1;0;0;1;1;1;0	4	5	224116;240593;284963;371768;443225;464959;464962;490502	Kinesin-1 heavy chain OS=Homo sapiens OX=9606 GN=KIF5B PE=1 SV=1
345	sp|Q8IY22|CMIP_HUMAN	87682.6	HNMDFGK;QLNLWSTQFGDAGLR	1;1	2	2	263147;471136	C-Maf-inducing protein OS=Homo sapiens OX=9606 GN=CMIP PE=1 SV=3
346	sp|P40763|STAT3_HUMAN	88791.7	TQIQSVEPYTK;FLQESNVLYQHNLR	1;1	2	2	420939;485561	Signal transducer and activator of transcription 3 OS=Homo sapiens OX=9606 GN=STAT3 PE=1 SV=2
347	sp|P55884|EIF3B_HUMAN	92805	FAVLHGEAPR;DQYSVIFESGDR;ITNDFYPEEDGK	1;1;1	3	3	271937;393037;458934	Eukaryotic translation initiation factor 3 subunit B OS=Homo sapiens OX=9606 GN=EIF3B PE=1 SV=3
348	sp|O00232|PSD12_HUMAN	53251.7	VVEHNIR;ILVAVVK;MEVDYSATVDQR	1;1;1	3	3	153910;208435;392457	26S proteasome non-ATPase regulatory subunit 12 OS=Homo sapiens OX=9606 GN=PSMD12 PE=1 SV=3
349	sp|Q9UN37|VPS4A_HUMAN	49134.1	GILLFGPPGTGK	1	1	1	385494	Vacuolar protein sorting-associated protein 4A OS=Homo sapiens OX=9606 GN=VPS4A PE=1 SV=1
350	sp|Q7L7X3|TAOK1_HUMAN	116436	ELDNLQYR;DLEHAMLLR;HNLEQDLVR	0;1;1	2	2	249494;272376;284807	Serine/threonine-protein kinase TAO1 OS=Homo sapiens OX=9606 GN=TAOK1 PE=1 SV=1
351	sp|Q9H2K8|TAOK3_HUMAN	105778	VLIDLIQR;ELDNLQYR;RHEVEQQNIR;IEEELAALQK	1;0;1;1	3	3	208008;249494;362856;382311	Serine/threonine-protein kinase TAO3 OS=Homo sapiens OX=9606 GN=TAOK3 PE=1 SV=2
352	sp|Q14435|GALT3_HUMAN	73401.2	GLITARLLGATVATAETLTFLDAHCECFYGWLEPLLAR	1	1	1	730983	Polypeptide N-acetylgalactosaminyltransferase 3 OS=Homo sapiens OX=9606 GN=GALNT3 PE=1 SV=2
353	sp|Q16760|DGKD_HUMAN	136589	LPRQASSSTVTEDFSEDSEVQQILFYEDSVAAHLSK	1	1	1	730885	Diacylglycerol kinase delta OS=Homo sapiens OX=9606 GN=DGKD PE=1 SV=4
354	sp|Q969T9|WBP2_HUMAN	28164.4	AEAGGGWEGSASYK	1	1	1	443029	WW domain-binding protein 2 OS=Homo sapiens OX=9606 GN=WBP2 PE=1 SV=1
355	sp|P02765|FETUA_HUMAN	40096	VVHAAK;EATEAAK;FSVVYAK;CNLLAEK;HTLNQIDEVK;EHAVEGDCDFQLLK;TVVQPSVGAAAGPVVPPCPGR;HTFMGVVSLGSPSGEVSHPR;QLKEHAVEGDCDFQLLK;AQLVPLPPSTYVEFTVSGTDCVAK;VWPQQPSGELFEIEIDTLETTCHVLDPTPVAR	1;1;1;1;1;1;1;1;1;1;1	11	136	147076;147086;147087;147088;147091;147099;147100;147108;147112;147114;147115;147118;147119;147125;147128;147131;147133;147135;147136;147137;147138;147139;147147;147156;147158;147159;147161;147165;147166;147168;147169;147174;147175;147179;147180;147182;196251;245752;245755;245758;245759;245760;245762;245763;245764;245765;245767;245768;245769;245773;245774;245776;245780;348677;348697;348698;262867;…	Alpha-2-HS-glycoprotein OS=Homo sapiens OX=9606 GN=AHSG PE=1 SV=2
356	sp|Q9NYQ6|CELR1_HUMAN	334335	ADIGGMLPGLTVR;ITYVIQDPVPQFR	1;1	2	2	359425;436941	Cadherin EGF LAG seven-pass G-type receptor 1 OS=Homo sapiens OX=9606 GN=CELSR1 PE=1 SV=1
357	sp|P38117|ETFB_HUMAN	28036.2	TALAMGADR;VDLVLLGK;LKLPAVVTADLR	1;1;1	3	3	173880;267530;421706	Electron transfer flavoprotein subunit beta OS=Homo sapiens OX=9606 GN=ETFB PE=1 SV=3
358	sp|P0DOX6|IGM_HUMAN	64226	ALEWLAR;VSVFVPPR;DGFFGNPR;VTSTLTIK;ESGPTTYK;LICQATGFSPR;YAATSQVLLPSK;YVTSAPMPEPQAPGR;NVPLPVIAELPPK;GVALHRPDVYLLPPAR;VSVFVPPRDGFFGNPR;QVGSGVTTDQVQAEAK;VFAIPPSFASIFLTK;FTCTVTHTDLPSPLK;EGKQVGSGVTTDQVQAEAK;STGKPTLYNVSLVMSDTAGTCY;YFAHSILTVSEEEWNTGQTYTCVVAHEALPNR	1;0;0;0;0;0;0;0;0;0;0;0;0;0;0;0;1	2	2	149548;171330;171331;171332;171336;171337;171338;171339;171340;171341;171342;171343;171344;171345;171347;171348;171349;171350;171351;171352;171353;171356;171357;171360;171361;171364;171365;171371;171373;171394;175725;175728;175731;175733;175734;175737;175740;175741;175742;175745;175747;175749;270044;270049;270054;270055;270056;270057;270058;270059;270061;270062;270064;270065;270066;270068;270070;…	Immunoglobulin mu heavy chain OS=Homo sapiens OX=9606 PE=1 SV=2
359	sp|P01871|IGHM_HUMAN	50074.8	VSVFVPPR;DGFFGNPR;QIQVSWLR;GQPLSPEK;VTSTLTIK;ESGPTTYK;VQHPNGNK;LICQATGFSPR;YAATSQVLLPSK;YVTSAPMPEPQAPGR;NVPLPVIAELPPK;ESDWLGQSMFTCR;DVMQGTDEHVVCK;GVALHRPDVYLLPPAR;VSVFVPPRDGFFGNPR;QVGSGVTTDQVQAEAK;VFAIPPSFASIFLTK;FTCTVTHTDLPSPLK;EKNVPLPVIAELPPK;EGKQVGSGVTTDQVQAEAK;STGKPTLYNVSLVMSDTAGTCY;YAATSQVLLPSKDVMQGTDEHVVCK;YFAHSILTVSEEEWNTGETYTCVVAHEALPNR	0;0;1;1;0;0;1;0;0;0;0;1;1;0;0;0;0;0;1;0;0;1;1	8	55	171330;171331;171332;171336;171337;171338;171339;171340;171341;171342;171343;171344;171345;171347;171348;171349;171350;171351;171352;171353;171356;171357;171360;171361;171364;171365;171371;171373;171394;175725;175728;175731;175733;175734;175737;175740;175741;175742;175745;175747;175749;239147;239151;239152;239154;239157;239158;239159;239160;239162;267066;267067;267073;267080;267081;267082;267084;…	Immunoglobulin heavy constant mu OS=Homo sapiens OX=9606 GN=IGHM PE=1 SV=4
360	sp|Q08209|PP2BA_HUMAN	59316.6	IITEGASILR;AHEAQDAGYR;EESESVLTLK	1;1;1	3	3	260680;281996;379903	Serine/threonine-protein phosphatase 2B catalytic subunit alpha isoform OS=Homo sapiens OX=9606 GN=PPP3CA PE=1 SV=1
361	sp|Q06033|ITIH3_HUMAN	100054	ITLWNR;AVSQGK;DASIGTK;NHQLIVTR;GISMLNK;FAHNVVTMR;GMTNINDGLLR;DYIFGNYIER;EVSFDVELPK;FTVSVNVAAGSK;LVDEDMNSFK;DFLGFYVVDSHR;GKYEMYLK;NVAFVIDISGSMAGR;NAHGEEKENLTAR;VTFELTYEELLK;GHVSFKPSLDQQR;EHLVQATPENLQEAR;VTFELTYEELLKR;SLPEGVANGIEVYSTK;GHGATNDLTFTEEVDMK;LGIANAQMDFQVEVTTEK;MSAQTHGLLGQFFQPFDFK;STSIVIMLTDGDANVGESRPEK;VSDIRPGSDPTKPDATLVVK;YHFVTPLTSMVVTKPEDNEDER;GHGATNDLTFTEEVDMKEMEK;ESPGNVQIVNGYFVHFFAPQ…	1;1;1;1;1;1;1;1;1;1;1;1;1;1;1;1;1;1;1;1;1;1;1;1;1;1;1;1	28	135	120367;120369;127283;127423;182008;213620;213636;219500;219503;219504;219506;219509;261519;261541;261554;261556;261561;261562;261565;261570;261572;261573;261574;261580;261583;261593;261594;269311;269313;269316;321282;321287;321291;321295;328223;355337;355350;355351;355352;355354;355358;355361;419678;419679;419691;386816;386819;386821;386823;391239;391262;391263;391264;391265;391268;395924;395935;…	Inter-alpha-trypsin inhibitor heavy chain H3 OS=Homo sapiens OX=9606 GN=ITIH3 PE=1 SV=2
362	sp|Q8IWL1|SFPA2_HUMAN	26603.8	NPEENEAIASFVK	1	1	1	464109	Pulmonary surfactant-associated protein A2 OS=Homo sapiens OX=9606 GN=SFTPA2 PE=1 SV=1
363	sp|P01042|KNG1_HUMAN	72977.5	ICVGCPR;ITEATK;AVDAALK;VQVVAGK;QVVAGLNFR;YFIDFVAR;HNLGHGHK;HDWGHEK;DFVQPPTK;AVDAALKK;RHDWGHEK;EGDCPVQSGK;DSGKEQGHTR;TWQDCEYK;KYFIDFVAR;AATGECTATVGK;TVGSDTFYSFK;AATGECTATVGKR;SVSEINPTTQMK;ENFLFLTPDCK;ESYYFDLTDGLS;IASFSQNCDIYPGK;YNSQNQSNNQFVLYR;TWQDCEYKDAAK;IYPTVNCQPLGMISLMK;GHGLGHGHEQQHGLGHGHK;KYNSQNQSNNQFVLYR;TVGSDTFYSFKYEIK;LDDDLEHQGGHVLDHGHK;LGQSLDCNAEVYVVPWEK;DIPTNSPELEETLTHTITK;KIYPTVNCQPLGMI…	1;1;1;1;1;1;1;1;1;1;1;1;1;1;1;1;1;1;1;1;1;1;1;1;1;1;1;1;1;1;1;1;1;1;1	35	220	150959;150965;150967;166505;166518;166531;166532;166542;179819;179824;179830;179846;179848;179861;179864;179865;179869;186227;186231;186232;186233;186235;186239;186241;186243;186244;186247;186249;186252;186253;225447;225448;225449;225458;225461;239541;239556;239566;239570;239572;239575;239576;344139;344140;344144;287175;287176;287178;287179;291003;291004;300805;300808;300809;300810;300812;300816;…	Kininogen-1 OS=Homo sapiens OX=9606 GN=KNG1 PE=1 SV=2
364	sp|P09681|GIP_HUMAN	17193	KEEEAVEPQSSPAK	1	1	3	545124;545125;545127	Gastric inhibitory polypeptide OS=Homo sapiens OX=9606 GN=GIP PE=1 SV=1
365	sp|Q9H4F8|SMOC1_HUMAN	49425.2	VYSCDQER;AQALEQAK;VISLPELK;ELPGCPEGK;YVMPSCESDAR;QSALEEAQQNPR;VVHWYFSQLDSNSSNDINKR	1;1;1;1;1;1;1	7	11	252582;252584;268151;268152;268154;286888;286893;326798;365090;381687;643929	SPARC-related modular calcium-binding protein 1 OS=Homo sapiens OX=9606 GN=SMOC1 PE=1 SV=1
366	sp|P62987|RL40_HUMAN	14986.1	ESTLHLVLR;TLSDYNIQK;TITLEVEPSDTIENVK	1;1;1	3	4	258835;363740;551537;551538	Ubiquitin-60S ribosomal protein L40 OS=Homo sapiens OX=9606 GN=UBA52 PE=1 SV=2
367	sp|P0DJI9|SAA2_HUMAN	13557.7	GNYDAAK;EANYIGSDK;GPGGAWAAEVISNAR;SFFSFLGEAFDGAR;RGPGGAWAAEVISNAR;DPNHFRPAGLPEK;DPNHFRPAGLPEKY;EANYIGSDKYFHAR	0;0;1;0;1;0;0;0	2	8	206472;206479;206487;206490;206493;206504;206508;206510;206512;330573;330580;330581;330583;330586;330587;330588;330590;330592;330593;330598;330599;330600;330605;330608;330609;330610;330611;330612;330614;330615;330616;330620;330621;330624;330628;330636;402939;403137;403138;403147;403153;429692;429693;429694;429696;429697;429698;429699;429700;429701;429705;429706;446454;446466;446474;446476;471347;…	Serum amyloid A-2 protein OS=Homo sapiens OX=9606 GN=SAA2 PE=1 SV=1
368	sp|P0DJI8|SAA1_HUMAN	13562.5	GNYDAAK;EANYIGSDK;GPGGVWAAEAISDAR;SFFSFLGEAFDGAR;RGPGGVWAAEAISDAR;DPNHFRPAGLPEK;DPNHFRPAGLPEKY;EANYIGSDKYFHAR;FFGHGAEDSLADQAANEWGR;SGKDPNHFRPAGLPEK;SGKDPNHFRPAGLPEKY	0;0;1;0;1;0;0;0;1;1;1	5	73	206472;206479;206487;206490;206493;206504;206508;206510;206512;330573;330580;330581;330583;330586;330587;330588;330590;330592;330593;330598;330599;330600;330605;330608;330609;330610;330611;330612;330614;330615;330616;330620;330621;330624;330628;330636;402939;403400;403403;403404;403415;429692;429693;429694;429696;429697;429698;429699;429700;429701;429705;429706;446785;446795;446796;446800;446805;…	Serum amyloid A-1 protein OS=Homo sapiens OX=9606 GN=SAA1 PE=1 SV=1
369	sp|Q9BUJ0|ABHEA_HUMAN	29955.8	TPTLILYGELDHILAR	1	1	1	502350	Protein ABHD14A OS=Homo sapiens OX=9606 GN=ABHD14A PE=2 SV=2
370	sp|P30086|PEBP1_HUMAN	21139.7	VLTPTQVK	1	1	1	280971	Phosphatidylethanolamine-binding protein 1 OS=Homo sapiens OX=9606 GN=PEBP1 PE=1 SV=3
371	sp|Q9NQX3|GEPH_HUMAN	80364.2	DVTPEATK;VFMKPGLPTTFATLDIDGVR	1;1	2	2	268957;617126	Gephyrin OS=Homo sapiens OX=9606 GN=GPHN PE=1 SV=1
372	sp|P00746|CFAD_HUMAN	27511	THHDGAITER;RTHHDGAITER;RPDSLQHVLLPVLDR;VQVLLGAHSLSQPEPSK;DVAPGTLCDVAGWGIVNHAGR;VQVLLGAHSLSQPEPSKR;VDRDVAPGTLCDVAGWGIVNHAGR;DSCKGDSGGPLVCGGVLEGVVTSGSR;AVPHPDSQPDTIDHDLLLLQLSEK	1;1;1;1;1;1;1;1;1	9	19	290602;356644;484824;484828;484830;551942;551944;578734;580595;580596;580597;632904;632906;632907;632908;632909;656813;667453;667456	Complement factor D OS=Homo sapiens OX=9606 GN=CFD PE=1 SV=5
373	sp|Q9NSD9|SYFB_HUMAN	66682.8	TTLLPGLLK;LGVLHPDVITK	1;1	2	2	312349;394467	Phenylalanine--tRNA ligase beta subunit OS=Homo sapiens OX=9606 GN=FARSB PE=1 SV=3
374	sp|Q13609|DNSL3_HUMAN	35748.5	FVWLIGDQEDTTVK	1	1	1	517159	Deoxyribonuclease gamma OS=Homo sapiens OX=9606 GN=DNASE1L3 PE=1 SV=1
375	sp|Q9Y4A5|TRRAP_HUMAN	441748	IAALNALAACNYLPQSR	1	1	1	562714	Transformation/transcription domain-associated protein OS=Homo sapiens OX=9606 GN=TRRAP PE=1 SV=3
376	sp|Q15370|ELOB_HUMAN	13220.6	RPPDEQR;ESSTVFELK;LYKDDQLLDDGK	1;1;1	3	5	169793;169801;169808;347699;517412	Elongin-B OS=Homo sapiens OX=9606 GN=ELOB PE=1 SV=1
377	sp|O75340|PDCD6_HUMAN	21893.8	SIISMFDR;QALSGFGYR;YITDWQNVFR;LSDQFHDILIR;AGVNFSEFTGVWK	1;1;1;1;1	5	7	207233;222571;373959;377985;377994;462513;462522	Programmed cell death protein 6 OS=Homo sapiens OX=9606 GN=PDCD6 PE=1 SV=1
378	sp|Q16531|DDB1_HUMAN	128124	IEHSFWR;LYDGLFK;VTLGTQPTVLR;GDFILVGDLMR;LPSFELLHK;IVVFQYSDGK;SVLLLAYKPMEGNFEEIAR	1;1;1;1;1;1;1	7	7	210067;267098;312243;334443;364609;385294;617432	DNA damage-binding protein 1 OS=Homo sapiens OX=9606 GN=DDB1 PE=1 SV=1
379	sp|P04406|G3P_HUMAN	36183.5	LTGMAFR;FHGTVK;AAFNSGK;TVDGPSGK;QASEGPLK;AGAHLQGGAK;VVDLMAHMASK;VPTANVSVVDLTCR;VVDLMAHMASKE;GALQNIIPASTGAAK;LISWYDNEFGYSNR;IISNASCTTNCLAPLAK;VIISAPSADAPMFVMGVNHEK;WGDAGAEYVVESTGVFTTMEK;RVIISAPSADAPMFVMGVNHEK;IKWGDAGAEYVVESTGVFTTMEK	1;1;1;1;1;1;1;1;1;1;1;1;1;1;1;1	16	62	117992;117993;118001;124262;180265;183236;218244;253820;253827;291518;291531;291532;291533;291536;396990;396995;396996;396997;397001;423152;432255;432258;432261;432271;454517;454520;454522;454524;486065;486066;486067;486068;486069;486070;486071;546125;546128;546130;546131;546133;560604;621784;621790;621791;621792;621795;624035;624039;624041;624042;624045;629779;629782;629783;629785;653364;653365;…	Glyceraldehyde-3-phosphate dehydrogenase OS=Homo sapiens OX=9606 GN=GAPDH PE=1 SV=3
380	sp|P40227|TCPZ_HUMAN	58425.8	HPDMK;GLVLDHGAR;SETDTSLIR;MLVSGAGDIK;IITEGFEAAK;GIDPFSLDALSK	1;1;1;1;1;1	6	6	148558;190284;234893;328366;362627;412753	T-complex protein 1 subunit zeta OS=Homo sapiens OX=9606 GN=CCT6A PE=1 SV=3
381	sp|P12830|CADH1_HUMAN	97834	VTEPLDR;NMFTINR;TIFFCER;TAYFSLDTR;LMDNQNK;VNFEDCTGR;VTEPLDRER;VGTDGVITVK;MALEVGDYK;NTGVISVVTTGLDR;FKVGTDGVITVK;DWVIPPISCPENEK;GQVPENEANVVITTLK;DTANWLEINPDTGAISTR;VFYSITGQGADTPPVGVFIIER;DWVIPPISCPENEKGPFPK;RVEVSEDFGVGQEITSYTAQEPDTFMEQK;VEVSEDFGVGQEITSYTAQEPDTFMEQK	1;1;1;1;1;1;1;1;1;1;1;1;1;1;1;1;1;1	18	50	132713;168389;168390;168393;168394;168396;209089;260855;269815;272265;272266;272267;280657;327725;327726;341877;348229;410563;397256;397257;397260;475332;475333;525735;525738;525741;532912;532917;532918;532919;532925;541421;541422;541423;541424;611517;611520;611521;611522;611523;611525;639798;639801;639802;639807;646981;646986;707504;707505;710038	Cadherin-1 OS=Homo sapiens OX=9606 GN=CDH1 PE=1 SV=3
382	sp|Q9UBQ0|VPS29_HUMAN	20645.7	VVTVGQFK	1	1	1	277182	Vacuolar protein sorting-associated protein 29 OS=Homo sapiens OX=9606 GN=VPS29 PE=1 SV=1
383	sp|P02766|TTHY_HUMAN	15973.1	GSPAINVAVHVFR;AADDTWEPFASGK;KAADDTWEPFASGK;ALGISPFHEHAEVVFTANDSGPR;YTIAALLSPYSYSTTAVVTNPK;TSESGELHGLTTEEEFVEGIYK;YTIAALLSPYSYSTTAVVTNPKE;RYTIAALLSPYSYSTTAVVTNPKE;TSESGELHGLTTEEEFVEGIYKVEIDTK	1;1;1;1;1;1;1;1;1	9	41	380709;380710;380711;380712;380714;380715;380718;449611;449614;449618;449619;449624;449634;449636;449637;449640;449642;543376;543386;543388;543389;543398;622965;622968;622969;622970;622971;639154;639155;660192;648534;667710;667711;652032;652033;652034;687357;682894;709230;709232;709233	Transthyretin OS=Homo sapiens OX=9606 GN=TTR PE=1 SV=1
384	sp|P49767|VEGFC_HUMAN	49000.7	EQANLNSR;NQPLNPGK	1;1	2	2	186880;272074	Vascular endothelial growth factor C OS=Homo sapiens OX=9606 GN=VEGFC PE=1 SV=1
385	sp|Q05209|PTN12_HUMAN	88888.7	EQYELVHR;AIAQLFEK;KVPLQEGPK	1;1;1	3	3	260887;295676;402776	Tyrosine-protein phosphatase non-receptor type 12 OS=Homo sapiens OX=9606 GN=PTPN12 PE=1 SV=3
386	sp|A0A075B6K4|LV310_HUMAN	12586	RPSGIPER;ITCSGDALPK;YAYWYQQK;SGQAPVLVIYEDSK;KYAYWYQQK	1;1;1;1;1	5	8	176748;355871;355876;383639;478865;478877;479145;479149	Immunoglobulin lambda variable 3-10 OS=Homo sapiens OX=9606 GN=IGLV3-10 PE=3 SV=2
387	sp|Q5VST9|OBSCN_HUMAN	879612	FMSGLSTVVAEEGGEATFQCVVSPSDVAVVWFR	1	1	1	707996	Obscurin OS=Homo sapiens OX=9606 GN=OBSCN PE=1 SV=3
388	sp|Q9UM22|EPDR1_HUMAN	25858.8	LFEYILLYK	1	1	1	397055	Mammalian ependymin-related protein 1 OS=Homo sapiens OX=9606 GN=EPDR1 PE=1 SV=2
389	sp|Q8NCH0|CHSTE_HUMAN	43350.6	ALLQDVLPK	1	1	1	330790	Carbohydrate sulfotransferase 14 OS=Homo sapiens OX=9606 GN=CHST14 PE=1 SV=2
390	sp|O95837|GNA14_HUMAN	41982.3	MVDVGGQR;LLLLGTGESGK	0;1	1	1	150992;366311	Guanine nucleotide-binding protein subunit alpha-14 OS=Homo sapiens OX=9606 GN=GNA14 PE=1 SV=1
391	sp|P19086|GNAZ_HUMAN	41393.1	MVDVGGQR;IAAADYIPTVEDILR	0;1	1	1	150992;459842	Guanine nucleotide-binding protein G(z) subunit alpha OS=Homo sapiens OX=9606 GN=GNAZ PE=1 SV=3
392	sp|Q14344|GNA13_HUMAN	44345.8	MVDVGGQR;ILLLGAGESGK	0;1	1	1	150992;354551	Guanine nucleotide-binding protein subunit alpha-13 OS=Homo sapiens OX=9606 GN=GNA13 PE=1 SV=2
393	sp|A0A1B0GTC6|CC085_HUMAN	10418.2	HVNLQDYWDPDHSSDVWVNTLAK	1	1	4	671465;671469;688369;688373	Uncharacterized protein C3orf85 OS=Homo sapiens OX=9606 GN=C3orf85 PE=3 SV=1
394	sp|O14964|HGS_HUMAN	86689.8	QGDTQAK	1	1	1	211492	Hepatocyte growth factor-regulated tyrosine kinase substrate OS=Homo sapiens OX=9606 GN=HGS PE=1 SV=1
395	sp|Q07021|C1QBP_HUMAN	31723.7	AFVDFLSDEIKEER	1	1	1	529359	Complement component 1 Q subcomponent-binding protein, mitochondrial OS=Homo sapiens OX=9606 GN=C1QBP PE=1 SV=1
396	sp|Q9NR31|SAR1A_HUMAN	22448.6	LVFLGLDNAGK;IDRTDAISEEK;EIFGLYGQTTGK	1;1;1	3	4	382989;416483;416484;427183	GTP-binding protein SAR1a OS=Homo sapiens OX=9606 GN=SAR1A PE=1 SV=1
397	sp|Q9Y3A5|SBDS_HUMAN	29012.4	HTQLEQMFR	1	1	1	315021	Ribosome maturation protein SBDS OS=Homo sapiens OX=9606 GN=SBDS PE=1 SV=4
398	sp|Q01105|SET_HUMAN	33450.7	VEVTEFEDIK;LNEQASEEILK;EFHLNESGDPSSK;IDFYFDENPYFENK	1;1;1;1	4	4	398853;415793;463901;561762	Protein SET OS=Homo sapiens OX=9606 GN=SET PE=1 SV=3
399	sp|Q92824|PCSK5_HUMAN	217960	ASGCSDNPNR;YDASNENK;AQSTYFNDPK;NIVVTILDDGIER	1;0;1;1	3	3	263063;304542;388832;403510	Proprotein convertase subtilisin/kexin type 5 OS=Homo sapiens OX=9606 GN=PCSK5 PE=1 SV=4
400	sp|P29122|PCSK6_HUMAN	109526	YDASNENK;DVQHLLVK;VVYLEHVVVR;NFHFHDWK;MLDGDVTDVVEAK;TTALTSACAEHSDQR;AEGQWTLEIQDLPSQVR;VSHFYGFGLVDAEALVVEAK	0;1;1;1;1;1;1;1	7	9	304542;310435;310436;325533;378758;448952;456532;540451;613433;641186	Proprotein convertase subtilisin/kexin type 6 OS=Homo sapiens OX=9606 GN=PCSK6 PE=1 SV=1
401	sp|A1L157|TSN11_HUMAN	28892.7	TLAENYGQPGATQITASVDR	1	1	1	604558	Tetraspanin-11 OS=Homo sapiens OX=9606 GN=TSPAN11 PE=2 SV=2
402	sp|Q8WWZ8|OIT3_HUMAN	62188.3	NSPLEIMSR;GYQCECPR;SNAIEVNIPR;VLVCGVLDER;HFQVPVFK;QTPGSSGDFIIR;LLIPVTCEFPR;IVASNLVTGLPK;LYTISEGYVPNLR;NHGIFPFTLEIFKDNEFEEPYR	1;1;1;1;1;1;1;1;1;1	10	15	247274;247291;259346;279908;279916;300330;332604;332606;350794;350807;374860;399562;421627;483723;671698	Oncoprotein-induced transcript 3 protein OS=Homo sapiens OX=9606 GN=OIT3 PE=1 SV=2
403	sp|Q00577|PURA_HUMAN	34985.4	FFFDVGSNK;GPGLGSTQGQTIALPAQGLIEFR	1;1	2	3	355409;355414;603232	Transcriptional activator protein Pur-alpha OS=Homo sapiens OX=9606 GN=PURA PE=1 SV=2
404	sp|P01116|RASK_HUMAN	21909.1	SYGIPFIETSAK	1	1	1	426863	GTPase KRas OS=Homo sapiens OX=9606 GN=KRAS PE=1 SV=1
405	sp|P01602|KV105_HUMAN	12926.4	ASSLESGVPSR;ASQSISSWLAWYQQKPGK	0;1	1	2	268874;268876;268879;268880;268881;631645;631646	Immunoglobulin kappa variable 1-5 OS=Homo sapiens OX=9606 GN=IGKV1-5 PE=1 SV=2
406	sp|P01834|IGKC_HUMAN	11910.8	DSTYSLSSTLTLSK;SGTASVVCLLNNFYPR;VYACEVTHQGLSSPVTK;TVAAPSVFIFPPSDEQLK;RTVAAPSVFIFPPSDEQLK;VDNALQSGNSQESVTEQDSK;HKVYACEVTHQGLSSPVTK;VDNALQSGNSQESVTEQDSKDSTYSLSSTLTLSK	0;0;0;1;1;0;0;0	2	55	478013;478017;478018;478020;478021;478024;478031;478032;478033;478034;478035;478036;478037;478038;478040;478041;478042;478043;478045;478048;478049;478052;478053;478054;478055;478056;478057;478058;478059;478060;478063;478064;478068;478069;478070;478071;478075;478078;478079;478080;478082;478084;478091;478097;478099;478103;478104;537796;537797;537798;537799;537800;537801;537803;537806;537809;537815;…	Immunoglobulin kappa constant OS=Homo sapiens OX=9606 GN=IGKC PE=1 SV=2
407	sp|P0DOX7|IGK_HUMAN	23631.5	ASSLESGVPSR;DSTYSLSSTLTLSK;SGTASVVCLLNNFYPR;DIQMTQSPSTLSASVGDR;VYACEVTHQGLSSPVTK;GTVAAPSVFIFPPSDEQLK;VDNALQSGNSQESVTEQDSK;HKVYACEVTHQGLSSPVTK;VDNALQSGNSQESVTEQDSKDSTYSLSSTLTLSK	0;0;0;1;0;1;0;0;0	2	8	268874;268876;268879;268880;268881;478013;478017;478018;478020;478021;478024;478031;478032;478033;478034;478035;478036;478037;478038;478040;478041;478042;478043;478045;478048;478049;478052;478053;478054;478055;478056;478057;478058;478059;478060;478063;478064;478068;478069;478070;478071;478075;478078;478079;478080;478082;478084;478091;478097;478099;478103;478104;537796;537797;537798;537799;537800;…	Immunoglobulin kappa light chain OS=Homo sapiens OX=9606 PE=1 SV=1
408	sp|Q00975|CAC1B_HUMAN	264535	LTTTLYFAEFVFLGLFLTEMSLKMYGLGPRSYFR	1	1	1	731076	Voltage-dependent N-type calcium channel subunit alpha-1B OS=Homo sapiens OX=9606 GN=CACNA1B PE=1 SV=1
409	sp|Q9H939|PPIP2_HUMAN	39271.8	SANLVNPK	1	1	1	260284	Proline-serine-threonine phosphatase-interacting protein 2 OS=Homo sapiens OX=9606 GN=PSTPIP2 PE=1 SV=4
410	sp|P52565|GDIR1_HUMAN	23231.7	IDKTDYMVGSYGPR	1	1	1	503554	Rho GDP-dissociation inhibitor 1 OS=Homo sapiens OX=9606 GN=ARHGDIA PE=1 SV=3
411	sp|P46940|IQGA1_HUMAN	189743	MVVSFNR;LIFQMPQNK;IFYPETTDIYDR;LGLAPQIQDLYGK;GLQQQNSDWYLK;LEGVLAEVAQHYQDTLIR;ERDVYEELLTQAEIQGNINK;SPDVGLYGVIPECGETYHSDLAEAK	0;0;1;1;1;1;1;1	6	10	146420;375689;424059;455655;455656;455658;471812;559266;559270;639312;639316;669353	Ras GTPase-activating-like protein IQGAP1 OS=Homo sapiens OX=9606 GN=IQGAP1 PE=1 SV=1
412	sp|Q13576|IQGA2_HUMAN	181018	AYVER;YTAAK;LIIDVIR;MVVSFNR;NSIHEK;YYDALVK;LGDSESVSK;DLNLMDIK;SSDILSVLK;YANTLLSVK;LIFQMPQNK;SPAIGLNNLDK;LGIAPQIQDLLGK;SLIINTNPVEVYK;HSQSMIEDAQLPLEQK;LPYDVTTEQALTYPEVK;TLETLLLPTANISDVDPAHAQHYQDVLYHAK	1;1;1;0;1;1;1;1;1;1;0;1;1;1;1;1;1	15	15	56256;113463;139564;146420;200454;273880;296282;315719;315778;335296;375689;381830;442184;474345;564268;584740;712581	Ras GTPase-activating-like protein IQGAP2 OS=Homo sapiens OX=9606 GN=IQGAP2 PE=1 SV=4
413	sp|P04278|SHBG_HUMAN	43961.9	LDVDQALNR;VVLSQGSK;QVSGPLTSK;DDWFMLGLR;WHQVEVK;LPLVPALDGCLR;QAEISASAPTSLR;TWDPEGVIFYGDTNPK;DIPQPHAEPWAFSLDLGLK;DGRPEIQLHNHWAQLTVGAGPR;SCDVESNPGIFLPPGTQAEFNLR;QAAGSGHLLALGTPENPSWLSLHLQDQK	1;1;1;1;1;1;1;1;1;1;1;1	12	31	246082;247510;247524;294304;294306;294309;296900;296907;296918;298262;298263;298265;298266;368634;368637;368638;370724;561474;561482;561488;561489;601090;611133;611136;611139;623164;623165;623166;634261;688391;688392	Sex hormone-binding globulin OS=Homo sapiens OX=9606 GN=SHBG PE=1 SV=2
414	sp|P06737|PYGL_HUMAN	97468.2	NLAENISR;VIFLENYR;VEHTNTGTK;VLYPNDNFFEGK	0;0;1;0	1	1	179606;251479;326882;462772	Glycogen phosphorylase, liver form OS=Homo sapiens OX=9606 GN=PYGL PE=1 SV=4
415	sp|P11216|PYGB_HUMAN	97300.8	NLAENISR;VIFLENYR;FSAFLEK;VLYPNDNFFEGK;VAIQLNDTHPALSIPELMR	0;0;1;0;1	2	2	179606;251479;259909;462772;570513	Glycogen phosphorylase, brain form OS=Homo sapiens OX=9606 GN=PYGB PE=1 SV=5
416	sp|Q16822|PCKGM_HUMAN	71433.9	IFHVNWFR;SESTAAAEHK;LGTPVLQALGDGDFVK	0;1;1	2	2	282641;344022;511621	Phosphoenolpyruvate carboxykinase [GTP], mitochondrial OS=Homo sapiens OX=9606 GN=PCK2 PE=1 SV=4
417	sp|P35558|PCKGC_HUMAN	69930	FDAQGHLR;VLEWMFNR;IFHVNWFR;LTPIGYIPK;LLGQMEEEGILR;WMSEEDFEK;VVQGSLDSLPQAVR	1;1;0;1;1;1;1	6	6	193092;271062;282641;332658;385846;396581;406816	Phosphoenolpyruvate carboxykinase, cytosolic [GTP] OS=Homo sapiens OX=9606 GN=PCK1 PE=1 SV=3
418	sp|A0A1B0GTU1|ZC11B_HUMAN	89662.7	DSLVLPPTQSSSDSSPPEVSGPSSSQMSMK	1	1	1	695719	Zinc finger CCCH domain-containing protein 11B OS=Homo sapiens OX=9606 GN=ZC3H11B PE=4 SV=1
419	sp|Q9UBW8|CSN7A_HUMAN	30411.1	LEVDYSIGR;ELAESDFASTFR;VTGQNQEQFLLLAK	1;1;1	3	4	249942;382156;500381;500383	COP9 signalosome complex subunit 7a OS=Homo sapiens OX=9606 GN=COPS7A PE=1 SV=1
420	sp|P12277|KCRB_HUMAN	42884.4	GIWHNDNK;TFLVWVNEEDHLR	0;1	1	2	325345;459246;459247	Creatine kinase B-type OS=Homo sapiens OX=9606 GN=CKB PE=1 SV=1
421	sp|P06732|KCRM_HUMAN	43284	FEEILTR;GIWHNDNK;HGGYKPTDK;GGDDLDPNYVLSSR;SFLVWVNEEDHLR;LGSSEVEQVQLVVDGVK	1;0;1;1;1;1	5	5	174902;325345;404733;416842;455294;551135	Creatine kinase M-type OS=Homo sapiens OX=9606 GN=CKM PE=1 SV=2
422	sp|P23786|CPT2_HUMAN	74225.6	LSPDAVAQLAFQMAFLR	1	1	1	520973	Carnitine O-palmitoyltransferase 2, mitochondrial OS=Homo sapiens OX=9606 GN=CPT2 PE=1 SV=2
423	sp|P01593|KVD33_HUMAN	12993.3	LLIYDASNLETGVPSR	1	1	5	482137;482152;482154;482169;542239	Immunoglobulin kappa variable 1-33 OS=Homo sapiens OX=9606 GN=IGKV1-33 PE=1 SV=2
424	sp|Q9UHY1|NRBP_HUMAN	60359.3	ELLFHPALFEVPSLK;AVFDNLIQLEHLNIVK	1;1	2	2	540314;566281	Nuclear receptor-binding protein OS=Homo sapiens OX=9606 GN=NRBP1 PE=1 SV=1
425	sp|O60524|NEMF_HUMAN	123316	AIQVVR	1	1	3	74910;74911;74913	Nuclear export mediator factor NEMF OS=Homo sapiens OX=9606 GN=NEMF PE=1 SV=4
426	sp|Q9BYT9|ANO3_HUMAN	115648	NWMAQNPMVLDK	1	1	1	471533	Anoctamin-3 OS=Homo sapiens OX=9606 GN=ANO3 PE=1 SV=2
427	sp|O60832|DKC1_HUMAN	58075.9	QEYVDYSESAK	1	1	1	428842	H/ACA ribonucleoprotein complex subunit DKC1 OS=Homo sapiens OX=9606 GN=DKC1 PE=1 SV=3
428	sp|P45974|UBP5_HUMAN	96619.7	MALPELVR;EVQDGIAPR;GHPEFSTNR;SSENPNEVFR;ETGYPLAVK;TMTELEIDMNQR;KQEVQAWDGEVR;YFDGSGGNNHAVEHYR;DRVTSAVEALLSADSASR;ENLWLNLTDGSILCGR;RPKEEDPATGTGDPPR;IFQNAPTDPTQDFSTQVAK;GTGLQPGEEELPDIAPPLVTPDEPK	1;1;1;1;1;1;1;1;1;1;1;1;1	13	15	185676;215428;246425;246436;309081;323008;409621;463302;501519;501521;508299;511981;535662;607449;661001	Ubiquitin carboxyl-terminal hydrolase 5 OS=Homo sapiens OX=9606 GN=USP5 PE=1 SV=2
429	sp|O00560|SDCB1_HUMAN	32577	TITMHK	1	1	1	202074	Syntenin-1 OS=Homo sapiens OX=9606 GN=SDCBP PE=1 SV=1
430	sp|P69849|NOMO3_HUMAN	135001	LIEIHGK	1	1	1	244132	Nodal modulator 3 OS=Homo sapiens OX=9606 GN=NOMO3 PE=3 SV=2
431	sp|P11171|41_HUMAN	97509.5	VMELHK;SMTPAQADLEFLENAK	1;1	2	2	216125;546425	Protein 4.1 OS=Homo sapiens OX=9606 GN=EPB41 PE=1 SV=4
432	sp|O15213|WDR46_HUMAN	68466.9	LDVMSQNPYNAVIHLGHSNGTVSLWSPAMK	1	1	1	713732	WD repeat-containing protein 46 OS=Homo sapiens OX=9606 GN=WDR46 PE=1 SV=3
433	sp|Q00610|CLH1_HUMAN	193242	HELIEFR;ENPYYDSR;SVQNHNNK;EHLELFWSR;LLYNNVSNFGR;AHIAQLCEK;HDVVFLITK;VVGAMQLYSVDR;DAMQYASESK;NNRPSEGPLQTR;IVLDNSVFSEHR;TLQIFNIEMK;AHTMTDDVTFWK;GQFSTDELVAEVEK;RPISADSAIMNPASK;ALEHFTDLYDIK;VSQPIEGHAASFAQFK;IHEGCEEPATHNALAK;LHIIEVGTPPTGNQPFPK;VGEQAQVVIIDMNDPSNPIR;KFNALFAQGNYSEAAK;KVSQPIEGHAASFAQFK;SVNESLNNLFITEEDYQALR;RKDPELWGSVLLESNPYR;KFDVNTSAVQVLIEHIGNLDR	1;1;1;1;1;1;1;1;1;1;1;1;1;1;1;1;1;1;1;1;1;1;1;1;1	25	29	193213;245930;304709;327186;358279;359050;359904;372838;378457;381116;381122;393106;406004;464916;491178;492601;492605;528484;534026;549408;580369;580370;584505;588990;601931;610042;614496;614497;640017	Clathrin heavy chain 1 OS=Homo sapiens OX=9606 GN=CLTC PE=1 SV=5
434	sp|P31947|1433S_HUMAN	27852.7	NVVGGQR;LAEQAER;NLLSVAYK;DSTLIMQLLR	1;0;0;0	1	1	91596;126039;290787;290788;290795;290797;290812;290819;290820;290823;290826;290827;315297;315299;315316	14-3-3 protein sigma OS=Homo sapiens OX=9606 GN=SFN PE=1 SV=1
435	sp|P27348|1433T_HUMAN	28013.9	LAEQAER;EMQPTHPIR;NLLSVAYK;DSTLIMQLLR;EKVESELR;YLAEVACGDDR;KEMQPTHPIR;YLIANATNPESK;KQTIDNSQGAYQEAFDISK	0;0;0;0;1;1;0;1;1	4	5	126039;277758;277764;277766;285283;285286;285287;290787;290788;290795;290797;290812;290819;290820;290823;290826;290827;315297;315299;315316;328030;347541;405978;405991;410067;429548;640387;640399	14-3-3 protein theta OS=Homo sapiens OX=9606 GN=YWHAQ PE=1 SV=1
436	sp|P31946|1433B_HUMAN	28160.9	LAEQAER;EMQPTHPIR;NLLSVAYK;DSTLIMQLLR;YDDMAAAMK;KEMQPTHPIR;YLIPNATQPESK;YLSEVASGDNK;QTTVSNSQQAYQEAFEISK	0;0;0;0;0;0;1;1;1	3	7	126039;277758;277764;277766;285283;285286;285287;290787;290788;290795;290797;290812;290819;290820;290823;290826;290827;315297;315299;315316;338227;338229;344291;344292;408083;405978;405991;410067;440916;440920;440923;454477;454478;614464;641926	14-3-3 protein beta/alpha OS=Homo sapiens OX=9606 GN=YWHAB PE=1 SV=3
437	sp|Q04917|1433F_HUMAN	28354.1	LAEQAER;EAFEISK;TMADGNEK;NLLSVAYK;DSTLIMQLLR;EQMQPTHPIR;YLAEVASGEK;NSVVEASEAAYK;KNSVVEASEAAYK	0;1;1;0;0;1;1;1;1	6	13	126039;250935;250946;271037;271044;290787;290788;290795;290797;290812;290819;290820;290823;290826;290827;315297;315299;315316;334767;334775;341127;358063;421696;414001;414010;510026;564304	14-3-3 protein eta OS=Homo sapiens OX=9606 GN=YWHAH PE=1 SV=4
438	sp|P61981|1433G_HUMAN	28438	LAEQAER;KIEMVR;NLLSVAYK;ATVVESSEK;DSTLIMQLLR;YDDMAAAMK;EHMQPTHPIR;NCSETQYESK;AYSEAHEISK	0;1;0;1;0;0;1;1;1	5	21	126039;226051;290787;290788;290795;290797;290812;290819;290820;290823;290826;290827;309274;309279;315297;315299;315316;338227;338229;344291;344292;408083;338635;338638;338640;338643;338644;344837;344838;344839;344840;344843;408231;408232;408234;408237;441596;441597;441600;441602	14-3-3 protein gamma OS=Homo sapiens OX=9606 GN=YWHAG PE=1 SV=2
439	sp|P63104|1433Z_HUMAN	27880.8	LAEQAER;EMQPTHPIR;VVSSIEQK;NLLSVAYK;DSTLIMQLLR;YDDMAACMK;YLAEVAAGDDK;KEMQPTHPIR;FLIPNASQAESK;YLAEVAAGDDKK;GIVDQSQQAYQEAFEISK;KGIVDQSQQAYQEAFEISK	0;0;1;0;0;1;1;0;1;1;1;1	7	33	126039;277758;277764;277766;285283;285286;285287;282748;282754;282756;282761;290787;290788;290795;290797;290812;290819;290820;290823;290826;290827;315297;315299;315316;371407;376024;384277;384279;405978;405991;410067;424408;424429;424431;424435;424436;479570;479588;479591;479592;539561;597006;597007;597008;597009;597010;628980;628982;628983;628984;628985;628986;643019;643022;643023;663315	14-3-3 protein zeta/delta OS=Homo sapiens OX=9606 GN=YWHAZ PE=1 SV=1
440	sp|P62258|1433E_HUMAN	29308.5	LAEQAER;VFYYK;NLLSVAYK;IISSIEQK;DSTLIMQLLR;QMVETELK;YLAEFATGNDR;YDEMVESMK;EAAENSLVAYK;VAGMDVELTVEER;HLIPAANTGESK;YLAEFATGNDRK;KEAAENSLVAYK;KVAGMDVELTVEER;AASDIAMTELPPTHPIR;DNLTLWTSDMQGDGEEQNK	0;1;0;1;0;1;1;1;1;1;1;1;1;1;1;1	13	31	126039;196402;290787;290788;290795;290797;290812;290819;290820;290823;290826;290827;294749;315297;315299;315316;322934;322947;342543;410982;378926;378932;378933;440861;395166;395174;458079;401313;401321;401324;406225;406226;447165;447166;506999;491228;497354;497360;500707;500726;500727;500728;500729;617511;617513	14-3-3 protein epsilon OS=Homo sapiens OX=9606 GN=YWHAE PE=1 SV=1
441	sp|P00750|TPA_HUMAN	65024.7	VTNYLDWIR;AQCHSVPVK;HEALSPFYSER;TVTDNMLCAGDTR;VYTAQNPSAQALGLGK;GGLFADIASHPWQAAIFAK	1;1;1;1;1;1	6	6	309715;341917;371948;402544;508150;591022	Tissue-type plasminogen activator OS=Homo sapiens OX=9606 GN=PLAT PE=1 SV=1
442	sp|Q71DI3|H32_HUMAN	15417.5	STELLIR;SAPATGGVK;EIAQDFK	1;1;1	3	5	134077;232179;232187;264322;264336	Histone H3.2 OS=Homo sapiens OX=9606 GN=HIST2H3A PE=1 SV=3
443	sp|P38646|GRP75_HUMAN	73901.9	NTTIPTK;VQQTVQDLFGR;AQFEGIVTDLIR;VINEPTAAALAYGLDK;VEAVNMAEGIIHDTETK	0;1;1;1;1	4	4	225521;355866;379315;515836;564683	Stress-70 protein, mitochondrial OS=Homo sapiens OX=9606 GN=HSPA9 PE=1 SV=2
444	sp|P0DMV8|HS71A_HUMAN	70276.1	DNNLLGR;STLEPVEK;DAGVIAGLNVLR;VEIIANDQGNR;LSKEEIER;AQIHDLVLVGGSTR;TTPSYVAFTDTER;LVNHFVEEFK;NALESYAFNMK;LVNHFVEEFKR;IINEPTAAAIAYGLDR;KFGDPVVQSDMK;AFYPEEISSMVLTK;NQVALNPQNTVFDAK;HWPFQVINDGDKPK	1;1;1;0;1;1;0;1;1;1;1;1;1;1;1	13	16	119945;288515;318875;318878;331689;333398;405967;405977;411535;412463;419089;456427;466723;466725;498300;507231;519458;574113	Heat shock 70 kDa protein 1B OS=Homo sapiens OX=9606 GN=HSPA1B PE=1 SV=1
445	sp|P11142|HSP7C_HUMAN	71064.3	NTTIPTK;GTLDPVEK;DAGTIAGLNVLR;EIAEAYLGK;VEIIANDQGNR;MVNHFIAEFK;SQIHDIVLVGGSTR;FDDAVVQSDMK;TTPSYVAFTDTER;NSLESYAFNMK;RFDDAVVQSDMK;MKEIAEAYLGK;SFYPEEVSSMVLTK;NQVAMNPTNTVFDAK;IINEPTAAAIAYGLDK;LDKSQIHDIVLVGGSTR;IINEPTAAAIAYGLDKK;SINPDEAVAYGAAVQAAILSGDK;GPAVGIDLGTTYSCVGVFQHGK	0;1;1;1;0;1;1;1;0;1;1;1;1;1;0;1;1;1;1	15	22	225521;268141;319712;329613;331689;405624;410066;410469;411535;424091;454091;454092;472410;507788;507799;507802;516859;516863;519903;519904;570535;561373;561378;593587;627849;627853;628174;628178	Heat shock cognate 71 kDa protein OS=Homo sapiens OX=9606 GN=HSPA8 PE=1 SV=1
446	sp|P11021|BIP_HUMAN	72384.5	IQQLVK;NTVVPTK;ALSSQHQAR;VLEDSDLK;ETAEAYLGK;VEIIANDQGNR;FEELNMDLFR;VYEGERPLTK;SDIDEIVLVGGSTR;NELESYAYSLK;ITPSYVAFTPEGER;ELEEIVQPIISK;MKETAEAYLGK;AKFEELNMDLFR;TFAPEEISAMVLTK;KSDIDEIVLVGGSTR;VTHAVVTVPAYFNDAQR;IINEPTAAAIAYGLDK;DNHLLGTFDLTGIPPAPR;IINEPTAAAIAYGLDKR;TKPYIQVDIGGGQTK;SQIFSTASDNQPTVTIK;IEIESFYEGEDFSETLTR;IEWLESHQDADIEDFK;KKELEEIVQPIISK;KSQIFSTASDNQPTVTIK	1;1;1;1;1;0;1;1;1;1;1;1;1;1;1;1;1;0;1;1;1;1;1;1;1;1	24	46	201011;217271;222214;295151;324597;331689;364733;394400;404633;404634;428178;428185;428191;434245;495182;450650;450653;469370;480327;480332;486880;486881;486882;500375;519420;519421;519903;519904;570535;531268;531282;531287;531288;531289;531290;531295;557331;560637;561119;561121;578700;578702;578704;615273;586117;586118;586119;608149;608150;619380	Endoplasmic reticulum chaperone BiP OS=Homo sapiens OX=9606 GN=HSPA5 PE=1 SV=2
447	sp|P60953|CDC42_HUMAN	21569.1	YVECSALTQK;WVPEITHHCPK;QKPITPETAEK	1;1;1	3	3	396248;452453;469700	Cell division control protein 42 homolog OS=Homo sapiens OX=9606 GN=CDC42 PE=1 SV=2
448	sp|Q03154|ACY1_HUMAN	46066.1	LHEAVFLR;EGSVTSVNLTK;WMHPQVTPTDDSNPWWAAFSR	1;1;1	3	3	215506;379908;632220	Aminoacylase-1 OS=Homo sapiens OX=9606 GN=ACY1 PE=1 SV=1
449	sp|Q9Y646|CBPQ_HUMAN	52064.6	TQGAVEAAK;LALLVDTVGPR	1;1	2	2	275305;297736	Carboxypeptidase Q OS=Homo sapiens OX=9606 GN=CPQ PE=1 SV=1
450	sp|Q9H1I8|ASCC2_HUMAN	87029.5	KGYRHDSSTAVAGSPR	1	1	1	527025	Activating signal cointegrator 1 complex subunit 2 OS=Homo sapiens OX=9606 GN=ASCC2 PE=1 SV=3
451	sp|Q93091|RNAS6_HUMAN	17736.9	LVPVHLDSIL;AHWFEIQHIQPSPLQCNR	1;1	2	2	276457;595526	Ribonuclease K6 OS=Homo sapiens OX=9606 GN=RNASE6 PE=1 SV=2
452	sp|Q9UPP5|K1107_HUMAN	142297	LSDESAMDEDK	1	1	3	410681;410682;410686	AP2-interacting clathrin-endocytosis protein OS=Homo sapiens OX=9606 GN=KIAA1107 PE=1 SV=3
453	sp|Q13418|ILK_HUMAN	51881.1	INVMNR;EGNAVAVR;MGQNLNR;HSGIDFK;KPEDTNR;QLNFLTK;SAVVEMLIMR;SVMIDEDMTAR;WQGNDIVVK;ICMNEDPAK;GDDTPLHLAASHGHR;GMAFLHTLEPLIPR;MYAPAWVAPEALQK;EVPFADLSNMEIGMK;VALEGLRPTIPPGISPHVCK;LWLDNTENDLNQGDDHGFSPLHWACR	1;1;1;1;1;1;1;1;1;1;1;1;1;1;1;1	16	34	98685;125635;134335;143639;240744;268496;270446;295535;295556;302542;347221;354833;354837;354838;362155;439213;439215;439218;442109;442111;497115;497120;497138;497140;497144;554998;525072;525074;525075;525078;612060;612061;683296;683297	Integrin-linked protein kinase OS=Homo sapiens OX=9606 GN=ILK PE=1 SV=2
454	sp|P22694|KAPCB_HUMAN	40693	ATEQYYAMK;KVEAPFIPK;KWENPTQNNAGLEDFER	1;0;1	2	2	371469;411474;598111	cAMP-dependent protein kinase catalytic subunit beta OS=Homo sapiens OX=9606 GN=PRKACB PE=1 SV=2
455	sp|P0DOX3|IGD_HUMAN	56741.3	NQFSLNLR;EPAAQAPVK;VPTGGVEEGLLER;SLEVSYVTDHGPM;DAHLTWEVAGK;DSYYMTSSQLSTPLQQWR	1;1;1;1;1;1	6	8	219283;291860;377762;397926;403225;583313;583321;618779	Immunoglobulin delta heavy chain OS=Homo sapiens OX=9606 PE=1 SV=1
456	sp|P46459|NSF_HUMAN	83037.3	AAQSTAMNR;YVGESEANIR;LLDYVPIGPR;VLDDGELLVQQTK	1;1;1;1	4	5	196679;290985;292903;466535;466537	Vesicle-fusing ATPase OS=Homo sapiens OX=9606 GN=NSF PE=1 SV=3
457	sp|P42574|CASP3_HUMAN	32025.6	SGTDVDAANLR	1	1	1	282578	Caspase-3 OS=Homo sapiens OX=9606 GN=CASP3 PE=1 SV=2
458	sp|P01833|PIGR_HUMAN	84411.1	VLDSGFR;DGSFSVVITGLR;YLCGAHSDGQLQEGSPIQAWQLFVNEESTIPR	1;1;1	3	3	117518;340548;710426	Polymeric immunoglobulin receptor OS=Homo sapiens OX=9606 GN=PIGR PE=1 SV=4
459	sp|A0A075B6J1|LV537_HUMAN	13421.4	GQGSGVPSR	1	1	1	140717	Immunoglobulin lambda variable 5-37 OS=Homo sapiens OX=9606 GN=IGLV5-37 PE=3 SV=1
460	sp|Q96AV8|E2F7_HUMAN	100265	DLISPR	1	1	1	80973	Transcription factor E2F7 OS=Homo sapiens OX=9606 GN=E2F7 PE=1 SV=3
461	sp|Q96HW7|INT4_HUMAN	109053	CLQLLGNLGSLEK	1	1	5	463431;463446;463455;463502;463575	Integrator complex subunit 4 OS=Homo sapiens OX=9606 GN=INTS4 PE=1 SV=2
462	sp|O14976|GAK_HUMAN	144565	ILFSSR	1	1	1	89627	Cyclin-G-associated kinase OS=Homo sapiens OX=9606 GN=GAK PE=1 SV=2
463	sp|P10809|CH60_HUMAN	61169.4	VTDALNATR;LSDGVAVLK;GYISPYFINTSK;AAVEEGIVLGGGCALLR;IMQSSSEVGYDAMAGDFVNMVEK;DMAIATGGAVFGEEGLTLNLEDVQPHDLGK	1;1;1;1;1;1	6	7	202504;288049;448563;466000;466006;653487;696602	60 kDa heat shock protein, mitochondrial OS=Homo sapiens OX=9606 GN=HSPD1 PE=1 SV=2
464	sp|P13284|GILT_HUMAN	28554.2	GMQLMHANAQR	1	1	1	342572	Gamma-interferon-inducible lysosomal thiol reductase OS=Homo sapiens OX=9606 GN=IFI30 PE=1 SV=3
465	sp|Q9H6X2|ANTR1_HUMAN	63415.3	LTEDREQIR;ASEQIYYENR;VSVMRPQPGDTGR	1;1;1	3	3	300317;348818;388833	Anthrax toxin receptor 1 OS=Homo sapiens OX=9606 GN=ANTXR1 PE=1 SV=2
466	sp|Q9Y274|SIA10_HUMAN	38570	ILDPFIIR	1	1	1	216721	Type 2 lactosamine alpha-2,3-sialyltransferase OS=Homo sapiens OX=9606 GN=ST3GAL6 PE=1 SV=1
467	sp|Q9BXJ0|C1QT5_HUMAN	25435.7	VLVNEQGHYDAVTGK	1	1	1	511273	Complement C1q tumor necrosis factor-related protein 5 OS=Homo sapiens OX=9606 GN=C1QTNF5 PE=1 SV=1
468	sp|P47712|PA24A_HUMAN	85679.4	YGTFMAPDLFGSK	1	1	1	460493	Cytosolic phospholipase A2 OS=Homo sapiens OX=9606 GN=PLA2G4A PE=1 SV=2
469	sp|P01709|LV208_HUMAN	12469.9	RPSGVPDR;LMIYEVSK	0;1	1	1	162601;162611;162633;162643;162650;162654;162656;162665;325067	Immunoglobulin lambda variable 2-8 OS=Homo sapiens OX=9606 GN=IGLV2-8 PE=1 SV=2
470	sp|P01706|LV211_HUMAN	12789.1	RPSGVPDR;LMIYDVSK	0;1	1	1	162601;162611;162633;162643;162650;162654;162656;162665;318851	Immunoglobulin lambda variable 2-11 OS=Homo sapiens OX=9606 GN=IGLV2-11 PE=1 SV=2
471	sp|A0M8Q6|IGLC7_HUMAN	11399.7	ADGSPVK;VTHEGSTVEK;VGVETTKPSK;YAASSYLSLTPEQWK;AAPSVTLFPPSSEELQANK;QSNNKYAASSYLSLTPEQWK	0;1;1;0;0;0	2	5	172475;172478;172479;172481;172485;172487;172490;172497;365849;365850;365851;416046;416050;541125;541134;541136;541137;541139;541140;541141;541142;541143;541144;541146;541147;541150;541152;541153;541154;541156;541157;541158;541160;541161;541163;541164;541166;541167;541168;541170;541171;541172;541173;541174;541175;541176;541177;541179;541181;541182;541185;541188;541196;541207;541209;541244;585849;…	Immunoglobulin lambda constant 7 OS=Homo sapiens OX=9606 GN=IGLC7 PE=1 SV=3
472	sp|P0DOY2|IGLC2_HUMAN	11439.6	TVAPTECS;ADSSPVK;AGVETTTPSK;SYSCQVTHEGSTVEK;YAASSYLSLTPEQWK;AGVETTTPSKQSNNK;AAPSVTLFPPSSEELQANK;QSNNKYAASSYLSLTPEQWK	0;1;1;0;0;1;0;0	3	31	152741;152742;152747;152753;187478;187484;187500;187513;187514;187515;187518;187552;328308;328311;328312;328313;328316;328317;328319;328321;328323;328324;328327;328332;328333;328334;328335;328336;328337;328338;328339;328342;328344;328348;532767;532769;532770;532771;532773;532777;532779;532783;532784;579672;579681;579686;579687;579690;579691;579693;579695;579697;579698;579699;579704;579705;579706;…	Immunoglobulin lambda constant 2 OS=Homo sapiens OX=9606 GN=IGLC2 PE=1 SV=1
473	sp|P0DOX8|IGL1_HUMAN	23083.2	TVAPTECS;RPSGVPDR;ADGSPVK;VTVLGQPK;VIIYEVNK;AGVETTKPSK;SYSCQVTHEGSTVEK;YAASSYLSLTPEQWK;ANPTVTLFPPSSEELQANK;QSNNKYAASSYLSLTPEQWK	0;0;0;1;1;1;0;0;1;0	4	48	152741;152742;152747;152753;162601;162611;162633;162643;162650;162654;162656;162665;172475;172478;172479;172481;172485;172487;172490;172497;259965;259967;259970;259971;259972;259973;259974;259975;259977;323046;408574;408576;408585;408590;408591;408595;408596;408598;532767;532769;532770;532771;532773;532777;532779;532783;532784;579672;579681;579686;579687;579690;579691;579693;579695;579697;579698;…	Immunoglobulin lambda-1 light chain OS=Homo sapiens OX=9606 PE=1 SV=1
474	sp|Q9NVM6|DJC17_HUMAN	34762.2	QAAERQQLIAR	1	1	2	353442;353444	DnaJ homolog subfamily C member 17 OS=Homo sapiens OX=9606 GN=DNAJC17 PE=1 SV=1
475	sp|P15927|RFA2_HUMAN	29324.5	ANSQPSAGR	1	1	1	164106	Replication protein A 32 kDa subunit OS=Homo sapiens OX=9606 GN=RPA2 PE=1 SV=1
476	sp|O15372|EIF3H_HUMAN	40058.1	RQQENMQR;KEGTGSTATSSSSTAGAAGK	1;1	2	2	268820;588096	Eukaryotic translation initiation factor 3 subunit H OS=Homo sapiens OX=9606 GN=EIF3H PE=1 SV=1
477	sp|P06865|HEXA_HUMAN	61102.4	ALLSAPWYLNR;LTSDLTFAYER	1;1	2	2	361355;365733	Beta-hexosaminidase subunit alpha OS=Homo sapiens OX=9606 GN=HEXA PE=1 SV=2
478	sp|P02585|TNNC2_HUMAN	18149.4	ELGTVMR;NADGYIDPEELAEIFR;AAFDMFDADGGGDISVK	0;1;1	2	3	128857;509343;533671;533677	Troponin C, skeletal muscle OS=Homo sapiens OX=9606 GN=TNNC2 PE=1 SV=2
479	sp|P0DP23|CALM1_HUMAN	16808.8	ELGTVMR;DGDGTITTK;EAFSLFDK;KMKDTDSEEEIR;MKDTDSEEEIREAFR;EAFSLFDKDGDGTITTK;EADIDGDGQVNYEEFVQMMTAK	0;1;1;1;1;1;1	6	19	128857;290697;312568;312571;532434;536435;564533;601905;601906;601909;601910;601911;652063;652066;652067;652068;652072;653332;670141;670142	Calmodulin-3 OS=Homo sapiens OX=9606 GN=CALM3 PE=1 SV=1
480	sp|Q13561|DCTN2_HUMAN	44299.9	FSQAAK;LQSVLGK;YADLPGIAR;LTELETAVR;LTPVLLAK;LLLQLEATK;VHQLYETIQR;VSALDLAVLDQVEAR;DNTTLLTQVQTTMR;LLHEVQELTTEVEK;LLGPDAAINLTDPDGALAK;TGYESGEYEMLGEGLGVK	1;1;1;1;1;1;1;1;1;1;1;1	12	16	161425;209832;210890;240231;266700;266701;343397;354439;354444;443219;449135;521805;566081;566082;575669;575671	Dynactin subunit 2 OS=Homo sapiens OX=9606 GN=DCTN2 PE=1 SV=4
481	sp|P37840|SYUA_HUMAN	14433.2	QGVAEAAGK;EGVVAAAEK;EGVVHGVATVAEK;TKEGVLYVGSK;TVEGAGSIAAATGFVK;EQVTNVGGAVVTGVTAVAQK	1;1;1;1;1;1	6	9	254337;274670;421669;453963;471632;471636;577265;577266;577267	Alpha-synuclein OS=Homo sapiens OX=9606 GN=SNCA PE=1 SV=1
482	sp|P01619|KV320_HUMAN	12645.3	LLIYGASSR;FSGSGSGTDFTLTISR	1;0	1	5	213034;213043;213044;213046;213047;452400;452404;452405;452408	Immunoglobulin kappa variable 3-20 OS=Homo sapiens OX=9606 GN=IGKV3-20 PE=1 SV=2
483	sp|A0A0C4DH25|KVD20_HUMAN	12603.3	LLIYDASSR;FSGSGSGTDFTLTISR	1;0	1	4	243635;243639;243640;243644;452400;452404;452405;452408	Immunoglobulin kappa variable 3D-20 OS=Homo sapiens OX=9606 GN=IGKV3D-20 PE=3 SV=1
484	sp|P61006|RAB8A_HUMAN	23806.2	ANINVENAFFTLAR	1	1	1	437931	Ras-related protein Rab-8A OS=Homo sapiens OX=9606 GN=RAB8A PE=1 SV=1
485	sp|Q86VW1|S22AG_HUMAN	65295.2	HNLSYLFYNWSITK	1	1	1	551101	Solute carrier family 22 member 16 OS=Homo sapiens OX=9606 GN=SLC22A16 PE=1 SV=1
486	sp|P05976|MYL1_HUMAN	21170.8	HIMSI;IDLSAIK;HVLATLGEK;ALGTNPTNAEVR;DQATYEDFVEGLR;KVLGNPSNEELNAK;KIEFEQFLPMMQAISNNK	1;1;1;1;1;1;1	7	8	41084;217829;318506;318507;337629;427034;540697;642911	Myosin light chain 1/3, skeletal muscle isoform OS=Homo sapiens OX=9606 GN=MYL1 PE=2 SV=3
487	sp|P25705|ATPA_HUMAN	59809.6	VGSAAQTR;STVAQLVK;LTDADAMK;ISEQSDAK;EPMQTGIK;TGTAEMSSILEER;ILGADTSVDLEETGR;TGAIVDVPVGEELLGR;NVQAEEMVEFSSGLK	1;1;1;1;1;1;1;1;1	9	9	115733;261840;270690;276836;288969;395016;436885;449979;521750	ATP synthase subunit alpha, mitochondrial OS=Homo sapiens OX=9606 GN=ATP5F1A PE=1 SV=1
488	sp|Q9BVA1|TBB2B_HUMAN	50359.1	GSQQYR;TAVCDIPPR;IREEYPDR;FPGQLNADLR;LAVNMVPFPR;ISEQFTAMFR;AILVDLEPGTMDSVR;LHFFMPGFAPLTSR;EVDEQMLNVQNK;NSSYFVEWIPNNVK;ALTVPELTQQMFDSK;GHYTEGAELVDSVLDVVR;EIVHIQAGQCGNQIGAK;SGPFGQIFRPDNFVFGQSGAGNNWAK	0;0;0;0;0;0;0;0;0;0;1;0;0;0	1	2	95757;95760;238412;263145;287837;293447;293448;293449;293451;293453;332009;332015;332022;338608;447670;447672;448938;448939;448941;453175;453190;463934;463935;463936;467660;467661;529133;529143;576887;531987;532057;537198;537200;537201;537202;582932;582934;582935;582936;582937;582939;582943;582946;558800;558805;558806;558809;676698;676715	Tubulin beta-2B chain OS=Homo sapiens OX=9606 GN=TUBB2B PE=1 SV=1
489	sp|P68371|TBB4B_HUMAN	50237.2	GSQQYR;TAVCDIPPR;YLTVAAVFR;IREEYPDR;FPGQLNADLR;LAVNMVPFPR;ISEQFTAMFR;IMNTFSVVPSPK;INVYYNEATGGK;AVLVDLEPGTMDSVR;LHFFMPGFAPLTSR;EVDEQMLNVQNK;ALTVPELTQQMFDAK;NSSYFVEWIPNNVK;GHYTEGAELVDSVLDVVR;SGPFGQIFRPDNFVFGQSGAGNNWAK;FWEVISDEHGIDPTGTYHGDSDLQLER;EAESCDCLQGFQLTHSLGGGTGSGMGTLLISK	0;0;0;0;0;0;0;0;1;1;0;0;1;0;0;0;1;0	4	13	95757;95760;238412;244412;263145;287837;293447;293448;293449;293451;293453;332009;332015;332022;338608;429293;431643;431644;431645;492637;443972;448938;448939;448941;453175;453190;463934;463935;463936;467660;467661;527751;527758;527769;527792;531994;529133;529143;576887;537198;537200;537201;537202;582932;582934;582935;582936;582937;582939;582943;582946;676698;676715;683700;697631;697633;707234;70…	Tubulin beta-4B chain OS=Homo sapiens OX=9606 GN=TUBB4B PE=1 SV=1
490	sp|Q9H4B7|TBB1_HUMAN	50846.8	GASALQLER;NTMAACDLR;IREEYPDR;FPGQLNADLR;LAVNMVPFPR;ISVYYNEAYGR;VSEHFSAMFK;EVDQQLLSVQTR;IMNSFSVMPSPK;AVLVDLEPGTMDSIR;ALSVAELTQQMFDAR;NSSCFVEWIPNNVK;GHYTEGAELIENVLEVVR;FWEMIGEEHGIDLAGSDR;EIVHIQIGQCGNQIGAK;LHFFMPGFAPLTAQGSQQYR;LGALFQPDSFVHGNSGAGNNWAK;AFVHWYTSEGMDINEFGEAENNIHDLVSEYQQFQDAK	1;1;0;0;0;1;1;1;1;1;1;1;1;1;1;1;1;1	15	42	193818;249820;263145;287837;293447;293448;293449;293451;293453;371711;391989;391990;393126;393127;434308;447667;447673;447677;452230;464733;464734;464735;464740;528406;528420;553872;553873;553880;553885;553886;594938;594946;594949;594954;560366;560368;560369;560372;563114;563115;566053;566071;600822;600824;600827;600835;641794;641801;735663	Tubulin beta-1 chain OS=Homo sapiens OX=9606 GN=TUBB1 PE=1 SV=1
491	sp|P07437|TBB5_HUMAN	50077.1	GSQQYR;TAVCDIPPR;YLTVAAVFR;IREEYPDR;FPGQLNADLR;LAVNMVPFPR;ISEQFTAMFR;ISVYYNEATGGK;IMNTFSVVPSPK;AILVDLEPGTMDSVR;LHFFMPGFAPLTSR;EVDEQMLNVQNK;ALTVPELTQQVFDAK;NSSYFVEWIPNNVK;GHYTEGAELVDSVLDVVR;EIVHIQAGQCGNQIGAK;SGPFGQIFRPDNFVFGQSGAGNNWAK;FWEVISDEHGIDPTGTYHGDSDLQLDR;EAESCDCLQGFQLTHSLGGGTGSGMGTLLISK	0;0;0;0;0;0;0;1;0;0;0;0;1;0;0;0;0;1;0	3	13	95757;95760;238412;244412;263145;287837;293447;293448;293449;293451;293453;332009;332015;332022;338608;423160;423163;423170;423174;485325;429293;447670;447672;448938;448939;448941;453175;453190;463934;463935;463936;467660;467661;519890;519891;519892;519899;519901;529133;529143;576887;537198;537200;537201;537202;582932;582934;582935;582936;582937;582939;582943;582946;558800;558805;558806;558809;67…	Tubulin beta chain OS=Homo sapiens OX=9606 GN=TUBB PE=1 SV=2
492	sp|A0A0A0MS14|HV145_HUMAN	13595.6	SEDTAMYYCAR	1	1	1	380580	Immunoglobulin heavy variable 1-45 OS=Homo sapiens OX=9606 GN=IGHV1-45 PE=3 SV=1
493	sp|Q06830|PRDX1_HUMAN	22306.4	ADEGISFR;GLFIIDDK;IGHPAPNFK;QGGLGPMNIPLVSDPK	1;0;1;1	3	3	167833;296028;324301;509469	Peroxiredoxin-1 OS=Homo sapiens OX=9606 GN=PRDX1 PE=1 SV=1
494	sp|Q13162|PRDX4_HUMAN	30730.9	GLFIIDDK;LVQAFQYTDK;DYGVYLEDSGHTLR;ISKPAPYWEGTAVIDGEFK	0;1;1;1	3	4	296028;399759;449836;636310;636312	Peroxiredoxin-4 OS=Homo sapiens OX=9606 GN=PRDX4 PE=1 SV=1
495	sp|Q9UKG1|DP13A_HUMAN	80279.8	IYDAQNELSAATHLTSK	1	1	1	565466	DCC-interacting protein 13-alpha OS=Homo sapiens OX=9606 GN=APPL1 PE=1 SV=1
496	sp|Q86U17|SPA11_HUMAN	47112.5	QHYLDSIK;SLLHTLALPSPK;KWGQLLLPSLLDLHLPR	1;1;1	3	4	333291;416576;416577;590833	Serpin A11 OS=Homo sapiens OX=9606 GN=SERPINA11 PE=2 SV=2
497	sp|O43760|SNG2_HUMAN	25061.2	YGSAIGVLAFLASAFFLVVDAYFPQISNATDR	1	1	1	711203	Synaptogyrin-2 OS=Homo sapiens OX=9606 GN=SYNGR2 PE=1 SV=1
498	sp|O14980|XPO1_HUMAN	124429	MAQEVLTHLK;EPEVLSTMAIIVNK;ETLVYLTHLDYVDTER;LLSEEVFDFSSGQITQVK;MAKPEEVLVVENDQGEVVR	1;1;1;1;1	5	6	388557;488783;539412;594831;594833;612030	Exportin-1 OS=Homo sapiens OX=9606 GN=XPO1 PE=1 SV=1
499	sp|P05546|HEP2_HUMAN	57187.3	NFGYTLR;LNILNAK;TLEAQLTPR;IAIDLFK;VSMMQTK;TSCLLFMGR;TNNHIMK;GPLDQLEK;NGNMAGISDQR;SVNDLYIQK;NYNLVESLK;YEITTIHNLFR;FPVEMTHNHNFR;GETHEQVHSILHFK;FTVDRPFLFLIYEHR;GGETAQSADPQWEQLNNK;GSWVNKFPVEMTHNHNFR;EYYFAEAQIADFSDPAFISK;DALENIDPATQMMILNCIYFK;HQGTITVNEEGTQATTVTTVGFMPLSTQVR	1;1;1;1;1;1;1;1;1;1;1;1;1;1;1;1;1;1;1;1	20	60	155911;231358;231361;231362;238542;238548;238556;248631;248633;251459;251462;251463;251464;251466;251468;259482;259488;266893;274593;287226;287227;301505;301506;301514;362942;362958;362943;362944;362947;362951;425810;390616;390617;390618;390619;453031;422521;422525;422527;422528;422530;520430;520440;520443;520444;520445;582053;585785;585792;585793;620107;620110;633434;633444;633450;655984;655985;…	Heparin cofactor 2 OS=Homo sapiens OX=9606 GN=SERPIND1 PE=1 SV=3
500	sp|Q16512|PKN1_HUMAN	104648	TLGWEALLAR;FLSAEAIGIMR	1;1	2	2	287520;323292	Serine/threonine-protein kinase N1 OS=Homo sapiens OX=9606 GN=PKN1 PE=1 SV=2
501	sp|P02763|A1AG1_HUMAN	23706.8	TEDTIFLR;NEEYNK;TYMLAFDVNDEK;EQLGEFYEALDCLR;YVGGQEHFAHLLILR;NWGLSVYADKPETTK	0;0;1;1;1;1	4	9	220679;236594;463719;463722;463723;480563;483450;483459;483466;483478;579221	Alpha-1-acid glycoprotein 1 OS=Homo sapiens OX=9606 GN=ORM1 PE=1 SV=1
502	sp|P19652|A1AG2_HUMAN	23854.7	TEDTIFLR;NEEYNK;EHVAHLLFLR;SDVMYTDWK;TLMFGSYLDDEK;YEGGREHVAHLLFLR;EQLGEFYEALDCLCIPR;NWGLSFYADKPETTK	0;0;1;1;1;1;1;1	6	15	220679;236594;334113;334114;334115;334119;334125;382410;386255;444263;456619;456636;495373;569417;569418;569419;588381	Alpha-1-acid glycoprotein 2 OS=Homo sapiens OX=9606 GN=ORM2 PE=1 SV=2
503	sp|Q9UBR1|BUP1_HUMAN	43633.8	IPLPANAPVAEQVSALHR	1	1	1	518058	Beta-ureidopropionase OS=Homo sapiens OX=9606 GN=UPB1 PE=1 SV=1
504	sp|P30153|2AAA_HUMAN	66047.2	MAGDPVANVR;AVGPEITK;LSTIALALGVER;NLCSDDTPMVR;ELVSDANQHVK;VLAMSGDPNYLHR;TDLVPAFQNLMK;ENVIMSQILPCIK;SEIIPMFSNLASDEQDSVR;IGPILDNSTLQSEVKPILEK	1;1;1;1;1;1;1;1;1;1	10	10	239011;246249;337736;362424;406804;407835;445096;489119;573814;645436	Serine/threonine-protein phosphatase 2A 65 kDa regulatory subunit A alpha isoform OS=Homo sapiens OX=9606 GN=PPP2R1A PE=1 SV=4
505	sp|Q04837|SSBP_HUMAN	17231	QATTIIADNIIFLSDQTK	1	1	1	589414	Single-stranded DNA-binding protein, mitochondrial OS=Homo sapiens OX=9606 GN=SSBP1 PE=1 SV=1
506	sp|P50502|F10A1_HUMAN	41458.5	VPPATQK;EWVESMGGK;LDYDEDASAMLK;VAAIEALNDGELQK;KVAAIEALNDGELQK;LLGHWEEAAHDLALACK	1;1;1;1;1;1	6	9	208000;340784;443349;443350;443352;469633;469634;559612;578508	Hsc70-interacting protein OS=Homo sapiens OX=9606 GN=ST13 PE=1 SV=2
507	sp|Q93008|USP9X_HUMAN	295497	DGLTISFTK;YSHVQEVQER;TGETGIEETILEGHLGVTK	1;1;1	3	3	324651;415965;587967	Probable ubiquitin carboxyl-terminal hydrolase FAF-X OS=Homo sapiens OX=9606 GN=USP9X PE=1 SV=3
508	sp|P05156|CFAI_HUMAN	68083.5	IVIEYVDR;SFPTYCQQK;VFSLQWGEVK;HGNTDSEGIVEVK;VTYTSQEDLVEK;AQLGDLPWQVAIK;GLETSLAECTFTK;RAQLGDLPWQVAIK;EANVACLDLGFQQGADTQR;TMGYQDFADVVCYTQK;YQIWTTVVDWIHPDLKR;IIFHENYNAGTYQNDIALIEMK	1;1;1;1;1;1;1;1;1;1;1;1	12	21	227022;334574;385816;394638;394642;447143;454448;454451;461907;461908;466224;502154;565686;565688;576817;576819;613941;616164;660835;679086;679091	Complement factor I OS=Homo sapiens OX=9606 GN=CFI PE=1 SV=2
509	sp|Q13395|TARB1_HUMAN	183822	IFLDPLLDVLMK;EGVIHFLELYETK	1;1	2	2	456087;497865	Probable methyltransferase TARBP1 OS=Homo sapiens OX=9606 GN=TARBP1 PE=1 SV=1
510	sp|Q9NP72|RAB18_HUMAN	23229.7	ILIIGESGVGK	1	1	1	365585	Ras-related protein Rab-18 OS=Homo sapiens OX=9606 GN=RAB18 PE=1 SV=1
511	sp|Q14204|DYHC1_HUMAN	534791	LLNTFLER	1	1	1	226626	Cytoplasmic dynein 1 heavy chain 1 OS=Homo sapiens OX=9606 GN=DYNC1H1 PE=1 SV=5
512	sp|A0A0B4J1U3|LV136_HUMAN	12623.1	LLIYYDDLLPSGVSDR	1	1	1	505480	Immunoglobulin lambda variable 1-36 OS=Homo sapiens OX=9606 GN=IGLV1-36 PE=1 SV=5
513	sp|P07327|ADH1A_HUMAN	40726.8	IIAVDINK;LVADFMAK;AAVLWELK;IDAASPLEK;NPESNYCLK;KPIQEVLK;VIPLAIPQCGK;INEGFDLLHSGK;NDVSNPQGTLQDGTSR;EMTDGGVDFSFEVIGR;ELGATECINPQDYK;FSLDALITHVLPFEK;ICKNPESNYCLK;KPFSIEEVEVAPPK;VCLIGCGFSTGYGSAVNVAK;KFSLDALITHVLPFEK	0;0;0;0;0;0;1;0;1;0;0;0;0;0;0;0	2	9	280978;285001;285005;285006;285012;285014;285016;285018;285021;285031;291823;291829;300116;300117;300120;306108;306210;306213;306216;377142;377143;377145;377146;377147;377151;377154;377161;377163;439016;392405;392406;392407;392408;392413;395446;395447;395450;395454;395455;431968;431970;431972;431975;431976;431978;431979;431980;431981;431982;431994;466824;466825;466826;466830;484973;484976;484977;…	Alcohol dehydrogenase 1A OS=Homo sapiens OX=9606 GN=ADH1A PE=1 SV=2
514	sp|P00326|ADH1G_HUMAN	40679	TVLTF;NDLGNPR;GTLQDGTR;GTLQDGTRR;GAIFGGFK;INEGFDLLR;IIAVDINK;LVADFMAK;AAVLWELK;IDAASPLEK;NPESNYCLK;KPIQEVLK;VIPLFTPQCGK;EMTDGGVDFSFEVIGR;ELGATECINPQDYK;ICKNPESNYCLK;VCLIGCGFSTGYGSAVK;KPFSIEEVEVAPPK	0;0;0;0;1;1;0;0;0;0;0;0;0;0;0;0;1;0	3	5	34645;34646;34647;114334;114344;142962;142974;142975;142976;142981;142985;225089;225096;236810;236812;236815;262725;280978;285001;285005;285006;285012;285014;285016;285018;285021;285031;291823;291829;300116;300117;300120;306108;306210;306213;306216;377142;377143;377145;377146;377147;377151;377154;377161;377163;439016;392405;392406;392407;392408;392413;411985;411986;411988;411989;411990;411993;411…	Alcohol dehydrogenase 1C OS=Homo sapiens OX=9606 GN=ADH1C PE=1 SV=2
515	sp|P00325|ADH1B_HUMAN	40665.9	TVLTF;NDLGNPR;GTLQDGTR;MVAVGICR;GTLQDGTRR;GAVYGGFK;IIAVDINK;LVADFMAK;AAVLWEVK;IDAASPLEK;NPESNYCLK;KPIQEVLK;VIPLFTPQCGK;INEGFDLLHSGK;EMTDGGVDFSFEVIGR;ELGATECINPQDYK;FSLDALITHVLPFEK;VCKNPESNYCLK;KPFSIEDVEVAPPK;VCLIGCGFSTGYGSAVNVAK;KFSLDALITHVLPFEK;GKPIHHFLGTSTFSQYTVVDENAVAK	0;0;0;1;0;1;0;0;1;0;0;0;0;0;0;0;0;1;1;0;0;1	6	32	34645;34646;34647;114334;114344;142962;142974;142975;142976;142981;142985;173907;225089;225096;238042;238063;238077;238078;238079;280978;285001;285005;285006;285012;285014;285016;285018;285021;285031;291823;291829;293932;293935;293936;293937;293938;293939;293940;293941;293942;293943;293945;293946;293948;293950;306108;306210;306213;306216;377142;377143;377145;377146;377147;377151;377154;377161;377…	Alcohol dehydrogenase 1B OS=Homo sapiens OX=9606 GN=ADH1B PE=1 SV=2
516	sp|P14555|PA2GA_HUMAN	16852.1	FSNSGSR;TTYNK;AAATCFAR;YQYYSNK;CCVTHDCCYK;EAALSYGFYGCHCGVGGR	1;1;1;1;1;1	6	8	101938;148077;154245;317410;317442;452135;537600;537601	Phospholipase A2, membrane associated OS=Homo sapiens OX=9606 GN=PLA2G2A PE=1 SV=2
517	sp|Q9Y490|TLN1_HUMAN	271748	ALAVNPR;SQLAAAAR;AIADMLR;GTPQDLAR;AVGDASK;AVAAGNSCR;TTNPTAK;AHATGAGPAGR;IFQAHK;ASDNLVK;MLDGTVK;SAQPASAEPR;GITMATAK;VLVEDTK;QFVQSAK;ALDYYMLR;NLGTALAELR;TSTPEDFIR;GLAGAVSELLR;AQVVSNLK;AVEDEATK;LQAAGNAVK;GIWLEAGK;QQLTGHSK;TIMVDDSK;ALEATTEHIR;AEASQLGHK;ASSLIEEAK;ALGDLISATK;ALDGAFTEENR;FLPSELRDEH;SIAAATSALVK;KEEITGTLR;AVASAAAALVLK;VSHVLAALQAGNR;AAGHPGDPESQQR;AAMEPIVISAK;EVANSTANLVK;FFYSDQNVDSR;DPPSWSV…	1;1;1;1;1;1;1;1;1;1;1;1;1;1;1;1;1;1;1;1;1;1;1;1;1;1;1;1;1;1;1;1;1;1;1;1;1;1;1;1;1;1;1;1;1;1;1;1;1;1;1;1;1;1;1;1;1;1;1;1;1;1;1;1;1;1;1;1;1;1;1;1;1;1;1;1;1;1;1;1;1;1;1;1;1;1;1;1;1;1;1;1;1;1;1;1;1;1	98	232	96490;114923;114928;115737;148885;148887;159363;159365;159367;173857;203225;203234;203246;205309;205313;205314;205315;205316;205322;205323;209343;211023;219919;230668;230669;230670;235010;235013;240867;243354;243356;246511;253311;257689;257693;267498;268202;269850;273935;274695;286816;291042;291043;292110;292117;292120;292121;292125;304820;308410;308414;308421;327728;327730;327732;327734;329415;3…	Talin-1 OS=Homo sapiens OX=9606 GN=TLN1 PE=1 SV=3
518	sp|Q9Y2Q3|GSTK1_HUMAN	25576.3	DFLSVMLEK;MELLAHLLGEK;FLTAVNLEHPEMLEK	1;1;1	3	4	363770;410329;410340;548083	Glutathione S-transferase kappa 1 OS=Homo sapiens OX=9606 GN=GSTK1 PE=1 SV=3
519	sp|Q13188|STK3_HUMAN	56532.1	AGNILLNTEGHAK;AIFMIPTNPPPTFR;ATATQLLQHPFIK;QVPVESDLQEIIK;LADFGVAGQLTDTMAK	0;0;1;0;0	1	1	434536;443994;468931;476475;513593;513597	Serine/threonine-protein kinase 3 OS=Homo sapiens OX=9606 GN=STK3 PE=1 SV=2
520	sp|Q13043|STK4_HUMAN	55804.9	ETGQIVAIK;SWTVEDLQK;KLDEDSLTK;AGNILLNTEGHAK;AIFMIPTNPPPTFR;QVPVESDLQEIIK;LADFGVAGQLTDTMAK;KPELWSDNFTDFVK	1;1;1;0;0;0;0;1	4	4	313636;371805;416783;434536;443994;476475;513593;513597;582364	Serine/threonine-protein kinase 4 OS=Homo sapiens OX=9606 GN=STK4 PE=1 SV=2
521	sp|P17812|PYRG1_HUMAN	67314.2	FEVNPVWK;GLGLSPDLVVCR;KLYGDADYLEER	1;1;1	3	3	339554;354067;469861	CTP synthase 1 OS=Homo sapiens OX=9606 GN=CTPS1 PE=1 SV=2
522	sp|Q9BY32|ITPA_HUMAN	21813	LKPEGLHQLLAGFEDK	1	1	1	594480	Inosine triphosphate pyrophosphatase OS=Homo sapiens OX=9606 GN=ITPA PE=1 SV=2
523	sp|Q9NYU2|UGGG1_HUMAN	177801	VMEGLHR;SHIQQLR;ANPGAWILR;IEYQFFEDR;ILETTTFFQR;VDALLSAQPK;DLSQNFPTK;DLHPDLEGQLK;LGIEGLSLHNVLK;VWQLQDLSFQTAAR;SPAISWVNNLEVDSR;AIWAALQTQTSNAAK;VKVEHVVSVLEK;IVPEWQDYDQEIK;EGETYFDVVAVVDPVTR;EQLDPDELETITMHK;KYPYVEVNSILGIDSAYDR;AVYLGELPHDQDVVEYIMNQPNVVPR	1;1;1;1;1;1;1;1;1;1;1;1;1;1;1;1;1;1	18	21	139436;161892;222283;338940;342292;348341;348344;351219;413267;449215;460514;466442;496952;502171;520589;521493;521501;553843;620358;673803;673804	UDP-glucose:glycoprotein glucosyltransferase 1 OS=Homo sapiens OX=9606 GN=UGGT1 PE=1 SV=3
524	sp|Q14623|IHH_HUMAN	45546.5	AFQVIETQDPPR;AFQVIETQDPPRR;ATFASHVQPGQYVLVAGVPGLQPAR;VLAMGEDGSPTFSDVLIFLDREPHR	1;1;1;1	4	4	389141;431418;636001;658625	Indian hedgehog protein OS=Homo sapiens OX=9606 GN=IHH PE=1 SV=4
525	sp|Q99988|GDF15_HUMAN	34613.9	SWDVTRPLR;ASFPGPSELHSEDSR;TDTGVSLQTYDDLLAK	1;1;1	3	3	287491;447596;540218	Growth/differentiation factor 15 OS=Homo sapiens OX=9606 GN=GDF15 PE=1 SV=3
526	sp|Q14766|LTBP1_HUMAN	195094	NTQPVAK;IDGPTGQK;HLCAHGQCR;VPQETQSGGGSR;EEPVEALTFSR;GSCQNSCEK;QGTYYDPVK;LYQHSQQPGK;HPPEASVQIHQVSR;LCQIPVHGASVPK;SKVPQETQSGGGSR;DKCQCPPNFTGK;VKFPPNIVNIHVK;EAQPGQSQVSYQGLPVQK;TKEAQPGQSQVSYQGLPVQK	1;1;1;1;1;1;1;1;1;1;1;1;1;1;1	15	21	216697;246652;291277;291287;320773;350750;358789;359387;392905;392906;439511;439521;452856;456388;525077;538469;580211;580213;616523;643381;643383	Latent-transforming growth factor beta-binding protein 1 OS=Homo sapiens OX=9606 GN=LTBP1 PE=1 SV=4
527	sp|P27918|PROP_HUMAN	53732.9	SGGLCQPCR;CAGQQQDIR;CEELQGQK;SISCQEIPGQQSR;HCYSIQHCPLK;YPPTVSMVEGQGEK;TCNHPVPQHGGPFCAGDATR;CSAPEPSQKPPGKPCPGLAYEQR	1;1;1;1;1;1;1;1	8	18	241720;241725;262144;262147;262154;328670;412111;462723;522795;482858;482861;581142;581144;581148;581149;581151;581157;675460	Properdin OS=Homo sapiens OX=9606 GN=CFP PE=1 SV=2
528	sp|P11215|ITAM_HUMAN	128392	THTATGIR;AIMEFNPR;YVIGVGDAFR	1;1;1	3	5	148566;148569;148570;211999;271898	Integrin alpha-M OS=Homo sapiens OX=9606 GN=ITGAM PE=1 SV=2
529	sp|P30990|NEUT_HUMAN	19992.1	AHVPSWK	1	1	1	251530	Neurotensin/neuromedin N OS=Homo sapiens OX=9606 GN=NTS PE=1 SV=2
530	sp|O75116|ROCK2_HUMAN	161921	QDADGQMK;AEDYDVVK;MQTQQVNTLK;EFINLQSALESER	1;1;1;1	4	4	283912;303688;394131;424912	Rho-associated protein kinase 2 OS=Homo sapiens OX=9606 GN=ROCK2 PE=1 SV=4
531	sp|Q7L576|CYFP1_HUMAN	146724	LGTPQQIAIAR;YSNSEVVTGSGR;TMLESLIADK;YAPLHLVPLIER;TVEVLEPEVTK	1;1;1;1;1	5	5	303846;342151;376178;394434;407923	Cytoplasmic FMR1-interacting protein 1 OS=Homo sapiens OX=9606 GN=CYFIP1 PE=1 SV=1
532	sp|Q92496|FHR4_HUMAN	67399.6	VYVPQSR;EGIVEYPR;FCDMPVFENSR;TGDTIEFMCK;CIHPCIITEENMNK;VEYQCQSYYELQGSK;SDIEIENGFISESSSIYILNK	0;0;1;0;0;1;0	2	2	143856;203761;389297;396803;545242;569143;638965;660016	Complement factor H-related protein 4 OS=Homo sapiens OX=9606 GN=CFHR4 PE=1 SV=3
533	sp|Q02985|FHR3_HUMAN	38478.2	VYVPQSR;EGIVEYPR;HGGLFHENMR;AQTTVTCTEK;TGDTIEFMCK;RPYFPVAVGK;CIHPCIITEENMNK;SDIEIENGFISESSSIYILNK	0;0;1;1;0;0;0;0	2	4	143856;203761;318639;318642;380924;380925;396803;441360;545242;638965;660016	Complement factor H-related protein 3 OS=Homo sapiens OX=9606 GN=CFHR3 PE=1 SV=2
534	sp|Q03591|FHR1_HUMAN	38748.4	GWSTPPK;TTCWDGK;CLHPCVISR;LEYPTCAK;NGQWSEPPK;TGESAEFVCK;EIMENYNIALR;INHGILYDEEK;LQNNENNISCVER;STDTSCVNPPTVQNAHILSR;TTCWDGKLEYPTCAK;YKPFSQVPTGEVFYYSCEYNFVSPSK	1;0;0;0;0;1;0;1;1;1;0;1	6	59	224173;224182;224187;224198;224204;224230;271820;271831;271833;271838;271840;271842;271846;271849;271853;271854;292397;292399;292401;292409;292415;324492;324494;324506;324512;324518;324546;399317;399327;348565;348570;348584;377882;377886;377889;377891;377893;377894;377895;377896;377897;377898;377900;377901;380322;380324;380326;380327;380329;380330;380331;380332;380333;380334;380335;380336;380339;…	Complement factor H-related protein 1 OS=Homo sapiens OX=9606 GN=CFHR1 PE=1 SV=2
535	sp|P08603|CFAH_HUMAN	143662	IDVHLVPDR;TTCWDGK;IVSSAMEPDR;EYHFGQAVR;CVEISCK;EFDHNSNIR;CLHPCVISR;SLGNVIMVCR;GEWVALNPLR;KFVQGK;NDFTWFK;LSYTCEGGFR;FVCNSGYK;LEYPTCAK;HGGLYHENMR;TGDEITYQCR;CTSTGWIPAPR;NGQWSEPPK;IIYKENER;CNMGYEYSER;SCDIPVFMNAR;WSHPPSCIK;EIMENYNIALR;TGESVEFVCK;IDVHLVPDRK;SSQESYAHGTK;EGWIHTVCINGR;KEFDHNSNIR;WQSIPLCVEK;DGWSAQPTCIK;KGEWVALNPLR;SPDVINGSPISQK;RPYFPVAVGK;SSNLIILEEHLK;TKNDFTWFK;CFEGFGIDGPAIAK;SIDVACHPGYAL…	1;0;1;1;1;1;0;1;1;1;1;1;1;0;1;1;1;0;1;1;1;1;0;1;1;1;1;1;1;1;1;1;0;1;1;1;1;1;1;1;1;1;1;1;1;1;1;1;0;1;1;1;1;1;1;1;1;1;1;1;1;1	55	474	256820;256823;256824;256826;256827;256884;256889;256892;256893;256894;256897;256899;256900;256901;256902;256903;256906;256907;256908;256913;271820;271831;271833;271838;271840;271842;271846;271849;271853;271854;275719;283450;276715;276718;276722;276723;276724;276726;372031;372033;285309;288177;288178;288179;288180;288181;288185;288189;292397;292399;292401;292409;292415;295481;295489;295492;298231;…	Complement factor H OS=Homo sapiens OX=9606 GN=CFH PE=1 SV=4
536	sp|P07355|ANXA2_HUMAN	38789.9	WISIMTER	1	1	1	242420	Annexin A2 OS=Homo sapiens OX=9606 GN=ANXA2 PE=1 SV=2
537	sp|Q9UP52|TFR2_HUMAN	88967.1	SEPDHYVVIGAQR	1	1	1	407293	Transferrin receptor protein 2 OS=Homo sapiens OX=9606 GN=TFR2 PE=1 SV=1
538	sp|Q08752|PPID_HUMAN	41119	ILLITEDLK	1	1	1	354561	Peptidyl-prolyl cis-trans isomerase D OS=Homo sapiens OX=9606 GN=PPID PE=1 SV=3
539	sp|P33121|ACSL1_HUMAN	78901.2	IENIYMR	1	1	1	190753	Long-chain-fatty-acid--CoA ligase 1 OS=Homo sapiens OX=9606 GN=ACSL1 PE=1 SV=1
540	sp|P21695|GPDA_HUMAN	38152.5	ELMQTPNFR;ELYSILQHK;IVGGNAAQLAQFDPR;VTMWVFEEDIGGK;VTMWVFEEDIGGKK;KLTEIINTQHENVK	1;1;1;1;1;1	6	8	290235;378845;431424;479868;479870;566750;571731;571732	Glycerol-3-phosphate dehydrogenase [NAD(+)], cytoplasmic OS=Homo sapiens OX=9606 GN=GPD1 PE=1 SV=4
541	sp|Q32P51|RA1L2_HUMAN	34357.3	IEVIEIMTDR;LFIGGLSFETTDESLR;GFAFVTFDDHDSVDK	1;1;1	3	4	327935;327943;492019;529758	Heterogeneous nuclear ribonucleoprotein A1-like 2 OS=Homo sapiens OX=9606 GN=HNRNPA1L2 PE=2 SV=2
542	sp|P19823|ITIH2_HUMAN	106835	ALYAQAR;TILDDLR;IYLQPGR;LGSYEHR;VQSTITSR;HADPDFTR;TQVADAK;FQLVAENR;QTVEAMK;SLAPTAAAK;NDLISATK;SSALDMENFR;KLGSYEHR;LSNENHGIAQR;MATTMIQSK;TEVNVLPGAK;FYNQVSTPLLR;RLSNENHGIAQR;DKHADPDFTR;MKQTVEAMK;IYGNQDTSSQLK;IQPSGGTNINEALLR;VQFELHYQEVK;KFYNQVSTPLLR;HLEVDVWVIEPQGLR;AEDHFSVIDFNQNIR;VENDPHFIIYLPK;ETAVDGELVVLYDVK;IYGNQDTSSQLKK;KLWAYLTINQLLAER;VVNNSPQPQNVVFDVQIPK;FLHVPDTFEGHFDGVPVISK;MLADAPPQDPSCCSGALYY…	1;1;1;1;1;1;1;1;1;1;1;1;1;1;1;1;1;1;1;1;1;1;1;1;1;1;1;1;1;1;1;1;1;1;1;1;1	37	256	117109;117112;141656;141677;142340;150983;150988;150989;150994;150997;150998;151002;166350;166351;166355;166357;166360;166362;166365;166371;166373;166375;166377;166382;166383;166389;201108;201110;201115;201116;201118;201120;201121;201124;201126;201127;201128;201130;201131;201132;201133;201134;203228;203229;203235;203238;203239;203241;203242;203252;211484;242844;242851;242856;242860;242872;253854;…	Inter-alpha-trypsin inhibitor heavy chain H2 OS=Homo sapiens OX=9606 GN=ITIH2 PE=1 SV=2
543	sp|O94804|STK10_HUMAN	112731	LQQQQK;QFSQQEEK	1;1	2	2	224287;341195	Serine/threonine-protein kinase 10 OS=Homo sapiens OX=9606 GN=STK10 PE=1 SV=1
544	sp|Q9NZQ7|PD1L1_HUMAN	33578.3	VQHSSYR	1	1	1	276357	Programmed cell death 1 ligand 1 OS=Homo sapiens OX=9606 GN=CD274 PE=1 SV=1
545	sp|P34913|HYES_HUMAN	63297.9	FLLDTLK;GLLNDAFQK;ASPSEVVFLDDIGANLKPAR	1;1;1	3	3	264018;334111;606162	Bifunctional epoxide hydrolase 2 OS=Homo sapiens OX=9606 GN=EPHX2 PE=1 SV=2
546	sp|P19320|VCAM1_HUMAN	82289.7	SLTLDVQGR;AETGDTVLK;TQIDSPLSGK;LTAFPSESVK;NTVISVNPSTK;EVELIIQVTPK;LHIDEMDSVPTVR;SQEFLEDADRK;LHIDDMEFEPK;SLEVTFTPVIEDIGK;SLEMTFIPTIEDTGK;EVELIVQEKPFTVEISPGPR	1;1;1;1;1;1;1;1;1;1;1;1	12	19	217609;301784;349674;349677;362626;386176;386178;414471;414472;417731;417732;434279;444225;444260;516347;516349;525308;525309;628723	Vascular cell adhesion protein 1 OS=Homo sapiens OX=9606 GN=VCAM1 PE=1 SV=1
547	sp|Q01970|PLCB3_HUMAN	139493	LMTVVSGPDPVNTVFLNFMAVQDDTAK	1	1	1	686153	1-phosphatidylinositol 4,5-bisphosphate phosphodiesterase beta-3 OS=Homo sapiens OX=9606 GN=PLCB3 PE=1 SV=2
548	sp|P26373|RL13_HUMAN	24285.5	LILFPR	1	1	1	103473	60S ribosomal protein L13 OS=Homo sapiens OX=9606 GN=RPL13 PE=1 SV=4
549	sp|Q14390|GGTL2_HUMAN	23685.6	NIDQAVTAALETR	1	1	1	389480	Glutathione hydrolase light chain 2 OS=Homo sapiens OX=9606 GN=GGTLC2 PE=2 SV=4
550	sp|Q8TE82|S3TC1_HUMAN	148561	DAVVASEDQEGVIANMVAVALK	1	1	1	626018	SH3 domain and tetratricopeptide repeat-containing protein 1 OS=Homo sapiens OX=9606 GN=SH3TC1 PE=1 SV=3
551	sp|P02774|VTDB_HUMAN	54461.5	TSALSAK;YTFELSR;VLEPTLK;LCMAALK;EFSHLGK;ELSSFIDK;LCDNLSTK;ELPEHTVK;DVCDPGNTK;LPDATPTELAK;KLCMAALK;THLPEVFLSK;VCSQYAAYGEK;KELSSFIDK;EDFTSLSLVLYSR;RTHLPEVFLSK;VMDKYTFELSR;FPSGTFEQVSQLVK;AKLPDATPTELAK;NSKFEDCCQEK;KFPSGTFEQVSQLVK;GQELCADYSENTFTEYK;SLGECCDVEDSTTCFNAK;SCESNSPFPVHPGTAECCTK;EFSHLGKEDFTSLSLVLYSR;SYLSMVGSCCTSASPTVCFLK;VPTADLEDVLPLAEDITNILSK;GQELCADYSENTFTEYKK;HQPQEFPTYVEPTNDEICEAFR;ELSSFID…	1;1;1;1;1;1;1;1;1;1;1;1;1;1;1;1;1;1;1;1;1;1;1;1;1;1;1;1;1;1;1;1	32	154	174593;174603;174604;174610;174614;174616;174618;174620;179060;179065;179066;179068;293817;238673;238675;238677;238684;238685;238690;242884;247405;247419;247431;303749;303750;303752;303756;303763;303765;303767;309717;309719;310790;310801;310803;310805;310807;310808;310810;310811;310812;310813;310817;310818;310819;310823;310825;333851;333853;333859;333862;333868;385287;385291;387094;387096;387097;…	Vitamin D-binding protein OS=Homo sapiens OX=9606 GN=GC PE=1 SV=2
552	sp|P55083|MFAP4_HUMAN	28954	ADGEYWLGLQNMHLLTLK	1	1	3	606639;606640;606641	Microfibril-associated glycoprotein 4 OS=Homo sapiens OX=9606 GN=MFAP4 PE=1 SV=2
553	sp|Q96Q07|BTBD9_HUMAN	70094.6	ATLTDEK	1	1	1	227051	BTB/POZ domain-containing protein 9 OS=Homo sapiens OX=9606 GN=BTBD9 PE=1 SV=2
554	sp|P48788|TNNI2_HUMAN	21478	MSADAMLK	1	1	1	271538	Troponin I, fast skeletal muscle OS=Homo sapiens OX=9606 GN=TNNI2 PE=1 SV=2
555	sp|P63010|AP2B1_HUMAN	105380	RPEILK;LHDINAQMVEDQGFLDSLR	0;1	1	1	215764;585656	AP-2 complex subunit beta OS=Homo sapiens OX=9606 GN=AP2B1 PE=1 SV=1
556	sp|Q10567|AP1B1_HUMAN	105464	RPEILK;GLEISGTFTR;AVWLPAMK;LQSSNIFTVAK	0;1;1;1	3	3	215764;264608;293916;398672	AP-1 complex subunit beta-1 OS=Homo sapiens OX=9606 GN=AP1B1 PE=1 SV=2
557	sp|P29144|TPP2_HUMAN	139727	DGEIVGLSGR;LKDLPFIVSHR;DLKEEFTEALR;LIKEELQSQVELLNSFEK	1;1;1;1	4	4	224598;430673;438011;640856	Tripeptidyl-peptidase 2 OS=Homo sapiens OX=9606 GN=TPP2 PE=1 SV=4
558	sp|Q2KHT3|CL16A_HUMAN	118592	TITLNVYK	1	1	1	310433	Protein CLEC16A OS=Homo sapiens OX=9606 GN=CLEC16A PE=1 SV=2
559	sp|P45877|PPIC_HUMAN	22844.9	HVVFGK;IVIGLFGK	0;1	1	1	179298;179299;262521	Peptidyl-prolyl cis-trans isomerase C OS=Homo sapiens OX=9606 GN=PPIC PE=1 SV=1
560	sp|P23284|PPIB_HUMAN	23766.5	HVVFGK;TVDNFVALATGEK;HYGPGWVSMANAGK;VIKDFMIQGGDFTR;DKPLKDVIIADCGK	0;1;1;1;1	4	5	179298;179299;441869;441872;470597;510546;595214	Peptidyl-prolyl cis-trans isomerase B OS=Homo sapiens OX=9606 GN=PPIB PE=1 SV=2
561	sp|P62937|PPIA_HUMAN	18211	HVVFGK;EGMNIVEAMER;VSFELFADK;IIPGFMCQGGDFTR;VKEGMNIVEAMER;VSFELFADKVPK;SIYGEKFEDENFILK	0;1;1;1;1;1;1	6	7	179298;179299;351030;351032;353720;443023;478845;505386;600033	Peptidyl-prolyl cis-trans isomerase A OS=Homo sapiens OX=9606 GN=PPIA PE=1 SV=2
562	sp|P43243|MATR3_HUMAN	95060	KDGSASAAAK	1	1	1	379921	Matrin-3 OS=Homo sapiens OX=9606 GN=MATR3 PE=1 SV=2
563	sp|Q9UPN7|PP6R1_HUMAN	97272.9	VQCAGGPR	1	1	1	140691	Serine/threonine-protein phosphatase 6 regulatory subunit 1 OS=Homo sapiens OX=9606 GN=PPP6R1 PE=1 SV=5
564	sp|Q9NRN5|OLFL3_HUMAN	46362.4	LAALEER;AALPYFPR;VTGGPGTK;HLCLAK;DFTLAMAAR;DPLGQTEK;LAQCQDQSSR;IQCSFDASGTLTPER;QLYAWDDGYQIVYK;LDPQTLDTEQQWDTPCPR;RPPGRPGGGGEMENTLQLIK;EVDYLETQNPALPCVEFDEK	1;1;1;1;1;1;1;1;1;1;1;1	12	12	119990;188866;194671;208368;221154;281674;316494;465066;545796;585454;607326;642751	Olfactomedin-like protein 3 OS=Homo sapiens OX=9606 GN=OLFML3 PE=2 SV=1
565	sp|Q9BUL8|PDC10_HUMAN	24667.8	VNLSAAQTLR;SVEVNFTESLLR	1;1	2	2	260664;387271	Programmed cell death protein 10 OS=Homo sapiens OX=9606 GN=PDCD10 PE=1 SV=1
566	sp|P22626|ROA2_HUMAN	37445.7	IDTIEIITDR;DYFEEYGK;NYYEQWGK;LFIGGLSFETTEESLR	1;1;1;1	4	5	313941;351440;366065;366078;495843	Heterogeneous nuclear ribonucleoproteins A2/B1 OS=Homo sapiens OX=9606 GN=HNRNPA2B1 PE=1 SV=2
567	sp|Q9Y5P4|C43BP_HUMAN	71456.9	QQWIDAIEQHK	1	1	1	449951	Collagen type IV alpha-3-binding protein OS=Homo sapiens OX=9606 GN=COL4A3BP PE=1 SV=1
568	sp|P15531|NDKA_HUMAN	17290.7	FMQASEDLLK	1	1	1	391797	Nucleoside diphosphate kinase A OS=Homo sapiens OX=9606 GN=NME1 PE=1 SV=1
569	sp|P21246|PTN_HUMAN	19481.9	ALHNAECQK	1	1	2	359334;359340	Pleiotrophin OS=Homo sapiens OX=9606 GN=PTN PE=1 SV=1
570	sp|P08567|PLEK_HUMAN	40480.5	AIQMASR;GSTLTSPCQDFGK;QQDHFFQAAFLEER;GSTLTSPCQDFGKR;LPETIDLGALYLSMK;EDPAYLHYYDPAGAEDPLGAIHLR;QEGLMIASSLLNEGYLQPAGDMSK;NRQEGLMIASSLLNEGYLQPAGDMSK	1;1;1;1;1;1;1;1	8	40	110532;110537;117040;450447;450449;450456;450458;486651;486656;486660;486662;491505;524888;524892;571105;648329;648332;648333;648335;648336;648337;648338;648340;667566;667567;667568;667570;667571;685352;657041;657044;657045;657046;657050;658377;658378;675352;675355;675356;678730	Pleckstrin OS=Homo sapiens OX=9606 GN=PLEK PE=1 SV=3
571	sp|O43852|CALU_HUMAN	37179.6	EQFVEFR;WIYEDVER;VHHEPQLSDK;HLVYESDQNK;HLVYESDQNKDGK;IDGDKDGFVTVDELK;EEFTAFLHPEEYDYMK;IDGDKDGFVTVDELKDWIK;MDKEETKDWILPSDYDHAEAEAR	1;1;1;1;1;1;1;1;1	9	13	199424;278395;393885;393887;404864;545821;545824;568965;598253;665231;665232;688844;688862	Calumenin OS=Homo sapiens OX=9606 GN=CALU PE=1 SV=2
572	sp|P16435|NCPR_HUMAN	77079.4	FAVFGLGNK	1	1	1	310833	NADPH--cytochrome P450 reductase OS=Homo sapiens OX=9606 GN=POR PE=1 SV=2
573	sp|Q13642|FHL1_HUMAN	37988.3	FWHDTCFR;KPIGADSK;FCANTCVECR;QVIGTGSFFPK;AIVAGDQNVEYK;CLHPLANETFVAK	1;1;1;1;1;1	6	8	303949;349426;366007;391603;391605;424961;477210;477213	Four and a half LIM domains protein 1 OS=Homo sapiens OX=9606 GN=FHL1 PE=1 SV=4
574	sp|P19784|CSK22_HUMAN	41340.2	ILENLR;WENFIHSENR	0;1	1	1	103015;370909	Casein kinase II subunit alpha' OS=Homo sapiens OX=9606 GN=CSNK2A2 PE=1 SV=1
575	sp|Q8NEV1|CSK23_HUMAN	45287	ILENLR;GGPNIITLADIVK;LIDWGLAEFYHPGQEYNVR	0;1;1	2	2	103015;426450;602457	Casein kinase II subunit alpha 3 OS=Homo sapiens OX=9606 GN=CSNK2A3 PE=1 SV=2
576	sp|P08709|FA7_HUMAN	53025	IPILEK;GDSGGPHATHYR;LMTQDCLQQSR;GATALELMVLNVPR;VSQYIEWLQK;DSCKGDSGGPHATHYR;LHQPVVLTDHVVPLCLPER;VAQVIIPSTYVPGTTNHDIALLR;NLIAVLGEHDLSEHDGDEQSRR	1;1;1;1;1;1;1;1;1	9	42	192537;192540;192545;341736;341737;341738;341744;341746;410431;383883;383884;383898;383899;410570;410573;410580;414828;420945;420948;483165;483167;541396;541403;541405;589493;589495;589496;589497;589498;589501;626482;626484;626486;650799;650800;650804;650806;627931;627935;627940;627941;627945	Coagulation factor VII OS=Homo sapiens OX=9606 GN=F7 PE=1 SV=1
577	sp|Q9BSW7|SYT17_HUMAN	54424.5	ISGLLLCR	1	1	1	187104	Synaptotagmin-17 OS=Homo sapiens OX=9606 GN=SYT17 PE=1 SV=1
578	sp|O76003|GLRX3_HUMAN	37675.3	QMVEILHK;AYSNWPTYPQLYVK;HNIQFSSFDIFSDEEVR	1;1;1	3	4	331195;537275;582960;561752	Glutaredoxin-3 OS=Homo sapiens OX=9606 GN=GLRX3 PE=1 SV=2
579	sp|Q96C24|SYTL4_HUMAN	76585.1	SNPYVK;GELVVSLK;TYLLPDK;AGGTSDSFVK;YEIPESLLAQR;ECHQLAYADEAK;SKGGEGGELQVWIK	1;1;1;1;1;1;1	7	8	189811;261152;263970;318771;318777;366908;460706;534083	Synaptotagmin-like protein 4 OS=Homo sapiens OX=9606 GN=SYTL4 PE=1 SV=2
580	sp|P49591|SYSC_HUMAN	59235.2	GAVVAGSR;QHEGSK;VLDLDLFR;LLIDEAILK;IEQFVYSSPHDNK;FKDPGLVDQLVK;KLDLEAWFPGSGAFR	1;1;1;1;1;1;1	7	7	86819;178411;218940;342901;494387;500167;528467	Serine--tRNA ligase, cytoplasmic OS=Homo sapiens OX=9606 GN=SARS PE=1 SV=3
581	sp|P21281|VATB2_HUMAN	56789	EVSAAR;TPVSEDMLGR	1;1	2	2	54281;275715	V-type proton ATPase subunit B, brain isoform OS=Homo sapiens OX=9606 GN=ATP6V1B2 PE=1 SV=3
582	sp|P05121|PAI1_HUMAN	45070	LLVLPK;TPFPDSSTHR;GMISNLLGK;FSLETEVDLR;VFQQVAQASK;LVQGFMPHFFR;IDDKGMAPALR;DEISTTDAIFVQR;HNPTGTVLFMGQVMEP;KPLENLGMTDMFR;SDGSTVSVPMMAQTNK;MAPEEIIMDRPFLFVVR;ELMGPWNKDEISTTDAIFVQR;QFQADFTSLSDQEPLHVAQALQK;HLYKELMGPWNKDEISTTDAIFVQR	1;1;1;1;1;1;1;1;1;1;1;1;1;1;1	15	20	176938;293641;301324;323658;323659;371864;383649;383650;393197;413449;484673;491189;491190;517514;517516;560598;647873;661145;661146;703164	Plasminogen activator inhibitor 1 OS=Homo sapiens OX=9606 GN=SERPINE1 PE=1 SV=1
583	sp|P02655|APOC2_HUMAN	11258.7	TYLPAVDEK;TAAQNLYEK;ESLSSYWESAK;STAAMSTYTGIFTDQVLSVLK;STAAMSTYTGIFTDQVLSVLKGEE	1;1;1;1;1	5	90	346257;346258;346260;346261;346264;346268;346271;346288;413322;413324;413326;347055;347056;347064;347065;347067;347069;347070;347071;347072;347073;347076;347077;347078;347081;347084;347085;347087;347089;347092;347093;347095;347096;347099;347104;347117;413772;413794;418757;418758;418761;418763;418764;418766;418767;418770;418772;418773;418776;418778;418782;418783;418786;418787;418791;418793;418794;…	Apolipoprotein C-II OS=Homo sapiens OX=9606 GN=APOC2 PE=1 SV=1
584	sp|P00441|SODC_HUMAN	16136	HGGPKDEER	1	1	1	341496	Superoxide dismutase [Cu-Zn] OS=Homo sapiens OX=9606 GN=SOD1 PE=1 SV=2
585	sp|Q9H1E3|NUCKS_HUMAN	27262	ATVTPSPVK	1	1	2	287256;287259	Nuclear ubiquitous casein and cyclin-dependent kinase substrate 1 OS=Homo sapiens OX=9606 GN=NUCKS1 PE=1 SV=1
586	sp|P26640|SYVC_HUMAN	141624	ALSPLEEWLR;HGLEAISIMDSR	1;1	2	2	326008;370157	Valine--tRNA ligase OS=Homo sapiens OX=9606 GN=VARS PE=1 SV=4
587	sp|P35247|SFTPD_HUMAN	38028.9	QQVEALQGQVQHLQAAFSQYK	1	1	1	643250	Pulmonary surfactant-associated protein D OS=Homo sapiens OX=9606 GN=SFTPD PE=1 SV=3
588	sp|Q7L5Y1|ENOF1_HUMAN	50363.6	WDVPEAVEWMSK	1	1	1	471121	Mitochondrial enolase superfamily member 1 OS=Homo sapiens OX=9606 GN=ENOSF1 PE=1 SV=1
589	sp|P62495|ERF1_HUMAN	49210.2	LSVLGAITSVQQR;TELSQSDMFDQR;YFDEISQDTGK;VNVAGLVLAGSADFK;FHTEALTALLSDDSK;ILYLTPEQEKDK;KVAETAVQLFISGDK	1;1;1;1;1;1;1	7	7	382092;403334;423807;467298;516314;531526;560781	Eukaryotic peptide chain release factor subunit 1 OS=Homo sapiens OX=9606 GN=ETF1 PE=1 SV=3
590	sp|P02792|FRIL_HUMAN	20046.1	MGDHLTNLHR;LGGPEAGLGEYLFER;KLNQALLDLHALGSAR;TDPHLCDFLETHFLDEEVK	1;1;1;1	4	7	317022;317027;317035;445425;534700;637036;637038	Ferritin light chain OS=Homo sapiens OX=9606 GN=FTL PE=1 SV=2
591	sp|P49354|FNTA_HUMAN	44477.1	QWVIQEFK;EVQYTLEMIK	1;1	2	2	362299;410281	Protein farnesyltransferase/geranylgeranyltransferase type-1 subunit alpha OS=Homo sapiens OX=9606 GN=FNTA PE=1 SV=1
592	sp|Q99613|EIF3C_HUMAN	105944	LNEILQAR;QFHHQLR;ELLGQGLLLR;FEELTNLIR;MIINEELMASLDQPTQTVVMHR;CLDCINELMDILFANPNIFVGENILEESENLHNADQPLR	1;1;1;1;1;1	6	6	200500;205360;279612;289901;635186;732483	Eukaryotic translation initiation factor 3 subunit C OS=Homo sapiens OX=9606 GN=EIF3C PE=1 SV=1
593	sp|Q0ZGT2|NEXN_HUMAN	80818.8	SGSIQAK;LSFEEMER;NTSVVDSEPVR	1;1;1	3	4	181556;244688;320798;320800	Nexilin OS=Homo sapiens OX=9606 GN=NEXN PE=1 SV=1
594	sp|Q13838|DX39B_HUMAN	49398.1	ILNDVQDR;NCPHIVVGTPGR;HFILDECDK;DFLLKPELLR;LTLHGLQQYYVK;GLAITFVSDENDAK	1;1;1;1;1;1	6	8	209238;362215;390301;407953;467722;471820;471823;471827	Spliceosome RNA helicase DDX39B OS=Homo sapiens OX=9606 GN=DDX39B PE=1 SV=1
595	sp|Q9UJU6|DBNL_HUMAN	48444.7	GAHVTINAR;NGPALQEAYVR;TWEQQQEVVSR;NRNEQESAVHPR;VKDPNSGLPK;AMSTTSISSPQPGK;FVLINWTGEGVNDVR;GYGPDGHFGMFPANYVELIE;VAGTGEGGLEEMVEELNSGK	1;1;1;1;1;1;1;1;1	9	12	190867;327541;386282;398554;398556;418211;418212;448951;474273;474275;587874;591933	Drebrin-like protein OS=Homo sapiens OX=9606 GN=DBNL PE=1 SV=1
596	sp|P14174|MIF_HUMAN	12621.3	LLCGLLAER	1	1	1	246645	Macrophage migration inhibitory factor OS=Homo sapiens OX=9606 GN=MIF PE=1 SV=4
597	sp|P00747|PLMN_HUMAN	93229.2	GTGENYR;LFLEPTR;NPDADK;WEYCK;DVVLFEK;NLDENYCR;WELCDIPR;AFQYHSK;VYLSECK;GTSSTTTTGK;TPENFPCK;FVTWIEGVMR;WEYCNLK;KDIALLK;LSSPAVITDK;HSIFTPETNPR;MRDVVLFEK;EAQLPVIENK;CQSWSSMTPHR;EQQCVIMAENR;APWCHTTNSQVR;KVYLSECK;GTSSTTTTGKK;QLGAGSIEECAAK;VIPACLPSPNYVVADR;ELRPWCFTTDPNK;TPENYPNAGLTMNYCR;NPDGDVGGPWCYTTNPR;KQLGAGSIEECAAK;FSPATHPSEGLEENYCR;CTTPPPSSGPTYQCLK;ELRPWCFTTDPNKR;ATTVTGTPCQDWAAQEPHR;VVGGCVAHPHSWPW…	1;1;1;1;1;1;1;1;1;1;1;1;1;1;1;1;1;1;1;1;1;1;1;1;1;1;1;1;1;1;1;1;1;1;1;1;1;1;1;1;1;1;1;1;1;1;1	47	370	118225;118226;118233;118235;118237;118244;118245;118246;118249;118250;118251;118252;118268;118271;118272;118273;118274;118287;118291;118292;118299;118300;118302;118303;118305;118314;118317;118320;118325;118333;118340;118342;158740;158745;158746;158749;158750;158753;158756;158780;164824;231022;263955;263957;263960;263961;263963;263967;263969;263971;266353;266355;266360;266361;266362;266366;266367;…	Plasminogen OS=Homo sapiens OX=9606 GN=PLG PE=1 SV=2
598	sp|P04080|CYTB_HUMAN	11171.6	SQVVAGTNYFIK	1	1	2	431165;431167	Cystatin-B OS=Homo sapiens OX=9606 GN=CSTB PE=1 SV=2
599	sp|Q8N6Q8|MET25_HUMAN	69291.9	SHEVQAMSELISSIADYYGIK	1	1	1	638841	Methyltransferase-like protein 25 OS=Homo sapiens OX=9606 GN=METTL25 PE=2 SV=2
600	sp|Q8N339|MT1M_HUMAN	7227.64	SCCSCCPVGCAK	1	1	1	463678	Metallothionein-1M OS=Homo sapiens OX=9606 GN=MT1M PE=3 SV=2
601	sp|Q86T65|DAAM2_HUMAN	124258	DMLEQLLK	1	1	1	328033	Disheveled-associated activator of morphogenesis 2 OS=Homo sapiens OX=9606 GN=DAAM2 PE=1 SV=3
602	sp|Q99683|M3K5_HUMAN	155733	ELQALLHR	1	1	1	213063	Mitogen-activated protein kinase kinase kinase 5 OS=Homo sapiens OX=9606 GN=MAP3K5 PE=1 SV=1
603	sp|O43707|ACTN4_HUMAN	105227	AETAANR;YLDIPK;QQSNEHLR;TIPWLEDR;LDHLAEK;NFITAEELR;EAILAIHK;EGLLLWCQR;DGLAFNALIHR;SFSTALYGESDL;HTNYTMEHIR;GISQEQMQEFR;GYEEWLLNEIR;TINEVENQILTR;ASIHEAWTDGK;DYETATLSDIK;RDHALLEEQSK;ELPPDQAEYCIAR;ICDQWDALGSLTHSR;FAIQDISVEETSAK;HRDYETATLSDIK;CQLEINFNTLQTK;QLEAIDQLHLEYAK;ETTDTDTADQVIASFK;KHEAFESDLAAHQDR;QFASQANVVGPWIQTK;MAPYQGPDAVPGALDYK;MLDAEDIVNTARPDEK;LSGSNPYTTVTPQIINSK;AGTQIENIDEDFRDGLK;VLAVNQENEH…	0;0;1;1;0;1;1;0;1;1;0;1;0;0;0;1;1;0;1;0;1;0;1;1;0;1;1;1;1;1;1;1;1	21	33	92799;92800;92809;212269;229518;239046;251907;252002;270278;285122;307230;331147;331151;355319;359964;359970;359975;359977;359978;359979;359980;359986;359988;366392;366399;366403;366407;423132;423133;376830;394558;457497;457501;396668;396674;396677;400300;410782;410785;430916;432910;432957;432972;433001;484986;487109;487111;490415;505283;522526;572524;540601;540602;543879;543880;543885;543886;543…	Alpha-actinin-4 OS=Homo sapiens OX=9606 GN=ACTN4 PE=1 SV=2
604	sp|P12814|ACTN1_HUMAN	103545	QLVPR;AETAANR;YLDIPK;ASFNHFDR;TIPWLENR;IMSIVDPNR;LDHLAEK;NYITMDELR;EGLLLWCQR;LHKPPK;DGLGFCALIHR;HTNYTMEHIR;RDQALTEEHAR;GISQEQMNEFR;SIVNYKPK;GYEEWLLNEIR;TINEVENQILTR;ASIHEAWTDGK;HRPELIDYGK;LSNRPAFMPSEGR;DYETATLSEIK;DHSGTLGPEEFK;ELPPDQAEYCIAR;VPENTMHAMQQK;FAIQDISVEETSAK;LVSIGAEEIVDGNVK;CQLEINFNTLQTK;ICDQWDNLGALTQK;ETADTDTADQVMASFK;ISIEMHGTLEDQLSHLR;ILAGDKNYITMDELR;KHEAFESDLAAHQDR;QKDYETATLSEIK;QFGA…	1;0;0;1;1;1;0;1;0;1;1;0;1;1;1;0;0;0;1;1;1;1;0;1;0;1;0;1;1;1;1;0;1;1;1;1;1;1;1;1;1;1;1;1;1;1;1;1	36	73	46229;92799;92800;92809;212269;220181;238489;238503;246557;246567;246570;251907;252002;298040;298043;307230;308960;343558;359964;359970;359975;359977;359978;359979;359980;359986;359988;366392;366399;366403;366407;423132;423133;369133;369135;373015;377397;390722;394558;457497;457501;396668;396674;396677;400300;403509;403524;403528;404834;414609;414610;414613;428143;428161;428162;432910;432957;4329…	Alpha-actinin-1 OS=Homo sapiens OX=9606 GN=ACTN1 PE=1 SV=2
605	sp|P00739|HPTR_HUMAN	39499.9	NYAEVGR;NPANPVQR;QLVEIEK;GSFPWQAK;ILGGHLDAK;VMPICLPSK;KQLVEIEK;VTSIQHWVQK;DIAPTLTLYVGK;TEGDGVYTLNDK;SCAVAEYGVYVK;VGYVSGWGQSDNFK;LRTEGDGVYTLNDK;DIAPTLTLYVGKK;TEGDGVYTLNDKK;QLFALYSGNDVTDISDDR;VVLHPNYHQVDIGLIK;LRTEGDGVYTLNDKK;SPVGVQPILNEHTFCVGMSK;AVGDKLPECEAVCGKPK;YVMLPVADQYDCITHYEGSTCPK	1;0;0;0;0;0;0;1;0;0;0;1;0;0;0;1;1;0;1;0;1	7	21	123331;123335;123336;123337;168456;268186;268189;295972;295976;295977;295981;297343;297345;297346;349351;349352;349353;349355;349357;355456;355464;355465;400773;402988;420080;420081;420082;420085;420087;420088;482432;482433;426554;426555;436652;436656;436663;436668;497139;488609;488634;488635;548467;498437;516379;522079;522084;522087;553981;553985;553995;562577;562578;562580;562581;562603;579229;…	Haptoglobin-related protein OS=Homo sapiens OX=9606 GN=HPR PE=2 SV=2
606	sp|P00738|HPT_HUMAN	45842.8	NPANPVQR;VGYVSGWGR;QLVEIEK;GSFPWQAK;ILGGHLDAK;QKVSVNER;VMPICLPSK;HYEGSTVPEK;VTSIQDWVQK;KQLVEIEK;DIAPTLTLYVGK;TEGDGVYTLNDK;SCAVAEYGVYVK;TEGDGVYTLNNEK;YVMLPVADQDQCIR;HYEGSTVPEKK;LRTEGDGVYTLNDK;DIAPTLTLYVGKK;TEGDGVYTLNDKK;LRTEGDGVYTLNNEK;VVLHPNYSQVDIGLIK;VMPICLPSKDYAEVGR;LRTEGDGVYTLNDKK;SPVGVQPILNEHTFCAGMSK;AVGDKLPECEAVCGKPK;AVGDKLPECEADDGCPKPPEIAHGYVEHSVR	0;1;0;0;0;1;0;1;1;0;0;0;0;1;1;1;0;0;0;1;1;1;0;1;0;1	12	51	168456;213439;213448;213449;213453;268186;268189;295972;295976;295977;295981;297343;297345;297346;314804;349351;349352;349353;349355;349357;355456;355464;355465;382912;382914;382915;382917;382919;382921;382922;444807;444810;397546;397548;397550;397552;397553;397554;397558;397560;400773;420080;420081;420082;420085;420087;420088;482432;482433;426554;426555;436652;436656;436663;436668;497139;462024;…	Haptoglobin OS=Homo sapiens OX=9606 GN=HP PE=1 SV=1
607	sp|Q6UXH0|ANGL8_HUMAN	22130.7	EMVAQQHR;REMVAQQHR;TIELLGQEVSR	1;1;1	3	7	222530;222532;222533;222541;231005;298106;338399	Angiopoietin-like protein 8 OS=Homo sapiens OX=9606 GN=ANGPTL8 PE=1 SV=1
608	sp|O95393|BMP10_HUMAN	48511.9	MIYDGVDR;TSMPSANIIR;KITIFEVLESK	1;1;1	3	3	207177;268919;486615	Bone morphogenetic protein 10 OS=Homo sapiens OX=9606 GN=BMP10 PE=1 SV=1
609	sp|P35916|VGFR3_HUMAN	154752	LAAYPPPEFQWYK	1	1	1	505487	Vascular endothelial growth factor receptor 3 OS=Homo sapiens OX=9606 GN=FLT4 PE=1 SV=3
610	sp|P01861|IGHG4_HUMAN	36413	DTLMISR;GLPSSIEK;GPSVFPLAPCSR;NQVSLTCLVK;STSESTAALGCLVK;TTPPVLDSDGSFFLYSR;VVSVLTVLHQDWLNGK;EPQVYTLPPSQEEMTK;TYTCNVDHKPSNTK;VVSVLTVLHQDWLNGKEYK;GFYPSDIAVEWESNGQPENNYK;WQEGNVFSCSVMHEALHNHYTQK	0;1;0;0;0;1;0;1;1;0;0;1	5	21	136636;136637;136638;136639;136642;136643;136644;136646;136650;136656;136676;136692;136703;145578;145580;145582;254384;254386;354682;354683;354684;354685;354692;354693;354694;354698;354707;386593;386594;386595;386599;386603;386604;386605;386608;457979;457980;457983;457987;457988;457992;523082;523083;523084;523085;572704;572709;555890;568258;568261;568266;568268;568271;568272;568273;568274;568277;…	Immunoglobulin heavy constant gamma 4 OS=Homo sapiens OX=9606 GN=IGHG4 PE=1 SV=1
611	sp|P01859|IGHG2_HUMAN	36487	DTLMISR;SLSLSPGK;GLPAPIEK;VDKTVER;EEQFNSTFR;EPQVYTLPPSR;GPSVFPLAPCSR;NQVSLTCLVK;STSESTAALGCLVK;VVSVLTVVHQDWLNGK;EPQVYTLPPSREEMTK;TTPPMLDSDGSFFLYSK;VVSVLTVVHQDWLNGKEYK;WQQGNVFSCSVMHEALHNHYTQK	0;0;1;1;1;0;0;0;0;1;0;1;1;0	6	46	136636;136637;136638;136639;136642;136643;136644;136646;136650;136656;136676;136692;136703;145578;145580;145582;232971;232985;251591;251593;251595;251596;251598;251599;251605;251607;251610;251614;262452;299186;354318;354364;354369;354371;354372;354382;354387;354390;354392;354393;354394;354396;354397;354399;354400;354402;354403;354404;354405;354406;354407;354408;354409;354412;354415;354416;354417;…	Immunoglobulin heavy constant gamma 2 OS=Homo sapiens OX=9606 GN=IGHG2 PE=1 SV=2
612	sp|P01860|IGHG3_HUMAN	42268.7	DTLMISR;SLSLSPGK;ALPAPIEK;EEQYNSTFR;SCDTPPPCPR;EPQVYTLPPSR;GPSVFPLAPCSR;TPLGDTTHTCPR;NQVSLTCLVK;STSGGTAALGCLVK;WYVDGVEVHNAK;VVSVLTVLHQDWLNGK;EPQVYTLPPSREEMTK;WQQGNIFSCSVMHEALHNR;CPAPELLGGPSVFLFPPKPK;TPEVTCVVVDVSHEDPEVQFK;VVSVLTVLHQDWLNGKEYK;GFYPSDIAVEWESSGQPENNYNTTPPMLDSDGSFFLYSK	0;0;0;1;1;0;0;1;0;0;1;0;0;1;1;1;0;1	8	41	136636;136637;136638;136639;136642;136643;136644;136646;136650;136656;136676;136692;136703;145578;145580;145582;232971;232985;258876;258877;258878;258880;258881;258882;258886;258888;258889;258890;258892;258893;258898;258899;258903;258908;258918;258923;306401;312755;312758;312762;312764;354318;354364;354369;354371;354372;354382;354387;354390;354392;354393;354394;354396;354397;354399;354400;354402;…	Immunoglobulin heavy constant gamma 3 OS=Homo sapiens OX=9606 GN=IGHG3 PE=1 SV=2
613	sp|P0DOX5|IGG1_HUMAN	49906.9	DTLMISR;SLSLSPGK;ALPAPIEK;EPQVYTLPPSR;LSCAASGFTFSR;NQVSLTCLVK;GPSVFPLAPSSK;STSGGTAALGCLVK;VDKKVEPK;FNWYVDGVEVHNAK;VVSVLTVLHQDWLNGK;EPQVYTLPPSRDELTK;TTPPVLDSDGSFFLYSK;TPEVTCVVVDVSHEDPEVK;VVSVLTVLHQDWLNGKEYK;GFYPSDIAVEWESNGQPENNYK;GPSVFPLAPSSKSTSGGTAALGCLVK;WQQGNVFSCSVMHEALHNHYTQK;THTCPPCPAPELLGGPSVFLFPPKPK	0;0;0;0;1;0;1;0;1;1;0;1;1;1;0;0;1;0;1	9	136	136636;136637;136638;136639;136642;136643;136644;136646;136650;136656;136676;136692;136703;145578;145580;145582;232971;232985;258876;258877;258878;258880;258881;258882;258886;258888;258889;258890;258892;258893;258898;258899;258903;258908;258918;258923;354318;354364;354369;354371;354372;354382;354387;354390;354392;354393;354394;354396;354397;354399;354400;354402;354403;354404;354405;354406;354407;…	Immunoglobulin gamma-1 heavy chain OS=Homo sapiens OX=9606 PE=1 SV=2
614	sp|P25686|DNJB2_HUMAN	35654.4	EGLTGTGTGPSR	1	1	1	288801	DnaJ homolog subfamily B member 2 OS=Homo sapiens OX=9606 GN=DNAJB2 PE=1 SV=3
615	sp|Q9Y3Q8|T22D4_HUMAN	41039.9	LPHGLGEPYR;IEQAMDLVK	1;0	1	1	291396;350132	TSC22 domain family protein 4 OS=Homo sapiens OX=9606 GN=TSC22D4 PE=1 SV=2
616	sp|P15259|PGAM2_HUMAN	28900.9	HGEEQVK;ALPFWNEEIVPQIK	1;0	1	1	252353;525838	Phosphoglycerate mutase 2 OS=Homo sapiens OX=9606 GN=PGAM2 PE=1 SV=3
617	sp|Q8N0Y7|PGAM4_HUMAN	28911.8	HGEAQVK;ALPFWNEEIVPQIK	1;0	1	1	222290;525838	Probable phosphoglycerate mutase 4 OS=Homo sapiens OX=9606 GN=PGAM4 PE=3 SV=1
618	sp|O15357|SHIP2_HUMAN	139293	SMDGYESYGECVVALKSMIGSTAQQFLTFLSHRGEETGNIR	1	1	1	738591	Phosphatidylinositol 3,4,5-trisphosphate 5-phosphatase 2 OS=Homo sapiens OX=9606 GN=INPPL1 PE=1 SV=2
619	sp|Q9H0P0|5NT3A_HUMAN	38247.9	MADGVANVEHILK;LKEIVAESDVMLK	1;1	2	2	450309;531151	Cytosolic 5'-nucleotidase 3A OS=Homo sapiens OX=9606 GN=NT5C3A PE=1 SV=3
620	sp|Q9BXS5|AP1M1_HUMAN	48709.1	TISFIPPDGEFELMSYR	1	1	1	548429	AP-1 complex subunit mu-1 OS=Homo sapiens OX=9606 GN=AP1M1 PE=1 SV=3
621	sp|Q9UN70|PCDGK_HUMAN	101283	GTSAGHLVSR;VLEDAPSGTR;QTLTVLIK;GRLDFEDTK	1;1;1;1	4	4	215452;246529;293972;363268	Protocadherin gamma-C3 OS=Homo sapiens OX=9606 GN=PCDHGC3 PE=1 SV=1
622	sp|O15144|ARPC2_HUMAN	34407.5	DNTINLIHTFR	1	1	1	374618	Actin-related protein 2/3 complex subunit 2 OS=Homo sapiens OX=9606 GN=ARPC2 PE=1 SV=1
623	sp|Q86X76|NIT1_HUMAN	36710.5	LLEEYTQLAR	1	1	1	334499	Deaminated glutathione amidase OS=Homo sapiens OX=9606 GN=NIT1 PE=1 SV=2
624	sp|Q93099|HGD_HUMAN	50597.8	DFLIPIAWYEDR	1	1	1	487088	Homogentisate 1,2-dioxygenase OS=Homo sapiens OX=9606 GN=HGD PE=1 SV=2
625	sp|P62277|RS13_HUMAN	17193.7	LILIESR;GLAPDLPEDLYHLIK	1;1	2	2	140565;528497	40S ribosomal protein S13 OS=Homo sapiens OX=9606 GN=RPS13 PE=1 SV=2
626	sp|Q02750|MP2K1_HUMAN	43735.4	LEAFLTQK;KLEELELDEQQR	1;1	2	2	309330;485112	Dual specificity mitogen-activated protein kinase kinase 1 OS=Homo sapiens OX=9606 GN=MAP2K1 PE=1 SV=2
627	sp|P27824|CALX_HUMAN	67964	GLVLMSR;HHAISAK;TGIYEEK;QTSGMEYK;WEVEEMK;GTLSGWILSK;TPELNLDQFHDK;KPEDWDERPK;APVPTGEVYFADSFDR;AKKDDTDDEIAK;KIPNPDFFEDLEPFR	1;1;1;1;1;1;1;1;1;1;1	11	15	110180;219948;219949;219954;259196;306022;309690;356032;466238;484796;487936;487943;555687;555689;565802	Calnexin OS=Homo sapiens OX=9606 GN=CANX PE=1 SV=2
628	sp|A0A0B4J1V6|HV373_HUMAN	13002.5	GLEWVGR;TEDTAVYYCTR;NTAYLQMNSLK	0;0;1	1	2	126061;126069;126073;383561;383567;417766;417767	Immunoglobulin heavy variable 3-73 OS=Homo sapiens OX=9606 GN=IGHV3-73 PE=3 SV=1
629	sp|A0A0B4J1V0|HV315_HUMAN	13070.5	GLEWVGR;TDGGTTDYAAPVK;NTLYLQMNSLK	0;1;1	2	4	126061;126069;126073;421556;421578;430638;430639	Immunoglobulin heavy variable 3-15 OS=Homo sapiens OX=9606 GN=IGHV3-15 PE=3 SV=1
630	sp|A0A0A0MS15|HV349_HUMAN	13200.6	GLEWVGFIR;TEDTAVYYCTR;SIAYLQMNSLK;AYGGTTEYAASVK	1;0;1;1	3	6	262768;262776;383561;383567;414127;414128;428533;489941	Immunoglobulin heavy variable 3-49 OS=Homo sapiens OX=9606 GN=IGHV3-49 PE=3 SV=1
631	sp|A0A0B4J1Y9|HV372_HUMAN	13347.6	GLEWVGR;TEDTAVYYCAR;NSLYLQMNSLK;ANSYTTEYAASVK;NKANSYTTEYAASVK;LSCAASGFTFSDHYMDWVR	0;1;1;1;1;1	5	9	126061;126069;126073;375764;426340;426350;452629;452631;512467;512468;568173;594008	Immunoglobulin heavy variable 3-72 OS=Homo sapiens OX=9606 GN=IGHV3-72 PE=3 SV=1
632	sp|P63241|IF5A1_HUMAN	17031.5	IVEMSTSK;VHLVGIDIFTGK;EDLRLPEGDLGK;KYEDICPSTHNMDVPNIK;NDFQLIGIQDGYLSLLQDSGEVR	1;1;1;1;1	5	9	284964;284966;422459;422462;435501;435505;642127;659417;659421	Eukaryotic translation initiation factor 5A-1 OS=Homo sapiens OX=9606 GN=EIF5A PE=1 SV=2
633	sp|Q9UQ05|KCNH4_HUMAN	112859	FDGTHSNFLLANAQGTRGFPIVYCSDGFCELTGYGRTEVMQK	1	1	1	739476	Potassium voltage-gated channel subfamily H member 4 OS=Homo sapiens OX=9606 GN=KCNH4 PE=2 SV=1
634	sp|Q9BY76|ANGL4_HUMAN	45567	VHSITGDR;SQLSALER;IQQLFHK;MTSDGGWTVIQR;DCQELFQVGER;VDPEVLHSLQTQLK;IQHLQSQFGLLDHK;AGFGDPHGEFWLGLEK;HDGSVDFNRPWEAYK	1;1;1;1;1;1;1;1;1	9	13	162999;163001;173002;293131;376288;384178;504861;520819;520820;520821;545429;545431;558195	Angiopoietin-related protein 4 OS=Homo sapiens OX=9606 GN=ANGPTL4 PE=1 SV=2
635	sp|P13224|GP1BB_HUMAN	22256	TAHLGANPWR;LLPYLAEDELR	1;1	2	2	284320;432590	Platelet glycoprotein Ib beta chain OS=Homo sapiens OX=9606 GN=GP1BB PE=1 SV=1
636	sp|Q9Y519|T184B_HUMAN	46255	LDAQGR	1	1	1	65010	Transmembrane protein 184B OS=Homo sapiens OX=9606 GN=TMEM184B PE=1 SV=2
637	sp|Q13765|NACA_HUMAN	23351.7	IEDLSQQAQLAAAEK	1	1	1	507253	Nascent polypeptide-associated complex subunit alpha OS=Homo sapiens OX=9606 GN=NACA PE=1 SV=1
638	sp|P02656|APOC3_HUMAN	10827.5	DYWSTVK;GWVTDGFSSLK;DYWSTVKDK;DALSSVQESQVAQQAR;FSEFWDLDPEVRPTSAVAA;ASEAEDASLLSFMQGYMK;TAKDALSSVQESQVAQQAR;GWVTDGFSSLKDYWSTVK;DKFSEFWDLDPEVRPTSAVAA;DALSSVQESQVAQQARGWVTDGFSSLK	1;1;1;1;1;1;1;1;1;1	10	214	286679;286685;286688;286690;286694;286695;286700;286701;286703;286706;286708;286709;286714;286715;286716;286717;286720;286724;286725;286728;286733;286734;286739;286760;286764;378039;378051;395639;395642;395644;395645;395646;395647;395648;395649;395651;395652;395653;395654;395655;395656;395657;395658;395659;395660;395661;395662;395663;395664;395665;395666;395667;395669;395670;395673;395675;395676;…	Apolipoprotein C-III OS=Homo sapiens OX=9606 GN=APOC3 PE=1 SV=1
639	sp|O14818|PSA7_HUMAN	28022.7	GSTAVGVR;VECQSHR;YIASLK;NIELAVMR;KGSTAVGVR;DIVVLGVEK;ILNPEEIEK;ALLEVVQSGGK;GRDIVVLGVEK;LTVEDPVTVEYITR;LYQTDPSGTYHAWK;ICALDDNVCMAFAGLTADAR;KICALDDNVCMAFAGLTADAR;AITVFSPDGHLFQVEYAQEAVK	1;1;1;1;1;1;1;1;1;1;1;1;1;1	14	20	98748;178977;183335;194550;275429;320113;364973;370590;370597;392760;452823;452826;452828;512772;521502;582221;633441;647820;647823;667112	Proteasome subunit alpha type-7 OS=Homo sapiens OX=9606 GN=PSMA7 PE=1 SV=1
640	sp|P22105|TENX_HUMAN	465096	HSAVLR;ADSIQGTAR;HGPVPVEAR;DLQFSEIR;FLLYGLSGR;AVAVSGLDPAR;DRDGQPQVVR;DRDGRPQAVR;LQVVPVAANQR;DRDGRPQVVR;MHLYGLHEGR;EVTVQGLEPSR;MHLLEETTVR;GTSWGLPASK;MNLYGFHGGQR;TAPDTKPSPR;MHLYGLHEGQR;FDSFTVQYK;GLAPGQEYQVTVR;ILISGLEPSTPYR;YLVTLYGFSDGK;LGVLTVTDTTPDSMR;DAQGQPQAVPVSGDLR;ESEVTVGGLEPGHK;LGPISADSTTAPLEK;DKDGPQVVPVEGHER;DKDGQPQVVPVAADQR;VPGHEDGVTISGLEPDHK;LGPLSAEGTTGLAPAGQTSEESRPR	1;1;1;1;1;1;1;1;1;1;1;1;1;1;1;1;1;1;1;1;1;1;1;1;1;1;1;1;1	29	33	74010;180676;203067;227406;236780;252380;304622;304649;304652;317609;318782;325268;325286;325288;326402;331712;333296;351438;359083;373643;379867;393642;400938;441289;445050;453470;461868;477226;520425;535731;570091;570096;626831	Tenascin-X OS=Homo sapiens OX=9606 GN=TNXB PE=1 SV=5
641	sp|P12004|PCNA_HUMAN	29074.4	IADMGHLK	1	1	1	280362	Proliferating cell nuclear antigen OS=Homo sapiens OX=9606 GN=PCNA PE=1 SV=1
642	sp|Q06323|PSME1_HUMAN	28858.1	IVVLLQR;LMVMEIR;VQPEAQAK;ISELDAFLK;LEGFHTQISK;TENLLGSYFPK;VFELMTSLHTK;KISELDAFLK;QLVHELDEAEYR;IEDGNNFGVAVQEK;APLDIPVPDPVKEK	1;1;1;1;1;1;1;1;1;1;1	11	14	139252;139253;166330;273537;346354;386163;414412;414421;424677;449217;477655;482347;482350;542052	Proteasome activator complex subunit 1 OS=Homo sapiens OX=9606 GN=PSME1 PE=1 SV=1
643	sp|P62820|RAB1A_HUMAN	22873.5	YASENVNK;MGPGATAGGAEK;KVVDYTTAK;EFADSLGIPFLETSAK;NATNVEQSFMTMAAEIK	1;1;1;1;1	5	10	297585;350035;410349;410351;536265;536266;536271;536272;569699;569706	Ras-related protein Rab-1A OS=Homo sapiens OX=9606 GN=RAB1A PE=1 SV=3
644	sp|Q15262|PTPRK_HUMAN	163976	MILTNPEGR;LWHLDPDTEYEIR	1;1	2	3	239581;466413;466414	Receptor-type tyrosine-protein phosphatase kappa OS=Homo sapiens OX=9606 GN=PTPRK PE=1 SV=2
645	sp|P55735|SEC13_HUMAN	36013.3	LEAHSDWVR	1	1	1	279793	Protein SEC13 homolog OS=Homo sapiens OX=9606 GN=SEC13 PE=1 SV=3
646	sp|Q969X0|RIPL2_HUMAN	24010.4	VTQLQFK	1	1	1	270444	RILP-like protein 2 OS=Homo sapiens OX=9606 GN=RILPL2 PE=1 SV=1
647	sp|O00142|KITM_HUMAN	31309	ILTPENR	1	1	1	139964	Thymidine kinase 2, mitochondrial OS=Homo sapiens OX=9606 GN=TK2 PE=1 SV=4
648	sp|P55056|APOC4_HUMAN	14867.6	THSLCPR;ELLETVVNR;AWFLESK;GFMQTYYDDHLR;MKELLETVVNR;DGWQWFWSPSTFR;GFMQTYYDDHLRDLGPLTK	1;1;1;1;1;1;1	7	41	155863;260644;260645;260648;260650;260652;278675;278676;278677;278681;278683;278687;428075;428080;428081;428082;428083;428085;428086;428087;428089;428090;432842;432843;432844;489331;489334;489337;489343;489355;489362;489366;493705;493706;432602;432603;432604;432606;437235;469480;628971	Apolipoprotein C-IV OS=Homo sapiens OX=9606 GN=APOC4 PE=1 SV=1
649	sp|O75935|DCTN3_HUMAN	21202.3	AVPEHAAR;YLDPEYIDR;KVADGLVK	1;1;1	3	4	145132;145133;311543;354933	Dynactin subunit 3 OS=Homo sapiens OX=9606 GN=DCTN3 PE=1 SV=1
650	sp|Q04323|UBXN1_HUMAN	33401	QGQELSAAR	1	1	1	201849	UBX domain-containing protein 1 OS=Homo sapiens OX=9606 GN=UBXN1 PE=1 SV=2
651	sp|Q14166|TTL12_HUMAN	75136.3	YIESPVLFLR;SSPGQTPEEGAQALAEFAALHGPALR	1;1	2	2	334899;640809	Tubulin--tyrosine ligase-like protein 12 OS=Homo sapiens OX=9606 GN=TTLL12 PE=1 SV=2
652	sp|Q9Y6L7|TLL2_HUMAN	115690	ISVTPGEK;HTCVTFIER;GGGPQAISIGK;ENIQPGQEYNFLK	0;1;0;0	1	1	254390;301545;326134;498236;498238	Tolloid-like protein 2 OS=Homo sapiens OX=9606 GN=TLL2 PE=1 SV=1
653	sp|P13497|BMP1_HUMAN	113498	SGLTADSK;ISVTPGEK;FYSDNSVQR;GGGPQAISIGK;AGFAVNFFK;DGHSESSTLIGR;AFQVQQAVDLR;KPEPVLATGSR;NCIWQLVAPTQYR;AAAFLGDIALDEEDLR;ENIQPGQEYNFLK;KGFQASHATECGGQVR;YCGSGPPEEVYSAGDSVLVK;MEPQEVESLGETYDFDSIMHYAR	1;0;1;0;1;1;1;1;1;1;0;1;1;1	11	15	227635;227638;254390;281073;326134;332127;343509;343513;349644;385094;456930;474250;474251;474253;498236;498238;537972;608319;654278	Bone morphogenetic protein 1 OS=Homo sapiens OX=9606 GN=BMP1 PE=1 SV=2
654	sp|P67809|YBOX1_HUMAN	35884.7	GAEAANVTGPGGVPVQGSK	1	1	1	528972	Nuclease-sensitive element-binding protein 1 OS=Homo sapiens OX=9606 GN=YBX1 PE=1 SV=3
655	sp|Q8TC90|CCER1_HUMAN	47233	ATVSGEASPAR	1	1	1	246900	Coiled-coil domain-containing glutamate-rich protein 1 OS=Homo sapiens OX=9606 GN=CCER1 PE=1 SV=1
656	sp|P17987|TCPA_HUMAN	60800.8	SSLGPVGLDK;FATEAAITILR;SQNVMAAASIANIVK;MLVDDIGDVTITNDGATILK;ILATGANVILTTGGIDDMCLK;SLLVIPNTLAVNAAQDSTDLVAK	1;1;1;1;1;1	6	6	320561;322488;481736;606939;616869;638387	T-complex protein 1 subunit alpha OS=Homo sapiens OX=9606 GN=TCP1 PE=1 SV=1
657	sp|Q8WVM8|SCFD1_HUMAN	72658.2	MLNFNVPHIK	1	1	1	399810	Sec1 family domain-containing protein 1 OS=Homo sapiens OX=9606 GN=SCFD1 PE=1 SV=4
658	sp|Q04446|GLGB_HUMAN	80860.8	IVLDSDAAEYGGHQR;LLEIDPYLKPYAVDFQR	1;1	2	2	451813;602980	1,4-alpha-glucan-branching enzyme OS=Homo sapiens OX=9606 GN=GBE1 PE=1 SV=3
659	sp|Q9P2E9|RRBP1_HUMAN	152746	TESASVQGR;LQSSEAEVR;EQEITAVQAR;LIEILSEK;SILAETEGMLR;HLEEIVEK;VGAAEEELQK;AGIIQDTWHK;KAEGAQNQGK;LLATEQEDAAVAK;TLVSTVGSMVFNEGEAQR	1;1;1;1;1;1;1;1;1;1;1	11	14	188725;233320;293730;306947;328252;328259;334410;330742;360916;360917;388282;411994;440495;528871	Ribosome-binding protein 1 OS=Homo sapiens OX=9606 GN=RRBP1 PE=1 SV=5
660	sp|Q9UMY4|SNX12_HUMAN	19871.1	IVVPPLPGK	1	1	1	295715	Sorting nexin-12 OS=Homo sapiens OX=9606 GN=SNX12 PE=1 SV=3
661	sp|Q96Q06|PLIN4_HUMAN	135186	AQQAPEGQPR;TTQNIATGTK;GTVQTGVDTAK;VLSAEQGSYFVR;DTVCSGVTGAANVAK	1;1;1;1;1	5	5	265254;345872;361947;377717;464568	Perilipin-4 OS=Homo sapiens OX=9606 GN=PLIN4 PE=1 SV=2
662	sp|P32321|DCTD_HUMAN	20440.9	YHDSDEATAAR	1	1	1	334278	Deoxycytidylate deaminase OS=Homo sapiens OX=9606 GN=DCTD PE=1 SV=2
663	sp|Q53GL0|PKHO1_HUMAN	46418.8	TDKGATYTPQAPK	1	1	1	504846	Pleckstrin homology domain-containing family O member 1 OS=Homo sapiens OX=9606 GN=PLEKHO1 PE=1 SV=2
664	sp|P62873|GBB1_HUMAN	38133.3	AGVLAGHDNR;LIIWDSYTTNK	1;1	2	5	228421;228426;228428;228429;439057	Guanine nucleotide-binding protein G(I)/G(S)/G(T) subunit beta-1 OS=Homo sapiens OX=9606 GN=GNB1 PE=1 SV=3
665	sp|Q15438|CYH1_HUMAN	46821.5	GIIPLENLSIR	1	1	1	330409	Cytohesin-1 OS=Homo sapiens OX=9606 GN=CYTH1 PE=1 SV=1
666	sp|P15814|IGLL1_HUMAN	23158.7	YAASSYLSLTPEQWR	1	1	2	488324;488325	Immunoglobulin lambda-like polypeptide 1 OS=Homo sapiens OX=9606 GN=IGLL1 PE=1 SV=1
667	sp|P29508|SPB3_HUMAN	44575.6	VDLHLPR	1	1	1	144717	Serpin B3 OS=Homo sapiens OX=9606 GN=SERPINB3 PE=1 SV=2
668	sp|Q07666|KHDR1_HUMAN	48293.2	KDDEENYLDLFSHK	1	1	1	587607	KH domain-containing, RNA-binding, signal transduction-associated protein 1 OS=Homo sapiens OX=9606 GN=KHDRBS1 PE=1 SV=1
669	sp|P62857|RS28_HUMAN	7875.21	VEFMDDTSR	1	1	1	273225	40S ribosomal protein S28 OS=Homo sapiens OX=9606 GN=RPS28 PE=1 SV=1
670	sp|Q92499|DDX1_HUMAN	83331.1	GHVDILAPTVQELAALEK	1	1	1	573070	ATP-dependent RNA helicase DDX1 OS=Homo sapiens OX=9606 GN=DDX1 PE=1 SV=2
671	sp|Q9NX61|T161A_HUMAN	54119.7	LYFSAEEGGER	1	1	1	342976	Transmembrane protein 161A OS=Homo sapiens OX=9606 GN=TMEM161A PE=1 SV=1
672	sp|Q15154|PCM1_HUMAN	230039	QHDLLK	1	1	1	214572	Pericentriolar material 1 protein OS=Homo sapiens OX=9606 GN=PCM1 PE=1 SV=5
673	sp|P09486|SPRC_HUMAN	35447	NVLVTLYER;LEAGDHPVELLAR;APLIPMEHCTTR;LHLDYIGPCK;RLEAGDHPVELLAR;FFETCDLDNDK;TFDSSCHFFATK;YIPPCLDSELTEFPLR;NVLVTLYERDEDNNLLTEK	1;1;1;1;1;1;1;1;1	9	27	277066;372120;394113;394115;394116;394117;395559;395561;400620;400625;400640;463345;463353;436925;436946;436947;436958;452381;464055;534799;534806;534807;534809;581295;629907;629910;629911	SPARC OS=Homo sapiens OX=9606 GN=SPARC PE=1 SV=1
674	sp|Q6N021|TET2_HUMAN	226219	EEILQTFPHPQSNNDQQREGSFFGQTK	1	1	1	700377	Methylcytosine dioxygenase TET2 OS=Homo sapiens OX=9606 GN=TET2 PE=1 SV=3
675	sp|Q8N2S1|LTBP4_HUMAN	182425	GPALCGSQR;REAPYGAPR;GYLAPSGDLSLR	1;1;1	3	3	194464;232050;339762	Latent-transforming growth factor beta-binding protein 4 OS=Homo sapiens OX=9606 GN=LTBP4 PE=1 SV=2
676	sp|P55010|IF5_HUMAN	49630	VLTLSDDLER;TVIVNMVDVAK;NPPENSDSGTGK	1;1;1	3	3	300734;393721;397178	Eukaryotic translation initiation factor 5 OS=Homo sapiens OX=9606 GN=EIF5 PE=1 SV=2
677	sp|Q9H2G2|SLK_HUMAN	143216	AELANIER;AQQQLNSK;QFAAQEEK;AGNILFTLDGDIK	1;1;1;1	4	4	179122;294257;309727;445100	STE20-like serine/threonine-protein kinase OS=Homo sapiens OX=9606 GN=SLK PE=1 SV=1
678	sp|Q16539|MK14_HUMAN	41477.1	DLLIDEWK;MLVLDSDKR;LVGTPGAELLK;HENVIGLLDVFTPAR;TLFPGTDHIDQLK	1;1;1;1;1	5	5	344576;361963;369788;464970;472960	Mitogen-activated protein kinase 14 OS=Homo sapiens OX=9606 GN=MAPK14 PE=1 SV=3
679	sp|P13521|SCG2_HUMAN	70879	IILEALR;LVNAAGSGR;VIAYLK;ALEYIENLR;AAWIPHVENR	1;1;1;1;1	5	5	132045;140789;189545;283542;316706	Secretogranin-2 OS=Homo sapiens OX=9606 GN=SCG2 PE=1 SV=2
680	sp|Q9NQ79|CRAC1_HUMAN	72156.1	FGAFAR;FSMPSPVR;VVLYTK;GVALADFNR;LVNIAVDER;DVAAEAGVSK;GNQGFNNNWLR;VDIVYGNWNGPHR;WEDILSDEVNVAR;DEASSVEVTWPDGK;NVASGEMNSVLEILYPR;IIDGGSGYLCEMEPVAHFGLGK;EEIYFLNTNNAFSGVATYTDK;GVSVGPILSSSASDIFCDNENGPNFLFHNR	1;1;1;1;1;1;1;1;1;1;1;1;1;1	14	23	68503;181885;198024;203799;238486;307840;307845;367117;422067;428122;428126;428135;482299;482300;520572;520586;520593;638037;638039;659328;642848;691670;691671	Cartilage acidic protein 1 OS=Homo sapiens OX=9606 GN=CRTAC1 PE=1 SV=2
681	sp|P35475|IDUA_HUMAN	72948.6	DLVSSLAR	1	1	1	150505	Alpha-L-iduronidase OS=Homo sapiens OX=9606 GN=IDUA PE=1 SV=2
682	sp|Q9HCJ2|LRC4C_HUMAN	72684	YIGELDQNYFTCYAPVIVEPPADLNVTEGMAAELKCR	1	1	1	734503	Leucine-rich repeat-containing protein 4C OS=Homo sapiens OX=9606 GN=LRRC4C PE=1 SV=1
683	sp|Q15166|PON3_HUMAN	39792.4	TLYCEL;SLVYLK;STVEIFK;ILIGTVFHK;YVYVADVAAK;IQNVLSEKPR;TIKHELLK;AQALEISGGFDK;IFLMDLNEQNPR;HDNWDLTQLK;YPGMPNFAPDEPGK;LLNYNPEDPPGSEVLR;ELFNPHGISIFIDK;STVEIFKFEEQQR;SVNDIVVLGPEQFYATR;VIQLGTLVDNLTVDPATGDILAGCHPNPMK	1;1;1;1;1;1;1;1;1;1;1;1;1;1;1;1	16	112	118998;198018;250999;251005;251006;251010;251015;251019;251020;251024;251025;251027;251029;251031;251032;251033;251034;251035;251037;251039;251041;251042;251043;251046;251049;251051;251052;251053;251054;251065;251088;342807;342810;342814;342815;342817;342820;342821;342823;342827;342830;342831;342833;342835;342837;342839;342841;342842;342843;342846;342848;342849;342851;342853;342854;342855;342857;…	Serum paraoxonase/lactonase 3 OS=Homo sapiens OX=9606 GN=PON3 PE=1 SV=3
684	sp|O43242|PSMD3_HUMAN	61035.5	TAAAAAEHSQR;ELDTVTLEDIK	1;1	2	4	279787;279790;279792;416278	26S proteasome non-ATPase regulatory subunit 3 OS=Homo sapiens OX=9606 GN=PSMD3 PE=1 SV=2
685	sp|Q14409|GLPK3_HUMAN	61396.1	DKPVYYALEGSVAIAGAVIR	1	1	1	604609	Glycerol kinase 3 OS=Homo sapiens OX=9606 GN=GK3P PE=2 SV=2
686	sp|P60900|PSA6_HUMAN	27820	GSSAGFDR;ATAAGVK;HITIFSPEGR;AINQGGLTSVAVR;QTESTSFLEK;LLDSSTVTHLFK;GKDCAVIVTQK;YGYEIPVDMLCK;ILTEAEIDAHLVALAERD;YKYGYEIPVDMLCK	1;1;1;1;1;1;1;1;1;1	10	15	118229;142541;298860;354102;354103;388459;440935;440936;440937;464170;473576;534005;542803;542818;592175	Proteasome subunit alpha type-6 OS=Homo sapiens OX=9606 GN=PSMA6 PE=1 SV=1
687	sp|Q5JSH3|WDR44_HUMAN	101856	ILVTSNDSR;IIESIIEESQK;VALWNEVDGQTK;VLQLEDDSLDSK;GHTADLLDLSWSK;TDNTEVLLSADFTGAIK;VVQDLSGEHMGAVWTMK	1;1;1;1;1;1;1	7	7	225883;419497;440706;441106;462803;553092;570263	WD repeat-containing protein 44 OS=Homo sapiens OX=9606 GN=WDR44 PE=1 SV=1
688	sp|P52790|HXK3_HUMAN	100598	GQASPAPAVR	1	1	2	198800;198802	Hexokinase-3 OS=Homo sapiens OX=9606 GN=HK3 PE=1 SV=2
689	sp|P29692|EF1D_HUMAN	31198.8	LVPVGYGIR;KPALVAK;IASLEVENQSLR;GVVQELQQAISK;SIQLDGLVWGASK	1;0;1;1;1	4	5	209765;312354;378538;422735;444365;444366	Elongation factor 1-delta OS=Homo sapiens OX=9606 GN=EEF1D PE=1 SV=5
690	sp|P24534|EF1B_HUMAN	24901.3	WYNHIK;LVPVGYGIK;KPALVAK;SIQADGLVWGSSK;SPAGLQVLNDYLADK;SSILLDVKPWDDETDMAK	1;1;0;1;1;1	5	9	268962;307457;312354;437219;437223;504103;504136;504139;560471;631381	Elongation factor 1-beta OS=Homo sapiens OX=9606 GN=EEF1B2 PE=1 SV=3
691	sp|Q9UKP3|ITBP2_HUMAN	39194.8	HDWGK	1	1	1	156546	Integrin beta-1-binding protein 2 OS=Homo sapiens OX=9606 GN=ITGB1BP2 PE=1 SV=1
692	sp|Q15942|ZYX_HUMAN	62417.6	CHQPLAR;NFHMK;FTPVASK;FSPVTPK;QNVAVNELCGR;SPGAPGPLTLK;GPPASSPAPAPK;QHPVPPPAQNQNQVR;FSPGAPGGSGSQPNQK;VSSGYVPPPVATPFSSK;VNPFRPGDSEPPPAPGAQR;SSTKPAAGGTAPLPPWK;CSVCSEPIMPEPGRDETVR;LGHPEALSAGTGSPQPPSFTYAQQR;EVEELEQLTQQLMQDMEHPQR	1;1;1;1;1;1;1;1;1;1;1;1;1;1;1	15	25	161768;173940;212737;226020;343968;343970;347158;347159;361956;361959;472026;472027;481281;481284;481287;534651;534653;581087;545418;571514;571516;589111;639959;639963;642928	Zyxin OS=Homo sapiens OX=9606 GN=ZYX PE=1 SV=1
693	sp|Q16537|2A5E_HUMAN	55045.6	STLNELVDYITISR	1	1	1	449699	Serine/threonine-protein phosphatase 2A 56 kDa regulatory subunit epsilon isoform OS=Homo sapiens OX=9606 GN=PPP2R5E PE=1 SV=1
694	sp|P32119|PRDX2_HUMAN	22031.3	GLFIIDGK;ATAVVDGAFK;KEGGLGPLNIPLLADVTR	1;1;1	3	3	269998;323354;565641	Peroxiredoxin-2 OS=Homo sapiens OX=9606 GN=PRDX2 PE=1 SV=5
695	sp|P52788|SPSY_HUMAN	41679.9	ADGETILK;QFGNILILSGDVNLAESDLAYTR;GLQSIFQEQGMAESVHTWQDHGYLATYTNK	1;1;1	3	3	262431;653621;718049	Spermine synthase OS=Homo sapiens OX=9606 GN=SMS PE=1 SV=2
696	sp|O43736|ITM2A_HUMAN	30103.5	NLVELFGK	1	1	1	295690	Integral membrane protein 2A OS=Homo sapiens OX=9606 GN=ITM2A PE=1 SV=2
697	sp|Q12907|LMAN2_HUMAN	40527.2	SGPLTGWR	1	1	1	157620	Vesicular integral-membrane protein VIP36 OS=Homo sapiens OX=9606 GN=LMAN2 PE=1 SV=1
698	sp|P53990|IST1_HUMAN	39878.5	TNQIGTVNDR	1	1	1	282097	IST1 homolog OS=Homo sapiens OX=9606 GN=IST1 PE=1 SV=1
699	sp|Q15848|ADIPO_HUMAN	26493.1	GDPGLIGPK;IFYNQQNHYDGSTGK;SAFSVGLETYVTIPNMPIR;NGLYADNDNDSTFTGFLLYHDTN	1;1;1;1	4	23	265920;548204;548210;548212;548215;548216;548218;548219;548221;548223;591112;591113;591120;591122;591123;591126;566244;566249;566251;640926;640927;661593;661599	Adiponectin OS=Homo sapiens OX=9606 GN=ADIPOQ PE=1 SV=1
700	sp|P16035|TIMP2_HUMAN	25049.4	GAAPPK;EYLIAGK;EVDSGNDIYGNPIK;GAAPPKQEFLDIEDP;EVDSGNDIYGNPIKR;AVSEKEVDSGNDIYGNPIK;MHITLCDFIVPWDTLSTTQK;GPEKDIEFIYTAPSSAVCGVSLDVGGK	1;1;1;1;1;1;1;1	8	12	108302;235484;482583;510493;510496;510498;524190;628315;643700;645291;692052;692054	Metalloproteinase inhibitor 2 OS=Homo sapiens OX=9606 GN=TIMP2 PE=1 SV=2
701	sp|P05388|RLA0_HUMAN	34404.9	DMLLANK;GNVGFVFTK;IIQLLDDYPK;GHLENNPALEK;TSFFQALGITTK;GTIEILSDVQLIK;VLALSVETDYTFPLAEK	1;1;1;1;1;1;1	7	14	241359;318849;401194;401198;401202;464005;402033;402034;427249;427257;459406;459413;571709;571711	60S acidic ribosomal protein P0 OS=Homo sapiens OX=9606 GN=RPLP0 PE=1 SV=1
702	sp|O95154|ARK73_HUMAN	37563.7	LGGSDCR;MDAPTSAAVTR;FQLETSLK;RMDAPTSAAVTR;FQLETSLKR;ACHQLHQEGK;EHHFEGIALVEK;AIPLFGNSLKPDSLR;VDLFYLHMPDHSTPVEETLR	1;1;1;1;1;1;1;1;1	9	14	106381;283004;317607;350016;350018;350023;356281;376513;398581;398586;453573;510825;616072;616074	Aflatoxin B1 aldehyde reductase member 3 OS=Homo sapiens OX=9606 GN=AKR7A3 PE=1 SV=2
703	sp|Q96CW1|AP2M1_HUMAN	49947.1	IPTPLNTSGVQVICMK	1	1	1	548821	AP-2 complex subunit mu OS=Homo sapiens OX=9606 GN=AP2M1 PE=1 SV=2
704	sp|P62310|LSM3_HUMAN	11820	GDGVVLVAPPLR	1	1	2	316814;316819	U6 snRNA-associated Sm-like protein LSm3 OS=Homo sapiens OX=9606 GN=LSM3 PE=1 SV=2
705	sp|P08887|IL6RA_HUMAN	52181.1	RCPAQEVAR	1	1	1	267665	Interleukin-6 receptor subunit alpha OS=Homo sapiens OX=9606 GN=IL6R PE=1 SV=1
706	sp|P31949|S10AB_HUMAN	11828.9	ISSPTETER	1	1	1	233760	Protein S100-A11 OS=Homo sapiens OX=9606 GN=S100A11 PE=1 SV=2
707	sp|O00629|IMA3_HUMAN	58345.8	VQTAALR;EAAWAISNLTISGR;IEQLQNHENEDIYK	0;0;1	1	1	103396;411841;548442	Importin subunit alpha-3 OS=Homo sapiens OX=9606 GN=KPNA4 PE=1 SV=1
708	sp|O00505|IMA4_HUMAN	58270	VQTAALR;SGILPILVK;EAAWAISNLTISGR;NILIMAGDEASTIAEIIEECGGLEK	0;1;0;1	2	2	103396;304388;411841;666936	Importin subunit alpha-4 OS=Homo sapiens OX=9606 GN=KPNA3 PE=1 SV=2
709	sp|P59665|DEF1_HUMAN	10518.3	IPACIAGER	1	1	1	216502	Neutrophil defensin 1 OS=Homo sapiens OX=9606 GN=DEFA1 PE=1 SV=1
710	sp|Q6NUJ1|SAPL1_HUMAN	58452.8	DILVAFK	1	1	1	242136	Proactivator polypeptide-like 1 OS=Homo sapiens OX=9606 GN=PSAPL1 PE=2 SV=2
711	sp|P25325|THTM_HUMAN	33424.7	RFQVVDSR;HLFQEK;QNLPLSSGK;ARPEDVISEGR;AQLDPAFIK;DGIEPGHIPGTVNIPFTDFLSQEGLEK	1;1;1;1;1;1	6	7	227001;239686;306234;331683;331684;333002;685225	3-mercaptopyruvate sulfurtransferase OS=Homo sapiens OX=9606 GN=MPST PE=1 SV=3
712	sp|Q8N8A2|ANR44_HUMAN	109342	YGHELLINTLITSGADTAK	1	1	1	593548	Serine/threonine-protein phosphatase 6 regulatory ankyrin repeat subunit B OS=Homo sapiens OX=9606 GN=ANKRD44 PE=1 SV=3
713	sp|Q08397|LOXL1_HUMAN	63736.8	HPFGFGQVPDNWR;YIVLESDFTNNVVR;LGWYPPYANPPPEAYGPPR;GLPDLVPDPNYVQASTYVQR	1;1;1;1	4	7	431338;431349;462062;574609;574618;612159;591459	Lysyl oxidase homolog 1 OS=Homo sapiens OX=9606 GN=LOXL1 PE=1 SV=2
714	sp|O94769|ECM2_HUMAN	80633.5	LAHQQQR;SIPPGIQEMK;LYHVPSYLPK;ELFLDHNDLK;LNMDGNNLIQIPSQLPSTLEELK;IAPLAWINQENLESIDLSYNK	1;1;1;1;1;1	6	9	161381;161382;161383;161388;370291;400983;407871;658341;665853	Extracellular matrix protein 2 OS=Homo sapiens OX=9606 GN=ECM2 PE=2 SV=1
715	sp|Q15833|STXB2_HUMAN	66848.7	YETTGLSEAR;ADTPSLGEGPEK;AAHIFFTDTCPEPLFSELGR	1;1;1	3	4	286271;396642;396643;602632	Syntaxin-binding protein 2 OS=Homo sapiens OX=9606 GN=STXBP2 PE=1 SV=2
716	sp|P49903|SPS1_HUMAN	43377.8	ESFNPESYELDK	1	1	1	466405	Selenide, water dikinase 1 OS=Homo sapiens OX=9606 GN=SEPHS1 PE=1 SV=2
717	sp|Q5IJ48|CRUM2_HUMAN	140373	CHTHPDGR	1	1	1	212842	Protein crumbs homolog 2 OS=Homo sapiens OX=9606 GN=CRB2 PE=1 SV=2
718	sp|P02008|HBAZ_HUMAN	15666.2	VDPVNFK;LFLSHPQTK;SIDDIGGALSK	0;1;1	2	3	248086;359502;359507;361657	Hemoglobin subunit zeta OS=Homo sapiens OX=9606 GN=HBZ PE=1 SV=2
719	sp|P69905|HBA_HUMAN	15286.9	VDPVNFK;MFLSFPTTK;VGAHAGEYGAEALER;TYFPHFDLSHGSAQVK;VADALTNAVAHVDDMPNALSALSDLHAHK;KVADALTNAVAHVDDMPNALSALSDLHAHK	0;1;1;1;1;1	5	18	248086;359816;359824;359825;359828;422823;422826;422827;422832;422833;422834;422836;422849;485068;560580;560581;689926;689928;708677	Hemoglobin subunit alpha OS=Homo sapiens OX=9606 GN=HBA1 PE=1 SV=2
720	sp|P10124|SRGN_HUMAN	17793.7	GPMFELLPGESNK	1	1	2	456684;456694	Serglycin OS=Homo sapiens OX=9606 GN=SRGN PE=1 SV=3
721	sp|Q07955|SRSF1_HUMAN	27823.8	SHEGETAYIR	1	1	1	301532	Serine/arginine-rich splicing factor 1 OS=Homo sapiens OX=9606 GN=SRSF1 PE=1 SV=2
722	sp|Q8TDX7|NEK7_HUMAN	34966.6	LGDLGLGR	1	1	1	119731	Serine/threonine-protein kinase Nek7 OS=Homo sapiens OX=9606 GN=NEK7 PE=1 SV=1
723	sp|P02750|A2GL_HUMAN	38364.2	VAAGAFQGLR;LHLEGNK;GQTLLAVAK;ALGHLDLSGNR;TLDLGENQLETLPPDLLR;ENQLEVLEVSWLHGLK	1;1;1;1;1;1	6	14	218257;244422;244429;287641;297007;297010;297016;297019;297020;555845;555847;571256;571271;571273	Leucine-rich alpha-2-glycoprotein OS=Homo sapiens OX=9606 GN=LRG1 PE=1 SV=2
724	sp|Q9P0K7|RAI14_HUMAN	110583	INEMSKEVTK	1	1	1	458057	Ankycorbin OS=Homo sapiens OX=9606 GN=RAI14 PE=1 SV=2
725	sp|Q7Z7G0|TARSH_HUMAN	119235	KLIPITIIK	1	1	1	414199	Target of Nesh-SH3 OS=Homo sapiens OX=9606 GN=ABI3BP PE=1 SV=1
726	sp|P55786|PSA_HUMAN	103877	VALSNMNVIDR;SPVYLTVLK;DAESIHQYLLQR	1;1;1	3	3	332820;339938;407847	Puromycin-sensitive aminopeptidase OS=Homo sapiens OX=9606 GN=NPEPPS PE=1 SV=2
727	sp|P13807|GYS1_HUMAN	84512.8	HMALSK	1	1	1	179266	Glycogen [starch] synthase, muscle OS=Homo sapiens OX=9606 GN=GYS1 PE=1 SV=2
728	sp|Q9NRA1|PDGFC_HUMAN	39841.8	YLEPER;FQFSSNK;WCGSGTVPGK	1;1;1	3	3	122384;267714;350782	Platelet-derived growth factor C OS=Homo sapiens OX=9606 GN=PDGFC PE=1 SV=2
729	sp|P14678|RSMB_HUMAN	24746.7	MLQHIDYR	1	1	1	262226	Small nuclear ribonucleoprotein-associated proteins B and B' OS=Homo sapiens OX=9606 GN=SNRPB PE=1 SV=2
730	sp|Q92974|ARHG2_HUMAN	112368	AQTPVPGK	1	1	1	237536	Rho guanine nucleotide exchange factor 2 OS=Homo sapiens OX=9606 GN=ARHGEF2 PE=1 SV=4
731	sp|Q6ZMM2|ATL5_HUMAN	54452.8	VLGHHHQAQETR	1	1	1	392268	ADAMTS-like protein 5 OS=Homo sapiens OX=9606 GN=ADAMTSL5 PE=1 SV=3
732	sp|Q04756|HGFA_HUMAN	72841.9	VANYVDWINDR;EALVPLVADHK;MLHACTSEGSAHR;TTDVTQTFGIEK;VQLSPDLLATLPEPASPGR;CQIAGWGHLDENVSGYSSSLR;SQFVQPICLPEPGSTFPAGHK;YIPYTLYSVFNPSDHDLVLIR	1;1;1;1;1;1;1;1	8	26	380048;380050;441821;441826;394436;394439;394441;394442;394443;394444;394446;394447;403332;434988;434993;537771;537775;537780;537784;537786;537788;607218;631952;631953;631957;654834	Hepatocyte growth factor activator OS=Homo sapiens OX=9606 GN=HGFAC PE=1 SV=1
733	sp|Q96EM0|T3HPD_HUMAN	38551.5	SPTGSGVTAR	1	1	1	187382	Trans-3-hydroxy-L-proline dehydratase OS=Homo sapiens OX=9606 GN=L3HYPDH PE=1 SV=2
734	sp|Q14554|PDIA5_HUMAN	60279.4	VSSLIER;SEVAAENHLR;TELGFTNYIR;DVVHLDSEK;GFPTICYFEK;AAEALHGEADSSGVLAAVDATVNK;NPQPPQPQVPETPWADEGGSVYHLTDEDFDQFVK	1;1;1;1;1;1;1	7	7	120883;285772;325895;348268;412386;631821;727660	Protein disulfide-isomerase A5 OS=Homo sapiens OX=9606 GN=PDIA5 PE=1 SV=1
735	sp|Q9GZN7|ROGDI_HUMAN	32443.8	FTLPGSGTEGPAK	1	1	2	412452;412455	Protein rogdi homolog OS=Homo sapiens OX=9606 GN=ROGDI PE=1 SV=1
736	sp|P54920|SNAA_HUMAN	33649.4	EAEAMALLAEAER;YEELFPAFSDSR;VAGYAALLEQYQK;AIAHYEQSADYYK;HDAATCFVDAGNAFK;LLEAHEEQNVDSYTESVK	1;1;1;1;1;1	6	7	389832;389837;404541;465566;492777;509672;604440	Alpha-soluble NSF attachment protein OS=Homo sapiens OX=9606 GN=NAPA PE=1 SV=3
737	sp|Q92734|TFG_HUMAN	43460.2	SASDSSGK;NQDEINK;LLSNDEVTIK;RIPIHNEDITYDELVLMMQR	1;1;1;1	4	5	206427;206439;268928;379112;627388	Protein TFG OS=Homo sapiens OX=9606 GN=TFG PE=1 SV=2
738	sp|Q9Y2B0|CNPY2_HUMAN	20963.3	MKEYGEQIDPSTHR	1	1	1	527493	Protein canopy homolog 2 OS=Homo sapiens OX=9606 GN=CNPY2 PE=1 SV=1
739	sp|Q96E17|RAB3C_HUMAN	26145.7	GQHLGEQLGFEFFETSAK	1	1	1	594545	Ras-related protein Rab-3C OS=Homo sapiens OX=9606 GN=RAB3C PE=2 SV=1
740	sp|P10916|MLRV_HUMAN	18759.4	DTFAALGR;VFDPEGK;EMLTTQAER;EAFTIMDQNR;GADPEETILNAFK;NLVHIITHGEEKD;VNVKNEEIDEMIK;AGGANSNVFSMFEQTQIQEFK	1;1;1;1;1;1;1;1	8	9	145120;234306;263743;263748;330172;452642;478595;551937;635852	Myosin regulatory light chain 2, ventricular/cardiac muscle isoform OS=Homo sapiens OX=9606 GN=MYL2 PE=1 SV=3
741	sp|Q15382|RHEB_HUMAN	20523.5	LLDMVGK;ALAESWNAAFLESSAK	1;1	2	2	226025;528685	GTP-binding protein Rheb OS=Homo sapiens OX=9606 GN=RHEB PE=1 SV=1
742	sp|P22891|PROZ_HUMAN	46008.2	GLLSGWAR;DFCGGVIIR;DFAEHLLIPR;ENFVLTTAK;TSQDPLMIK;APDLQDLPWQVK;SSVAAMHWMDGSVVTR;RAPDLQDLPWQVK	1;1;1;1;1;1;1;1	8	12	149958;243202;324588;324592;340963;345029;453897;453902;478458;478459;494994;495002	Vitamin K-dependent protein Z OS=Homo sapiens OX=9606 GN=PROZ PE=1 SV=2
743	sp|P49593|PPM1F_HUMAN	49953.2	AYFAVFDGHGGVDAAR;AIGDVFQKPYVSGEADAASR	1;1	2	2	457865;603122	Protein phosphatase 1F OS=Homo sapiens OX=9606 GN=PPM1F PE=1 SV=3
744	sp|O60245|PCDH7_HUMAN	116495	LFEIDPTSGVVSLVGK	1	1	1	520254	Protocadherin-7 OS=Homo sapiens OX=9606 GN=PCDH7 PE=1 SV=2
745	sp|Q9Y2G1|MYRF_HUMAN	125384	EVVDETEALQR	1	1	2	355041;355052	Myelin regulatory factor OS=Homo sapiens OX=9606 GN=MYRF PE=1 SV=3
746	sp|P08311|CATG_HUMAN	29143.2	HPQYNQR;VSSFLPWIR;ENTQQHITAR;RENTQQHITAR;TIQNDIMLLQLSR;AQEGLRPGTLCTVAGWGR	1;1;1;1;1;1	6	8	192679;275933;318743;318748;377195;377197;427984;529786	Cathepsin G OS=Homo sapiens OX=9606 GN=CTSG PE=1 SV=2
747	sp|Q96DT5|DYH11_HUMAN	524182	LTFLSQMAFQILLR	1	1	1	464992	Dynein heavy chain 11, axonemal OS=Homo sapiens OX=9606 GN=DNAH11 PE=1 SV=4
748	sp|P13942|COBA2_HUMAN	172466	RPTGTQDSPAR	1	1	1	312506	Collagen alpha-2(XI) chain OS=Homo sapiens OX=9606 GN=COL11A2 PE=1 SV=5
749	sp|Q14103|HNRPD_HUMAN	38563.4	GFGFVLFK;IFVGGLSPDTPEEK	0;1	1	2	293499;474001;474012	Heterogeneous nuclear ribonucleoprotein D0 OS=Homo sapiens OX=9606 GN=HNRNPD PE=1 SV=1
750	sp|O14979|HNRDL_HUMAN	46562.1	YHQIGSGK;GFGFVLFK;QQQQQQK	1;0;1	2	2	282685;293499;293840	Heterogeneous nuclear ribonucleoprotein D-like OS=Homo sapiens OX=9606 GN=HNRNPDL PE=1 SV=3
751	sp|P29622|KAIN_HUMAN	48664.2	IAPANADFAFR;WADLSGITK;IVDLVSELK;LGFTDLFSK;DFYVDENTTVR;VGSALFLSHNLK;ALWEKPFISSR;EIEEVLTPEMLMR;FYYLIASETPGK;FSISGSYVLDQILPR;GDATVFFILPNQGK;GFQHLLHTLNLPGHGLETR;VPMMLQDQEHHWYLHDR;ATLDVDEAGTEAAAATSFAIK;EIEEVLTPEMLMRWNNLLR;MDYKGDATVFFILPNQGK;LFHTNFYDTVGTIQLINDHVK	1;1;1;1;1;1;1;1;1;1;1;1;1;1;1;1;1	17	36	316660;316666;328365;338498;342726;378443;440406;418641;418642;433429;433430;440860;440863;445032;448318;448323;448327;448328;468404;468419;479142;479146;479147;574320;574326;591893;591895;591896;591898;598909;598911;598912;616474;629318;650461;669211	Kallistatin OS=Homo sapiens OX=9606 GN=SERPINA4 PE=1 SV=3
752	sp|P36955|PEDF_HUMAN	46436.4	LTQVEHR;SSFVAPLEK;LSYEGEVTK;TVQAVLTVPK;YGLDSDLSCK;ELLDTVTAPQK;DTDTGALLFIGK;LAAAVSNFGYDLYR;LQSLFDSPDFSK;KTSLEDFYLDEER;ALYYDLISSPDIHGTYK	1;1;1;1;1;1;1;1;1;1;1	11	15	162268;323002;341908;353804;385560;400408;409495;409498;409499;432225;446896;446898;515415;582507;582519	Pigment epithelium-derived factor OS=Homo sapiens OX=9606 GN=SERPINF1 PE=1 SV=4
753	sp|P28482|MK01_HUMAN	41744.4	ALDLLDK;APEIMLNSK;VADPDHDHTGFLTEYVATR	1;1;1	3	5	232257;232264;332925;574875;574876	Mitogen-activated protein kinase 1 OS=Homo sapiens OX=9606 GN=MAPK1 PE=1 SV=3
754	sp|Q99436|PSB7_HUMAN	30270.3	DGIVLGADTR;GTTAVLTEK;ATEGMVVADK	1;1;1	3	4	232061;232070;295667;340152	Proteasome subunit beta type-7 OS=Homo sapiens OX=9606 GN=PSMB7 PE=1 SV=1
755	sp|Q01518|CAP1_HUMAN	52306.9	HVDWVK;GYADSPSK;EMNDAAMFYTNR;LSDLLAPISEQIK;KEPAVLELEGK;VENQENVSNLVIEDTELK	1;1;1;1;1;1	6	6	230446;251352;405045;458862;462601;601789	Adenylyl cyclase-associated protein 1 OS=Homo sapiens OX=9606 GN=CAP1 PE=1 SV=5
756	sp|Q06828|FMOD_HUMAN	43475.6	SLILLDLSYNHLR	1	1	1	431451	Fibromodulin OS=Homo sapiens OX=9606 GN=FMOD PE=1 SV=2
757	sp|P23246|SFPQ_HUMAN	76197.7	DKLESEMEDAYHEHQANLLR	1	1	1	645711	Splicing factor, proline- and glutamine-rich OS=Homo sapiens OX=9606 GN=SFPQ PE=1 SV=2
758	sp|P16152|CBR1_HUMAN	30623	GIGLAIVR;TDMAGPK;LFSGDVVLTAR;SCSPELQQK;ILLNACCPGWVR;EGWPSSAYGVTK;FHQLDIDDLQSIR;GQAAVQQLQAEGLSPR;SETITEEELVGLMNK;VADPTPFHIQAEVTMK;KEYGGLDVLVNNAGIAFK	1;1;1;1;1;1;1;1;1;1;1	11	15	119225;196142;308779;361868;403929;417571;443390;443391;443402;457977;457997;528159;528161;550669;611539	Carbonyl reductase [NADPH] 1 OS=Homo sapiens OX=9606 GN=CBR1 PE=1 SV=3
759	sp|P39060|COIA1_HUMAN	179371	AVGLAGTFR;IFSFDGK;LQDLYSIVR;AAVPIVNLK;GADFQCFQQAR;IFSFDGKDVLR;DFQPVLHLVALNSPLSGGMR;GTDNEVAALQPPVVQLHDSNPYPR	1;1;1;1;1;1;1;1	8	15	166437;166446;245712;276959;277006;277070;372119;297773;369826;421896;421898;576175;576184;576189;662430	Collagen alpha-1(XVIII) chain OS=Homo sapiens OX=9606 GN=COL18A1 PE=1 SV=5
760	sp|O95777|LSM8_HUMAN	10378.3	TVAVITSDGR	1	1	1	233395	U6 snRNA-associated Sm-like protein LSm8 OS=Homo sapiens OX=9606 GN=LSM8 PE=1 SV=3
761	sp|Q99832|TCPH_HUMAN	59824.1	SLHDAIMIVR;QQLLIGAYAK;LPIGDVATQYFADR	1;1;1	3	4	298232;298238;371598;434085	T-complex protein 1 subunit eta OS=Homo sapiens OX=9606 GN=CCT7 PE=1 SV=2
762	sp|Q9GZP4|PITH1_HUMAN	24372.8	DLTGELEYATK	1	1	2	406764;406791	PITH domain-containing protein 1 OS=Homo sapiens OX=9606 GN=PITHD1 PE=1 SV=1
763	sp|Q9UNA0|ATS5_HUMAN	104030	FLLDLER;AEPPGHPHPLAQR	1;1	2	3	173999;390605;390606	A disintegrin and metalloproteinase with thrombospondin motifs 5 OS=Homo sapiens OX=9606 GN=ADAMTS5 PE=1 SV=2
764	sp|Q9UKZ9|PCOC2_HUMAN	46524.2	EGNLAIQQAGK;GLNYIIMGQVGEDGR	1;1	2	3	378322;378332;449118	Procollagen C-endopeptidase enhancer 2 OS=Homo sapiens OX=9606 GN=PCOLCE2 PE=1 SV=1
765	sp|Q15691|MARE1_HUMAN	30133.2	LTVEDLEK;ERDFYFGK;LEHEYIQNFK	1;0;1	2	2	307886;355850;429492	Microtubule-associated protein RP/EB family member 1 OS=Homo sapiens OX=9606 GN=MAPRE1 PE=1 SV=3
766	sp|Q15555|MARE2_HUMAN	37218.3	ASSSGSASK;ERDFYFGK;LEHEYIHNFK;SDKDLETQVIQLNEQVHSLK	1;0;1;1	3	5	229133;229136;229137;355850;431947;657150	Microtubule-associated protein RP/EB family member 2 OS=Homo sapiens OX=9606 GN=MAPRE2 PE=1 SV=1
767	sp|O75888|TNF13_HUMAN	27569.1	AVLTQK;SMPSHPDR	0;1	1	1	165085;184426	Tumor necrosis factor ligand superfamily member 13 OS=Homo sapiens OX=9606 GN=TNFSF13 PE=1 SV=1
768	sp|O43866|CD5L_HUMAN	39584.5	AVLTQK;EDQVVCK;LVGGDNLCSGR;LADGPGHCK;EATLQDCPSGPWGK;GVWGSVCDDNWGEK;GQWGTVCDDGWDIK;HQNQWYTVCQTGWSLR;FWGFHDCTHQEDVAVICSG;ELGCGAASGTPSGILYEPPAEK;GQWGTVCDDGWDIKDVAVLCR;GVWGSVCDDNWGEKEDQVVCK;ELGCGAASGTPSGILYEPPAEKEQK	0;1;1;1;1;1;1;1;1;1;1;1;1	12	24	165085;276788;295008;295010;311671;489378;489380;489397;489399;505210;513210;513212;513213;513215;560676;596144;596147;620630;620631;620633;620636;647856;668621;668622;678453	CD5 antigen-like OS=Homo sapiens OX=9606 GN=CD5L PE=1 SV=1
769	sp|Q6ZNJ1|NBEL2_HUMAN	305387	LSAEEAAHR;DLGYLQQWLK;DLSKPIGVVNPK	1;1;1	3	4	214869;214874;413058;475990	Neurobeachin-like protein 2 OS=Homo sapiens OX=9606 GN=NBEAL2 PE=1 SV=2
770	sp|Q7KZF4|SND1_HUMAN	102600	VESPAK;EYGMIYLGK;IHVFYIDYGNR;DTPDEPWAFPAR;VMQVLNADAIVVK;LRPLYDIPYMFEAR	1;1;1;1;1;1	6	6	150060;360836;387978;389327;451181;491758	Staphylococcal nuclease domain-containing protein 1 OS=Homo sapiens OX=9606 GN=SND1 PE=1 SV=1
771	sp|P35749|MYH11_HUMAN	228036	TVGQLYK;NCAAYLK;EEELQAALAR;QQQLTAMK;FDQLLAEEK;DLGEELEALK;KEEELQAALAR;KFDQLLAEEK;EDQSILCTGESGAGK;NTDQASMPDNTAAQK;QLLQANPILEAFGNAK;KQELEEILHEMEAR	0;0;0;0;0;0;0;0;0;0;0;1	1	1	243746;259160;287452;316764;367889;375159;411394;411404;464628;491129;500911;500914;500915;500917;500930;536672;536673;544128	Myosin-11 OS=Homo sapiens OX=9606 GN=MYH11 PE=1 SV=3
772	sp|P35579|MYH9_HUMAN	227628	SMMQDR;QLAAENR;NTNPNFVR;GDLPFVVPR;TVGQLYK;NCAAYLK;SVHELEK;GELANEVK;EEELQAALAR;ASITALEAK;FVSELWK;SGFEPASLK;QSACNLEK;QQQLTAMK;AGVLAHLEEER;THEAQIQEMR;LQEMEGTVK;LEVNLQAMK;ALEEAMEQK;LDPHLVLDQLR;FDQLLAEEK;DLGEELEALK;TEMEDLMSSK;VNKDDIQK;ALEQQVEEMK;TDLLLEPYNK;DLEAHIDSANK;ASREEILAQAK;KEEELQAALAR;VAAYDKLEK;YEILTPNSIPK;ADFCIIHYAGK;KLVWVPSDK;EQADFAIEALAK;VSHLLGINVTDFTR;IMGIPEEEQMGLLR;FVSELWKDVDR;QIATLHAQVADM…	1;1;1;1;0;0;1;1;0;1;1;1;1;0;1;1;1;1;1;1;0;0;1;1;1;1;1;1;0;1;1;1;1;1;1;1;1;1;1;0;1;1;0;1;0;1;1;1;1;1;1;1;0;1;1;1;1;1;1;1;1;1;1;1;1;1;1;1;1;1;1;1;1;1	63	133	107545;119938;119941;203000;223158;243746;259160;259903;268527;287452;289180;289186;291128;302595;309206;316764;329934;329937;337533;337544;337547;337548;337553;337554;343490;345675;345830;349702;350823;350852;366941;366951;366952;366954;367889;375159;388804;393737;397794;397796;398134;398138;398139;399702;400754;400755;411394;411404;413588;416032;416033;421227;423041;424657;424659;424665;435791;…	Myosin-9 OS=Homo sapiens OX=9606 GN=MYH9 PE=1 SV=4
773	sp|P01137|TGFB1_HUMAN	44979	GGEIEGFR;AQHLQSSR;QLYIDFR;WIHEPK;TIDMELVK;VEQLSNMIVR;EAVPEPVLLSR;VLMVETHNEIYDK;VLMVETHNEIYDKFK	1;1;1;1;1;1;1;1;1	9	12	152802;184584;184585;184588;184590;199508;244074;308794;313895;324295;500743;605201	Transforming growth factor beta-1 proprotein OS=Homo sapiens OX=9606 GN=TGFB1 PE=1 SV=2
774	sp|O60684|IMA7_HUMAN	60714.7	FVEFLK	1	1	1	229986	Importin subunit alpha-7 OS=Homo sapiens OX=9606 GN=KPNA6 PE=1 SV=1
775	sp|P14151|LYAM1_HUMAN	43623.4	AEIEYLEK	1	1	1	329994	L-selectin OS=Homo sapiens OX=9606 GN=SELL PE=1 SV=2
776	sp|O00429|DNM1L_HUMAN	82321.3	LLMHHIR;LGIIGVVNR;TLAVITK;VPVGDQPK;GVSPEPIHLK;SATLLQLITK;ALQGASQIIAEIR;GHAVNLLDVPVPVAR;DTLQSELVGQLYK;SKPIPIMPASPQK	1;1;1;1;1;1;1;1;1;1	10	12	181529;192100;210403;259268;362033;366327;381574;431456;431458;475481;475498;509515	Dynamin-1-like protein OS=Homo sapiens OX=9606 GN=DNM1L PE=1 SV=2
777	sp|O75083|WDR1_HUMAN	66818.1	EWTITY;FTIGDHSR;VINSVDIK;DYSGQGVVK;FATASADGQIYIYDGK;LYSILGTTLKDEGK;FGAVFLWDSGSSVGEITGHNK;NIDNPALADIYTEHAHQVVVAK	1;1;1;1;1;1;1;1	8	9	124482;187347;281908;391839;534594;547192;547193;621218;644909	WD repeat-containing protein 1 OS=Homo sapiens OX=9606 GN=WDR1 PE=1 SV=4
778	sp|P22413|ENPP1_HUMAN	107006	TDNSESCVHGK	1	1	1	405069	Ectonucleotide pyrophosphatase/phosphodiesterase family member 1 OS=Homo sapiens OX=9606 GN=ENPP1 PE=1 SV=2
779	sp|Q2TAC6|KIF19_HUMAN	111816	SSLSLHSLSEGDDARPPGPLACK	1	1	1	642538	Kinesin-like protein KIF19 OS=Homo sapiens OX=9606 GN=KIF19 PE=2 SV=2
780	sp|P15924|DESP_HUMAN	334003	ATGSEVSQR	1	1	1	188729	Desmoplakin OS=Homo sapiens OX=9606 GN=DSP PE=1 SV=3
781	sp|Q96JN2|CC136_HUMAN	135597	YDTSQDEQNELLK	1	1	1	556621	Coiled-coil domain-containing protein 136 OS=Homo sapiens OX=9606 GN=CCDC136 PE=1 SV=3
782	sp|Q00266|METK1_HUMAN	44172.2	AVVPAK;TACYGHFGR;SEFPWEVPR;ELLDVVHK;HIGYDDSAK;NFDLRPGVIVR;FVIGGPQGDAGVTGR;YLDEDTVYHLQPSGR;ICDQISDAVLDAHLK;IIVDTYGGWGAHGGGAFSGK;IHTIVISVQHNEDITLEEMR;KIIVDTYGGWGAHGGGAFSGK	1;1;1;1;1;1;1;1;1;1;1;1	12	17	124998;259015;294530;294533;310851;333916;354121;396976;396980;494329;552558;529389;581271;581274;613060;613061;633047	S-adenosylmethionine synthase isoform type-1 OS=Homo sapiens OX=9606 GN=MAT1A PE=1 SV=2
783	sp|P06396|GELS_HUMAN	86025.3	AMAELAA;ANSAGATR;MDAHPPR;TGAQELLR;GGVASGFK;AVEVLPK;TPITVVK;EPGLQIWR;GASQAGAPQGR;TEALTSAK;LFACSNK;EGGQTAPASTR;YIETDPANR;TASDFITK;KMDAHPPR;QANTEERK;RYIETDPANR;HVVPNEVVVQR;YIETDPANRDR;AGKEPGLQIWR;AGALNSNDAFVLK;SEDCFILDHGK;EVQGFESATFLGYFK;QTQVSVLPEGGETPLFK;TPSAAYLWVGTGASEAEK;SEDCFILDHGKDGK;VPEARPNSMVVEHPEFLK;DPDQTDGLGLSYLSSHIANVER;EPAHLMSLFGGKPMIIYK;AQPVQVAEGSEPDGFWEALGGK;VPVDPATYGQFYGGDSYIILYNYR;NWR…	1;1;1;1;1;1;1;1;1;1;1;1;1;1;1;1;1;1;1;1;1;1;1;1;1;1;1;1;1;1;1;1;1;1;1	35	173	71331;71333;99150;99152;99157;129978;129982;129984;129985;129987;129998;130033;130037;138617;138618;138626;138627;138632;164417;164424;164436;164437;164440;164441;164444;197873;197878;197885;215721;215734;215735;215737;215738;215739;216782;216791;222608;222995;222996;223001;223002;223006;223007;223009;223011;223017;249060;249065;259161;261321;261324;261325;261326;261330;261334;261350;261357;26136…	Gelsolin OS=Homo sapiens OX=9606 GN=GSN PE=1 SV=1
784	sp|Q16555|DPYL2_HUMAN	62692.7	MVIPGGIDVHTR;GSPLVVISQGK;IVLEDGTLHVTEGSGR;FQMPDQGMTSADDFFQGTK	1;1;1;1	4	4	357583;365011;465497;613352	Dihydropyrimidinase-related protein 2 OS=Homo sapiens OX=9606 GN=DPYSL2 PE=1 SV=1
785	sp|Q8WZ42|TITIN_HUMAN	3.84289e+06	IVVEEK	1	1	1	194711	Titin OS=Homo sapiens OX=9606 GN=TTN PE=1 SV=4
786	sp|P46379|BAG6_HUMAN	119772	VIHLVER;LINLVGESLR	1;1	2	2	153552;280384	Large proline-rich protein BAG6 OS=Homo sapiens OX=9606 GN=BAG6 PE=1 SV=2
787	sp|P60484|PTEN_HUMAN	47688.4	VEFFHK	1	1	1	242876	Phosphatidylinositol 3,4,5-trisphosphate 3-phosphatase and dual-specificity protein phosphatase PTEN OS=Homo sapiens OX=9606 GN=PTEN PE=1 SV=1
788	sp|P18621|RL17_HUMAN	21593.4	GLDVDSLVIEHIQVNK	1	1	1	549835	60S ribosomal protein L17 OS=Homo sapiens OX=9606 GN=RPL17 PE=1 SV=3
789	sp|P01130|LDLR_HUMAN	98888	TILEDEKR;SEYTSLIPNLR;NVVALDTEVASNR	1;1;1	3	3	333405;356721;385831	Low-density lipoprotein receptor OS=Homo sapiens OX=9606 GN=LDLR PE=1 SV=1
790	sp|P06576|ATPB_HUMAN	56506.6	VVDLLAPYAK;FTQAGSEVSALLGR;VALTGLTVAEYFR;VALVYGQMNEPPGAR;AIAELGIYPAVDPLDSTSR;IMDPNIVGSEHYDVAR;VLDSGAPIKIPVGPETLGR;IPSAVGYQPTLATDMGTMQER	1;1;1;1;1;1;1;1	8	11	366640;398357;398362;399311;443956;443957;545304;545306;557286;575735;596449	ATP synthase subunit beta, mitochondrial OS=Homo sapiens OX=9606 GN=ATP5F1B PE=1 SV=3
791	sp|Q9Y5I4|PCDC2_HUMAN	109992	VELHTGEIR	1	1	1	251471	Protocadherin alpha-C2 OS=Homo sapiens OX=9606 GN=PCDHAC2 PE=2 SV=1
792	sp|Q9C0H9|SRCN1_HUMAN	127180	SSRHTQGAQPGLADQAAK	1	1	1	558796	SRC kinase signaling inhibitor 1 OS=Homo sapiens OX=9606 GN=SRCIN1 PE=1 SV=4
793	sp|Q92619|HMHA1_HUMAN	125830	ASLQYLLR;AEEAMATYR;QSDQTIK;SAPDGVPFIVK;LQLFGQDFSHAAR;LYDPGQQYASHVR;ELVELSQASPHDISNVLK	1;1;1;1;1;1;1	7	7	204450;245195;248496;378613;412155;424356;586824	Rho GTPase-activating protein 45 OS=Homo sapiens OX=9606 GN=ARHGAP45 PE=1 SV=2
794	sp|Q9BQI6|SLF1_HUMAN	122437	TGAPGAFHRWK	1	1	1	403507	SMC5-SMC6 complex localization factor protein 1 OS=Homo sapiens OX=9606 GN=SLF1 PE=1 SV=2
795	sp|P05362|ICAM1_HUMAN	58569.2	LLGIETPLPK	1	1	1	363482	Intercellular adhesion molecule 1 OS=Homo sapiens OX=9606 GN=ICAM1 PE=1 SV=2
796	sp|Q14644|RASA3_HUMAN	96817.6	VSQCNQK;FGDEFLGELR;NFLDLISSSGR;DWIDILTK;QVIAGVGALEQEHAQYK	1;1;1;1;1	5	6	270283;310999;323682;333403;333414;561826	Ras GTPase-activating protein 3 OS=Homo sapiens OX=9606 GN=RASA3 PE=1 SV=3
797	sp|Q9H3S7|PTN23_HUMAN	179812	SMLDNR	1	1	1	100716	Tyrosine-protein phosphatase non-receptor type 23 OS=Homo sapiens OX=9606 GN=PTPN23 PE=1 SV=1
798	sp|P01700|LV147_HUMAN	12429	SGTSASLAISGLR;LLIYSNNQRPSGVPDR	1;1	2	2	328302;503140	Immunoglobulin lambda variable 1-47 OS=Homo sapiens OX=9606 GN=IGLV1-47 PE=1 SV=2
799	sp|Q9UK55|ZPI_HUMAN	50770.3	VVNPTLL;AWLMASR;FASTFDK;YEMHELLR;VPMMYGAGK;NMEVFFPK;LMNHYINK;ETSNFGFSLLR;LFDEINPETK;YFDTECVPMNFR;IFSPFADLSELSATGR;TIKVPMMYGAGK;LDQKYEMHELLR;RIFSPFADLSELSATGR;NLELGLTQGSFAFIHK;WLTPFDPVFTEVDTFHLDKYK	1;1;1;1;1;1;1;1;1;1;1;1;1;1;1;1	16	45	102407;136006;136010;145075;246580;269254;269293;269294;276705;367253;367256;367257;367258;319152;392100;336610;336617;336621;336622;336631;345003;348214;348223;348226;348233;398102;398107;398108;398112;437523;437524;437525;437526;437527;472270;472272;472275;472276;472283;483748;497126;513584;549079;549082;679207	Protein Z-dependent protease inhibitor OS=Homo sapiens OX=9606 GN=SERPINA10 PE=1 SV=1
800	sp|P84095|RHOG_HUMAN	21733.1	TVNLNLWDTAGQEEYDR	1	1	1	552978	Rho-related GTP-binding protein RhoG OS=Homo sapiens OX=9606 GN=RHOG PE=1 SV=1
801	sp|Q96A49|SYAP1_HUMAN	39947.9	EMEQLVLDK	1	1	1	371544	Synapse-associated protein 1 OS=Homo sapiens OX=9606 GN=SYAP1 PE=1 SV=1
802	sp|P55290|CAD13_HUMAN	78676.1	NDHSPK;ETLENPK;INENTGSVSVTR;YEVSSPYFK;SIVVSPILIPENQR;MTAFDADDPATDNALLR	1;1;1;1;1;1	6	10	184622;254328;350389;375863;433958;433960;433964;433965;433968;504913	Cadherin-13 OS=Homo sapiens OX=9606 GN=CDH13 PE=1 SV=1
803	sp|Q14012|KCC1A_HUMAN	41862.9	YLHDLGIVHR;IMISDFGLSK;EGSMENEIAVLHK;DLKPENLLYYSLDEDSK;FTCEQALQHPWIAGDTALDK	1;1;1;1;1	5	6	329582;373507;373513;466243;629090;632380	Calcium/calmodulin-dependent protein kinase type 1 OS=Homo sapiens OX=9606 GN=CAMK1 PE=1 SV=1
804	sp|P05814|CASB_HUMAN	25404.8	SPTIPFFDPQIPK	1	1	1	473434	Beta-casein OS=Homo sapiens OX=9606 GN=CSN2 PE=1 SV=4
805	sp|Q15485|FCN2_HUMAN	34417.7	QGFGSR;DWATYK;VDGSVDFYR;GYNYSYK;MVGLEGSDK;RVDGSVDFYR;MVGLEGSDKLTILR;VDLVDFEDNYQFAK;LGEFWLGNDNIHALTAQGTSELR;DQDNDLNTGNCAVMFQGAWWYK	1;1;1;1;1;1;1;1;1;1	10	83	61849;61855;61863;61870;61876;230325;253063;354340;284738;284746;284748;284751;302509;302543;302546;302547;302552;310210;310222;325788;325801;325806;325807;325809;325815;325820;325822;325823;325829;325830;325835;325837;325858;400034;400036;400044;485638;485641;530646;530654;530656;530659;530660;530661;530664;530665;530666;530667;530668;530669;530670;530671;530673;530674;530675;530676;530680;53068…	Ficolin-2 OS=Homo sapiens OX=9606 GN=FCN2 PE=1 SV=2
806	sp|Q14BN4|SLMAP_HUMAN	95976.9	QEEIQQK;QSITDELK	1;1	2	2	288386;301753	Sarcolemmal membrane-associated protein OS=Homo sapiens OX=9606 GN=SLMAP PE=1 SV=1
807	sp|Q13526|PIN1_HUMAN	18328	SGEEDFESLASQFSDCSSAK	1	1	1	617506	Peptidyl-prolyl cis-trans isomerase NIMA-interacting 1 OS=Homo sapiens OX=9606 GN=PIN1 PE=1 SV=1
808	sp|Q96A32|MLRS_HUMAN	19098.5	VLDPEGK;EAFTVIDQNR;NEELDAMMK;DGIIDKEDLR;GADPEDVITGAFK;TVEGGSSSVFSMFDQTQIQEFK	1;1;1;1;1;1	6	8	216676;316612;316659;363154;389717;429197;648076;648078	Myosin regulatory light chain 2, skeletal muscle isoform OS=Homo sapiens OX=9606 GN=MYLPF PE=2 SV=1
809	sp|O00410|IPO5_HUMAN	125014	TAGLEEK;LEEHFK;VIQSADSK;FLFDSVSSQNVGLR;IFSIIAEGEMHEAIK;ATAAFILANEHNVALFK;KQAEETYENIPGQSK	1;1;1;1;1;1;1	7	7	211556;240220;262921;434933;526830;560027;581681	Importin-5 OS=Homo sapiens OX=9606 GN=IPO5 PE=1 SV=4
810	sp|P08514|ITA2B_HUMAN	114428	VAIVVGAPR;AEAQVELR;IVLLDVPVR;VYLFLQPR;NSQNPNSK;ALSNVEGFER;GEAQVWTQLLR;FGSAIAPLGDLDR;NVGSQTLQTFK;GQVLVFLGQSEGLR;AEGGQCPSLLFDLR;HDLLVGAPLYMESR;IYVENDFSWDK;ASVQLLVQDSLNPAVK;GPHALGAPSLLLTGTQLYGR;TLGPSQEETGGVFLCPWR;FGSAIAPLGDLDRDGYNDIAVAAPYGGPSGR	1;1;1;1;1;1;1;1;1;1;1;1;1;1;1;1;1	17	24	161955;179108;236041;236042;242900;282144;283942;359799;371003;402237;415795;415798;433318;443651;443658;503401;455491;525357;525358;552694;555053;555057;682026;682028	Integrin alpha-IIb OS=Homo sapiens OX=9606 GN=ITGA2B PE=1 SV=3
811	sp|P46734|MP2K3_HUMAN	39617	NFEVEADDLVTISELGR	1	1	2	524348;524360	Dual specificity mitogen-activated protein kinase kinase 3 OS=Homo sapiens OX=9606 GN=MAP2K3 PE=1 SV=2
812	sp|P06280|AGAL_HUMAN	49458.1	LGFYEWTSR;QLANYVHSK;SYTIAVASLGK;SILDWTSFNQER;ALLQDKDVIAINQDPLGK	1;1;1;1;1	5	6	299820;299822;355130;373262;413666;617489	Alpha-galactosidase A OS=Homo sapiens OX=9606 GN=GLA PE=1 SV=1
813	sp|P59537|T2R43_HUMAN	35842.3	SAMYFSNMTVTMVANLVPFTLTLLSFMLLICSLCK	1	1	1	727182	Taste receptor type 2 member 43 OS=Homo sapiens OX=9606 GN=TAS2R43 PE=2 SV=2
814	sp|Q8WWU7|ITLN2_HUMAN	36911.5	CTVGDR;SPMQHWR;TASYYSPYGQR;NPGYYDIQAK;DLGIWHVPNK;EITEAAVLLFYR;ADYPEGDGNWANYNTFGSAEAATSDDYK;ADYPEGDGNWANYNTFGSAEAATSDDYKNPGYYDIQAK	0;0;0;0;0;0;1;1	2	4	83832;83835;192250;356580;356584;420559;420566;388231;388233;391015;391017;391018;391019;391021;458306;458309;458311;692241;733461;733462;736013	Intelectin-2 OS=Homo sapiens OX=9606 GN=ITLN2 PE=2 SV=1
815	sp|Q8WWA0|ITLN1_HUMAN	35491.5	CTVGDR;SPMQHWR;AANALCAGMR;WSSQQGSK;EFTAGFVQFR;TASYYSPYGQR;NPGYYDIQAK;DLGIWHVPNK;EITEAAVLLFYR;EIKDECPSAFDGLYFLR;TDTGFLQTLGHNLFGIYQK;CWTDNGPVIPVVYDFGDAQK;AVYPEGDGNWANYNTFGSAEAATSDDYKNPGYYDIQAK	0;0;1;1;1;0;0;0;0;1;1;1;1	7	10	83832;83835;192250;241778;290679;320250;320251;356580;356584;420559;420566;388231;388233;391015;391017;391018;391019;391021;458306;458309;458311;599838;613697;613704;613705;630204;733255	Intelectin-1 OS=Homo sapiens OX=9606 GN=ITLN1 PE=1 SV=1
816	sp|Q9UBS8|RNF14_HUMAN	55608.3	KAESVQGGETR	1	1	1	386550	E3 ubiquitin-protein ligase RNF14 OS=Homo sapiens OX=9606 GN=RNF14 PE=1 SV=1
817	sp|P00568|KAD1_HUMAN	21717.3	SEVSSGSAR;IIFVVGGPGSGK	1;1	2	2	160773;378856	Adenylate kinase isoenzyme 1 OS=Homo sapiens OX=9606 GN=AK1 PE=1 SV=3
818	sp|P49746|TSP3_HUMAN	106854	FYVVMWK;AVAQPGLQLK;AVTSVSGPGEHLR;GTQVSGVGIDYAR;VHAVNLQQAGLADGR;NALWHTGHTPDQVR;QTEQTYWQATPFR	0;1;1;1;1;1;0	5	7	320443;341646;363264;368203;429208;429219;452195;452197;458591;458593;458594;458603;458611;518524;518535	Thrombospondin-3 OS=Homo sapiens OX=9606 GN=THBS3 PE=1 SV=1
819	sp|P35443|TSP4_HUMAN	108464	TGPGEHLR;YFEFTVMGR;AVAEPGIQLK;NSLWHTGDTSDQVR;QTEQTYWQATPFR;AFAGPSQKPETIELR;IDVCPENAEVTLTDFR;YHPCYPGVHCINLSPGFR;FYEGSELVADSGVTIDTTMR	1;1;0;1;0;1;0;1;1	6	20	153779;153782;153784;153800;153802;153811;295811;342017;342018;342020;342021;447599;447602;447603;447605;458591;458593;458594;458603;458611;518524;518535;515225;516783;516784;516789;516791;580298;583324;583325;583327;583330;586526;618782;618791	Thrombospondin-4 OS=Homo sapiens OX=9606 GN=THBS4 PE=1 SV=2
820	sp|P49747|COMP_HUMAN	85412.6	DNCPLVR;EITFLK;SSTGPGEQLR;CINTSPGFR;AVAEPGIQLK;LVPNPGQEDADR;NALWHTGDTESQVR;QMEQTYWQANPFR;IDVCPENAEVTLTDFR;KDNCVTVPNSGQEDVDR;FYEGPELVADSNVVLDTTMR;VVDKIDVCPENAEVTLTDFR;CEACPPGYSGPTHQGVGLAFAK;AFQTVVLDPEGDAQIDPNWVVLNQGR	1;1;1;1;0;1;1;1;0;1;1;1;1;1	12	57	157445;157450;213098;239953;239963;239976;239983;239986;239992;239995;240030;249852;342017;342018;342020;342021;363573;363579;363581;363586;447073;447075;447076;447078;447079;447080;447081;469194;469206;469210;469216;469224;469227;473067;529527;529530;516783;516784;516789;516791;578211;594767;594768;594769;594772;594775;594776;594778;594779;594780;594781;594782;594784;597219;597223;627259;627267;…	Cartilage oligomeric matrix protein OS=Homo sapiens OX=9606 GN=COMP PE=1 SV=2
821	sp|P35442|TSP2_HUMAN	133767	TLWHDPR;VLVHEGK;FYVVMWK;AYGYSGVSLK;EGFFLTAQLK;GTTQIDPNWVIR;GTLLALEGPGLSQR;GNQPVGVGLEAAK;DNCPYVYNTDQR;NALWHTGNTPGQVR;QVTQTYWEDQPTR;LGPHVTTEYVGPSSER;DDDYAGFVFGYQSSSR;HAECIYLGHFSDPMYK	0;1;0;1;1;1;1;1;1;0;1;1;0;1	10	14	183586;229320;229322;320443;349324;384865;388848;388851;392104;406844;406849;427754;429728;429729;429730;457614;477142;537008;499259;556900;619745	Thrombospondin-2 OS=Homo sapiens OX=9606 GN=THBS2 PE=1 SV=2
822	sp|P07996|TSP1_HUMAN	133273	DFTAYR;HIGWK;GTLLALER;TLWHDPR;SCDSLNNR;CEGSSVQTR;GPDPSSPAFR;VVMYEGK;TNYIGHK;FQDLVDAVR;LVPNPDQK;FYVVMWK;SITLFVQEDR;AQGYSGLSVK;TIVTTLQDSIR;FQMIPLDPK;AQLYIDCEK;GTSQNDPNWVVR;FVFGTTPEDILR;VVMYEGKK;TCHIQECDK;IMADSGPIYDK;AGTLDLSLTVQGK;NALWHTGNTPGQVR;LCNNPTPQFGGK;DNCQYVYNVDQR;TCHIQECDKR;QVTQSYWDTNPTR;GGVNDNFQGVLQNVR;NPCTDGTHDCNK;IEDANLIPPVPDDK;VTEENKELANELR;KIMADSGPIYDK;DDDYAGFVFGYQSSSR;MENAELDVPIQSVFTR;…	1;1;1;0;1;1;1;1;1;1;1;0;1;1;1;1;1;1;1;1;1;1;1;0;1;1;1;1;1;1;1;1;1;0;1;1;1;1;1;1	36	98	108863;155528;157139;157170;157173;157174;183586;205151;205153;205155;235711;239435;251894;251895;251898;255552;256179;256181;291859;291862;291866;291867;320443;323262;323272;335559;335564;335565;335567;406566;339130;339138;339152;339156;339161;339162;339167;366591;366597;366598;366600;366602;371559;381138;381141;382177;382183;382187;387503;387505;387509;392141;394010;394012;399065;423954;423955;…	Thrombospondin-1 OS=Homo sapiens OX=9606 GN=THBS1 PE=1 SV=2
823	sp|Q14974|IMB1_HUMAN	98401.5	AQYQQR;DPDIK;DTAAWTVGR;VAALQNLVK;VLANPGNSQVAR;ANFDKESER;SDYDMVDYLNELR;TVSPDRLELEAAQK;SSAYESLMEIVK;LAATNALLNSLEFTK;LLETTDRPDGHQNNLR;LQQVLQMESHIQSTSDR;HFIMQVVCEATQCPDTR;KVQHQDALQISDVVMASLLR	1;1;1;1;1;1;1;1;1;1;1;1;1;1	14	15	117494;126140;211380;312329;330716;368818;452370;492378;499634;504648;516845;548035;565517;626692;626693	Importin subunit beta-1 OS=Homo sapiens OX=9606 GN=KPNB1 PE=1 SV=2
824	sp|Q8N8N7|PTGR2_HUMAN	38912.5	DNVAEQLR	1	1	1	193717	Prostaglandin reductase 2 OS=Homo sapiens OX=9606 GN=PTGR2 PE=1 SV=1
825	sp|O43236|SEPT4_HUMAN	55501.8	LQDQALK	1	1	1	246687	Septin-4 OS=Homo sapiens OX=9606 GN=SEPT4 PE=1 SV=1
826	sp|P05155|IC1_HUMAN	55329.5	FPVFMGR;TLYSSSPR;VPMMNSK;VATTVISK;LLDSLPSDTR;MEPFHFK;FQPTLLTLPR;LYHAFSAMK;DFTCVHQALK;TNLESILSYPK;YPVAHFIDQTLK;VTTSQDMLSIMEK;LEDMEQALSPSVFK;GVTSVSQIFHSPDLAIR;KYPVAHFIDQTLK;HRLEDMEQALSPSVFK;IKVTTSQDMLSIMEK;TNLESILSYPKDFTCVHQALK	1;1;1;1;1;1;1;1;1;1;1;1;1;1;1;1;1;1	18	80	146908;146912;146915;146918;146919;146926;176209;176216;242811;242813;248182;281605;281606;281613;281639;302527;302530;302534;302536;302539;310177;312657;312664;312672;312674;312685;312687;358312;358317;401358;401359;401360;401369;401370;413291;413293;413294;413295;413297;413298;413301;475529;460113;460114;472555;472556;472557;472558;472559;472560;472561;472563;472564;472565;472567;472568;476871;…	Plasma protease C1 inhibitor OS=Homo sapiens OX=9606 GN=SERPING1 PE=1 SV=2
827	sp|Q8NBS9|TXND5_HUMAN	48264.9	GYPTLLLFR;TLAPTWEELSK;ALAPTWEQLALGLEHSETVK	1;1;1	3	4	264413;416021;619161;619163	Thioredoxin domain-containing protein 5 OS=Homo sapiens OX=9606 GN=TXNDC5 PE=1 SV=2
828	sp|P55774|CCL18_HUMAN	10223.2	QICADPNK;QICADPNKK;FIVDYSETSPQCPKPGVILLTK	1;1;1	3	3	307236;423944;670321	C-C motif chemokine 18 OS=Homo sapiens OX=9606 GN=CCL18 PE=1 SV=1
829	sp|Q8IZ83|A16A1_HUMAN	86082.1	GAVEAAHQAFPGWAGQSPGAR	1	1	1	560859	Aldehyde dehydrogenase family 16 member A1 OS=Homo sapiens OX=9606 GN=ALDH16A1 PE=1 SV=2
830	sp|Q3LXA3|TKFC_HUMAN	59234.2	LSVLLLEK;SAEAAAEATK;SPGADLLQVLTK;LIDAETTAAAWPNVAAVSITGR	1;1;1;1	4	4	293554;308763;407491;590647	Triokinase/FMN cyclase OS=Homo sapiens OX=9606 GN=TKFC PE=1 SV=2
831	sp|Q9NY74|ETAA1_HUMAN	104441	TQSQEEELMK	1	1	1	402176	Ewing's tumor-associated antigen 1 OS=Homo sapiens OX=9606 GN=ETAA1 PE=1 SV=2
832	sp|P49023|PAXI_HUMAN	65928.4	VTSTQQQTR	1	1	1	248403	Paxillin OS=Homo sapiens OX=9606 GN=PXN PE=1 SV=3
833	sp|P09211|GSTP1_HUMAN	23551.1	ALPGQLKPFETLLSQNQGGK;MLLADQGQSWKEEVVTVETWQEGSLK	1;1	2	2	638670;703162	Glutathione S-transferase P OS=Homo sapiens OX=9606 GN=GSTP1 PE=1 SV=2
834	sp|P61201|CSN2_HUMAN	51831.2	EHIEELLR;IHIPFISK;AHTDFFEAFK;IDQVNQLLELDHQK;VLELEGEKGEWGFK	1;1;1;1;1	5	5	243998;311837;399682;528207;563595	COP9 signalosome complex subunit 2 OS=Homo sapiens OX=9606 GN=COPS2 PE=1 SV=1
835	sp|P35573|GDE_HUMAN	176801	LLTQENR;LGPTLQGK;WLLELSK;ILLLNEMEK;SGGGYIVVDPILR;LTLAELNQILYR;KYTWNDVGQLVEK;VGADNHVLPLDCVTLQTFLAK	1;1;1;1;1;1;1;1	8	8	157648;245826;282357;371065;375165;401195;556048;633414	Glycogen debranching enzyme OS=Homo sapiens OX=9606 GN=AGL PE=1 SV=3
836	sp|P31943|HNRH1_HUMAN	49465.5	VHIEIGPDGR;ATENDIYNFFSPLNPVR;STGEAFVQFASQEIAEK	0;0;1	1	1	270315;547339;547344;561950	Heterogeneous nuclear ribonucleoprotein H OS=Homo sapiens OX=9606 GN=HNRNPH1 PE=1 SV=4
837	sp|P52597|HNRPF_HUMAN	45967	VHIEIGPDGR;HSGPNSADSANDGFVR;ATENDIYNFFSPLNPVR;ITGEAFVQFASQELAEK;VTGEADVEFATHEEAVAAMSK	0;1;0;1;1	3	3	270315;451780;547339;547344;566732;618904	Heterogeneous nuclear ribonucleoprotein F OS=Homo sapiens OX=9606 GN=HNRNPF PE=1 SV=3
838	sp|Q99969|RARR2_HUMAN	18929.9	LQQTSCR;LVHCPIETQVLR;GLQVALEEFHK;RGLQVALEEFHK;AGEDPHSFYFPGQFAFSK;HPPVQWAFQETSVESAVDTPFPAGIFVR	1;1;1;1;1;1	6	17	166733;405634;405635;405636;405638;405641;414845;414849;414856;458782;458812;595517;595518;627961;683471;683474;683475	Retinoic acid receptor responder protein 2 OS=Homo sapiens OX=9606 GN=RARRES2 PE=1 SV=1
839	sp|P14324|FPPS_HUMAN	48739.8	KQDADSLQR;ATPEQYQILK	1;1	2	2	355446;394156	Farnesyl pyrophosphate synthase OS=Homo sapiens OX=9606 GN=FDPS PE=1 SV=4
840	sp|Q8TF42|UBS3B_HUMAN	73771.8	MDVVFGK;LAQNIDVK;VDALGEALQTTVSR	1;1;1	3	3	236311;287556;404298	Ubiquitin-associated and SH3 domain-containing protein B OS=Homo sapiens OX=9606 GN=UBASH3B PE=1 SV=2
841	sp|Q9NP78|ABCB9_HUMAN	84859.2	SLLEDIR	1	1	4	141662;141663;141674;141676	ATP-binding cassette sub-family B member 9 OS=Homo sapiens OX=9606 GN=ABCB9 PE=1 SV=1
842	sp|P49720|PSB3_HUMAN	23200.5	DAVSGMGVIVHIIEK;FGIQAQMVTTDFQK;LYIGLAGLATDVQTVAQR;FGPYYTEPVIAGLDPK;DAVSGMGVIVHIIEKDK	1;1;1;1;1	5	8	495428;506814;506949;519879;519882;547160;547163;596929	Proteasome subunit beta type-3 OS=Homo sapiens OX=9606 GN=PSMB3 PE=1 SV=2
843	sp|O43396|TXNL1_HUMAN	32611.9	IAPAFSSMSNK;IDQYQGADAVGLEEK;VGVKPVGSDPDFQPELSGAGSR	1;1;1	3	3	384508;513007;620021	Thioredoxin-like protein 1 OS=Homo sapiens OX=9606 GN=TXNL1 PE=1 SV=3
844	sp|P00167|CYB5_HUMAN	15302.5	STWLILHHK;YYTLEEIQK;TFIIGELHPDDRPK	1;1;1	3	7	379934;393134;393139;455634;513640;513642;513646	Cytochrome b5 OS=Homo sapiens OX=9606 GN=CYB5A PE=1 SV=2
845	sp|P00734|THRB_HUMAN	71456.7	AIEGR;IYIHPR;VIDQFGE;GQQYQGR;YTACETAR;ANTFLEEVR;VTGWGNLK;SGIECQLWR;YGFYTHVFR;ELLESYIDGR;SLEDKTER;ETWTANVGK;ANTFLEEVRK;ETAASLLQAGYK;ENLDRDIALMK;TATSEYQTFFNPR;KSLEDKTER;TERELLESYIDGR;SPQELLCGASLISDR;DGKYGFYTHVFR;GDACEGDSGGPFVMK;WYQMGIVSWGEGCDR;RGDACEGDSGGPFVMK;HQDFNSAVQLVENFCR;LAACLEGNCAEGLGTNYR;KSPQELLCGASLISDR;SEGSSVNLSPPLEQCVPDR;TFGSGEADCGLRPLFEK;NPDSSTTGPWCYTTDPTVR;YNWRENLDRDIALMK;LAVTTHGLPCLAW…	1;1;1;1;1;1;1;1;1;1;1;1;1;1;1;1;1;1;1;1;1;1;1;1;1;1;1;1;1;1;1;1;1;1;1;1;1;1;1;1;1;1;1;1;1;1;1	47	1605	22453;22575;22594;119145;119147;119148;119151;119152;119153;119154;119159;119160;119161;119163;119165;119168;119169;119170;119171;119172;119174;119175;119181;119191;122809;122811;122813;122817;122818;122822;122825;122827;122829;122830;122831;122832;122838;122840;122843;122844;122848;122850;122851;122852;122853;122854;122856;122858;122859;136991;136992;136993;136996;136997;136999;137000;137004;137…	Prothrombin OS=Homo sapiens OX=9606 GN=F2 PE=1 SV=2
846	sp|O75563|SKAP2_HUMAN	41401	GEFAIDGYSVR;YGWWVGEMK;DAEEWVQQLK	1;1;1	3	3	325775;385221;408307	Src kinase-associated phosphoprotein 2 OS=Homo sapiens OX=9606 GN=SKAP2 PE=1 SV=1
847	sp|Q9NRY4|RHG35_HUMAN	171928	ELANEIR	1	1	1	140767	Rho GTPase-activating protein 35 OS=Homo sapiens OX=9606 GN=ARHGAP35 PE=1 SV=3
848	sp|P24592|IBP6_HUMAN	26200.5	APAVAEENPK	1	1	1	341979	Insulin-like growth factor-binding protein 6 OS=Homo sapiens OX=9606 GN=IGFBP6 PE=1 SV=1
849	sp|Q5CZC0|FSIP2_HUMAN	785860	TVFHK	1	1	1	150598	Fibrous sheath-interacting protein 2 OS=Homo sapiens OX=9606 GN=FSIP2 PE=2 SV=4
850	sp|Q15369|ELOC_HUMAN	12618.1	LISSDGHEFIVK	1	1	1	436504	Elongin-C OS=Homo sapiens OX=9606 GN=ELOC PE=1 SV=1
851	sp|Q9Y5Y2|NUBP2_HUMAN	29188	TLEEGHDFIQEFPGSPAFAALTSIAQK	1	1	2	684764;684767	Cytosolic Fe-S cluster assembly factor NUBP2 OS=Homo sapiens OX=9606 GN=NUBP2 PE=1 SV=1
852	sp|P01034|CYTC_HUMAN	15999.2	ASNDMYHSR;LVGGPMDASVEEEGVRR	1;1	2	4	264517;264519;271781;496222	Cystatin-C OS=Homo sapiens OX=9606 GN=CST3 PE=1 SV=1
853	sp|Q07889|SOS1_HUMAN	153319	SFPHPIDK	1	1	1	304852	Son of sevenless homolog 1 OS=Homo sapiens OX=9606 GN=SOS1 PE=1 SV=1
854	sp|Q4G148|GXLT1_HUMAN	51313.8	MHLAVVACGERLEETMTMLK	1	1	1	636069	Glucoside xylosyltransferase 1 OS=Homo sapiens OX=9606 GN=GXYLT1 PE=1 SV=2
855	sp|Q9BT78|CSN4_HUMAN	46506.8	IASQMITEGR;ATTADGSSILDR;VISFEEQVASIR;EIYHFTLEK;AVIEHNLLSASK;AIQLSGAEQLEALK;NAAQVLVGIPLETGQK	1;1;1;1;1;1;1	7	9	276278;322711;383419;383432;391225;417666;469671;469678;513671	COP9 signalosome complex subunit 4 OS=Homo sapiens OX=9606 GN=COPS4 PE=1 SV=1
856	sp|Q6P2I3|FAH2B_HUMAN	34915.2	TMTQFLEQGEATLSVAR;ATDAMAHVAGFTVAHDVSAR	1;1	2	4	517522;517523;553672;553675	Fumarylacetoacetate hydrolase domain-containing protein 2B OS=Homo sapiens OX=9606 GN=FAHD2B PE=1 SV=1
857	sp|P00740|FA9_HUMAN	53095.5	LAENQK;YGIYTK;SALVLQYLR;VSVSQTSK;FGSGYVSGWGR;VVCSCTEGYR;EYTNIFLK;SCEPAVPFPCGR;VDAFCGGSIVNEK;IIPHHNYNAAINK;WIVTAAHCVETGVK;FTIYNNMFCAGFHEGGR;ITVVAGEHNIEETEHTEQKR;VVGGEDAKPGQFPWQVVLNGK;YNHDIALLELDEPLVLNSYVTPICIADK	1;0;1;1;1;1;1;1;1;1;1;1;1;1;1	14	61	187062;209687;209699;209709;209710;209711;256290;256292;256299;256300;256301;256304;256305;256306;256307;256309;256310;256318;257471;257473;257476;257479;257481;257483;257484;257485;257488;257491;305992;332292;332293;332294;332295;332296;404136;342729;342733;342739;383070;383075;449917;449918;449919;449923;478640;478642;478643;478645;478646;478648;478657;538452;538456;496068;496078;552257;552258;…	Coagulation factor IX OS=Homo sapiens OX=9606 GN=F9 PE=1 SV=2
858	sp|P00742|FA10_HUMAN	56047	TPITFR;TGIVSGFGR;VTAFLK;NCELFTR;YGIYTK;IVGGQECK;MLEVPYVDR;TNEFWNK;GYTLADNGK;REQANNILAR;MNVAPACLPER;ETYDFDIAVLR;DWAESTLMTQK;ACIPTGPYPCGK;LKMLEVPYVDR;QEDACQGDSGGPHVTR;DTYFVTGIVSWGEGCAR;FTKETYDFDIAVLR;NTEQEEGGEAVHEVEVVIK;FKDTYFVTGIVSWGEGCAR;YKDGDQCETSPCQNQGK;MNVAPACLPERDWAESTLMTQK	1;1;1;1;0;1;1;1;1;1;1;1;1;1;1;1;1;1;1;1;1;1	21	119	94288;94298;94301;167341;167342;167346;167349;167351;167355;167360;167362;167365;167366;167369;167370;167371;167377;167378;167379;167381;167382;167384;167389;175080;175082;175087;175099;191201;191205;191208;209687;209699;209709;209710;209711;283073;283075;283076;283080;283081;283085;283089;283097;283941;283943;283944;283948;283950;283953;283962;291001;376461;376470;376475;376477;380690;303666;303…	Coagulation factor X OS=Homo sapiens OX=9606 GN=F10 PE=1 SV=2
859	sp|P20962|PTMS_HUMAN	11505.2	SVEAAAELSAK	1	1	2	361655;361656	Parathymosin OS=Homo sapiens OX=9606 GN=PTMS PE=1 SV=2
860	sp|Q8TAT6|NPL4_HUMAN	69028.2	HGPLGK	1	1	1	137982	Nuclear protein localization protein 4 homolog OS=Homo sapiens OX=9606 GN=NPLOC4 PE=1 SV=3
861	sp|O95295|SNAPN_HUMAN	14903.9	VALDLDPYVK	1	1	1	379341	SNARE-associated protein Snapin OS=Homo sapiens OX=9606 GN=SNAPIN PE=1 SV=1
862	sp|Q8IYJ0|PIANP_HUMAN	30210.5	GGPSAPR	1	1	1	57765	PILR alpha-associated neural protein OS=Homo sapiens OX=9606 GN=PIANP PE=2 SV=1
863	sp|Q96BH1|RNF25_HUMAN	51795.9	EILTDNNIPHGQCVICLYGFQEK	1	1	1	672091	E3 ubiquitin-protein ligase RNF25 OS=Homo sapiens OX=9606 GN=RNF25 PE=1 SV=1
864	sp|P07359|GP1BA_HUMAN	71990.4	LTSLPLGALR;GQDLLSTVSIR;TLPPGLLTPTPK;GLGELQELYLK	1;1;1;1	4	5	244955;314747;405512;412846;412849	Platelet glycoprotein Ib alpha chain OS=Homo sapiens OX=9606 GN=GP1BA PE=1 SV=2
865	sp|Q14254|FLOT2_HUMAN	47415.8	TQTAVVQR	1	1	1	172457	Flotillin-2 OS=Homo sapiens OX=9606 GN=FLOT2 PE=1 SV=2
866	sp|P14209|CD99_HUMAN	18875.3	NANAEPAVQR	1	1	2	259431;259436	CD99 antigen OS=Homo sapiens OX=9606 GN=CD99 PE=1 SV=1
867	sp|Q9NZT1|CALL5_HUMAN	15864.8	AGLEDLQVAFR	1	1	1	327953	Calmodulin-like protein 5 OS=Homo sapiens OX=9606 GN=CALML5 PE=1 SV=2
868	sp|P07585|PGS2_HUMAN	40046	AHENEITK	1	1	1	305216	Decorin OS=Homo sapiens OX=9606 GN=DCN PE=1 SV=1
869	sp|P07686|HEXB_HUMAN	63509.3	KLESFYIQK	1	1	1	447220	Beta-hexosaminidase subunit beta OS=Homo sapiens OX=9606 GN=HEXB PE=1 SV=3
870	sp|O43150|ASAP2_HUMAN	112817	HADNAAK	1	1	1	199923	Arf-GAP with SH3 domain, ANK repeat and PH domain-containing protein 2 OS=Homo sapiens OX=9606 GN=ASAP2 PE=1 SV=3
871	sp|Q86YW0|PLCZ1_HUMAN	70861.6	AIAFEIIQK	1	1	1	345095	1-phosphatidylinositol 4,5-bisphosphate phosphodiesterase zeta-1 OS=Homo sapiens OX=9606 GN=PLCZ1 PE=1 SV=1
872	sp|Q6P988|NOTUM_HUMAN	56614.9	GQQPPPPPR;GLADSGWFLDNK;DVPASFAPACLSHEIIIR	1;1;1	3	3	209619;430016;547143	Palmitoleoyl-protein carboxylesterase NOTUM OS=Homo sapiens OX=9606 GN=NOTUM PE=1 SV=2
873	sp|O95467|GNAS3_HUMAN	28221.8	DASPESPSK	1	1	1	294574	Neuroendocrine secretory protein 55 OS=Homo sapiens OX=9606 GN=GNAS PE=2 SV=1
874	sp|P16220|CREB1_HUMAN	36875.7	EILSR	1	1	2	47828;47832	Cyclic AMP-responsive element-binding protein 1 OS=Homo sapiens OX=9606 GN=CREB1 PE=1 SV=2
875	sp|P55268|LAMB2_HUMAN	202964	AQGIAQGAIR;AAQLDGLEAR;IQGTLQPHAR;SLADVDAILAR;RAEQLLQDAR;IQNVVTSFAPQR;GPLGDQYQTVK;VLDPAIPIPDPYSSR;LVTPGETPSWTGSGFVR;VLELSIPASAEQIQHLAGAIAER	1;1;1;1;1;1;1;1;1;1	10	10	215503;246080;283588;293458;319679;378813;398111;454117;493908;618351	Laminin subunit beta-2 OS=Homo sapiens OX=9606 GN=LAMB2 PE=1 SV=2
876	sp|O60507|TPST1_HUMAN	42542.1	GEFQLPDFLK	1	1	1	394882	Protein-tyrosine sulfotransferase 1 OS=Homo sapiens OX=9606 GN=TPST1 PE=1 SV=1
877	sp|P07093|GDN_HUMAN	44184.3	TFVAADGK;ASAATTAILIAR;DIVTVANAVFVK;VLGITDMFDSSK	1;1;1;1	4	6	243691;300019;300031;300098;416346;426819	Glia-derived nexin OS=Homo sapiens OX=9606 GN=SERPINE2 PE=1 SV=1
878	sp|P33908|MA1A1_HUMAN	73132.4	FDGGVEAIATR;SSSGLTYIAEWK;GLPPVDFVPPIGVESR;WAWEAVEALENHCR;MYFDAVQAIETHLIR;KSSSGLTYIAEWK;GYAWGLNELKPISK;DVYLLHESYDDVQQSFFLAETLK	1;1;1;1;1;1;1;1	8	13	290264;435469;435478;464602;464605;487924;497797;497801;529662;555196;555197;555198;673313	Mannosyl-oligosaccharide 1,2-alpha-mannosidase IA OS=Homo sapiens OX=9606 GN=MAN1A1 PE=1 SV=3
879	sp|P02776|PLF4_HUMAN	11105	HITSLEVIK;ICLDLQAPLYK;AGPHCPTAQLIATLK	1;1;1	3	23	347759;347761;347762;347765;347767;347768;347769;347771;347772;347773;433414;433425;433426;433431;494260;497872;497880;497883;497885;497886;497887;497891;497892	Platelet factor 4 OS=Homo sapiens OX=9606 GN=PF4 PE=1 SV=2
880	sp|P51884|LUM_HUMAN	38728.9	VANEVTLN;FNALQYLR;EDAVSAAFK;ILGPLSYSK;SVPMVPPGIK;ISNIPDEYFK;SLEDLQLTHNK;LKEDAVSAAFK;SLEYLDLSFNQIAR;ISETSLPPDMYECLR;NIPTVNENLENYYLEVNQLEK	1;1;1;1;1;1;1;1;1;1;1	11	36	149890;149894;149896;236272;236284;303279;323042;398489;341630;341631;341632;341633;341635;341636;402918;402922;402923;402929;465823;422137;422139;453306;453308;453309;453310;453312;462041;522076;522082;522088;498548;655703;655705;673715;673725;673754	Lumican OS=Homo sapiens OX=9606 GN=LUM PE=1 SV=2
881	sp|P01031|CO5_HUMAN	189879	ISLGPR;YNFSFR;IIHFGTR;GIYGTISR;SPYIDK;DNLQHK;VLGQVNK;IDTALIK;GALHNYK;TGEAVAEK;LQGTLPVEAR;NFEITIK;YVLSPYK;DSSVPNTGTAR;VCEGAACK;IPLDLVPK;YGMWTIK;VFQFLEK;ATLLDIYK;DSEITFIK;EGMLSIMSYR;ESYSGVTLDPR;TSGMQFCVK;ENSQYQPIK;KIEEIAAK;VTCTNAELVK;DINYVNPVIK;LSMDIDVSYK;GGSASTWLTAFALR;IDTQDIEASHYR;NADYSYSVWK;TLLPVSKPEIR;AFTECCVVASQLR;VVTEADVYITFGIR;FQNSAILTIQPK;ITHYNYLILSK;LKEGMLSIMSYR;DVFLEMNIPYSVVR;QCTMFYSTSNIK…	1;1;1;1;1;1;1;1;1;1;1;1;1;1;1;1;1;1;1;1;1;1;1;1;1;1;1;1;1;1;1;1;1;1;1;1;1;1;1;1;1;1;1;1;1;1;1;1;1;1;1;1;1;1;1;1;1;1;1;1	60	144	58372;58373;58375;135321;140489;140490;140491;153893;153896;197858;215033;215036;215041;216749;216752;216754;224847;224848;224850;240243;241317;266632;266634;270781;272837;275691;275692;275696;284706;285129;285130;285131;285132;285133;286793;286799;291875;291885;303036;303041;310788;310789;312794;312800;393099;329850;329860;354312;354315;372042;372045;372047;378868;378870;378871;378872;378873;379…	Complement C5 OS=Homo sapiens OX=9606 GN=C5 PE=1 SV=4
882	sp|Q8IUI8|CRLF3_HUMAN	50287.1	VETVGQPDR;LIEHGVNTAEDLVR	1;1	2	2	223426;434114	Cytokine receptor-like factor 3 OS=Homo sapiens OX=9606 GN=CRLF3 PE=1 SV=2
883	sp|O95782|AP2A1_HUMAN	108543	NADVELQQR;GLAVFISDIR;ANHPMDAEVTK	1;1;1	3	3	260545;269476;399674	AP-2 complex subunit alpha-1 OS=Homo sapiens OX=9606 GN=AP2A1 PE=1 SV=3
884	sp|P07910|HNRPC_HUMAN	33688.5	AVVPSK;ASNVTNK;LKGDDLQAIK;QKVDSLLENLEK	1;0;0;0	1	1	132925;203900;432051;432052;515537;515540	Heterogeneous nuclear ribonucleoproteins C1/C2 OS=Homo sapiens OX=9606 GN=HNRNPC PE=1 SV=4
885	sp|P16278|BGAL_HUMAN	76464.7	AGATLDLLVENMGR	1	1	1	404265	Beta-galactosidase OS=Homo sapiens OX=9606 GN=GLB1 PE=1 SV=2
886	sp|Q99627|CSN8_HUMAN	23250	KPVAGALDVSFNK	1	1	1	497198	COP9 signalosome complex subunit 8 OS=Homo sapiens OX=9606 GN=COPS8 PE=1 SV=1
887	sp|Q9UBC2|EP15R_HUMAN	94293.1	LPLDVLGR;VQLETIIK	1;1	2	2	162343;306296	Epidermal growth factor receptor substrate 15-like 1 OS=Homo sapiens OX=9606 GN=EPS15L1 PE=1 SV=1
888	sp|P41222|PTGDS_HUMAN	21225.4	MATLYSR;AQGFTEDTIVFLPQTDK	1;1	2	2	139420;574097	Prostaglandin-H2 D-isomerase OS=Homo sapiens OX=9606 GN=PTGDS PE=1 SV=1
889	sp|O00154|BACH_HUMAN	42435.6	IMRPDDANVAGNVHGGTILK	1	1	1	602552	Cytosolic acyl coenzyme A thioester hydrolase OS=Homo sapiens OX=9606 GN=ACOT7 PE=1 SV=3
890	sp|P02745|C1QA_HUMAN	26267.3	APDGK;DQPRPAFSAIR;SLGFCDTTNK;GHIYQGSEADSVFSGFLIFPSA;KGHIYQGSEADSVFSGFLIFPSA;GLFQVVSGGMVLQLQQGDQVWVEK;NPPMGGNVVIFDTVITNQEEPYQNHSGR;GLFQVVSGGMVLQLQQGDQVWVEKDPK	0;1;1;1;1;1;1;1	7	74	86883;86893;86902;86908;86910;86929;86942;343114;343123;343135;343155;343172;343182;343204;343205;343210;343211;343215;343229;381915;381920;381922;381926;606230;635391;635392;635394;635395;635397;635398;635403;635404;635409;648764;648766;648767;648768;648772;648775;648776;648777;648778;648779;648780;648781;648782;648783;648787;648788;648789;648791;648793;648794;667905;667907;667910;667912;667915;…	Complement C1q subcomponent subunit A OS=Homo sapiens OX=9606 GN=C1QA PE=1 SV=2
891	sp|Q13464|ROCK1_HUMAN	159084	LEHLTGNK	1	1	1	292236	Rho-associated protein kinase 1 OS=Homo sapiens OX=9606 GN=ROCK1 PE=1 SV=1
892	sp|P04792|HSPB1_HUMAN	22807.5	DGVVEITGK;LFDQAFGLPR;AQLGGPEAAK;TKDGVVEITGK;GPSWDPFRDWYPHSR;LATQSNEITIPVTFESR;VSLDVNHFAPDELTVK	1;1;1;1;1;1;1	7	11	294723;302170;302171;305323;444857;444858;523279;524199;524200;550681;550683	Heat shock protein beta-1 OS=Homo sapiens OX=9606 GN=HSPB1 PE=1 SV=2
893	sp|P47755|CAZA2_HUMAN	33138.7	LLLNNDNLLR;FTITPSTTQVVGILK;FIIHAPPGEFNEVFNDVR;EGAAHAFAQYNLDQFTPVK	0;1;1;1	3	3	318877;504413;567228;607267	F-actin-capping protein subunit alpha-2 OS=Homo sapiens OX=9606 GN=CAPZA2 PE=1 SV=3
894	sp|P52907|CAZA1_HUMAN	33055.4	LLLNNDNLLR;FTITPPTAQVVGVLK;FITHAPPGEFNEVFNDVR;EGAAHAFAQYNMDQFTPVK;TIDGQQTIIACIESHQFQPK	0;1;1;1;1	4	5	318877;496136;565198;565208;609860;633654	F-actin-capping protein subunit alpha-1 OS=Homo sapiens OX=9606 GN=CAPZA1 PE=1 SV=3
895	sp|P55060|XPO2_HUMAN	111127	LLQAFLER;SANVNEFPVLK;ANIVHLMLSSPEQIQK;KEHDPVGQMVNNPK	1;1;1;1	4	4	218337;401182;555867;558617	Exportin-2 OS=Homo sapiens OX=9606 GN=CSE1L PE=1 SV=3
896	sp|O43182|RHG06_HUMAN	106606	HGLQTVGIFR;DGQEVTGNK;RTQAAAPATEGR;AEESTAIIAVVQK;LLEALQLSLPAEAQSK;MTSLNLATIFGPNLLHK	1;1;1;1;1;1	6	6	286814;308255;331716;440509;532715;567023	Rho GTPase-activating protein 6 OS=Homo sapiens OX=9606 GN=ARHGAP6 PE=1 SV=3
897	sp|P06748|NPM_HUMAN	32707.9	SAPGGGSK;FINYVK;MTDQEAIQDLWQWR;MSVQPTVSLGGFEITPPVVLR	1;1;1;1	4	5	165498;230483;500650;590664;590670	Nucleophosmin OS=Homo sapiens OX=9606 GN=NPM1 PE=1 SV=2
898	sp|P40926|MDHM_HUMAN	35918.9	IFGVTTLDIVR;MISDAIPELK;LTLYDIAHTPGVAADLSHIETK	1;1;1	3	4	333707;333713;375177;639645	Malate dehydrogenase, mitochondrial OS=Homo sapiens OX=9606 GN=MDH2 PE=1 SV=3
899	sp|Q01523|DEF5_HUMAN	10389.1	ADEATTQK	1	1	2	270293;270296	Defensin-5 OS=Homo sapiens OX=9606 GN=DEFA5 PE=1 SV=1
900	sp|P13861|KAP2_HUMAN	45814.1	SLEVSER;SVGQYDNR;AASAYAVGDVK;GSFGELALMYNTPR	1;1;1;0	3	3	127673;190675;352049;431067;431068	cAMP-dependent protein kinase type II-alpha regulatory subunit OS=Homo sapiens OX=9606 GN=PRKAR2A PE=1 SV=2
901	sp|P31323|KAP3_HUMAN	46654.1	SLEFSER;VVDVIGTK;GTFDIYVK;AASAHAIGTVK;LLGPCMEIMK;GSFGELALMYNTPR;TWGDLGAAAGGGTPSK;AATITATSPGALWGLDR	1;1;1;1;1;0;1;1	7	9	154251;254427;305766;342003;394339;431067;431068;463749;463759;469898;469905	cAMP-dependent protein kinase type II-beta regulatory subunit OS=Homo sapiens OX=9606 GN=PRKAR2B PE=1 SV=3
902	sp|Q9UHG2|PCSK1_HUMAN	27394.8	VLAQLLR;ALAHLLEAER;GEAAGAVQELAR	0;1;1	2	2	124749;284456;305638	ProSAAS OS=Homo sapiens OX=9606 GN=PCSK1N PE=1 SV=1
903	sp|Q9NPY3|C1QR1_HUMAN	70949.3	VLAQLLR;LLDDLVTCASR;SKEEAQHVQR	0;1;1	2	3	124749;345277;399494;399495	Complement component C1q receptor OS=Homo sapiens OX=9606 GN=CD93 PE=1 SV=3
904	sp|P63167|DYL1_HUMAN	10512.2	DIAAHIK;YNPTWHCIVGR;NFGSYVTHETK	1;1;1	3	3	221814;389626;417740	Dynein light chain 1, cytoplasmic OS=Homo sapiens OX=9606 GN=DYNLL1 PE=1 SV=1
905	sp|Q99704|DOK1_HUMAN	52797.4	LEFFDHK	1	1	1	302557	Docking protein 1 OS=Homo sapiens OX=9606 GN=DOK1 PE=1 SV=1
906	sp|Q9NZN4|EHD2_HUMAN	61275.8	LLPLEEHYR;LEGHGLPANLPR	0;1	1	1	304770;304777;388550;349316	EH domain-containing protein 2 OS=Homo sapiens OX=9606 GN=EHD2 PE=1 SV=2
907	sp|Q9NZN3|EHD3_HUMAN	60887.7	DIQSLPR;LLPLEEHYR;KLNDLIK;VHAYIISSLK;ELVNNLAEIYGR;LFEAEEQDLFR;MQDQLQAQDFSK;KLFEAEEQDLFR;KDPEVFQTVSEGLK;DKPMYDEIFYTLSPVDGK;GGAFEGTLHGPFGHGYGEGAGEGIDDAEWVVAR;FHEFHSPALEDADFDNKPMVLLVGQYSTGK	0;0;0;0;1;1;1;1;1;1;1;0	7	11	132322;132325;304770;304777;388550;360607;378858;386547;448752;387958;461826;483697;483702;555398;637388;637392;637396;695938;716768	EH domain-containing protein 3 OS=Homo sapiens OX=9606 GN=EHD3 PE=1 SV=2
908	sp|Q9H4M9|EHD1_HUMAN	60627.7	DIQSLPR;IINTPEVVR;EMPNVFGK;LLPLEEHYR;KLNDLIK;HLIEQDFPGMR;VHAYIISSLK;EHQISPGDFPSLR;QEESLMPSQVVK;ELVNNLGEIYQK;MQELLQTQDFSK;KEPELFQTVAEGLR;KKEPELFQTVAEGLR;LADVDKDGLLDDEEFALANHLIK;IGPEPTTDSFIAVMHGPTEGVVPGNALVVDPR;FHEFHSPALEDADFDNKPMVLLVGQYSTGK	0;1;1;0;0;1;0;1;1;1;1;1;1;1;1;0	11	17	132322;132325;244912;296273;304770;304777;388550;360607;374220;378858;410203;410212;410219;444546;444547;444549;457033;468840;468844;507869;586076;675471;693268;693270;716768	EH domain-containing protein 1 OS=Homo sapiens OX=9606 GN=EHD1 PE=1 SV=2
909	sp|Q16543|CDC37_HUMAN	44935.2	YHMQR;MEQFQK;LQAEAQQLR;DVQMLQDAISK;SMPWNVDTLSK;QYMEGFNDELEAFK;LGPGGLDPVEVYESLPEELQK	1;1;1;1;1;1;1	7	9	94017;244360;244363;252802;408768;408769;416703;534776;628898	Hsp90 co-chaperone Cdc37 OS=Homo sapiens OX=9606 GN=CDC37 PE=1 SV=1
910	sp|Q9UGI8|TES_HUMAN	49770.6	QLPAHDQDPSK;EKQPVAGSEGAQYR	1;1	2	2	405613;482356	Testin OS=Homo sapiens OX=9606 GN=TES PE=1 SV=1
911	sp|O95450|ATS2_HUMAN	137900	GLAAQEAEQGR;LVAPGATMEWQGEK	1;1	2	2	287433;481642	A disintegrin and metalloproteinase with thrombospondin motifs 2 OS=Homo sapiens OX=9606 GN=ADAMTS2 PE=2 SV=2
912	sp|P07478|TRY2_HUMAN	26909.2	TLDNDILLIK;ITNNMFCVGFLEGGK;LGEHNIEVLEGNEQFINAAK	1;1;0	2	2	385717;526460;623584;623587	Trypsin-2 OS=Homo sapiens OX=9606 GN=PRSS2 PE=1 SV=1
913	sp|O75410|TACC1_HUMAN	88577.5	TIAQMIEDEQR	1	1	1	371445	Transforming acidic coiled-coil-containing protein 1 OS=Homo sapiens OX=9606 GN=TACC1 PE=1 SV=2
914	sp|Q14314|FGL2_HUMAN	50806.1	AGFGNLR;IHLLTK;EEINVLHGR;TWQDYK;HYNHDLK;EFWLGNDK	1;1;1;0;1;1	5	5	94218;198994;258203;259453;259462;298547;335157	Fibroleukin OS=Homo sapiens OX=9606 GN=FGL2 PE=1 SV=1
915	sp|P02671|FIBA_HUMAN	95637.7	DLLPSR;GADYSLR;DNTYNR;SSSYSK;HQSACK;VSEDLRSR;GDFSSANNR;DLLPSRDR;VPPEWK;VTSGSTTTTR;AQLVDMK;EYHTEK;ALTDMPQMR;TWQDYK;QHLPLIK;GDSTFESK;TVIGPDGHK;DYEDQQK;QLEQVIAK;LEVDIDIK;QFTSSTSYNR;REYHTEK;NSLFEYQK;RLEVDIDIK;VQHIQLLQK;DRQHLPLIK;GSESGIFTNTK;TWQDYKR;EKVTSGSTTTTR;MELERPGGNEITR;GLIDEVNQDFTNR;GGSTSYGTGSETESPR;DSHSLTTNIMEILR;ESSSHHPGIAEFPSR;LVTSKGDKELR;LKNSLFEYQK;GDFSSANNRDNTYNR;TVTKTVIGPDGHK;HPDEAAFFDTAS…	1;1;1;1;1;1;1;1;1;1;1;1;1;0;1;1;1;1;1;1;1;1;1;1;1;1;1;1;1;1;1;1;1;1;1;1;1;1;1;1;1;1;1;1;1;1;1;1;1;1;1;1;1;1;1;1;1;1;1;1;1;1;1;1;1;1;1;1;1;1;1;1;1;1;1	74	2696	80910;80928;112468;229175;229180;112896;112908;112920;112941;112948;112967;112968;112969;112995;112996;112998;113009;113010;113023;113024;113025;113026;113029;113030;113038;113039;113040;113041;113042;113047;113048;113049;113050;113051;113052;113053;113054;113055;113056;113066;113067;113068;113069;113070;113071;113072;113073;113074;113075;113076;113077;113078;113084;113085;113086;113087;113088;11…	Fibrinogen alpha chain OS=Homo sapiens OX=9606 GN=FGA PE=1 SV=2
916	sp|O15335|CHAD_HUMAN	40945.5	VTELPR;HVHLENNR;ASRPDATCASPAK;FSDGAFLGVTTLK	1;1;1;1	4	4	86126;233317;432505;439576	Chondroadherin OS=Homo sapiens OX=9606 GN=CHAD PE=1 SV=2
917	sp|P51888|PRELP_HUMAN	44163.3	LLQSVVI;NQLEEVPSALPR;LENLLLLDLQHNR;LSDGVFKPDTFHGLK	1;1;1;1	4	4	108795;376952;441135;570701	Prolargin OS=Homo sapiens OX=9606 GN=PRELP PE=1 SV=1
918	sp|Q12841|FSTL1_HUMAN	36085.3	IQVDYDGHCK	1	1	1	405385	Follistatin-related protein 1 OS=Homo sapiens OX=9606 GN=FSTL1 PE=1 SV=1
919	sp|O15305|PMM2_HUMAN	28388.3	TIYFFGDK;IGVVGGSDFEK	1;1	2	2	328283;372401	Phosphomannomutase 2 OS=Homo sapiens OX=9606 GN=PMM2 PE=1 SV=1
920	sp|Q2VIR3|IF2GL_HUMAN	51748.4	AISGVHTVR;LTPLSHEVISR;SFDVNKPGCEVDDLK;IVSLFAEHNDLQYAAPGGLIGVGTK	1;1;1;1	4	5	191444;340951;581883;658516;658517	Eukaryotic translation initiation factor 2 subunit 3B OS=Homo sapiens OX=9606 GN=EIF2S3B PE=2 SV=2
921	sp|A0A075B6I0|LV861_HUMAN	12902.2	TLIYSTNTR;FSGSILGNK	1;1	2	3	259162;296744;296780	Immunoglobulin lambda variable 8-61 OS=Homo sapiens OX=9606 GN=IGLV8-61 PE=3 SV=7
922	sp|Q9Y3I1|FBX7_HUMAN	58904.1	VQDTDWK;DLFTASNDPLLWR;LQLLPESFICK	1;1;1	3	3	283505;428873;437243	F-box only protein 7 OS=Homo sapiens OX=9606 GN=FBXO7 PE=1 SV=1
923	sp|Q4G0X9|CCD40_HUMAN	130357	AMELAVAR	1	1	6	150462;150463;150474;150476;150479;159251	Coiled-coil domain-containing protein 40 OS=Homo sapiens OX=9606 GN=CCDC40 PE=2 SV=2
924	sp|P18065|IBP2_HUMAN	35856.6	ELAVFR;VTEQHR;LIQGAPTIR;HGLYNLK;EKVTEQHR;HHLGLEEPK;TPCQQELDQVLER;HHLGLEEPKK;GECWCVNPNTGK	1;1;1;1;1;1;1;1;1	9	15	94275;108209;207533;261011;261018;342334;355124;355126;355127;355133;355135;447625;456093;457381;457382	Insulin-like growth factor-binding protein 2 OS=Homo sapiens OX=9606 GN=IGFBP2 PE=1 SV=2
925	sp|P23396|RS3_HUMAN	26824.5	HVLLR;TEIIILATR;KFVADGIFK	0;1;1	2	2	56507;239212;410354	40S ribosomal protein S3 OS=Homo sapiens OX=9606 GN=RPS3 PE=1 SV=2
926	sp|Q9UBX1|CATF_HUMAN	53941	HVLLR;AVLGLVR;FALEMFNR;DCGPVDTK;GTAQYGVTK;LSVFVNNMVR;SVGDLAPPEWDWR;AASFQAWGPPSPELLAPTR	0;1;1;1;1;1;1;1	7	8	56507;91109;237986;283476;297650;309256;422264;547119;547142	Cathepsin F OS=Homo sapiens OX=9606 GN=CTSF PE=1 SV=1
927	sp|O14498|ISLR_HUMAN	46577.6	EVPLLQSLWLAHNEIR	1	1	1	527049	Immunoglobulin superfamily containing leucine-rich repeat protein OS=Homo sapiens OX=9606 GN=ISLR PE=2 SV=1
928	sp|P18206|VINC_HUMAN	124274	IEQAQR;GVGQAAIR;GLVAEGHR;SFLDSGYR;AAAVGTANK;EAEAASIK;AASDELSK;AAVHLEGK;GNDIIAAAK;TNLLQVCER;MALLMAEMSR;ELTPQVVSAAR;NQGIEEALK;AANFENHSGK;GQGSSPVAMQK;TISPMVMDAK;SLGEISALTSK;STVEGIQASVK;SLLDASEEAIK;VMLVNSMNTVK;MLGQMTDQVADLR;KLEAMTNSK;VDQLTAQLADLAAR;AVAGNISDPGLQK;QVATALQNLQTK;ETVQTTEDQILK;AQQVSQGLDVLTAK;SLLDASEEAIKK;ETVQTTEDQILKR;NPGNQAAYEHFETMK;LVQAAQMLQSDPYSVPAR;VLQLTSWDEDAWASK;ALASQLQDSLKDLK;VAMANI…	1;1;1;1;1;1;1;1;1;1;1;1;1;1;1;1;1;1;1;1;1;1;1;1;1;1;1;1;1;1;1;1;1;1;1;1;1	37	65	97721;108727;138242;138252;138261;193663;240278;240312;248055;248061;248874;248885;251545;274244;274256;288837;296926;296932;305238;305242;332545;332552;361170;361171;366895;366899;366901;371770;367872;371862;371866;371869;375687;390154;405651;408919;409513;409516;410818;414655;414658;427650;427654;452656;452660;466542;485806;493522;539167;539168;541466;541468;541471;542517;542518;542520;542522;5…	Vinculin OS=Homo sapiens OX=9606 GN=VCL PE=1 SV=4
929	sp|P20073|ANXA7_HUMAN	52972.8	AMQGAGTQER;VLIEILCTR;LGTDESCFNMILATR	1;1;1	3	3	248338;281842;476809	Annexin A7 OS=Homo sapiens OX=9606 GN=ANXA7 PE=1 SV=3
930	sp|Q9NRL3|STRN4_HUMAN	81269.3	MLEYALK	1	1	1	272067	Striatin-4 OS=Homo sapiens OX=9606 GN=STRN4 PE=1 SV=2
931	sp|O60268|K0513_HUMAN	47047.5	WCHMTQEER;LLSDHIEQMATE;QAVIGNLDEEQYK	1;1;1	3	3	350262;385554;479108	Uncharacterized protein KIAA0513 OS=Homo sapiens OX=9606 GN=KIAA0513 PE=1 SV=1
932	sp|P53621|COPA_HUMAN	139779	LNDLIQR;DVAVMQLR;HVLEGHDR;SSGLTAVWVAR;TLDLPIYVTR;GFFEGTIASK;GITGVDLFGTTDAVVK;VTTVTEIGKDVIGLR;LLHDQVGVIQFGPYK	1;1;1;1;1;1;1;1;1	9	11	156635;186945;203729;203743;294636;315730;354070;501456;501462;503460;533289	Coatomer subunit alpha OS=Homo sapiens OX=9606 GN=COPA PE=1 SV=2
933	sp|P51858|HDGF_HUMAN	26867.9	NSTPSEPGSGR;ASGYQSSQK;AGDLLEDSPK;EAATLEVERPLPMEVEK;KGFSEGLWEIENNPTVK	1;1;1;1;1	5	7	268319;268320;268321;312055;349299;579770;617002	Hepatoma-derived growth factor OS=Homo sapiens OX=9606 GN=HDGF PE=1 SV=1
934	sp|A0A0C4DH67|KV108_HUMAN	12739.3	LLIYAASTLQSGVPSR	1	1	2	463980;463984	Immunoglobulin kappa variable 1-8 OS=Homo sapiens OX=9606 GN=IGKV1-8 PE=3 SV=1
935	sp|Q7L1Q6|BZW1_HUMAN	48165.8	DAHVAK;ELQEQMSR;YFTEAGLK;SVFLEQMK;LMELFPANK	1;1;1;1;1	5	5	155457;234204;299345;324622;356424	Basic leucine zipper and W2 domain-containing protein 1 OS=Homo sapiens OX=9606 GN=BZW1 PE=1 SV=1
936	sp|Q14767|LTBP2_HUMAN	204028	RPTEAEAR;HPGTCPDGR;SSAAGEGTLAR;ALLEAPLK;GHAPCSSVLGR;KGHCQDINECR;GAGGQSMSEAPTGDHAPAPTR	1;1;1;1;1;1;1	7	10	185956;221505;221509;221511;233783;266698;292049;455750;455751;546698	Latent-transforming growth factor beta-binding protein 2 OS=Homo sapiens OX=9606 GN=LTBP2 PE=1 SV=3
937	sp|O14657|TOR1B_HUMAN	38278.9	NFVSQIVAENLHPK	1	1	1	502349	Torsin-1B OS=Homo sapiens OX=9606 GN=TOR1B PE=1 SV=2
938	sp|P04075|ALDOA_HUMAN	39833.5	QLLLTADDR;LQSIGTENTEENRR	1;1	2	2	246553;456214	Fructose-bisphosphate aldolase A OS=Homo sapiens OX=9606 GN=ALDOA PE=1 SV=2
939	sp|Q9GZZ1|NAA50_HUMAN	19596.1	VDHSQNQK	1	1	1	312057	N-alpha-acetyltransferase 50 OS=Homo sapiens OX=9606 GN=NAA50 PE=1 SV=1
940	sp|P40197|GPV_HUMAN	61415.9	TLPAAAFR	1	1	1	142345	Platelet glycoprotein V OS=Homo sapiens OX=9606 GN=GP5 PE=1 SV=1
941	sp|Q99519|NEUR1_HUMAN	45933.8	GTLLAFAEAR	1	1	1	248489	Sialidase-1 OS=Homo sapiens OX=9606 GN=NEU1 PE=1 SV=1
942	sp|O43847|NRDC_HUMAN	132626	LAHEIEALK;KHGGSDNASTDCER;NWNEVVTQQYLFDR	1;1;1	3	4	341299;485856;485859;498808	Nardilysin OS=Homo sapiens OX=9606 GN=NRDC PE=1 SV=3
943	sp|P60983|GMFB_HUMAN	16855.5	LGFFH;LVQTAELTK	1;0	1	1	49866;333019	Glia maturation factor beta OS=Homo sapiens OX=9606 GN=GMFB PE=1 SV=2
944	sp|O60234|GMFG_HUMAN	16943.5	FVVYSYK;LVQTAELTK;ETDNAAIIMK;TTDDLTEAWLQEK;QMVVLEEEFQNISPEELK	1;0;1;1;1	4	5	289929;333019;371812;490664;490665;614941	Glia maturation factor gamma OS=Homo sapiens OX=9606 GN=GMFG PE=1 SV=1
945	sp|P61088|UBE2N_HUMAN	17166	IYHPNVDK	1	1	1	326462	Ubiquitin-conjugating enzyme E2 N OS=Homo sapiens OX=9606 GN=UBE2N PE=1 SV=1
946	sp|Q9H497|TOR3A_HUMAN	46721.5	MLVENLYR;GDIINEVVLK	1;1	2	2	243610;370325	Torsin-3A OS=Homo sapiens OX=9606 GN=TOR3A PE=1 SV=1
947	sp|P31689|DNJA1_HUMAN	45562.7	DHAVFTR;TIVITSHPGQIVK	1;1	2	2	141507;449214	DnaJ homolog subfamily A member 1 OS=Homo sapiens OX=9606 GN=DNAJA1 PE=1 SV=2
948	sp|Q99542|MMP19_HUMAN	57587.9	VYFFK;LHPDDVAGIQALYGK;GDYVWTVSDSGPGPLFR;VSALWEGLPGNLDAAVYSPR	0;1;1;1	3	5	187646;187648;187663;187669;187672;187675;187677;187679;187688;187691;187692;187695;187696;187697;187701;187706;187714;187719;187721;187723;187728;187730;187731;187732;187734;187738;187753;502527;509667;509669;564142;569866	Matrix metalloproteinase-19 OS=Homo sapiens OX=9606 GN=MMP19 PE=1 SV=1
949	sp|P04004|VTNC_HUMAN	55051.5	TSAGTR;GSQYWR;QPQFISR;TYLFK;VYFFK;AVRPGYPK;VDTVDPPYPR;CTEGFNVDK;RVDTVDPPYPR;FEDGVLDPDYPR;GQYCYELDEK;DVWGIEGPIDAAFTR;CTEGFNVDKK;DWHGVPGQVDAAMAGR;SIAQYWLGCPAPGHL;LIRDVWGIEGPIDAAFTR;NISDGFDGIPDNVDAALALPAHSYSGR;MDWLVPATCEPIQSVFFFSGDK;ATWLSLFSSEESNLGANNYDDYR;MDWLVPATCEPIQSVFFFSGDKYYR;QYWEYQFQHQPSQEECEGSSLSAVFEHFAMMQR;GKQYWEYQFQHQPSQEECEGSSLSAVFEHFAMMQR	1;1;1;1;0;1;1;1;1;1;1;1;1;1;1;1;1;1;1;1;1;1	21	699	38715;118383;118390;118391;118395;118396;118399;118406;118418;158657;171387;171411;171413;171424;171425;171427;171429;171433;171443;171456;171470;171481;171482;171500;187646;187648;187663;187669;187672;187675;187677;187679;187688;187691;187692;187695;187696;187697;187701;187706;187714;187719;187721;187723;187728;187730;187731;187732;187734;187738;187753;281884;281887;299842;299846;299852;299853;2…	Vitronectin OS=Homo sapiens OX=9606 GN=VTN PE=1 SV=1
950	sp|P63316|TNNC1_HUMAN	18486.6	NADGYIDLDELK;GKSEEELSDLFR	1;1	2	2	442042;453847	Troponin C, slow skeletal and cardiac muscles OS=Homo sapiens OX=9606 GN=TNNC1 PE=1 SV=1
951	sp|P02748|CO9_HUMAN	64597.2	GEIHLGR;MFLHVK;CTDAVGDRR;RCTDAVGDR;DGNTLTYYR;ALPTTYEK;FTPTETNK;RCTDAVGDRR;CLCACPFK;DRDGNTLTYYR;FEGIACEISK;TSNFNAAISLK;SIEVFGQFNGK;AIEDYINEFSVR;LSPIYNLVPVK;DVVLTTTFVDDIK;TEHYEEQIEAFK;ISEGLPALEFPNEK;RPWNVASLIYETK;NRDVVLTTTFVDDIK;AEQCCEETASSISLHGK	1;1;1;1;1;1;1;1;1;1;1;1;1;1;1;1;1;1;1;1;1	21	104	112579;112591;225494;225499;225501;225513;248765;248771;248767;274407;274411;370963;296758;296759;296762;296766;303274;303277;303281;303283;303287;303294;303296;322278;353588;382380;382382;382386;382390;382396;382397;444221;444228;444243;384822;384830;387550;402916;403102;403104;403107;403109;403110;403111;403112;403113;403118;403120;465983;465984;407747;407748;407749;407750;407751;407752;407755;…	Complement component C9 OS=Homo sapiens OX=9606 GN=C9 PE=1 SV=2
952	sp|Q9H0E2|TOLIP_HUMAN	30472.2	ITPTQQQR;IAWTHITIPESLR;GPVYIGELPQDFLR	1;1;1	3	3	208819;425368;444550	Toll-interacting protein OS=Homo sapiens OX=9606 GN=TOLLIP PE=1 SV=1
953	sp|Q9H8Y8|GORS2_HUMAN	47269.1	ISLPGQMAGTPITPLK	1	1	1	509770	Golgi reassembly-stacking protein 2 OS=Homo sapiens OX=9606 GN=GORASP2 PE=1 SV=3
954	sp|Q8NFU3|TSTD1_HUMAN	12561.4	GLQATQLAR;LEDEHLVFFCQMGK	1;1	2	3	200884;200885;543627	Thiosulfate:glutathione sulfurtransferase OS=Homo sapiens OX=9606 GN=TSTD1 PE=1 SV=3
955	sp|Q9UMX0|UBQL1_HUMAN	62461.4	NPAMMQEMMR;SHTDQLVLIFAGK;ALSNLESIPGGYNALR;NPEISHMLNNPDIMR;QLIMANPQMQQLIQR	1;1;1;1;1	5	7	335345;459313;463760;463763;491114;498911;498913	Ubiquilin-1 OS=Homo sapiens OX=9606 GN=UBQLN1 PE=1 SV=2
956	sp|P35236|PTN7_HUMAN	40941.7	TAGHPLTR	1	1	1	146466	Tyrosine-protein phosphatase non-receptor type 7 OS=Homo sapiens OX=9606 GN=PTPN7 PE=1 SV=3
957	sp|P54725|RD23A_HUMAN	39623.7	ASYNNPHR;DAFPVAGQK;NENLAANFLLSQNFDDE;AVEYLLTGIPGSPEPEHGSVQESQVSEQPATEAAGENPLEFLR	1;0;1;1	3	6	201150;201151;301278;536158;536160;735343;735344	UV excision repair protein RAD23 homolog A OS=Homo sapiens OX=9606 GN=RAD23A PE=1 SV=1
958	sp|P54727|RD23B_HUMAN	43183.6	ASFNNPDR;DAFPVAGQK;NQPQFQQMR;AVEYLLMGIPGDR;NFVVVMVTKPK;NENLAANFLLQQNFDED;QIIQQNPSLLPALLQQIGR	1;0;1;1;1;1;1	6	9	181839;301278;308138;397787;474581;546699;546701;546703;572622;572623	UV excision repair protein RAD23 homolog B OS=Homo sapiens OX=9606 GN=RAD23B PE=1 SV=1
959	sp|Q99961|SH3G1_HUMAN	41674.1	AVTEVLAR	1	1	1	149613	Endophilin-A2 OS=Homo sapiens OX=9606 GN=SH3GL1 PE=1 SV=1
960	sp|Q8IYD1|ERF3B_HUMAN	69448.8	GQQLVMMPNK;HFTILDAPGHK;KDIHFMPCSGLTGANIK	0;0;1	1	1	382721;405648;608988	Eukaryotic peptide chain release factor GTP-binding subunit ERF3B OS=Homo sapiens OX=9606 GN=GSPT2 PE=1 SV=2
961	sp|P15170|ERF3A_HUMAN	56329.5	GQQLVMMPNK;MDDPTVNWSNER;HFTILDAPGHK;HNVEVLGILSDDVETDTVAPGENLK	0;1;0;1	2	2	382721;405305;405648;666192	Eukaryotic peptide chain release factor GTP-binding subunit ERF3A OS=Homo sapiens OX=9606 GN=GSPT1 PE=1 SV=1
962	sp|O75312|ZPR1_HUMAN	51445.2	FTTLEGLLK	1	1	1	340629	Zinc finger protein ZPR1 OS=Homo sapiens OX=9606 GN=ZPR1 PE=1 SV=1
963	sp|P48059|LIMS1_HUMAN	39089.5	FPLELK;MGVPICGACR;VIEGDVVSALNK;QWHVEHFVCAK;FVEFDMKPVCK;NDPYHPDHFNCANCGK;ELKGELYCLPCHDK	1;1;1;1;1;1;1	7	11	211088;283385;407930;407931;407932;462331;462333;511110;580423;580431;589256	LIM and senescent cell antigen-like-containing domain protein 1 OS=Homo sapiens OX=9606 GN=LIMS1 PE=1 SV=4
964	sp|Q96JQ0|PCD16_HUMAN	346694	ALDPDSGVNSR;VTATDSGSPPLR;AALQVPEHTAFGTR;LTYSLQQLSEDSK;QLYRPEPLPEVALPGSFVVR;AEAAFVLHVTDVNDNAPAFDR	1;1;1;1;1;1	6	6	287760;319979;414294;480148;596626;597227	Protocadherin-16 OS=Homo sapiens OX=9606 GN=DCHS1 PE=1 SV=1
965	sp|A0AVT1|UBA6_HUMAN	119189	VVQTDETAR;SYTAADATLK	1;1	2	2	233325;348014	Ubiquitin-like modifier-activating enzyme 6 OS=Homo sapiens OX=9606 GN=UBA6 PE=1 SV=1
966	sp|Q6PL24|TMED8_HUMAN	35928.4	RGEVVTIR;VPTHPEGK	1;1	2	2	186141;270759	Protein TMED8 OS=Homo sapiens OX=9606 GN=TMED8 PE=1 SV=1
967	sp|Q9Y4L1|HYOU1_HUMAN	111476	AVLQAAR;LAGLFNEQR;TLGGLEMELR;YFQHLLGK;EVQYLLNK;EAGMQPQLQIR;KTPVIVTLK;QADNPHVALYQAR;FPEHELTFDPQR;VEFEELCADLFER;AANSLEAFIFETQDK;AEAGPEGVAPAPEGEKK;VAIVKPGVPMEIVLNK;NINADEAAAMGAVYQAAALSK;VLQLINDNTATALSYGVFR;LSAASTWLEDEGVGATTVMLK;SLAEDFAEQPIKDAVITVPVFFNQAER	1;1;1;1;1;1;1;1;1;1;1;1;1;1;1;1;1	17	22	91333;247980;282636;334131;334580;348240;403569;410228;418738;418742;458913;525747;525766;566271;578899;578900;602723;605203;617233;617234;692596;692603	Hypoxia up-regulated protein 1 OS=Homo sapiens OX=9606 GN=HYOU1 PE=1 SV=1
968	sp|P62140|PP1B_HUMAN	37942.9	GNHECASINR;IVQMTEAEVR;IKYPENFFLLR;AHQVVEDGYEFFAK	0;1;0;0	1	1	299176;299182;307778;462151;514003;514004	Serine/threonine-protein phosphatase PP1-beta catalytic subunit OS=Homo sapiens OX=9606 GN=PPP1CB PE=1 SV=3
969	sp|P36873|PP1G_HUMAN	37683	GNHECASINR;NVQLQENEIR;IKYPENFFLLR;ICGDIHGQYYDLLR;AHQVVEDGYEFFAK	0;1;0;0;0	1	1	299176;299182;337624;462151;475405;514003;514004	Serine/threonine-protein phosphatase PP1-gamma catalytic subunit OS=Homo sapiens OX=9606 GN=PPP1CC PE=1 SV=1
970	sp|P62136|PP1A_HUMAN	38211.1	LNLDSIIGR;GNHECASINR;NVQLTENEIR;IKYPENFFLLR;ICGDIHGQYYDLLR;AHQVVEDGYEFFAK	1;0;1;0;0;0	2	2	223619;299176;299182;326824;462151;475405;514003;514004	Serine/threonine-protein phosphatase PP1-alpha catalytic subunit OS=Homo sapiens OX=9606 GN=PPP1CA PE=1 SV=1
971	sp|O95715|CXL14_HUMAN	13279.1	MVIITTK	1	1	1	242147	C-X-C motif chemokine 14 OS=Homo sapiens OX=9606 GN=CXCL14 PE=1 SV=2
972	sp|Q2NKJ3|CTC1_HUMAN	136957	WSYLPPAR	1	1	1	218176	CST complex subunit CTC1 OS=Homo sapiens OX=9606 GN=CTC1 PE=1 SV=2
973	sp|Q8NC51|PAIRB_HUMAN	44977.5	RPDQQLQGEGK	1	1	1	410814	Plasminogen activator inhibitor 1 RNA-binding protein OS=Homo sapiens OX=9606 GN=SERBP1 PE=1 SV=2
974	sp|P35813|PPM1A_HUMAN	43029.9	IQNAGGSVMIQR;TGFLEIDEHMR	0;1	1	1	349275;375545	Protein phosphatase 1A OS=Homo sapiens OX=9606 GN=PPM1A PE=1 SV=1
975	sp|O75688|PPM1B_HUMAN	53161.6	IDEYMR;NVIEAVYSR;VEEIMEK;ALGDYDYK;IQNAGGSVMIQR;SGEEGMPDLAHVMR;ILSAENIPNLPPGGGLAGK;GPTEQLVSPEPEVYEILR	1;1;1;1;0;1;1;1	7	8	131369;249573;276838;306517;349275;422513;557698;557706;559396	Protein phosphatase 1B OS=Homo sapiens OX=9606 GN=PPM1B PE=1 SV=1
976	sp|A6NLP5|TTC36_HUMAN	20979.6	RLQGDVAGALEDLER;ALELQGVMAAEAGDLSTALER	1;1	2	2	454822;575249	Tetratricopeptide repeat protein 36 OS=Homo sapiens OX=9606 GN=TTC36 PE=1 SV=1
977	sp|Q15389|ANGP1_HUMAN	58028.5	LENYIVENMK	1	1	1	409985	Angiopoietin-1 OS=Homo sapiens OX=9606 GN=ANGPT1 PE=1 SV=2
978	sp|Q16630|CPSF6_HUMAN	59326.5	KTTQSGQMSGEGK	1	1	1	495395	Cleavage and polyadenylation specificity factor subunit 6 OS=Homo sapiens OX=9606 GN=CPSF6 PE=1 SV=2
979	sp|P09958|FURIN_HUMAN	87860.2	LEHAQAR;LAEEAFFR	1;1	2	2	130588;214405	Furin OS=Homo sapiens OX=9606 GN=FURIN PE=1 SV=2
980	sp|P50579|MAP2_HUMAN	53695.5	ALDQASEEIWNDFR	1	1	1	468031	Methionine aminopeptidase 2 OS=Homo sapiens OX=9606 GN=METAP2 PE=1 SV=1
981	sp|Q9UM21|MGT4A_HUMAN	61715.2	QNLDYCFLMMYAQEK	1	1	1	588159	Alpha-1,3-mannosyl-glycoprotein 4-beta-N-acetylglucosaminyltransferase A OS=Homo sapiens OX=9606 GN=MGAT4A PE=1 SV=1
982	sp|Q06278|AOXA_HUMAN	150199	RLEPIISK;VFFGEGDGIIR	1;1	2	2	312328;324223	Aldehyde oxidase OS=Homo sapiens OX=9606 GN=AOX1 PE=1 SV=2
983	sp|P49458|SRP09_HUMAN	10201.1	TDQAQDVK	1	1	1	289492	Signal recognition particle 9 kDa protein OS=Homo sapiens OX=9606 GN=SRP9 PE=1 SV=2
984	sp|P12259|FA5_HUMAN	252668	LAAALGIR;SQEHAK;MDDAVAPGR;VNAWQAK;HSLVLHK;EDGILGPIIR;TWNQSIALR;WHLASEK;SGPESPGSACR;QITASSFK;DSNMPMDMR;MYEQEWVR;AEVDDVIQVR;YLDSTFTK;EYEPYFK;NFFNPPIISR;IFEGNTNTK;LLSLGAGEFK;SLSSEMYVK;WIISSLTPK;ENQFDPPIVAR;ITAIITQGCK;DPPSDLLLLK;ASEFLGYWEPR;HEDTLTLFPMR;FCENPDEVK;AGMQTPFLIMDR;QWLEIDLLK;KSWYYEK;AVQPGETYTYK;FTVNNLAEPQK;DGTDYIEIIPK;SWYLEDNINK;RHEDTLTLFPMR;APSHQQATTAGSPLR;FCENPDEVKR;KYLDSTFTK;DPDNIAAWYLR;…	1;1;1;1;1;1;1;1;1;1;1;1;1;1;1;1;1;1;1;1;1;1;1;1;1;1;1;1;1;1;1;1;1;1;1;1;1;1;1;1;1;1;1;1;1;1;1;1;1;1;1;1;1;1;1;1;1;1;1;1;1;1;1;1;1	65	259	114171;114172;114173;114174;114175;114176;185591;186822;186823;186824;186832;186833;186835;186839;186844;186852;186854;195514;195519;195520;247051;247064;256399;265875;265876;265881;265882;265888;268483;268492;268501;273511;275636;275643;275650;275655;279146;279718;291993;291994;293384;293385;293391;321346;321349;397565;321695;397812;321779;321877;341225;341226;341228;341231;341234;345897;345902;…	Coagulation factor V OS=Homo sapiens OX=9606 GN=F5 PE=1 SV=4
985	sp|Q9UHB9|SRP68_HUMAN	71180.7	ESQQQHGLR	1	1	1	265668	Signal recognition particle subunit SRP68 OS=Homo sapiens OX=9606 GN=SRP68 PE=1 SV=2
986	sp|P63000|RAC1_HUMAN	21817.4	LTPITYPQGLAMAK	1	1	1	478392	Ras-related C3 botulinum toxin substrate 1 OS=Homo sapiens OX=9606 GN=RAC1 PE=1 SV=1
987	sp|Q96K76|UBP47_HUMAN	158563	FLEVDEYPEHIK;LDPFQEVVLESSSVDELR;SYEGEEDTPMGLLLGGVK	1;1;1	3	3	482136;560412;571416	Ubiquitin carboxyl-terminal hydrolase 47 OS=Homo sapiens OX=9606 GN=USP47 PE=1 SV=3
988	sp|P00439|PH4H_HUMAN	52324.6	SLPALTNIIK	1	1	1	359131	Phenylalanine-4-hydroxylase OS=Homo sapiens OX=9606 GN=PAH PE=1 SV=1
989	sp|P04003|C4BPA_HUMAN	69024.2	DTIVFK;IAHGHYK;MALEVYK;YTCLPGYVR;QSTLDKEL;GYILVGQAK;LNNGEITQHR;TWYPEVPK;EDVYVVGTVLR;QSSSYSFFK;FKTGTTLK;LSLEIEQLELQR;GSSVIHCDADSK;FSAICQGDGTWSPR;EEIIYECDK;LMQCLPNPEDVK;TPSCGDICNFPPK;RLMQCLPNPEDVK;GVGWSHPLPQCEIVK;CEWETPEGCEQVLTGK;WTPYQGCEALCCPEPK;LSCSYSHWSAPAPQCK;HSGEENFYAYGFSVTYSCDPR;EEIIYECDKGYILVGQAK;KPDVSHGEMVSGFGPIYNYK;CHPGYKPTTDEPTTVICQK;QSSSYSFFKEEIIYECDK;TDLSFGSQIEFSCSEGFFLIGSTTSR;SRPANHCVY…	1;1;1;1;1;1;1;1;1;1;1;1;1;1;1;1;1;1;1;1;1;1;1;1;1;1;1;1;1;1;1;1;1;1	34	595	197914;197916;197925;197926;197935;197937;197939;197942;197943;197945;197950;197952;197955;197958;197959;197960;197962;197966;197967;197968;197969;197970;197971;197972;197979;197980;197982;197986;251920;251925;251928;251929;251937;251941;251942;251958;251959;251962;251965;251970;251976;251979;251981;251983;265836;265838;364258;286989;287014;287015;287016;287022;287041;378280;378285;301734;308853;…	C4b-binding protein alpha chain OS=Homo sapiens OX=9606 GN=C4BPA PE=1 SV=2
990	sp|Q13444|ADA15_HUMAN	95618.2	VLQTSLPEPLR	1	1	1	341283	Disintegrin and metalloproteinase domain-containing protein 15 OS=Homo sapiens OX=9606 GN=ADAM15 PE=1 SV=4
991	sp|A3KFT3|OR2M5_HUMAN	35754	SPMQDK	1	1	1	197248	Olfactory receptor 2M5 OS=Homo sapiens OX=9606 GN=OR2M5 PE=3 SV=1
992	sp|P08697|A2AP_HUMAN	54855.2	NPNPSAPR;FDPSLTQR;LFGPDLK;DFLQSLK;DPTPEQTHR;EQQDSPGNK;LCQDLGPGAFR;NKFDPSLTQR;LGNQEPGGQTALK;GDKLFGPDLK;QEDDLANINQWVK;ELKEQQDSPGNK;SPPGVCSRDPTPEQTHR;LVPPMEEDYPQFGSPK;LQQVLHAGSGPCLPHLLSR;QLTSGPNQEQVSPLTLLK;DSFHLDEQFTVPVEMMQAR;EQQDSPGNKDFLQSLK;WFLLEQPEIQVAHFPFK;ELKEQQDSPGNKDFLQSLK;GFPIKEDFLEQSEQLFGAKPVSLTGK;GISEQSLVVSGVQHQSTLELSEVGVEAAAATSIAMSR	1;1;1;1;1;1;1;1;1;1;1;1;1;1;1;1;1;1;1;1;1;1	22	67	146357;146364;146368;146373;146390;146399;204309;233507;233511;264419;264426;264431;264435;264438;264556;264558;264561;264563;264565;264566;332796;333562;398119;398122;426849;426850;426852;426853;426855;426856;426858;429014;496634;496639;496640;496641;496646;496647;503614;503615;503619;503621;527629;560573;560575;564289;564291;582062;582063;582066;598559;598564;598565;598566;598567;600772;600775;…	Alpha-2-antiplasmin OS=Homo sapiens OX=9606 GN=SERPINF2 PE=1 SV=3
993	sp|Q9NRR1|CYTL1_HUMAN	15891.2	DFVASPPCWK	1	1	1	398331	Cytokine-like protein 1 OS=Homo sapiens OX=9606 GN=CYTL1 PE=1 SV=1
994	sp|P53396|ACLY_HUMAN	121656	EILIPVFK;DGVYVLDLAAK	1;1	2	2	313648;387074	ATP-citrate synthase OS=Homo sapiens OX=9606 GN=ACLY PE=1 SV=3
995	sp|Q9Y5C1|ANGL3_HUMAN	53814.3	FAMLDDVK;LESLLEEK;GQINDIFQK;MLIHPTDSESFE;LDGEFWLGLEK;DLLQTVEDQYK;TKGQINDIFQK;TSIQEPTEISLSSKPR;IDQDNSSFDSLSPEPK;YLEEQLTNLIQNQPETPEHPEVTSLK	1;1;1;1;1;1;1;1;1;1	10	16	303716;315339;356388;390244;390245;424964;438274;438278;438282;438286;482713;548528;549740;549749;693683;693691	Angiopoietin-related protein 3 OS=Homo sapiens OX=9606 GN=ANGPTL3 PE=1 SV=1
996	sp|Q8IVV2|LOXH1_HUMAN	237621	LENEKDNFEK	1	1	1	475708	Lipoxygenase homology domain-containing protein 1 OS=Homo sapiens OX=9606 GN=LOXHD1 PE=2 SV=4
997	sp|Q9UEY8|ADDG_HUMAN	79429.3	VGEIEFEGLMR;VNIIGEVVDQGSTNLK	1;1	2	2	351481;526313	Gamma-adducin OS=Homo sapiens OX=9606 GN=ADD3 PE=1 SV=1
998	sp|Q6ZU35|CRAD_HUMAN	137230	LQAQAQAEER	1	1	1	293334	Cancer-related regulator of actin dynamics OS=Homo sapiens OX=9606 GN=CRAD PE=1 SV=3
999	sp|P13693|TCTP_HUMAN	19678.6	DLISHDEMFSDIYK	1	1	1	532991	Translationally-controlled tumor protein OS=Homo sapiens OX=9606 GN=TPT1 PE=1 SV=1
1000	sp|P57772|SELB_HUMAN	65872.3	AGQATEGHCPR	1	1	1	311488	Selenocysteine-specific elongation factor OS=Homo sapiens OX=9606 GN=EEFSEC PE=1 SV=4
1001	sp|Q5SYB0|FRPD1_HUMAN	175705	DIILTVK	1	1	5	239809;239812;239814;239817;239818	FERM and PDZ domain-containing protein 1 OS=Homo sapiens OX=9606 GN=FRMPD1 PE=1 SV=1
1002	sp|O75882|ATRN_HUMAN	163432	SVNNVVVR;YDVDTQMWTILK	1;1	2	2	163863;480324	Attractin OS=Homo sapiens OX=9606 GN=ATRN PE=1 SV=2
1003	sp|P05107|ITB2_HUMAN	87958.3	ALNEITESGR;VFLDHNALPDTLK;LLVFATDDGFHFAGDGK	1;1;1	3	3	268882;472620;556213	Integrin beta-2 OS=Homo sapiens OX=9606 GN=ITGB2 PE=1 SV=2
1004	sp|P20142|PEPC_HUMAN	42779.7	GLLGEFLR	1	1	1	173611	Gastricsin OS=Homo sapiens OX=9606 GN=PGC PE=1 SV=1
1005	sp|Q13093|PAFA_HUMAN	50483.5	IIGHMLK;SASATYYFK;TLKQEEETHIR;IQVLMAAASFGQTK;IAVIGHSFGGATVIQTLSEDQR;ECSQALSLILDIDHGKPVK	1;1;1;1;1;1	6	7	244951;347004;446930;446940;468144;601387;638281	Platelet-activating factor acetylhydrolase OS=Homo sapiens OX=9606 GN=PLA2G7 PE=1 SV=1
1006	sp|O95084|PRS23_HUMAN	43469	HVLTAAHCIHDGK	1	1	1	466711	Serine protease 23 OS=Homo sapiens OX=9606 GN=PRSS23 PE=1 SV=1
1007	sp|P01743|HV146_HUMAN	13077.3	SEDTAVYYCAR;DTSTSTVYMELSSLR	0;1	1	2	371685;371687;467122;467123	Immunoglobulin heavy variable 1-46 OS=Homo sapiens OX=9606 GN=IGHV1-46 PE=1 SV=2
1008	sp|P01742|HV169_HUMAN	12747.3	VTITADK;SEDTAVYYCAR	1;0	1	1	211624;371685;371687	Immunoglobulin heavy variable 1-69 OS=Homo sapiens OX=9606 GN=IGHV1-69 PE=1 SV=2
1009	sp|A0A0C4DH29|HV103_HUMAN	13095.4	QAPGQR;SEDTAVYYCAR	1;0	1	3	63993;63999;64000;371685;371687	Immunoglobulin heavy variable 1-3 OS=Homo sapiens OX=9606 GN=IGHV1-3 PE=3 SV=1
1010	sp|P0DP01|HV108_HUMAN	13079.3	SEDTAVYYCAR;NTSISTAYMELSSLR;ASGYTFTSYDINWVR	0;1;1	2	3	371685;371687;466848;490888;490892	Immunoglobulin heavy variable 1-8 OS=Homo sapiens OX=9606 GN=IGHV1-8 PE=3 SV=1
1011	sp|O60506|HNRPQ_HUMAN	69769.7	EAAQEAVK;LFVGSIPK;TGYTLDVTTGQR;GFCFLEYEDHK;NLANTVTEEILEK;LKDYAFIHFDER;EFNEDGALAVLQQFK;LDEIYVAGLVAHSDLDER;VTEGLTDVILYHQPDDK	1;1;1;1;1;1;1;1;1	9	12	261678;261685;269089;364069;463216;470493;470494;491526;532229;532239;551058;580080	Heterogeneous nuclear ribonucleoprotein Q OS=Homo sapiens OX=9606 GN=SYNCRIP PE=1 SV=2
1012	sp|Q9NQW7|XPP1_HUMAN	70539.5	YFLQAAK;IENVVLVVPVK;VGVDPLIIPTDYWK;GSLTFEPLTLVPIQTK;DTPTQEDWLVSVLPEGSR	1;1;1;1;1	5	6	259569;398955;507641;541346;541348;554002	Xaa-Pro aminopeptidase 1 OS=Homo sapiens OX=9606 GN=XPNPEP1 PE=1 SV=3
1013	sp|P16066|ANPRA_HUMAN	119795	MALALLDAVRSFRIR	1	1	1	478151	Atrial natriuretic peptide receptor 1 OS=Homo sapiens OX=9606 GN=NPR1 PE=1 SV=1
1014	sp|Q8N474|SFRP1_HUMAN	36256.4	LVLYLK;LCHNVGYK;QQASSWVPLLNK;SEAIIEHLCASEFALR;MVLPNLLEHETMAEVK;FYTKPPQCVDIPADLR	1;1;1;1;1;1	6	7	212377;328272;443490;507765;564284;564290;575832	Secreted frizzled-related protein 1 OS=Homo sapiens OX=9606 GN=SFRP1 PE=1 SV=1
1015	sp|O15523|DDX3Y_HUMAN	73546.3	YLVLDEADR;LEQELFSGGNTGINFEK	1;1	2	2	270680;569276	ATP-dependent RNA helicase DDX3Y OS=Homo sapiens OX=9606 GN=DDX3Y PE=1 SV=2
1016	sp|P15104|GLNA_HUMAN	42646.5	YIEEAIEK	1	1	1	329981	Glutamine synthetase OS=Homo sapiens OX=9606 GN=GLUL PE=1 SV=4
1017	sp|Q9BU40|CRDL1_HUMAN	53911.9	TELEDLVK;MFEELPHFK;IALETERPPQVEVHVWTIR;GALMDSQQASGTIVQIVINNK	1;1;1;1	4	4	307890;390613;597522;618348	Chordin-like protein 1 OS=Homo sapiens OX=9606 GN=CHRDL1 PE=1 SV=2
1018	sp|Q4V328|GRAP1_HUMAN	96271	LEHAAALR	1	1	1	161417	GRIP1-associated protein 1 OS=Homo sapiens OX=9606 GN=GRIPAP1 PE=1 SV=2
1019	sp|Q16775|GLO2_HUMAN	34222.5	ALLEVLGR;HVEPGNAAIR;EAAIVDPVQPQK;TVQQHAGETDPVTTMR	1;1;1;1	4	4	156120;256815;421365;487953	Hydroxyacylglutathione hydrolase, mitochondrial OS=Homo sapiens OX=9606 GN=HAGH PE=1 SV=2
1020	sp|Q9HBI1|PARVB_HUMAN	41727.1	TMIDPTSK;VLYNLFTK;ARPEDVVNLDLK;DAFDTLFDHAPDK;LNVAEVTQSEIGQK;QLEEDLYDGQVLQK;DAFDTLFDHAPDKLSVVK	1;1;1;1;1;1;1	7	11	284060;331201;442909;442913;474673;474674;481391;481394;524431;524434;626287	Beta-parvin OS=Homo sapiens OX=9606 GN=PARVB PE=1 SV=1
1021	sp|Q8N5J2|MINY1_HUMAN	52354.8	EGELSVFFR	1	1	1	266467	Ubiquitin carboxyl-terminal hydrolase MINDY-1 OS=Homo sapiens OX=9606 GN=MINDY1 PE=1 SV=2
1022	sp|Q96RD9|FCRL5_HUMAN	107664	SDVPLR;FYHEGVPLR;AQAVVGDLLELHCEALR	1;1;1	3	3	75157;282130;520970	Fc receptor-like protein 5 OS=Homo sapiens OX=9606 GN=FCRL5 PE=1 SV=3
1023	sp|O43314|VIP2_HUMAN	141555	TGSYIYEEFMPTDGTDVK	1	1	1	654985	Inositol hexakisphosphate and diphosphoinositol-pentakisphosphate kinase 2 OS=Homo sapiens OX=9606 GN=PPIP5K2 PE=1 SV=3
1024	sp|P11226|MBL2_HUMAN	26508.1	ALQTEMAR;GLQGPPGK;KALQTEMAR;EEAFLGITDEK;FFLTNGEIMTFEK;EEAFLGITDEKTEGQFVDLTGNR;NAAENGAIQNLIKEEAFLGITDEK;LTYTNWNEGEPNNAGSDEDCVLLLK	1;1;1;1;1;1;1;1	8	11	181434;214574;350521;350523;409685;409688;409690;497577;658428;678390;681221	Mannose-binding protein C OS=Homo sapiens OX=9606 GN=MBL2 PE=1 SV=2
1025	sp|Q8NI35|INADL_HUMAN	197028	LVFIR;IVEIFR	1;1	2	2	60342;110679	InaD-like protein OS=Homo sapiens OX=9606 GN=PATJ PE=1 SV=3
1026	sp|Q5R3I4|TTC38_HUMAN	53248.6	WQDVLPVAR;LDKELDLAVK	1;1	2	2	266576;444085	Tetratricopeptide repeat protein 38 OS=Homo sapiens OX=9606 GN=TTC38 PE=1 SV=1
1027	sp|P09429|HMGB1_HUMAN	25031.2	IKGEHPGLSIGDVAK;KHPDASVNFSEFSK	1;1	2	3	542889;558612;558614	High mobility group protein B1 OS=Homo sapiens OX=9606 GN=HMGB1 PE=1 SV=3
1028	sp|Q9UNN5|FAF1_HUMAN	74345.7	NVYDLTSIPVR	1	1	1	350456	FAS-associated factor 1 OS=Homo sapiens OX=9606 GN=FAF1 PE=1 SV=2
1029	sp|P62081|RS7_HUMAN	22095.2	EIEVGGGR;HVVFIAQR	1;1	2	2	126044;207963	40S ribosomal protein S7 OS=Homo sapiens OX=9606 GN=RPS7 PE=1 SV=1
1030	sp|O00764|PDXK_HUMAN	35290	GQVLNSDELQELYEGLR	1	1	1	538243	Pyridoxal kinase OS=Homo sapiens OX=9606 GN=PDXK PE=1 SV=1
1031	sp|P60891|PRPS1_HUMAN	35307.1	APISAK;RVTSIADR;MVLVGDVK	1;1;1	3	3	125754;180187;269070	Ribose-phosphate pyrophosphokinase 1 OS=Homo sapiens OX=9606 GN=PRPS1 PE=1 SV=2
1032	sp|P35555|FBN1_HUMAN	332649	GFIPNIR;AGYQSTLTR;SIQHCNIR;GGGGHDALK;GYILQEDGR;STCYGGYK;FTSTGQCNDR;CDEGYESGFMMMK;AWGHPCEMCPAQPHPCR;TGCTDINECEIGAHNCGK	1;1;1;1;1;1;1;1;1;1	10	13	126160;221637;237992;244856;244858;249482;351584;302444;312408;499257;565404;565406;596157	Fibrillin-1 OS=Homo sapiens OX=9606 GN=FBN1 PE=1 SV=4
1033	sp|P61923|COPZ1_HUMAN	20224.5	AILILDNDGDR;YYDDTYPSVK	1;1	2	2	326415;409368	Coatomer subunit zeta-1 OS=Homo sapiens OX=9606 GN=COPZ1 PE=1 SV=1
1034	sp|Q86U06|RBM23_HUMAN	48967.8	IISDR	1	1	1	42458	Probable RNA-binding protein 23 OS=Homo sapiens OX=9606 GN=RBM23 PE=1 SV=1
1035	sp|P51003|PAPOA_HUMAN	83229.2	SSGNAATSGNAATK	1	1	1	405922	Poly(A) polymerase alpha OS=Homo sapiens OX=9606 GN=PAPOLA PE=1 SV=4
1036	sp|Q16576|RBBP7_HUMAN	48114.3	INHEGEVNR;YMPQNPHIIATK;TPSSDVLVFDYTK	1;1;1	3	3	258618;454880;469900	Histone-binding protein RBBP7 OS=Homo sapiens OX=9606 GN=RBBP7 PE=1 SV=1
1037	sp|P10645|CMGA_HUMAN	50810.7	GYPEEK;HQNLLK;VAHQLQALR;GLSAEPGWQAK;ELQDLALQGAK;EDSLEAGLPLQVR;YPGPQAEGDSEGLSQGLVDR;SGEATDGARPQALPEPMQESK;YPGPQAEGDSEGLSQGLVDREK;HSGFEDELSEVLENQSSQAELK;KHSGFEDELSEVLENQSSQAELK;SEALAVDGAGKPGAEEAQDPEGKGEQEHSQQKEEEEEMAVVPQGLFR	1;1;1;1;1;1;1;1;1;1;1;1	12	23	197723;214139;242892;242895;242904;242909;242915;382259;382260;382263;392918;392959;395977;602004;621988;635762;635769;635772;650534;650539;679721;679724;740466	Chromogranin-A OS=Homo sapiens OX=9606 GN=CHGA PE=1 SV=7
1038	sp|P50454|SERPH_HUMAN	46507.2	LQIVEMPLAHK;AVLSAEQLRDEEVHAGLGELLR;TDGALLVNAMFFKPHWDEK	1;1;1	3	3	417015;616852;647747	Serpin H1 OS=Homo sapiens OX=9606 GN=SERPINH1 PE=1 SV=2
1039	sp|Q9BS26|ERP44_HUMAN	47322.5	SDPIQEIR;DLAEITTLDR;HPLLHIQK;NIIGYFEQK	1;1;1;1	4	4	200782;294605;326602;373800	Endoplasmic reticulum resident protein 44 OS=Homo sapiens OX=9606 GN=ERP44 PE=1 SV=1
1040	sp|Q53RD9|FBLN7_HUMAN	49037.4	TPITLFR;MATASAPGR;GHFVMQR;CTCPGGYR;YLVDHEVHFTCNPGFR	1;1;1;1;1	5	5	143291;151003;158036;208086;545730	Fibulin-7 OS=Homo sapiens OX=9606 GN=FBLN7 PE=2 SV=1
1041	sp|P01599|KV117_HUMAN	12923.4	LIYAASSLQSGVPSR;NDLGWYQQKPGK	1;0	1	1	429257;520639;520645	Immunoglobulin kappa variable 1-17 OS=Homo sapiens OX=9606 GN=IGKV1-17 PE=1 SV=2
1042	sp|A0A0C4DH73|KV112_HUMAN	12790.3	LLIYAASSLQSGVPSR;ASQGISSWLAWYQQKPGK	0;1	1	1	460320;460321;460322;460323;460324;628320	Immunoglobulin kappa variable 1-12 OS=Homo sapiens OX=9606 GN=IGKV1-12 PE=3 SV=1
1043	sp|P83731|RL24_HUMAN	17863.9	VFQFLNAK	1	1	1	318008	60S ribosomal protein L24 OS=Homo sapiens OX=9606 GN=RPL24 PE=1 SV=1
1044	sp|Q99733|NP1L4_HUMAN	42949.9	VLAALQER;NASNTEK;YAALYQPLFDK;FYEEVHDLER;LDNVPHTPSSYIETLPK	1;1;1;0;1	4	4	170918;219815;431696;434051;574328	Nucleosome assembly protein 1-like 4 OS=Homo sapiens OX=9606 GN=NAP1L4 PE=1 SV=1
1045	sp|P55209|NP1L1_HUMAN	45613	FYEEVHDLER;YAVLYQPLFDK;YAVLYQPLFDKR;LDGLVETPTGYIESLPR;KYAVLYQPLFDK;KYAVLYQPLFDKR;QLTVQMMQNPQILAALQER;NVDLLSDMVQEHDEPILK	0;1;1;1;1;1;1;1	7	11	434051;439844;499655;480385;511773;565266;533316;567041;587826;605116;607832;607837	Nucleosome assembly protein 1-like 1 OS=Homo sapiens OX=9606 GN=NAP1L1 PE=1 SV=1
1046	sp|O14579|COPE_HUMAN	34670.4	DVFLYR;LVLQYAPSA;DSIVAELDREMSR;MFADYLAHESR	1;1;1;1	4	4	124563;203134;420289;434878	Coatomer subunit epsilon OS=Homo sapiens OX=9606 GN=COPE PE=1 SV=3
1047	sp|Q9UBV8|PEF1_HUMAN	30628.4	DTAVQGNIR;FIQQWK;NLFQQYDR;NLFQQYDRDR;EKDTAVQGNIR	1;1;1;1;1	5	6	209577;263943;266429;377433;404312;404317	Peflin OS=Homo sapiens OX=9606 GN=PEF1 PE=1 SV=1
1048	sp|P36871|PGM1_HUMAN	61677.6	NMILGK;LIFTDGSR;VDLGVLGK;DLEALMFDR;QEATLVVGGDGR;SIFDFSALK;IALYETPTGWK;IDAMHGVVGPYVK;TIEEYAVCPDLK;TQAYQDQKPGTSGLR	1;1;1;1;1;1;1;1;1;1	10	13	173658;175455;239246;239249;278403;320285;342728;416973;416977;447443;461605;461607;516901	Phosphoglucomutase-1 OS=Homo sapiens OX=9606 GN=PGM1 PE=1 SV=3
1049	sp|O95445|APOM_HUMAN	21563.6	AFLLTPR;FLLYNR;SPHPPEK;TEGRPDMK;SLTSCLDSK;WIYHLTEGSTDLR;KWIYHLTEGSTDLR;EFPEVHLGQWYFIAGAAPTK;TELFSSSCPGGIMLNETGQGYQR	1;1;1;1;1;1;1;1;1	9	34	126591;126594;126600;126601;131082;131083;131084;131086;131088;131090;234323;234324;234327;234328;234331;301632;335888;441038;441039;441048;500742;500754;500760;534403;534407;534409;534412;580854;580856;627980;627981;652122;632541;632542	Apolipoprotein M OS=Homo sapiens OX=9606 GN=APOM PE=1 SV=2
1050	sp|P60174|TPIS_HUMAN	31038.8	TATPQQAQEVHEK;VVLAYEPVWAIGTGK	1;1	2	3	468643;503966;503969	Triosephosphate isomerase OS=Homo sapiens OX=9606 GN=TPI1 PE=1 SV=3
1051	sp|P04424|ARLY_HUMAN	51892.4	QAHEASGK;NDQVVTDLR;ELIGATAGK;DVLFPGYTHLQR;HLWEVDVQGSK;AEMDQILHGLDK;INVLPLGSGAIAGNPLGVDR	1;1;1;1;1;1;1	7	8	252784;254237;268597;400885;422121;443134;531132;531133	Argininosuccinate lyase OS=Homo sapiens OX=9606 GN=ASL PE=1 SV=4
1052	sp|P08134|RHOC_HUMAN	22316.4	LVIVGDGACGK;ISAFGYLECSAK;QVELALWDTAGQEDYDR;HFCPNVPIILVGNKK	1;1;1;1	4	7	366594;436660;549924;549925;549935;549936;584359	Rho-related GTP-binding protein RhoC OS=Homo sapiens OX=9606 GN=RHOC PE=1 SV=1
1053	sp|Q6XQN6|PNCB_HUMAN	58094.2	ALDCSEVTVR;DAAEFELFFR;LDSGDLLQQAQEIR;DADVQFLASVLPPDTDPAFFEHLR	1;1;1;1	4	4	295845;338237;439768;650084	Nicotinate phosphoribosyltransferase OS=Homo sapiens OX=9606 GN=NAPRT PE=1 SV=2
1054	sp|Q13347|EIF3I_HUMAN	36859.8	HVLTGSADNSCR;EGDLLFTVAK;DMTMFVTASK;GHFGPINSVAFHPDGK	1;1;1;1	4	5	366028;366032;368019;378767;524846	Eukaryotic translation initiation factor 3 subunit I OS=Homo sapiens OX=9606 GN=EIF3I PE=1 SV=1
1055	sp|P18428|LBP_HUMAN	53503	GEIFHR;ICEMIQK;ITLPDFTGDLR;LQGSFDVSVK;ITGFLKPGK;LAEGFPLPLLK;ATAQMLEVMFK;DFLFLGANVQYMR;LAEGFPLPLLKR;VQLYDLGLQIHK;RVQLYDLGLQIHK;ITLPDFTGDLRIPHVGR;GLQYAAQEGLLALQSELLR;FNDKLAEGFPLPLLK;SPVTLLAAVMSLPEEHNK;ATAQMLEVMFKGEIFHR;FNDKLAEGFPLPLLKR;SVSSDLQPYLQTLPVTTEIDSFADIDYSLVEAPR;YEFHSLNIHSCELLHSALRPVPGQGLSLSISDSSIR	1;1;1;1;1;1;1;1;1;1;1;1;1;1;1;1;1;1;1	19	146	103300;103303;296276;296277;296280;339469;339471;339474;339475;339479;339480;339483;339486;339487;339489;339490;339491;339492;339496;339498;339500;339503;339504;339505;339506;339507;339508;362948;362956;393964;393965;393968;393971;396111;396114;396115;396116;414318;414325;414327;414330;414331;414336;414341;414343;414344;414346;414350;414353;414357;414358;414363;414368;414378;414382;414386;418355;…	Lipopolysaccharide-binding protein OS=Homo sapiens OX=9606 GN=LBP PE=1 SV=3
1056	sp|P98095|FBLN2_HUMAN	132230	SSPEGSTK;RPPEPAAAPR;RVSEAEMAGR;GNEEGYFGTR;QGSVTTFLAK;DFALDVEMK;LNAYTGVVYLQR;TTCHDFLECQNSPAR;IGPAPAFTGDTIALNIIK	1;1;1;1;1;1;1;1;1	9	14	234948;255539;276241;287350;287357;287361;352113;358296;388038;504694;556674;556675;556676;556677	Fibulin-2 OS=Homo sapiens OX=9606 GN=FBLN2 PE=1 SV=2
1057	sp|P07307|ASGR2_HUMAN	35679.2	HFPVDLR;WVDGTDYR;ADHDALLFHLK;YCQLENAHLVVINSWEEQK;FIVQHTNPFNTWIGLTDSDGSWK;NWAVTQPDNWHGHELGGSEDCVEVQPDGR	1;1;1;1;1;1	6	13	162678;162679;162685;336533;417199;417204;417205;417214;417216;417217;639129;666107;694268	Asialoglycoprotein receptor 2 OS=Homo sapiens OX=9606 GN=ASGR2 PE=1 SV=2
1058	sp|P16671|CD36_HUMAN	53571.5	SIYAVFESDVNLK	1	1	1	472956	Platelet glycoprotein 4 OS=Homo sapiens OX=9606 GN=CD36 PE=1 SV=2
1059	sp|Q969E4|TCAL3_HUMAN	22584.7	RPAEDYVPR	1	1	1	274491	Transcription elongation factor A protein-like 3 OS=Homo sapiens OX=9606 GN=TCEAL3 PE=1 SV=1
1060	sp|Q6UY14|ATL4_HUMAN	119817	HPEALLPR;ACSLGPCER;ILWIPAGALR;TPLGSPAAYWK;GQQGQGPWGTGGTPHGPR	1;1;1;1;1	5	5	187584;248738;278780;394135;489310	ADAMTS-like protein 4 OS=Homo sapiens OX=9606 GN=ADAMTSL4 PE=1 SV=2
1061	sp|O76076|WISP2_HUMAN	28442.4	LPSWDCPHPR	1	1	1	345989	WNT1-inducible-signaling pathway protein 2 OS=Homo sapiens OX=9606 GN=WISP2 PE=1 SV=1
1062	sp|P09960|LKHA4_HUMAN	69850.5	SAYEFSETESMLK	1	1	1	482824	Leukotriene A-4 hydrolase OS=Homo sapiens OX=9606 GN=LTA4H PE=1 SV=2
1063	sp|Q92598|HS105_HUMAN	97698	AGGIETIANEFSDR;YNHIDESEMK	1;1	2	2	409351;413410	Heat shock protein 105 kDa OS=Homo sapiens OX=9606 GN=HSPH1 PE=1 SV=1
1064	sp|P55157|MTP_HUMAN	99898	DVNVENVNQQR;VTYQAHQDK	1;1	2	2	365135;366886	Microsomal triglyceride transfer protein large subunit OS=Homo sapiens OX=9606 GN=MTTP PE=1 SV=1
1065	sp|Q02388|CO7A1_HUMAN	295992	GEPGPR;VVQSQGTGTAQD	0;1	1	1	46158;315562	Collagen alpha-1(VII) chain OS=Homo sapiens OX=9606 GN=COL7A1 PE=1 SV=2
1066	sp|P12110|CO6A2_HUMAN	109691	GEPGPR;VFAVVITDGR;LFAVAPNQNLK;NLEWIAGGTWTPSALK	0;1;1;1	3	3	46158;262906;400427;541309	Collagen alpha-2(VI) chain OS=Homo sapiens OX=9606 GN=COL6A2 PE=1 SV=4
1067	sp|Q14749|GNMT_HUMAN	33159.5	AGGLLVIDHR;VWQLYIGDTR;SLGVAAEGLPDQYADGEAAR;AHMVTLDYTVQVPGAGQDGSPGLSK	1;1;1;1	4	7	249620;340502;340519;545561;655065;655067;655068	Glycine N-methyltransferase OS=Homo sapiens OX=9606 GN=GNMT PE=1 SV=3
1068	sp|P07948|LYN_HUMAN	58975	DAWEIPR;TLQHDK;GSLLDFLK	0;1;0	1	1	163643;208339;284141	Tyrosine-protein kinase Lyn OS=Homo sapiens OX=9606 GN=LYN PE=1 SV=3
1069	sp|P12931|SRC_HUMAN	60292.2	DAWEIPR;GSLLDFLK;TLKPGTMSPEAFLQEAQVMK	0;0;1	1	2	163643;284141;646427;646429	Proto-oncogene tyrosine-protein kinase Src OS=Homo sapiens OX=9606 GN=SRC PE=1 SV=3
1070	sp|P23229|ITA6_HUMAN	127706	VVTCAHR	1	1	1	139881	Integrin alpha-6 OS=Homo sapiens OX=9606 GN=ITGA6 PE=1 SV=5
1071	sp|O60610|DIAP1_HUMAN	141924	VSAENLQK;DAQEQYNK;SAMMYIQELR;LGLHQVLQDLR;FPDELAHVEK;DMPLLSCLESLR;TAQNLSIFLGSFR;SPDELPSAGGDGGK;NSETFPTILEEAK;AGCAVTSLLASELTK;AMDPAVPNMMIDAAK;LIEECISQIVLHK;QDLEAEVSQLTGEVAK;LLSALCILPQPEDMNER;RLHDEKEETAGSYDSR;KLSVEEFFMDLHNFR;LQDLQGEKDALHSEK;VQLNVFDEQGEEDSYDLK	1;1;1;1;1;1;1;1;1;1;1;1;1;1;1;1;1;1	18	23	282272;330209;330211;336910;336939;356446;356451;392561;397764;402700;418784;418792;471596;482683;497076;498735;534011;547791;547802;571029;574501;579580;610356	Protein diaphanous homolog 1 OS=Homo sapiens OX=9606 GN=DIAPH1 PE=1 SV=2
1072	sp|O14773|TPP1_HUMAN	61704.8	VVGQQGR;AYPDVAALSDGYWVVSNR	1;1	2	2	97424;587785	Tripeptidyl-peptidase 1 OS=Homo sapiens OX=9606 GN=TPP1 PE=1 SV=2
1073	sp|Q9UBX5|FBLN5_HUMAN	52466.5	DMDVVSGR;IYVSQYPF;DQPFTILYR;CMCPAENPGCR;SVPADIFQMQATTR;YPGAYYIFQIK	1;1;1;1;1;1	6	25	160268;160277;160280;160291;160292;231985;231997;338717;338729;296987;296992;296994;297004;384554;376558;433817;433820;433822;433825;433828;433836;433839;438194;438205;441303	Fibulin-5 OS=Homo sapiens OX=9606 GN=FBLN5 PE=1 SV=1
1074	sp|Q14574|DSC3_HUMAN	101200	EVTVLLEHQK	1	1	1	395439	Desmocollin-3 OS=Homo sapiens OX=9606 GN=DSC3 PE=1 SV=3
1075	sp|Q9HCL0|PCD18_HUMAN	126908	YAELIVVR;GTPSLSTVK;GNPQLHTK;QVDYEITK;SEYSLTVIAEDR;LSEDVADVLLK;SLIPIEISESAAVGTR;IFDHEEVSQITFVVEAR	1;1;1;1;1;1;1;1	8	8	203941;282755;285028;330345;384768;397051;455139;551890	Protocadherin-18 OS=Homo sapiens OX=9606 GN=PCDH18 PE=2 SV=3
1076	sp|Q9NRG1|PRDC1_HUMAN	25810	NVLIVEDVVGTGR	1	1	1	381805	Phosphoribosyltransferase domain-containing protein 1 OS=Homo sapiens OX=9606 GN=PRTFDC1 PE=1 SV=1
1077	sp|Q15165|PON2_HUMAN	39509.3	ALYCEL;LFVYDPNNPPSSEVLR;FPGLHSFAPDKPGGILMMDLK	0;1;1	2	2	107847;107848;107850;107851;107852;107853;107854;107855;107858;508025;652937	Serum paraoxonase/arylesterase 2 OS=Homo sapiens OX=9606 GN=PON2 PE=1 SV=4
1078	sp|P27169|PON1_HUMAN	39859.3	ALYCEL;IHVYEK;NHQSSYQTR;SFNPNSPGK;IQNILTEEPK;YVYIAELLAHK;EVQPVELPNCNLVK;IFFYDSENPPASEVLR;STVELFKFQEEEK;VVAEGFDFANGINISPDGK;VTQVYAENGTVLQGSTVASVYK;ILLMDLNEEDPTVLELGITGSK;GIETGSEDLEILPNGLAFISSGLK;VTQVYAENGTVLQGSTVASVYKGK;GIETGSEDLEILPNGLAFISSGLKYPGIK;SLDFNTLVDNISVDPETGDLWVGCHPNGMK;FDVSSFNPHGISTFTDEDNAMYLLVVNHPDAK	0;1;1;1;1;1;1;1;1;1;1;1;1;1;1;1;1	16	453	107847;107848;107850;107851;107852;107853;107854;107855;107858;232872;232875;232888;232890;232895;232899;232902;232904;232909;232918;232919;232920;232923;232927;232930;232936;232937;232941;232943;232947;232948;232951;232952;232953;232955;232956;232958;283386;283403;283405;283409;283410;283413;283417;283423;308269;308271;308272;308273;308274;308281;308282;308285;308286;308287;308289;308291;308292;…	Serum paraoxonase/arylesterase 1 OS=Homo sapiens OX=9606 GN=PON1 PE=1 SV=3
1079	sp|Q92890|UFD1_HUMAN	34745.4	FVAFSGEGQSLR	1	1	1	358542	Ubiquitin recognition factor in ER-associated degradation protein 1 OS=Homo sapiens OX=9606 GN=UFD1 PE=1 SV=3
1080	sp|O75594|PGRP1_HUMAN	22097.8	NVQHYHMK	1	1	1	354014	Peptidoglycan recognition protein 1 OS=Homo sapiens OX=9606 GN=PGLYRP1 PE=1 SV=1
1081	sp|P14770|GPIX_HUMAN	19528.9	GHGLTALPALPAR;ALETMGLWVDCR	1;1	2	2	349373;401951	Platelet glycoprotein IX OS=Homo sapiens OX=9606 GN=GP9 PE=1 SV=3
1082	sp|Q8IUG5|MY18B_HUMAN	287187	LQAFR;DQSIVALGWSGAGK	0;1	1	1	55307;448341	Unconventional myosin-XVIIIb OS=Homo sapiens OX=9606 GN=MYO18B PE=1 SV=2
1083	sp|Q6Q788|APOA5_HUMAN	41226.1	LQAFR;HVQELHR;VVGEDTK;VQELQEQLR;SVAPHAPASPAR;LRPLSGSEAPR;VEQIHQQK;RQLQEELEEVK;DSLEQDLNNMNK;IQQNLDQLREELSR;ELFHPYAESLVSGIGR;FKELFHPYAESLVSGIGR;QQLKPYTMDLMEQVALR;LQPYMAEAHELVGWNLEGLR;EPATLKDSLEQDLNNMNK;LDDLWEDITHSLHDQGHSHLGDP;AIDQETEEVQQQLAPPPPGHSAFAPEFQQTDSGK	0;1;1;1;1;1;1;1;1;1;1;1;1;1;1;1;1	16	39	55307;180734;180743;180753;180761;211563;292846;292849;292851;300721;300735;311307;311309;335587;335591;335592;451714;457160;480331;480335;480340;549049;549050;598464;598467;598469;600414;631529;605872;605873;635128;635129;631052;643834;643835;643836;643837;643838;718230;718232	Apolipoprotein A-V OS=Homo sapiens OX=9606 GN=APOA5 PE=1 SV=1
1084	sp|Q96QC0|PP1RA_HUMAN	99320.1	LPPVLANLMGSMGAGK	1	1	2	500122;500133	Serine/threonine-protein phosphatase 1 regulatory subunit 10 OS=Homo sapiens OX=9606 GN=PPP1R10 PE=1 SV=1
1085	sp|A0MZ66|SHOT1_HUMAN	72090.9	IQHQQK	1	1	1	229287	Shootin-1 OS=Homo sapiens OX=9606 GN=SHTN1 PE=1 SV=4
1086	sp|Q07812|BAX_HUMAN	21266.8	TGALLLQGFIQDR	1	1	1	397263	Apoptosis regulator BAX OS=Homo sapiens OX=9606 GN=BAX PE=1 SV=1
1087	sp|P27487|DPP4_HUMAN	88888.7	AGAVNPTVK	1	1	1	267511	Dipeptidyl peptidase 4 OS=Homo sapiens OX=9606 GN=DPP4 PE=1 SV=2
1088	sp|P13473|LAMP2_HUMAN	45484.5	EVNISMYLVNGSVFSIANNNLSYWDAPLGSSYMCNK	1	1	1	734968	Lysosome-associated membrane glycoprotein 2 OS=Homo sapiens OX=9606 GN=LAMP2 PE=1 SV=2
1089	sp|Q86VZ4|LRP11_HUMAN	54286	ATAPNKPPALSNTEK	1	1	1	547408	Low-density lipoprotein receptor-related protein 11 OS=Homo sapiens OX=9606 GN=LRP11 PE=2 SV=2
1090	sp|P02654|APOC1_HUMAN	9308.08	QSELSAK;EFGNTLEDK;EWFSETFQK;IKQSELSAK;MREWFSETFQK;LKEFGNTLEDK	1;1;1;1;1;1	6	99	219371;219381;219384;219396;219398;219402;219407;219408;219410;219415;219419;219423;352404;352406;352413;352414;352415;352419;352420;352424;352426;352427;352429;352430;352431;352432;352435;352440;352442;352443;352458;352461;396890;396897;396900;396901;396902;396903;396904;396905;396906;396909;396910;396911;396912;396913;396914;396915;396916;396918;396920;396921;396923;396924;396926;396927;396928;…	Apolipoprotein C-I OS=Homo sapiens OX=9606 GN=APOC1 PE=1 SV=1
1091	sp|Q9BQA1|MEP50_HUMAN	37424.3	ILLWDTR	1	1	1	179714	Methylosome protein 50 OS=Homo sapiens OX=9606 GN=WDR77 PE=1 SV=1
1092	sp|P12111|CO6A3_HUMAN	345149	LVFTVR;ALEFVAR;VGLEHLR;ALILVGLER;DSFQEVLR;LMHLEFGR;NILVSSAGSR;VAVVQYSDR;GGSPLNTGK;VDGPASNLK;LLVLITGGK;GFMYDRPLR;NLQVALTSK;VVESLDVGQDR;EFLYDVVK;DQNVFVAQK;DVVFLLDGSEGVR;IAVAQYSDDVK;VAVIQFSDDPK;QQSLETAMSFVAR;ALNLGYALDYAQR;LVDYLDVGFDTTR;GLEYIMQSHLTK;SLDEISQPAQELK;IGDLHPQIVNLLK;ISLSPEYVFSVSTFR;LQPVLQPLPSPGVGGK;IEDGVPQHLVLVLGGK;LLTPITTLTSEQIQK;DVVFLIDGSQSAGPEFQYVR;SADVNVFAIGVEDADEGALK;MKPLDGSALYTGSALDF…	1;1;1;1;1;1;1;1;1;1;1;1;1;1;1;1;1;1;1;1;1;1;1;1;1;1;1;1;1;1;1;1	32	39	94451;122141;130199;215190;220251;224592;224595;225397;243253;254344;287528;293157;298094;321019;327197;327203;337083;350907;390329;398863;401401;401404;406376;406387;406402;418310;456991;466498;467022;467024;477981;499898;499899;523586;526358;526362;590551;593948;597027	Collagen alpha-3(VI) chain OS=Homo sapiens OX=9606 GN=COL6A3 PE=1 SV=5
1093	sp|Q7Z465|BNIPL_HUMAN	39898.1	KTDVGVREIAEAPELGAALR	1	1	1	605207	Bcl-2/adenovirus E1B 19 kDa-interacting protein 2-like protein OS=Homo sapiens OX=9606 GN=BNIPL PE=1 SV=1
1094	sp|P49327|FAS_HUMAN	275859	LLEASR;GYAVLGGER;HGLYLPTR;AQVADVVVSR;YHGNVMLLR;AAEQYTPK;LQVVDQPLPVR;VYQWDDPDPR;QEPLLIGSTK;VTAIHIDPATHR;MVVPGLDGAQIPR;VLQGDLVMNVYR;LGMLSPEGTCK;SLLVNPEGPTLMR;FDASFFGVHPK;VVEVLAGHGHLYSR;EDGLAQQQTQLNLR;WTSQDSLLGMEFSGR;RQQEQQVPILEK;GILADEDSSRPVWLK;DTSFEQHVLWHTGGK;RPTPQDSPIFLPVDDTSFR;LQLNGNLQLELAQVLAQERPK	1;1;1;1;1;1;1;1;1;1;1;1;1;1;1;1;1;1;1;1;1;1;1	23	24	75977;182316;200422;246139;274574;290723;345896;355760;365572;370783;376974;390624;394576;396032;409693;425353;425354;447137;472884;475976;526307;540610;582913;640752	Fatty acid synthase OS=Homo sapiens OX=9606 GN=FASN PE=1 SV=3
1095	sp|P68036|UB2L3_HUMAN	18003.3	ADLAEEYSK	1	1	1	341851	Ubiquitin-conjugating enzyme E2 L3 OS=Homo sapiens OX=9606 GN=UBE2L3 PE=1 SV=1
1096	sp|Q9BXN1|ASPN_HUMAN	43770.5	MSVQLGNFGM;MLDLQNNK;EIHLENNK;YWEMQPATFR;KIPSGLPELK;ISTVELEDFKR;GLTSLYGLILNNNK;SLYSAISLFNNPVK;GLPPTLLELHLDYNK;LYLSHNQLSEIPLNLPK	1;1;1;1;1;1;1;1;1;1	10	16	266397;321953;330722;370127;426454;434138;434139;482418;482424;491398;550393;535768;586859;586860;586861;586862	Asporin OS=Homo sapiens OX=9606 GN=ASPN PE=1 SV=2
1097	sp|O95447|LCA5L_HUMAN	76838.8	TDQSSPGVAK	1	1	1	327947	Lebercilin-like protein OS=Homo sapiens OX=9606 GN=LCA5L PE=1 SV=1
1098	sp|P40121|CAPG_HUMAN	38741.6	QAALQVAEGFISR	1	1	1	386336	Macrophage-capping protein OS=Homo sapiens OX=9606 GN=CAPG PE=1 SV=2
1099	sp|Q13884|SNTB1_HUMAN	58349.2	HLGWLAEK	1	1	1	311406	Beta-1-syntrophin OS=Homo sapiens OX=9606 GN=SNTB1 PE=1 SV=3
1100	sp|Q96S21|RB40C_HUMAN	31722.1	SFSMANGMNAVMMHGR	1	1	1	484356	Ras-related protein Rab-40C OS=Homo sapiens OX=9606 GN=RAB40C PE=1 SV=1
1101	sp|P36959|GMPR1_HUMAN	37832.9	HAGGVAEYR;TVEVPYK;STCTYVGAAK	1;1;1	3	4	201697;201701;257496;354339	GMP reductase 1 OS=Homo sapiens OX=9606 GN=GMPR PE=1 SV=1
1102	sp|Q13214|SEM3B_HUMAN	84191.7	AGVTAHTQVLAEER	1	1	1	409899	Semaphorin-3B OS=Homo sapiens OX=9606 GN=SEMA3B PE=2 SV=1
1103	sp|P13501|CCL5_HUMAN	10250.2	EYINSLEMS;QVCANPEK;EYFYTSGK	1;1;1	3	4	267245;307241;329879;329894	C-C motif chemokine 5 OS=Homo sapiens OX=9606 GN=CCL5 PE=1 SV=3
1104	sp|P08493|MGP_HUMAN	12498.4	NANTFISPQQR;SKPVHELNR;YAMVYGYNAAYNR	1;1;1	3	9	350014;350020;350026;362983;362985;362987;362989;362990;431038	Matrix Gla protein OS=Homo sapiens OX=9606 GN=MGP PE=1 SV=2
1105	sp|Q5SGD2|PPM1L_HUMAN	41237.1	LDEPHFGAK	1	1	1	337661	Protein phosphatase 1L OS=Homo sapiens OX=9606 GN=PPM1L PE=1 SV=1
1106	sp|Q9BRI3|ZNT2_HUMAN	35536.2	DVILVLMEGTPK	1	1	1	427645	Zinc transporter 2 OS=Homo sapiens OX=9606 GN=SLC30A2 PE=1 SV=1
1107	sp|P07148|FABPL_HUMAN	14238.4	TVVQLEGDNK;AIGLPEELIQK;YQLQSQENFEAFMK	1;1;1	3	4	371040;399351;545939;545941	Fatty acid-binding protein, liver OS=Homo sapiens OX=9606 GN=FABP1 PE=1 SV=1
1108	sp|Q9UHY7|ENOPH_HUMAN	29067.5	AEFFADVVPAVR	1	1	2	367560;367568	Enolase-phosphatase E1 OS=Homo sapiens OX=9606 GN=ENOPH1 PE=1 SV=1
1109	sp|Q5T4S7|UBR4_HUMAN	580529	APSYIEIFGR;KVQLTPGQTEVK	1;1	2	2	296999;492410	E3 ubiquitin-protein ligase UBR4 OS=Homo sapiens OX=9606 GN=UBR4 PE=1 SV=1
1110	sp|O75064|DEN4B_HUMAN	165721	HVGLNEVHK	1	1	1	345042	DENN domain-containing protein 4B OS=Homo sapiens OX=9606 GN=DENND4B PE=1 SV=4
1111	sp|P26196|DDX6_HUMAN	54763.4	LAETYLHR;TSDVTSTK;SGAYLIPLLER;VDHVQMIVLDEADK;SIEEQLGTEIKPIPSNIDK	1;1;1;1;1	5	5	224622;258695;332949;505999;636626	Probable ATP-dependent RNA helicase DDX6 OS=Homo sapiens OX=9606 GN=DDX6 PE=1 SV=2
1112	sp|Q15628|TRADD_HUMAN	34549.9	LDALLADEER	1	1	1	293719	Tumor necrosis factor receptor type 1-associated DEATH domain protein OS=Homo sapiens OX=9606 GN=TRADD PE=1 SV=2
1113	sp|P02647|APOA1_HUMAN	30740.9	AHVDALR;AELQEGAR;LSPLGEEMR;LAEYHAK;QKVEPLR;LHELQEK;AKPALEDLR;WQEEMELYR;THLAPYSDELR;LSPLGEEMRDR;ATEHLSTLSEK;QGLLPVLESFK;DLATVYVDVLK;VEPLRAELQEGAR;VQPYLDDFQK;ETEGLRQEMSK;THLAPYSDELRQR;QKLHELQEK;VSFLSALEEYTK;DYVSQFEGSALGK;KWQEEMELYR;QEMSKDLEEVK;VQPYLDDFQKK;LLDNWDSVTSTFSK;DLATVYVDVLKDSGR;AKVQPYLDDFQK;VKDLATVYVDVLK;HFWQQDEPPQSPWDR;QKVEPLRAELQEGAR;VSFLSALEEYTKK;DSGRDYVSQFEGSALGK;AHVDALRTHLAPYSDELR;LHEL…	1;1;1;1;1;1;1;1;1;1;1;1;1;1;1;1;1;1;1;1;1;1;1;1;1;1;1;1;1;1;1;1;1;1;1;1;1;1;1;1;1	41	2190	112558;112560;112566;112567;112568;112569;112570;112572;112573;112577;112582;112584;112585;112586;112588;112593;112595;112598;112599;112602;112603;112605;112606;112608;112610;112611;112613;112614;112615;112616;112618;112619;112620;112621;112622;112624;112625;112626;112627;112629;112630;112631;112632;112635;112638;112642;112643;112644;112646;112647;112648;112652;112654;112655;112656;112657;112659;…	Apolipoprotein A-I OS=Homo sapiens OX=9606 GN=APOA1 PE=1 SV=1
1114	sp|Q9UPU5|UBP24_HUMAN	297182	SVDQGGGGSPR	1	1	1	231934	Ubiquitin carboxyl-terminal hydrolase 24 OS=Homo sapiens OX=9606 GN=USP24 PE=1 SV=3
1115	sp|Q8WUW1|BRK1_HUMAN	8778.47	RIEYIEAR;EIHQDWANR;IADFLNSFDMSCR	1;1;1	3	4	248902;303998;304019;436813	Protein BRICK1 OS=Homo sapiens OX=9606 GN=BRK1 PE=1 SV=1
1116	sp|P34932|HSP74_HUMAN	95108.6	NTVQGFK;LFEELGK;VLATAFDTTLGGR;NAVEEYVYEMR;EFSITDVVPYPISLR;NFTTEQVTAMLLSK;SNLAYDIVQLPTGLTGIK	1;1;1;1;1;1;1	7	8	235464;257495;367870;389595;479119;498921;498923;572890	Heat shock 70 kDa protein 4 OS=Homo sapiens OX=9606 GN=HSPA4 PE=1 SV=4
1117	sp|P17252|KPCA_HUMAN	77822.5	LGPAGNK;NVHEVK;LGCGPEGER;LSVEIWDWDR;STLNPQWNESFTFK	1;0;0;1;1	3	3	163458;199643;199650;210017;210021;366813;529576	Protein kinase C alpha type OS=Homo sapiens OX=9606 GN=PRKCA PE=1 SV=4
1118	sp|P05771|KPCB_HUMAN	77941.5	DVLIVLVR;NVHEVK;LGCGPEGER;ASVDGWFK;KGTDELYAVK;NDFMGSLSFGISELQK	1;0;0;1;1;1	4	4	184790;199643;199650;210017;210021;291452;438658;548445	Protein kinase C beta type OS=Homo sapiens OX=9606 GN=PRKCB PE=1 SV=4
1119	sp|P40306|PSB10_HUMAN	29185.2	IHFIAPK;MELHALSTGR;ATNDSVVADK;LPFTALGSGQDAALAVLEDR	1;1;1;1	4	6	252050;252051;280605;339773;557079;557080	Proteasome subunit beta type-10 OS=Homo sapiens OX=9606 GN=PSMB10 PE=1 SV=1
1120	sp|P48426|PI42A_HUMAN	46405.6	SAPLPNDSQAR;DVEFLAQLK;FGIDDQDFQNSLTR;LMDYSLLVGIHDVER;TITSEDVAEMHNILK;HGAGAEISTVNPEQYSK	1;1;1;1;1;1	6	10	298468;298472;356447;458580;485289;485290;545492;529999;530002;551492	Phosphatidylinositol 5-phosphate 4-kinase type-2 alpha OS=Homo sapiens OX=9606 GN=PIP4K2A PE=1 SV=2
1121	sp|P23381|SYWC_HUMAN	53455.7	ALIEVLQPLIAEHQAR	1	1	1	496320	Tryptophan--tRNA ligase, cytoplasmic OS=Homo sapiens OX=9606 GN=WARS PE=1 SV=2
1122	sp|O14960|LECT2_HUMAN	16703.5	HGCGQYSAQR;LGTLLPLQK;MFYIKPIK	1;1;1	3	6	302027;302029;302030;325128;325129;414479	Leukocyte cell-derived chemotaxin-2 OS=Homo sapiens OX=9606 GN=LECT2 PE=1 SV=2
1123	sp|Q9H0B8|CRLD2_HUMAN	57347.6	VPFFVK	1	1	1	205616	Cysteine-rich secretory protein LCCL domain-containing 2 OS=Homo sapiens OX=9606 GN=CRISPLD2 PE=2 SV=1
1124	sp|P04632|CPNS1_HUMAN	28450.8	TDGFGIDTCR;YLWNNIK;SMVAVMDSDTTGK;THYSNIEANESEEVR	1;1;1;1	4	7	292358;309851;435391;435397;435398;549547;549549	Calpain small subunit 1 OS=Homo sapiens OX=9606 GN=CAPNS1 PE=1 SV=1
1125	sp|P05556|ITB1_HUMAN	91646.2	GEVFNELVGK;DNTNEIYSGK;WDTGENPIYK;LKPEDITQIQPQQLVLR	1;1;1;1	4	4	367618;381336;402166;593869	Integrin beta-1 OS=Homo sapiens OX=9606 GN=ITGB1 PE=1 SV=2
1126	sp|P51452|DUS3_HUMAN	20675.4	SALSIVR;DSGITYLGIK;LGITHVLNAAEGR;AADFIDQALAQK	1;1;1;1	4	4	98424;358102;376498;420039	Dual specificity protein phosphatase 3 OS=Homo sapiens OX=9606 GN=DUSP3 PE=1 SV=1
1127	sp|Q96RW7|HMCN1_HUMAN	623247	LVAYTQDGVMHPR	1	1	1	411273	Hemicentin-1 OS=Homo sapiens OX=9606 GN=HMCN1 PE=1 SV=2
1128	sp|P12109|CO6A1_HUMAN	109584	FLTAGR;IALVITDGR;GTYTDCAIK;LSIIATDHTYR;LKPYGALVDK;VFSVAITPDHLEPR;LLLFSDGNSQGATPAAIEK	1;1;1;1;1;1;1	7	7	67573;200949;343038;355425;433189;438280;578106	Collagen alpha-1(VI) chain OS=Homo sapiens OX=9606 GN=COL6A1 PE=1 SV=3
1129	sp|Q9H4A4|AMPB_HUMAN	73215.7	TYQLVYFLDK	1	1	1	419739	Aminopeptidase B OS=Homo sapiens OX=9606 GN=RNPEP PE=1 SV=2
1130	sp|Q04637|IF4G1_HUMAN	176106	LLTTIGK;RGDQGPK;HGVESTLER;AASLTEDRDR;IHNAENIQPGEQK;AIIEEYLHLNDMK	1;1;1;1;1;1	6	7	210404;216658;237999;289381;289383;471340;500355	Eukaryotic translation initiation factor 4 gamma 1 OS=Homo sapiens OX=9606 GN=EIF4G1 PE=1 SV=4
1131	sp|P13611|CSPG2_HUMAN	374567	DGFIQR;MFEHDFR;AQCGGGLLGVR;LATVGELQAAWR;YTLNFEAAQK;VGHDYQWIGLNDK;KGTVACGQPPVVENAK;VSVPTHPEAVGDASLTVVK	1;1;1;1;1;1;1;1	8	9	94700;213831;268040;365475;365476;392567;489071;569647;573395	Versican core protein OS=Homo sapiens OX=9606 GN=VCAN PE=1 SV=3
1132	sp|P15291|B4GT1_HUMAN	44273.5	VAIIIPFR;LLNVGFQEALK;QQLDYGIYVINQAGDTIFNR	1;1;1	3	3	185801;404758;606134	Beta-1,4-galactosyltransferase 1 OS=Homo sapiens OX=9606 GN=B4GALT1 PE=1 SV=5
1133	sp|P04114|APOB_HUMAN	516633	EVTQR;AEFTGR;GTFAHR;LVTELR;GVISIPR;AAIQALR;LLLMGAR;AQIPILR;IGVELTGR;SHDELPR;GAVDHK;NTASLK;EIFNMAR;VHELIER;FSLDGK;VEDIPLAR;AHLNIK;LEDTPK;ANLFNK;SQAIATK;LAIPEGK;LDVTTSIGR;QIDDIDVR;QAEAVLK;ALVDTLK;SLHMYANR;INPLALK;SVGFHLPSR;NLLVALK;QHLFVK;NFATSNK;FFGEGTK;FIIPGLK;VSSFYAK;FIIPSPK;DNVFDGLVR;LAPGELTIIL;GTYGLSCQR;TPALHFK;LSLPDFK;NYQLYK;LGNNPVSK;VQGVEFSHR;FLDSNIK;TSQCTLK;EAQEVFK;GSTSHHLVSR;QHIEAIDVR;LHVAG…	1;1;1;1;1;1;1;1;1;1;1;1;1;1;1;1;1;1;1;1;1;1;1;1;1;1;1;1;1;1;1;1;1;1;1;1;1;1;1;1;1;1;1;1;1;1;1;1;1;1;1;1;1;1;1;1;1;1;1;1;1;1;1;1;1;1;1;1;1;1;1;1;1;1;1;1;1;1;1;1;1;1;1;1;1;1;1;1;1;1;1;1;1;1;1;1;1;1;1;1;1;1;1;1;1;1;1;1;1;1;1;1;1;1;1;1;1;1;1;1;1;1;1;1;1;1;1;1;1;1;1;1;1;1;1;1;1;1;1;1;1;1;1;1;1;1;1;1;1;1;1;1;1;1;1;1;1;1;1;1;1;1;1;1;1;1;1;1;1;1;1;1;1;1;1;1;1;1;1;1;1;1;1;1;1;1;1;1;1;1;1;1;1;1;1;1;1;1;1;1…	267	1805	54277;54361;54407;73235;73239;73240;73241;73248;75828;92092;96880;96883;96886;96889;97179;109438;109439;109440;109445;109446;109448;109451;109454;109455;109456;109457;109458;109459;109469;124080;124084;124094;140939;140944;140953;140968;140970;146872;146877;146878;146880;148173;151818;161253;161259;161261;161270;169028;169032;169033;168517;168528;168530;168546;168574;177549;183785;183794;183798;1…	Apolipoprotein B-100 OS=Homo sapiens OX=9606 GN=APOB PE=1 SV=2
1134	sp|Q9H173|SIL1_HUMAN	52319.1	LGGLQVLR;LNLQTGER	1;1	2	2	148326;186548	Nucleotide exchange factor SIL1 OS=Homo sapiens OX=9606 GN=SIL1 PE=1 SV=1
1135	sp|P30046|DOPD_HUMAN	12799.7	ELALGQDR;PFLELDTNLPANR;LCAAAASILGKPADR	1;1;1	3	3	171758;414813;480769	D-dopachrome decarboxylase OS=Homo sapiens OX=9606 GN=DDT PE=1 SV=3
1136	sp|A0A0B4J1Y8|LV949_HUMAN	13111.6	FSVLGSGLNR;VGTGGIVGSK	1;1	2	4	248916;248924;248926;275421	Immunoglobulin lambda variable 9-49 OS=Homo sapiens OX=9606 GN=IGLV9-49 PE=1 SV=1
1137	sp|Q92626|PXDN_HUMAN	167775	AFFSPFR;ILGEVGMR;LFLHNNR;NVAGEVK;NEIQSIDR;GGSQLSVDRR;DPYTVEQAR;SPNDLLALFR;NNNELSMK;DGVQVTESGK;IVNEGGIDPLLR;GNPPPVIAWTK;FGHTLVNPLLYR;VPSQLLNTELTER;NLNTLLLNNNQIK;AEGNPKPEIIWLR;LNPHWDGDTIYYETR;ITHLVPGTFNHLESMK;FHISPEGFLTINDVGPADAGR;EQINQLTSYIDASNVYGSTEHEAR	1;1;1;1;1;1;1;1;1;1;1;1;1;1;1;1;1;1;1;1	20	24	156491;156493;158150;178085;194672;210086;261602;263736;294228;309207;339759;358088;391270;396693;414824;480206;480213;483155;517061;568911;558980;558981;587913;652587	Peroxidasin homolog OS=Homo sapiens OX=9606 GN=PXDN PE=1 SV=2
1138	sp|P48643|TCPE_HUMAN	60071	AVANTMR;SHIMAAK;IADGYEQAAR;LMGLEALK;DVDFELIK;DTEPLIQTAK;LDVTSVEDYK;EMNPALGIDCLHK;EKFEEMIQQIK;IAILTCPFEPPKPK	1;1;1;1;1;1;1;1;1;1	10	13	105747;105749;216671;270645;275423;323339;374881;388236;388248;476386;517423;561722;561723	T-complex protein 1 subunit epsilon OS=Homo sapiens OX=9606 GN=CCT5 PE=1 SV=1
1139	sp|P11150|LIPC_HUMAN	56545	AGETQQR;HSGLVLK;WLEESVQLSR;EHMGLSVGIK;ITGLDAAGPLFEGSAPSNR;HIAQHGFNAITQTIK;LSPDDANFVDAIHTFTR	1;1;1;1;1;1;1	7	12	115634;214613;339037;339040;359489;515159;515161;515162;515163;515166;524677;527228	Hepatic triacylglycerol lipase OS=Homo sapiens OX=9606 GN=LIPC PE=1 SV=3
1140	sp|Q13185|CBX3_HUMAN	20951.4	VEYFLK;IIGATDSSGELMFLMK;WKDSDEADLVLAK	1;1;1	3	4	238102;533061;533070;534449	Chromobox protein homolog 3 OS=Homo sapiens OX=9606 GN=CBX3 PE=1 SV=4
1141	sp|Q4KWH8|PLCH1_HUMAN	191196	ILIDSIYK	1	1	3	317208;317221;394948	1-phosphatidylinositol 4,5-bisphosphate phosphodiesterase eta-1 OS=Homo sapiens OX=9606 GN=PLCH1 PE=1 SV=1
1142	sp|Q92994|TF3B_HUMAN	74745.2	QLEQVLSK	1	1	1	306920	Transcription factor IIIB 90 kDa subunit OS=Homo sapiens OX=9606 GN=BRF1 PE=1 SV=1
1143	sp|O43633|CHM2A_HUMAN	25069.8	AMGTMNR;QGQMDAVR;SNNSMAQAMK	1;1;1	3	3	112127;173369;363583	Charged multivesicular body protein 2a OS=Homo sapiens OX=9606 GN=CHMP2A PE=1 SV=1
1144	sp|O76074|PDE5A_HUMAN	101329	QQQQPQQQK;GIVGHVAALGEPLNIK	1;1	2	2	381530;500164	cGMP-specific 3',5'-cyclic phosphodiesterase OS=Homo sapiens OX=9606 GN=PDE5A PE=1 SV=2
1145	sp|P22692|IBP4_HUMAN	29094.9	LAASQSR;LPGGLEPK;QCHPALDGQR;THEDLYIIPIPNCDR;EDARPVPQGSCQSELHR	1;1;1;1;1	5	10	92904;244485;244493;244501;310592;310596;510449;564551;539163;539165	Insulin-like growth factor-binding protein 4 OS=Homo sapiens OX=9606 GN=IGFBP4 PE=1 SV=2
1146	sp|Q8TBZ2|MYBPP_HUMAN	108580	AKGPEQPTPTIQEEPEPVSNVLQGDDILALAIK	1	1	1	719317	MYCBP-associated protein OS=Homo sapiens OX=9606 GN=MYCBPAP PE=1 SV=2
1147	sp|Q12905|ILF2_HUMAN	43245.3	VKPAPDETSFSEALLK	1	1	1	583270	Interleukin enhancer-binding factor 2 OS=Homo sapiens OX=9606 GN=ILF2 PE=1 SV=2
1148	sp|Q9BZF1|OSBL8_HUMAN	101741	VVLPTFILEPR	1	1	1	353484	Oxysterol-binding protein-related protein 8 OS=Homo sapiens OX=9606 GN=OSBPL8 PE=1 SV=3
1149	sp|P67775|PP2AA_HUMAN	36123.6	GGWGISPR;YSFLQFDPAPR;QITQVYGFYDECLR;LQEVPHEGPMCDLLWSDPDDR	1;1;1;1	4	5	132686;373655;494083;630032;630033	Serine/threonine-protein phosphatase 2A catalytic subunit alpha isoform OS=Homo sapiens OX=9606 GN=PPP2CA PE=1 SV=1
1150	sp|P09417|DHPR_HUMAN	25983.1	EGGLLTLAGAK	1	1	1	343836	Dihydropteridine reductase OS=Homo sapiens OX=9606 GN=QDPR PE=1 SV=2
1151	sp|O15371|EIF3D_HUMAN	64541.7	LGDDIDLIVR;IFHTVTTTDDPVIR	1;1	2	3	287181;287186;447404	Eukaryotic translation initiation factor 3 subunit D OS=Homo sapiens OX=9606 GN=EIF3D PE=1 SV=1
1152	sp|Q5VWM4|PRAM8_HUMAN	54912.9	ELFPTLFMEAFSRRR	1	1	1	526486	PRAME family member 8 OS=Homo sapiens OX=9606 GN=PRAMEF8 PE=2 SV=2
1153	sp|A0A1B0GUW6|SPEM3_HUMAN	130261	SPGLVQTSGLPK	1	1	1	392383	Uncharacterized protein SPEM3 OS=Homo sapiens OX=9606 GN=SPEM3 PE=3 SV=1
1154	sp|O60496|DOK2_HUMAN	45731.9	LYLLAAPAAER;GQEGEYAVPFDAVAR	1;1	2	2	313603;445672	Docking protein 2 OS=Homo sapiens OX=9606 GN=DOK2 PE=1 SV=2
1155	sp|Q96HR9|REEP6_HUMAN	23556.4	VEHFLEQR	1	1	2	253157;253181	Receptor expression-enhancing protein 6 OS=Homo sapiens OX=9606 GN=REEP6 PE=1 SV=2
1156	sp|A8K855|EFCB7_HUMAN	73000.4	FPLTEEEIFYMNCRAAYLTVFK;SMVYLTIKPLNLSQVEGKPSPWLSVDTALYILK	1;1	2	2	702965;735927	EF-hand calcium-binding domain-containing protein 7 OS=Homo sapiens OX=9606 GN=EFCAB7 PE=1 SV=1
1157	sp|Q9BUD6|SPON2_HUMAN	36318.9	ALPPIAR;HSLVSFVVR;YSITFTGK;AFIPPAPVLPSR	1;1;1;1	4	4	95672;246171;294247;346356	Spondin-2 OS=Homo sapiens OX=9606 GN=SPON2 PE=1 SV=3
1158	sp|Q9H4G4|GAPR1_HUMAN	17303.6	EAQQYSEALASTR	1	1	1	402582	Golgi-associated plant pathogenesis-related protein 1 OS=Homo sapiens OX=9606 GN=GLIPR2 PE=1 SV=3
1159	sp|Q86X29|LSR_HUMAN	72516.3	GWDQEPAR;IQASQQDDSMR;SSSAGGQGSYVPLLR;QGNAVTLGDYYQGR;AMSEVTSLHEDDWR;GPALTPIRDEEWGGHSPR	1;1;1;1;1;1	6	7	201111;351029;351031;409172;426764;463838;541719	Lipolysis-stimulated lipoprotein receptor OS=Homo sapiens OX=9606 GN=LSR PE=1 SV=4
1160	sp|P29400|CO4A5_HUMAN	162065	GPPGPPGGEK	1	1	1	284064	Collagen alpha-5(IV) chain OS=Homo sapiens OX=9606 GN=COL4A5 PE=1 SV=2
1161	sp|Q9BXK5|B2L13_HUMAN	52786.6	KPVPPSEGK	1	1	1	388102	Bcl-2-like protein 13 OS=Homo sapiens OX=9606 GN=BCL2L13 PE=1 SV=1
1162	sp|Q96HC4|PDLI5_HUMAN	65083.9	GPFLVALGK;ILAQITGTEHLK;ASAAPKPEPVPVQK	1;1;1	3	3	288065;430390;516374	PDZ and LIM domain protein 5 OS=Homo sapiens OX=9606 GN=PDLIM5 PE=1 SV=5
1163	sp|O43464|HTRA2_HUMAN	48849.9	EPSFPDVQHGVLIHK	1	1	1	530802	Serine protease HTRA2, mitochondrial OS=Homo sapiens OX=9606 GN=HTRA2 PE=1 SV=2
1164	sp|Q76LX8|ATS13_HUMAN	158162	DTHSLR;TFGCDGR;YVVAGK;DPSLGAQFR;QLLSLLSAGR;QAWVWAAVR;RGDSFLDGTR;LFINVAPHAR;FDLELPDGNR;AIGESFIMK;QHLEPTGTIDMR;YGSQLAPETFYR;SLVELTPIAAVHGR;TQLEFMSQQCAR;EDGTLSLCVSGSCR;YVLTNLNIGAELLR;KLLDMTFSSK;IWGPLQEDADIQVYR;LLVPLLDGTECGVEK;VPVQEELCGLASKPGSR;ACVGADLQAEMCNTQACEK;SSPGGASFYHWGAAVPHSQGDALCR;GQYWTLQSWVPEMQDPQSWK;AAGGILHLELLVAVGPDVFQAHQEDTER;DTCLGPQAQAPVPADFCQHLPKPVTVR	1;1;1;1;1;1;1;1;1;1;1;1;1;1;1;1;1;1;1;1;1;1;1;1;1	25	40	91219;124429;153571;153572;218820;253347;267726;267729;284713;284716;284726;291131;291145;291147;307702;330366;330376;388195;388200;388201;397182;405211;405215;414536;426484;440731;500397;450895;496830;496843;496847;554791;514924;559411;614026;641681;652429;652433;672949;690506	A disintegrin and metalloproteinase with thrombospondin motifs 13 OS=Homo sapiens OX=9606 GN=ADAMTS13 PE=1 SV=1
1165	sp|P06702|S10A9_HUMAN	13272.5	LTWASHEK;VIEHIMEDLDTNADK;NIETIINTFHQYSVK;MHEGDEGPGHHHKPGLGEGTP	1;1;1;1	4	8	320041;320052;540865;540870;555641;555645;616791;616797	Protein S100-A9 OS=Homo sapiens OX=9606 GN=S100A9 PE=1 SV=1
1166	sp|Q12768|WASC5_HUMAN	135095	THQEVTSSR	1	1	1	246477	WASH complex subunit 5 OS=Homo sapiens OX=9606 GN=WASHC5 PE=1 SV=1
1167	sp|P17900|SAP3_HUMAN	21262.9	TYGLPCHCPFK;SEFVVPDLELPSWLTTGNYR	1;1	2	2	445682;634747	Ganglioside GM2 activator OS=Homo sapiens OX=9606 GN=GM2A PE=1 SV=4
1168	sp|P51991|ROA3_HUMAN	39780.7	GFAFVTFDDHDTVDK	1	1	1	533194	Heterogeneous nuclear ribonucleoprotein A3 OS=Homo sapiens OX=9606 GN=HNRNPA3 PE=1 SV=2
1169	sp|O60299|LZTS3_HUMAN	72242.3	EQEVAALR	1	1	1	179117	Leucine zipper putative tumor suppressor 3 OS=Homo sapiens OX=9606 GN=LZTS3 PE=2 SV=1
1170	sp|P00748|FA12_HUMAN	70010.7	ASCYDGR;TEQAAVAR;NEIWYR;VVGGLVALR;EQPPSLTR;GPDAHCQR;HSPCQK;CLEVEGHR;TNPCLHGGR;REQPPSLTR;NWGLGGHAFCR;WGYCLEPK;NHSCEPCQTLAVR;FFHKNEIWYR;LTLQGIISWGSGCGDR;NPDNDIRPWCFVLNR;TTLSGAPCQPWASEATYR;LHEAFSPVSYQHDLALLR;GRPGPQPWCATTPNFDQDQR;AEEHTVVLTVTGEPCHFPFQYHR;YKAEEHTVVLTVTGEPCHFPFQYHR	1;1;1;1;1;1;1;1;1;1;1;1;1;1;1;1;1;1;1;1;1	21	84	132125;132134;132139;141555;141558;141566;141571;141577;141586;141597;141599;161252;162792;162796;185022;185038;185046;191660;191681;191682;191684;191686;191688;191689;191696;191703;191706;191709;215985;215991;215993;215995;215996;215998;216004;216005;216006;216019;216020;216030;222926;229488;229496;229497;229499;266569;349512;349513;349517;349518;349519;349524;352410;435625;462071;474443;526437;…	Coagulation factor XII OS=Homo sapiens OX=9606 GN=F12 PE=1 SV=3
1171	sp|Q05BV3|EMAL5_HUMAN	222348	NDTMMCAVYGWTEEMAFSGTSTGDVCIWRDIFLVK	1	1	1	732676	Echinoderm microtubule-associated protein-like 5 OS=Homo sapiens OX=9606 GN=EML5 PE=2 SV=3
1172	sp|Q07866|KLC1_HUMAN	65764.1	SEQSVAQLEEEKK	1	1	1	538424	Kinesin light chain 1 OS=Homo sapiens OX=9606 GN=KLC1 PE=1 SV=2
1173	sp|Q9UBQ7|GRHPR_HUMAN	36026.9	ETAVFINISR;NTMSLLAANNLLAGLR;GDVVNQDDLYQALASGK;GVAGAHGLLCLLSDHVDKR;IAAAGLDVTSPEPLPTNHPLLTLK	1;1;1;1;1	5	8	295974;462825;462826;462833;552568;593740;593741;649855	Glyoxylate reductase/hydroxypyruvate reductase OS=Homo sapiens OX=9606 GN=GRHPR PE=1 SV=1
1174	sp|P29728|OAS2_HUMAN	83329.9	EEELEVSFEPPK	1	1	1	460276	2'-5'-oligoadenylate synthase 2 OS=Homo sapiens OX=9606 GN=OAS2 PE=1 SV=3
1175	sp|Q99447|PCY2_HUMAN	44246.1	GAAGGAEQPGPGGR	1	1	2	310624;310630	Ethanolamine-phosphate cytidylyltransferase OS=Homo sapiens OX=9606 GN=PCYT2 PE=1 SV=1
1176	sp|P48552|NRIP1_HUMAN	127644	VMSEPLSCAARLQAVASMVEK	1	1	1	633223	Nuclear receptor-interacting protein 1 OS=Homo sapiens OX=9606 GN=NRIP1 PE=1 SV=2
1177	sp|Q16799|RTN1_HUMAN	83833.1	ILADPLDQMK	1	1	1	382291	Reticulon-1 OS=Homo sapiens OX=9606 GN=RTN1 PE=1 SV=1
1178	sp|P55212|CASP6_HUMAN	33840.7	SSASGLR	1	1	1	71990	Caspase-6 OS=Homo sapiens OX=9606 GN=CASP6 PE=1 SV=2
1179	sp|Q13976|KGP1_HUMAN	76925.2	GTVNVTR;LSDFNIIDTLGVGGFGR;SVPTFQSLPEEILSK	1;1;1	3	3	98749;491179;523806	cGMP-dependent protein kinase 1 OS=Homo sapiens OX=9606 GN=PRKG1 PE=1 SV=3
1180	sp|P24593|IBP5_HUMAN	31558.4	IISAPEMR;AVYLPNCDR;FVGGAENTAHPR;GICWCVDK;HMEASLQELK;QDEEKPLHALLHGR;ALSMCPPSPLGCELVK	1;1;1;1;1;1;1	7	15	179639;179645;277295;372334;342165;342168;342169;346938;392896;392902;514922;514925;514928;514930;545277	Insulin-like growth factor-binding protein 5 OS=Homo sapiens OX=9606 GN=IGFBP5 PE=1 SV=1
1181	sp|Q13098|CSN1_HUMAN	56053.4	DSQTQAILTK;TFNVDMYEEIHR	1;1	2	2	371565;430469	COP9 signalosome complex subunit 1 OS=Homo sapiens OX=9606 GN=GPS1 PE=1 SV=4
1182	sp|P15428|PGDH_HUMAN	29168.9	AFAEALLLK	1	1	1	322112	15-hydroxyprostaglandin dehydrogenase [NAD(+)] OS=Homo sapiens OX=9606 GN=HPGD PE=1 SV=1
1183	sp|P22004|BMP6_HUMAN	57855.7	STQSQDVAR	1	1	1	219217	Bone morphogenetic protein 6 OS=Homo sapiens OX=9606 GN=BMP6 PE=1 SV=1
1184	sp|Q16658|FSCN1_HUMAN	55105.3	LVARPEPATGYTLEFR	1	1	1	500768	Fascin OS=Homo sapiens OX=9606 GN=FSCN1 PE=1 SV=3
1185	sp|P02751|FINC_HUMAN	266034	YVHGVR;ITCTSR;IGDTWR;LTVGLTR;SEPLIGR;ATITGYR;AQITGYR;SDTVPSPR;VFAVSHGR;YTGNTYR;VTTTPK;NGPGPTK;ISCTIANR;DAPIVNK;GNQESPK;EDRVPHSR;MSESGFK;IGDTWSK;ITGYIIK;STTPDITGYR;QHDMGHMMR;FTNIGPDTMR;TTPPTTATPIR;TFYSCTTEGR;YEKPGSPPR;VGDTYERPK;CHEGGQSYK;YEVSVYALK;QYNVGPSVSK;LGVRPSQGGEAPR;WLPSSSPVTGYR;IYLYTLNDNAR;IAWESPQGQVSR;HYQINQQWER;VPGTSTSATLTGLTR;GEWTCIAYSQLR;NNQKSEPLIGR;TYHVGEQWQK;WCHDNGVNYK;DLQFVEVTDVK;VTD…	1;1;1;1;1;1;1;1;1;1;1;1;1;1;1;1;1;1;1;1;1;1;1;1;1;1;1;1;1;1;1;1;1;1;1;1;1;1;1;1;1;1;1;1;1;1;1;1;1;1;1;1;1;1;1;1;1;1;1;1;1;1;1;1;1;1;1;1;1;1;1;1;1;1;1;1;1;1;1;1;1;1;1;1;1;1;1;1;1;1;1;1;1;1;1;1;1;1;1;1;1;1;1;1;1;1;1;1;1	109	980	91992;95479;95493;95497;99160;104013;104043;104045;104046;104048;104053;104056;108714;108715;108718;112534;112542;123394;149429;149442;149443;149444;149445;149446;149448;149450;149452;149453;156980;156981;156982;156984;156987;156989;156990;156991;156992;156993;156995;156996;156997;156998;156999;157002;157003;157004;157005;157006;157007;157008;157009;157010;157012;157014;157015;157016;157018;15702…	Fibronectin OS=Homo sapiens OX=9606 GN=FN1 PE=1 SV=4
1186	sp|O14787|TNPO2_HUMAN	102844	QSSFALLGDLTK	1	1	2	417230;417243	Transportin-2 OS=Homo sapiens OX=9606 GN=TNPO2 PE=1 SV=3
1187	sp|Q9BYH8|IKBZ_HUMAN	78849	SLVDTIK	1	1	1	226082	NF-kappa-B inhibitor zeta OS=Homo sapiens OX=9606 GN=NFKBIZ PE=1 SV=1
1188	sp|Q9UQP3|TENN_HUMAN	145750	KADTNAPTDIDSPK;NTEDSLLVSWEPSSQVDHYLLSYYPLGK	1;1	2	2	530314;704083	Tenascin-N OS=Homo sapiens OX=9606 GN=TNN PE=1 SV=2
1189	sp|Q86XS8|GOLI_HUMAN	47098.4	DILSYLEK	1	1	1	324303	E3 ubiquitin-protein ligase RNF130 OS=Homo sapiens OX=9606 GN=RNF130 PE=1 SV=1
1190	sp|P50990|TCPQ_HUMAN	60134.7	YNIMLVR;LATNAAVTVLR;DIDEVSSLLR;MVINHLEK;AVDDGVNTFK;LFVTNDAATILR;QYGNEVFLAK;VADMALHYANK;GEENLMDAQVK;LVPGGGATEIELAK;AIADTGANVVVTGGK;NVGLDIEAEVPAVK	1;1;1;1;1;1;1;1;1;1;1;1	12	16	175506;287253;294613;325518;325521;357562;371561;388276;404880;405136;439332;439334;444048;444050;465596;465653	T-complex protein 1 subunit theta OS=Homo sapiens OX=9606 GN=CCT8 PE=1 SV=4
1191	sp|P07741|APT_HUMAN	19748.5	IDYIAGLDSR;SFPDFPTPGVVFR	1;1	2	2	284315;405923	Adenine phosphoribosyltransferase OS=Homo sapiens OX=9606 GN=APRT PE=1 SV=2
1192	sp|P00338|LDHA_HUMAN	36932.5	DYNVTANSK;VIGSGCNLDSAR;SADTLWGIQK	1;0;1	2	2	336566;339697;375670	L-lactate dehydrogenase A chain OS=Homo sapiens OX=9606 GN=LDHA PE=1 SV=2
1193	sp|P07195|LDHB_HUMAN	36882.2	IVVVTAGVR;YLMAEK;FIIPQIVK;GLTSVINQK;IHPVSTMVK;VIGSGCNLDSAR;MVVESAYEVIK	1;1;1;1;1;0;1	6	6	178200;215021;313204;314843;336767;339697;414125	L-lactate dehydrogenase B chain OS=Homo sapiens OX=9606 GN=LDHB PE=1 SV=2
1194	sp|Q8IZA0|K319L_HUMAN	116651	AALRPAVSSSDQQSLIR	1	1	1	495867	Dyslexia-associated protein KIAA0319-like protein OS=Homo sapiens OX=9606 GN=KIAA0319L PE=1 SV=2
1195	sp|P13686|PPA5_HUMAN	36728.8	FVAVGDWGGVPNAPFHTAR	1	1	1	547559	Tartrate-resistant acid phosphatase type 5 OS=Homo sapiens OX=9606 GN=ACP5 PE=1 SV=3
1196	sp|Q8N3T1|GLT15_HUMAN	74025.3	VVSPVIDVIDWK	1	1	1	443244	Polypeptide N-acetylgalactosaminyltransferase 15 OS=Homo sapiens OX=9606 GN=GALNT15 PE=2 SV=2
1197	sp|Q14112|NID2_HUMAN	153934	IESALLDGSER;EDTSPAVLGLAAR;LANPLHFYEAR;GNLYWTDWNR;HSGQFTDEYLPEQR;FTPTHAFLATWEQVGAYEEVK;FTPTHAFLATWEQVGAYEEVKR;GEADDLKSEGPYFSLTSTEQSVK	1;1;1;0;1;1;1;1	7	9	315110;359415;370710;370713;370719;430509;471235;645490;659418;670022	Nidogen-2 OS=Homo sapiens OX=9606 GN=NID2 PE=1 SV=3
1198	sp|P14543|NID1_HUMAN	139124	AAECVHR;GIVTDSVR;LPLEGNTMR;AFLHVPAK;QCVAEGSPQR;EDLSPSITQR;YALSNSIGPVR;AECLNPSQPSR;IETSYMDGTNR;ETDAFQPHK;VLFETDLVNPR;NLYFTDWK;ASLHGGEPTTIIR;NIFWTDSNLDR;RVLFETDLVNPR;GNLYWTDWNR;VIIGLAFDCVDK;MNSVVALDLAISK;RGGADTYSVPSVLSPR;QDLGSPEGIAVDHLGR;MVYWTDITEPSIGR;LGLEDVGTTPFSYK;QAEVTFVGHPGNLVIK;ALEGLQYPFAVTSYGK;FSGIDEHGHLTIDTELEGR;NIFWTDSNLDRIEVAK;KALEGLQYPFAVTSYGK;KENNQVPAVVAFSQGSVGFLWK;GFPEISFQPSSAVVVTWESVA…	1;1;1;1;1;1;1;1;1;1;1;1;1;1;1;0;1;1;1;1;1;1;1;1;1;1;1;1;1;1;1;1	31	60	139803;142311;142316;239543;239567;279607;279610;288193;288195;294125;308381;343486;343487;354227;360376;360379;360381;360384;360842;360844;360852;360855;360938;365816;365831;365835;376691;376712;376714;384208;404038;404050;430509;437670;440939;460290;460742;460743;460748;461813;521760;521764;484264;532276;541291;541299;585913;585916;571818;571820;575988;606439;606443;663831;676195;678284;678288;…	Nidogen-1 OS=Homo sapiens OX=9606 GN=NID1 PE=1 SV=3
1199	sp|Q9BX59|TPSNR_HUMAN	50703.6	GALASSEDR	1	1	1	173863	Tapasin-related protein OS=Homo sapiens OX=9606 GN=TAPBPL PE=1 SV=2
1200	sp|P50552|VASP_HUMAN	39958.1	NSTTLPR;VPAQSESVR;QVWGLNFGSK;QEEASGGPTAPK;SGGGGLMEEMNAMLAR;KVSKQEEASGGPTAPK	1;1;1;1;1;1	6	8	115288;209240;380167;389143;389144;389147;449576;601723	Vasodilator-stimulated phosphoprotein OS=Homo sapiens OX=9606 GN=VASP PE=1 SV=3
1201	sp|P30085|KCY_HUMAN	22418.4	FLIDGFPR	1	1	1	204860	UMP-CMP kinase OS=Homo sapiens OX=9606 GN=CMPK1 PE=1 SV=3
1202	sp|P00387|NB5R3_HUMAN	34422.8	LWYTLDR;DILLRPELEELR	1;1	2	2	205914;413768	NADH-cytochrome b5 reductase 3 OS=Homo sapiens OX=9606 GN=CYB5R3 PE=1 SV=3
1203	sp|Q9NS15|LTBP3_HUMAN	146433	VHHPPEASVQVHR	1	1	1	412990	Latent-transforming growth factor beta-binding protein 3 OS=Homo sapiens OX=9606 GN=LTBP3 PE=1 SV=4
1204	sp|O00299|CLIC1_HUMAN	27229.9	GFTIPEAFR;LHIVQVVCK;GVTFNVTTVDTK;NSNPALNDNLEK;LAALNPESNTAGLDIFAK;FLDGNELTLADCNLLPK;KFLDGNELTLADCNLLPK;LCPGGQLPFLLYGTEVHTDTNK;VLDNYLTSPLPEEVDETSAEDEGVSQR	1;1;1;1;1;1;1;1;1	9	16	243600;368952;368957;417632;431612;562543;562544;562547;562553;578353;578354;578357;631217;631219;649071;689651	Chloride intracellular channel protein 1 OS=Homo sapiens OX=9606 GN=CLIC1 PE=1 SV=4
1205	sp|P38159|RBMX_HUMAN	42288.3	ALEAVFGK	1	1	1	256967	RNA-binding motif protein, X chromosome OS=Homo sapiens OX=9606 GN=RBMX PE=1 SV=3
1206	sp|P62249|RS16_HUMAN	16531.1	EIKDILIQYDR	1	1	1	452861	40S ribosomal protein S16 OS=Homo sapiens OX=9606 GN=RPS16 PE=1 SV=2
1207	sp|P62826|RAN_HUMAN	24560.7	HLTGEFEK;LVLVGDGGTGK;NLQYYDISAK;FNVWDTAGQEK;VCENIPIVLCGNK;SNYNFEKPFLWLAR;GPIKFNVWDTAGQEK	1;1;1;1;1;1;1	7	10	315223;338468;400332;400338;463111;421162;481375;481377;550844;575724	GTP-binding nuclear protein Ran OS=Homo sapiens OX=9606 GN=RAN PE=1 SV=3
1208	sp|P00352|AL1A1_HUMAN	55436.2	SLDDVIKR;QAFQIGSPWR;ILDLIESGK;TIPIDGNFFTYTR;IFVEESIYDEFVR;EEIFGPVQQIMK;ELGEYGFHEYTEVK;GYFVQPTVFSNVTDEMR	1;1;1;1;1;1;1;1	8	12	307444;315115;327388;427856;455773;456751;529952;529956;545552;545554;545557;589149	Retinal dehydrogenase 1 OS=Homo sapiens OX=9606 GN=ALDH1A1 PE=1 SV=2
1209	sp|Q14008|CKAP5_HUMAN	227044	SQQELEAK;HSMDQTGSK	1;1	2	2	301255;328197	Cytoskeleton-associated protein 5 OS=Homo sapiens OX=9606 GN=CKAP5 PE=1 SV=3
1210	sp|P37837|TALDO_HUMAN	37669.5	AAQASDLEK;SYEPLEDPGVK	1;1	2	2	301241;405154	Transaldolase OS=Homo sapiens OX=9606 GN=TALDO1 PE=1 SV=2
1211	sp|P28332|ADH6_HUMAN	39941.4	TQLMSDGTSR;IDAVAPLEK;LVADYMAEK;VVATGLCGTEMK;LNLDPLITHTLNLDK;AQELGATECLNPQDLK;AAILWKPGAPFSIEEVEVAPPK;HLDLLYPTILGHEGAGIVESIGEGVSTVKPGDK	1;1;1;1;1;1;1;1	8	11	271464;312249;347669;413487;534696;534699;551340;551351;659210;659212;717086	Alcohol dehydrogenase 6 OS=Homo sapiens OX=9606 GN=ADH6 PE=1 SV=3
1212	sp|O15204|ADEC1_HUMAN	53692.9	HLLGPDYTETLYSPR;NNVALVGVMSHELGHVLGMPDVPFNTK	1;1	2	2	485728;682955	ADAM DEC1 OS=Homo sapiens OX=9606 GN=ADAMDEC1 PE=1 SV=2
1213	sp|P10599|THIO_HUMAN	11996.8	VGEFSGANK;TAFQEALDAAGDK;MIKPFFHSLSEK	1;1;1	3	4	291049;434080;434083;528239	Thioredoxin OS=Homo sapiens OX=9606 GN=TXN PE=1 SV=3
1214	sp|Q16270|IBP7_HUMAN	30119.8	AITQVSK;ITVVDALHEIPVK;AGAAAGGPGVSGVCVCK;HEVTGWVLVSPLSK;ITVVDALHEIPVKK	1;1;1;1;1	5	6	211079;211081;460625;481854;491227;552221	Insulin-like growth factor-binding protein 7 OS=Homo sapiens OX=9606 GN=IGFBP7 PE=1 SV=1
1215	sp|Q92765|SFRP3_HUMAN	37238.7	HLGLSK;LLLVEGSIAEK	1;1	2	3	162781;162784;389261	Secreted frizzled-related protein 3 OS=Homo sapiens OX=9606 GN=FRZB PE=1 SV=2
1216	sp|P15144|AMPN_HUMAN	109852	AQIINDAFNLASAHK	1	1	1	506528	Aminopeptidase N OS=Homo sapiens OX=9606 GN=ANPEP PE=1 SV=4
1217	sp|Q6P1W5|CA094_HUMAN	65978.3	ADPAVERHHLMEWSPGTK	1	1	1	599997	Uncharacterized protein C1orf94 OS=Homo sapiens OX=9606 GN=C1orf94 PE=1 SV=2
1218	sp|O43809|CPSF5_HUMAN	26249.8	ALFAVPK	1	1	1	210384	Cleavage and polyadenylation specificity factor subunit 5 OS=Homo sapiens OX=9606 GN=NUDT21 PE=1 SV=1
1219	sp|O60279|SUSD5_HUMAN	68758.7	GSGEQQIMR;GAHLASADELR;LVPGEPETK	1;1;1	3	3	226367;291747;319396	Sushi domain-containing protein 5 OS=Homo sapiens OX=9606 GN=SUSD5 PE=1 SV=3
1220	sp|Q8N3D4|EH1L1_HUMAN	162536	HVDTK	1	1	1	132346	EH domain-binding protein 1-like protein 1 OS=Homo sapiens OX=9606 GN=EHBP1L1 PE=1 SV=2
1221	sp|Q9UBN7|HDAC6_HUMAN	132914	LEELGLAGR;EQLIQEGLLDR;MGDADYLAAWHR	1;1;1	3	3	200880;364929;390243	Histone deacetylase 6 OS=Homo sapiens OX=9606 GN=HDAC6 PE=1 SV=2
1222	sp|Q5XPI4|RN123_HUMAN	149942	LAAILAK;DILAELTK	1;1	2	2	185818;288549	E3 ubiquitin-protein ligase RNF123 OS=Homo sapiens OX=9606 GN=RNF123 PE=1 SV=1
1223	sp|Q15063|POSTN_HUMAN	93864.5	YSDASK;VASEALMK;IITGPEIK;LLQEEVTK;IIDGVPVEITEK;ISTGGGETEETLK;ISTGGGETEETLKK;DQGPNVCALQQILGTK;EGETITEVIHGEPIIK;DGHFTLFAPTNEAFEK;VGLNELYNGQILETIGGK;GRDQGPNVCALQQILGTK;FIEGGDGHLFEDEEIKR;GSFTYFAPSNEAWDNLDSDIR;GCPAVLPIDHVYGTLGIVGATTTQR	1;1;1;1;1;1;1;1;1;1;1;1;1;1;1	15	21	170776;263294;273604;314840;426906;426907;429751;524685;540668;540671;546632;558926;575582;582357;589236;616777;616778;643555;639895;639904;639914	Periostin OS=Homo sapiens OX=9606 GN=POSTN PE=1 SV=2
1224	sp|Q92796|DLG3_HUMAN	90809.8	IILHK	1	1	1	146747	Disks large homolog 3 OS=Homo sapiens OX=9606 GN=DLG3 PE=1 SV=2
1225	sp|P09327|VILI_HUMAN	93074.9	GGVASGMK	1	1	1	197750	Villin-1 OS=Homo sapiens OX=9606 GN=VIL1 PE=1 SV=4
1226	sp|Q9UNF0|PACN2_HUMAN	56028.1	AGDELTK;AWMAFMSEAER;AYAQQLTEWAR;HLDLSNVAGYK;ALYDYEGQEHDELSFK	1;1;1;1;1	5	6	203878;203882;370118;372307;400930;580137	Protein kinase C and casein kinase substrate in neurons protein 2 OS=Homo sapiens OX=9606 GN=PACSIN2 PE=1 SV=2
1227	sp|Q14C86|GAPD1_HUMAN	166341	DQVLHEHIQR	1	1	2	349607;349617	GTPase-activating protein and VPS9 domain-containing protein 1 OS=Homo sapiens OX=9606 GN=GAPVD1 PE=1 SV=2
1228	sp|Q4LDE5|SVEP1_HUMAN	404663	VDYISTR;SELMFVR;LGGSVPHLR;FANHGFK;SAPLSDYK;QGFILSGVK;SFEMFYK;VAIVTFSSK;GENFEVGSK;NTVTYTCK;GDEYTFQK;YQCNPGYK;SPPPVQVSEK;WVPPEGQDMPR;ELNDMASTPK;TTGPNVVYSCNR;LLSDFPVVPTATR;SVGSPVFVCQANR;FSEAFETTLGK;DVIISPHNCGK;DVEAPQINCPK;LLQTLETITNK;GAFQQAAQILLHAR;SLATSCPEELSK;VIDAEPPVIDWCR;CALLLQEIPAISYR;LCPSGMYTEYIHSR;KLLSDFPVVPTATR;MVPSFCSDAEDIDCR;KFSEAFETTLGK;EGYTLAGLDTIECLADGK;EEHCYLLHSFEEFEALAR;VHAASWDEPQFSDN…	1;1;1;1;1;1;1;1;1;1;1;1;1;1;1;1;1;1;1;1;1;1;1;1;1;1;1;1;1;1;1;1;1;1;1	35	45	146920;161798;189383;248896;278617;308846;310157;310428;317855;326797;327178;343515;358358;364018;364023;371736;380853;393196;394281;403970;406790;414799;414807;415818;415820;415821;421343;421344;421345;421352;429734;435153;456412;472865;488812;496376;499864;576841;598558;598563;632234;632237;632385;677080;677081	Sushi, von Willebrand factor type A, EGF and pentraxin domain-containing protein 1 OS=Homo sapiens OX=9606 GN=SVEP1 PE=1 SV=3
1229	sp|Q9Y287|ITM2B_HUMAN	30813.6	IENIDHLGFFIYR;AGTYLPQSYLIHEHMVITDR;IFEEEEVEFISVPVPEFADSDPANIVHDFNKK	1;1;1	3	6	453201;453203;513345;513347;608440;723576	Integral membrane protein 2B OS=Homo sapiens OX=9606 GN=ITM2B PE=1 SV=1
1230	sp|P15153|RAC2_HUMAN	21796.2	LAPITYPQGLALAK;KLAPITYPQGLALAK	1;1	2	4	466092;466093;526132;556858	Ras-related C3 botulinum toxin substrate 2 OS=Homo sapiens OX=9606 GN=RAC2 PE=1 SV=1
1231	sp|Q92783|STAM1_HUMAN	59523.2	VMEALSLYTK	1	1	1	385078	Signal transducing adapter molecule 1 OS=Homo sapiens OX=9606 GN=STAM PE=1 SV=3
1232	sp|P51606|RENBP_HUMAN	49465.3	QQNPGHTLEAGWFLLR	1	1	1	513583	N-acylglucosamine 2-epimerase OS=Homo sapiens OX=9606 GN=RENBP PE=1 SV=2
1233	sp|Q9Y5Y6|ST14_HUMAN	96971.6	IFQAGVVSWGDGCAQR	1	1	1	482821	Suppressor of tumorigenicity 14 protein OS=Homo sapiens OX=9606 GN=ST14 PE=1 SV=2
1234	sp|P10646|TFPI1_HUMAN	36057.4	FYYNSVIGK;IAYEEIFVK;LMHSFCAFK;YSGCGGNENNFTSK	1;1;1;1	4	5	367265;373838;373843;381355;486061	Tissue factor pathway inhibitor OS=Homo sapiens OX=9606 GN=TFPI PE=1 SV=1
1235	sp|P30101|PDIA3_HUMAN	57127.9	TVAYTEQK;LAPEYEAAATR;TADGIVSHLK;YGVSGYPTLK;ELSDFISYLQR;IFRDGEEAGAYDGPR;LSKDPNIVIAK;FLQDYFDGNLKR;DLLIAYYDVDYEK;EATNPPVIQEEKPK;KTFSHELSDFGLESTAGEIPVVAIR	1;1;1;1;1;1;1;1;1;1;1	11	13	304205;315944;348050;364959;443436;457855;457856;458873;481370;508660;508666;556081;669117	Protein disulfide-isomerase A3 OS=Homo sapiens OX=9606 GN=PDIA3 PE=1 SV=4
1236	sp|P00390|GSHR_HUMAN	56773.2	AAVVESHK;ALLTPVAIAAGR	1;1	2	2	259564;297372	Glutathione reductase, mitochondrial OS=Homo sapiens OX=9606 GN=GSR PE=1 SV=2
1237	sp|Q8IUN9|CLC10_HUMAN	36203.4	VQQLVQDLK	1	1	1	359527	C-type lectin domain family 10 member A OS=Homo sapiens OX=9606 GN=CLEC10A PE=2 SV=1
1238	sp|O94874|UFL1_HUMAN	89977.9	AVFVPDIYSR;GVIFTEAFVAR;TQSTWVDSFFR	1;1;1	3	3	303270;324267;382399	E3 UFM1-protein ligase 1 OS=Homo sapiens OX=9606 GN=UFL1 PE=1 SV=2
1239	sp|Q99538|LGMN_HUMAN	49760.5	APLTGHSCYPEALLHFRTHCFNWHSPTYEYALR	1	1	1	725853	Legumain OS=Homo sapiens OX=9606 GN=LGMN PE=1 SV=1
1240	sp|P63244|RACK1_HUMAN	35492.7	DETNYGIPQR;QEVISTSSK;LWDLTTGTTTR;DVLSVAFSSDNR;DGQAMLWDLNEGK	1;1;1;1;1	5	7	316512;323338;346079;346093;363158;471119;471122	Receptor of activated protein C kinase 1 OS=Homo sapiens OX=9606 GN=RACK1 PE=1 SV=3
1241	sp|Q13023|AKAP6_HUMAN	259165	LTMSVTLSPLRSQDLDPMATDASPMAINMTPTVEQGEGEEAMK	1	1	1	736334	A-kinase anchor protein 6 OS=Homo sapiens OX=9606 GN=AKAP6 PE=1 SV=3
1242	sp|Q16181|SEPT7_HUMAN	50915.1	NLEAQHK	1	1	1	259234	Septin-7 OS=Homo sapiens OX=9606 GN=SEPT7 PE=1 SV=2
1243	sp|Q96T51|RUFY1_HUMAN	80832.7	SFFGPLELVEK;QGLDEMYSDVWK	1;1	2	2	413539;469500	RUN and FYVE domain-containing protein 1 OS=Homo sapiens OX=9606 GN=RUFY1 PE=1 SV=2
1244	sp|Q15008|PSMD6_HUMAN	45769.4	FLLSLPEHR	1	1	1	279549	26S proteasome non-ATPase regulatory subunit 6 OS=Homo sapiens OX=9606 GN=PSMD6 PE=1 SV=1
1245	sp|Q15121|PEA15_HUMAN	15069.8	LDKDNLSYIEHIFEISR	1	1	1	604579	Astrocytic phosphoprotein PEA-15 OS=Homo sapiens OX=9606 GN=PEA15 PE=1 SV=2
1246	sp|Q15746|MYLK_HUMAN	213302	TVTINTEQK;AGESVELFGK;VTGTQPITCTWMK;IEGYPDPEVVWFK;KSSTGSPTSPLNAEK;LDCTQCLQHPWLMK;STSFNVQDLLPDHEYK	1;1;1;1;1;1;1	7	8	345388;346629;483065;498068;555850;538041;559952;571043	Myosin light chain kinase, smooth muscle OS=Homo sapiens OX=9606 GN=MYLK PE=1 SV=4
1247	sp|O75886|STAM2_HUMAN	58508.9	ALYDFEAVEDNELTFK	1	1	1	572991	Signal transducing adapter molecule 2 OS=Homo sapiens OX=9606 GN=STAM2 PE=1 SV=1
1248	sp|P28066|PSA5_HUMAN	26547.3	GVNTFSPEGR;ITSPLMEPSSIEK;LFQVEYAIEAIK;GPQLFHMDPSGTFVQCDAR;AIGSASEGAQSSLQEVYHK;IVEIDAHIGCAMSGLIADAK;LNATNIELATVQPGQNFHMFTK	1;1;1;1;1;1;1	7	14	256734;256736;256737;460096;460097;517740;578416;583360;618817;603436;603446;603453;650391;650393	Proteasome subunit alpha type-5 OS=Homo sapiens OX=9606 GN=PSMA5 PE=1 SV=3
1249	sp|O43491|E41L2_HUMAN	113014	KVEPVTQK;IVITGDGDIDHDQALAQAIR	1;1	2	2	385724;570914	Band 4.1-like protein 2 OS=Homo sapiens OX=9606 GN=EPB41L2 PE=1 SV=1
1250	sp|Q96J42|TXD15_HUMAN	40127	KNVVVTQADQIGPLPSTLIK	1	1	1	638083	Thioredoxin domain-containing protein 15 OS=Homo sapiens OX=9606 GN=TXNDC15 PE=1 SV=1
1251	sp|P08254|MMP3_HUMAN	54210.4	GNQFWAIR;DLVFIFK;LDSDTLEVMR;FLGLEVTGK;KVTHTLK;KDSGPVVK;IVNYTPDLPK;GEDTSMNLVQK;VWEEVTPLTFSR;QIAEDFPGIDSK;EHGDFYPFDGPGNVLAHAYAPGPGINGDAHFDDDEQWTK	1;1;1;1;1;1;1;1;1;1;1	11	13	219259;279193;309152;316837;316838;353811;354921;386183;386186;401993;405399;429192;731065	Stromelysin-1 OS=Homo sapiens OX=9606 GN=MMP3 PE=1 SV=2
1252	sp|Q6ZVM7|TM1L2_HUMAN	55845.9	NNPPTIVQDK;KGVEFPMADLDALSPIHTPQR	1;1	2	2	377543;634617	TOM1-like protein 2 OS=Homo sapiens OX=9606 GN=TOM1L2 PE=1 SV=1
1253	sp|Q6Q759|SPG17_HUMAN	252763	KVSPH	1	1	1	118584	Sperm-associated antigen 17 OS=Homo sapiens OX=9606 GN=SPAG17 PE=2 SV=1
1254	sp|P18085|ARF4_HUMAN	20593.7	MLLVDELR;DAVLLLFANK	1;1	2	2	217619;371362	ADP-ribosylation factor 4 OS=Homo sapiens OX=9606 GN=ARF4 PE=1 SV=3
1255	sp|P18031|PTN1_HUMAN	50487	DVSPFDHSR;MGLIQTADQLR;LTLISEDIK;SGSWAAIYQDIR;EFFPNHQWVK;QLELENLTTQETR;LHQEDNDYINASLIK	1;1;1;1;1;1;1	7	7	254062;338713;344656;380635;432526;436653;548466	Tyrosine-protein phosphatase non-receptor type 1 OS=Homo sapiens OX=9606 GN=PTPN1 PE=1 SV=1
1256	sp|P06681|CO2_HUMAN	84564.8	FGHGDK;SNMGGSPK;VLMSVLNDNSR;SSGQWQTPGATR;GESGGAVFLERR;HAFILQDTK;HAIILLTDGK;DHENELLNK;AVISPGFDVFAK;RNDYLDIYAIGVGK;ALHQVFEHMLDVSK;GALISDQWVLTAAHCFR;NQGILEFYGDDIALLK;KNQGILEFYGDDIALLK	1;1;1;1;1;1;1;1;1;1;1;1;1;1	14	20	165456;226932;339449;349963;350828;360532;360536;363479;363480;373751;373754;409500;502522;518019;518024;518033;533720;556008;556014;615602	Complement C2 OS=Homo sapiens OX=9606 GN=C2 PE=1 SV=2
1257	sp|Q9HD89|RETN_HUMAN	12077.7	IQEVAGSLIFR	1	1	1	333383	Resistin OS=Homo sapiens OX=9606 GN=RETN PE=1 SV=1
1258	sp|P01344|IGF2_HUMAN	20565.4	FFQYDTWK;SCDLALLETYCATPAK	1;1	2	2	379820;556738	Insulin-like growth factor II OS=Homo sapiens OX=9606 GN=IGF2 PE=1 SV=1
1259	sp|O95428|PPN_HUMAN	141586	NFLAVK;DGGSSCVGPAR;RDGGSSCVGPAR;FQPHAQPIWQ;ALPAASTILHYER;HQLQPDGSLVISR;WLPYYSAPNK;AEGFPPPAIEWQR;VSVAEGPHHAGCTK;EAVVDGTPCEPGKR;DEGSYTCSAYQGSQAVSR;LSCSDDTAPESQAAWQK	1;1;1;1;1;1;1;1;1;1;1;1	12	14	182078;255899;327808;327809;340834;340836;399760;401814;406443;414254;464530;481002;539124;571158	Papilin OS=Homo sapiens OX=9606 GN=PAPLN PE=2 SV=4
1260	sp|Q12864|CAD17_HUMAN	92543.1	IVEQTPK;VSEDVAIGTK;LGVDTDPHTNTGYVIIK;WNDPGAQYSLVDKEK;KPLDFETAAVSNIVFK;DEYGKPLSYPLEIHVK	1;1;1;1;1;1	6	6	246247;339561;562286;586805;592206;608838	Cadherin-17 OS=Homo sapiens OX=9606 GN=CDH17 PE=2 SV=3
1261	sp|P62993|GRB2_HUMAN	25286.5	ATADDELSFK;FNSLNELVDYHR;RGDFIHVMDNSDPNWWK	1;1;1	3	3	369171;416664;608745	Growth factor receptor-bound protein 2 OS=Homo sapiens OX=9606 GN=GRB2 PE=1 SV=1
1262	sp|P20151|KLK2_HUMAN	29261.5	HQSLRPDEDSSHDLMLLR	1	1	1	578727	Kallikrein-2 OS=Homo sapiens OX=9606 GN=KLK2 PE=1 SV=1
1263	sp|Q15436|SC23A_HUMAN	86999.6	HFEALANR;GPQVQQPPPSNR;YIDTEHGGSQAR;QLQEMLGLSK;HLLQAPVDDAQEILHSR	1;1;1;1;1	5	6	200769;361587;361592;371416;382975;533059	Protein transport protein Sec23A OS=Homo sapiens OX=9606 GN=SEC23A PE=1 SV=2
1264	sp|A0A075B6H9|LV469_HUMAN	12918.3	FSGSSSGAER;LNSDGSHSK	1;1	2	2	215305;306536	Immunoglobulin lambda variable 4-69 OS=Homo sapiens OX=9606 GN=IGLV4-69 PE=1 SV=1
1265	sp|Q8WXW3|PIBF1_HUMAN	90016.7	NQMALDLEQLLNHREELAAMK	1	1	1	652835	Progesterone-induced-blocking factor 1 OS=Homo sapiens OX=9606 GN=PIBF1 PE=1 SV=2
1266	sp|O75791|GRAP2_HUMAN	37924.7	NFIDIQFPK	1	1	1	376501	GRB2-related adapter protein 2 OS=Homo sapiens OX=9606 GN=GRAP2 PE=1 SV=1
1267	sp|O43175|SERA_HUMAN	57337.7	TLGILGLGR;QADVNLVNAK;QIPQATASMK;VTADVINAAEK;AGTGVDNVDLEAATR;ILQDGGLQVVEK;ALVDHENVISCPHLGASTK	1;1;1;1;1;1;1	7	7	170953;359858;361363;378831;411815;422457;598157	D-3-phosphoglycerate dehydrogenase OS=Homo sapiens OX=9606 GN=PHGDH PE=1 SV=4
1268	sp|P31942|HNRH3_HUMAN	36942.1	VHIDIGADGR	1	1	1	250814	Heterogeneous nuclear ribonucleoprotein H3 OS=Homo sapiens OX=9606 GN=HNRNPH3 PE=1 SV=2
1269	sp|Q9NP79|VTA1_HUMAN	34125	SIQHHLR;TAQEHDKR	1;1	2	2	165971;325958	Vacuolar protein sorting-associated protein VTA1 homolog OS=Homo sapiens OX=9606 GN=VTA1 PE=1 SV=1
1270	sp|P48506|GSH1_HUMAN	73499.6	WGVISASVDDR	1	1	1	321689	Glutamate--cysteine ligase catalytic subunit OS=Homo sapiens OX=9606 GN=GCLC PE=1 SV=2
1271	sp|P63208|SKP1_HUMAN	18799.3	TFNIK;TDDIPVWDQEFLK;RTDDIPVWDQEFLK	1;1;1	3	5	146007;504592;504593;545810;545817	S-phase kinase-associated protein 1 OS=Homo sapiens OX=9606 GN=SKP1 PE=1 SV=2
1272	sp|P08519|APOA_HUMAN	514719	NPDSGK;GISSTTVTGR;GTLSTTITGR;GSFSTTVTGR;GTFSTTVTGR;GTYSTTVTGR;YICAEHLAR;TPENYPNAGLTR;IPLYYPNAGLTR;SPVVQDCYHGDGR;NPDAVAAPYCYTR;NPDPVAAPYCYTR;TPAYYPNAGLIK;LFLEPTQADIALLK;VMPACLPSPDYMVTAR;TPENYPNAGLTENYCR;TPENYPNDGLTMNYCR;TPEYYPNAGLIMNYCR;NPDADTGPWCFTMDPSIR;ATTVTGTPCQEWAAQEPHR;GTDSCQGDSGGPLVCFEK;TTENYPNAGLIMNYCR;NPDAEISPWCYTMDPNVR;EAQLLVIENEVCNHYK;NPDAEIRPWCYTMDPSVR;VILGAHQEVNLESHVQEIEVSR;KATTVTGTPC…	1;1;1;1;1;1;1;1;1;1;1;1;1;1;1;1;1;1;1;1;1;1;1;1;1;1;1;1;1	29	90	142278;212605;212616;212621;227014;230247;230256;230258;237413;237421;245581;245583;245584;245586;245587;245590;245592;245593;245594;245596;245604;245618;348604;348607;348620;288794;288796;371164;433104;383436;412089;414213;414215;414216;414217;414218;414220;414221;476313;476316;476317;536625;421076;421080;425377;425378;425382;486921;496349;496350;496351;496352;496353;496354;497973;497976;497979;…	Apolipoprotein(a) OS=Homo sapiens OX=9606 GN=LPA PE=1 SV=1
1273	sp|Q9C0C2|TB182_HUMAN	182693	DYSSGGSSR	1	1	1	178958	182 kDa tankyrase-1-binding protein OS=Homo sapiens OX=9606 GN=TNKS1BP1 PE=1 SV=4
1274	sp|P55291|CAD15_HUMAN	89242.5	VFLNAMLDR;VLEGAVPGTYVTR;FTILEGDPDGQFTIR;IQTQHVLSPASPFLK;LEVEDRDLPGSPNWVAR	1;1;1;1;1	5	6	263837;379313;471784;521304;535926;535931	Cadherin-15 OS=Homo sapiens OX=9606 GN=CDH15 PE=1 SV=1
1275	sp|P16870|CBPE_HUMAN	53498.3	SNAQGIDLNR;IHIMPSLNPDGFEK	1;1	2	2	268034;502693	Carboxypeptidase E OS=Homo sapiens OX=9606 GN=CPE PE=1 SV=1
1276	sp|Q6NVY1|HIBCH_HUMAN	43778.5	WKPADLK	1	1	1	365953	3-hydroxyisobutyryl-CoA hydrolase, mitochondrial OS=Homo sapiens OX=9606 GN=HIBCH PE=1 SV=2
1277	sp|Q9UKU6|TRHDE_HUMAN	117421	AGLIDDAFSLAR	1	1	1	339768	Thyrotropin-releasing hormone-degrading ectoenzyme OS=Homo sapiens OX=9606 GN=TRHDE PE=2 SV=1
1278	sp|Q9NYL9|TMOD3_HUMAN	39723.4	DREDYVPYTGEK	1	1	1	469819	Tropomodulin-3 OS=Homo sapiens OX=9606 GN=TMOD3 PE=1 SV=1
1279	sp|Q9Y2K3|MYH15_HUMAN	225886	YGQWMIYTYSGLFCVTINPYK	1	1	1	679723	Myosin-15 OS=Homo sapiens OX=9606 GN=MYH15 PE=1 SV=5
1280	sp|Q5THJ4|VP13D_HUMAN	495351	YSLSFMDLQIMVGR	1	1	1	463916	Vacuolar protein sorting-associated protein 13D OS=Homo sapiens OX=9606 GN=VPS13D PE=1 SV=2
1281	sp|O94855|SC24D_HUMAN	114458	EQPEMVFR	1	1	1	242322	Protein transport protein Sec24D OS=Homo sapiens OX=9606 GN=SEC24D PE=1 SV=2
1282	sp|P24387|CRHBP_HUMAN	36730.3	VFDGWILK;SSQNVAMIFFR;YIDFCESGLSR	1;1;1	3	5	323022;323024;359339;359343;375298	Corticotropin-releasing factor-binding protein OS=Homo sapiens OX=9606 GN=CRHBP PE=1 SV=2
1283	sp|P49748|ACADV_HUMAN	70726.6	GILLFGTK	1	1	1	263366	Very long-chain specific acyl-CoA dehydrogenase, mitochondrial OS=Homo sapiens OX=9606 GN=ACADVL PE=1 SV=1
1284	sp|P55957|BID_HUMAN	22134.1	HLAQVGDSMDR	1	1	1	331618	BH3-interacting domain death agonist OS=Homo sapiens OX=9606 GN=BID PE=1 SV=1
1285	sp|O75822|EIF3J_HUMAN	29140.6	DDFTEFGK;VLTPEEQLADK;LQEESDLELAK	1;1;1	3	4	313372;313376;407696;416003	Eukaryotic translation initiation factor 3 subunit J OS=Homo sapiens OX=9606 GN=EIF3J PE=1 SV=2
1286	sp|Q07507|DERM_HUMAN	24541	YFESVLDR;GATTTFSAVER;QGFSYQCPQGQVIVAVR;MDLSLLWVLLPLVTMAWGQYGDYGYPYQQYHDYSDDGWVNLNRQGFSYQCPQGQVIVAVR	1;1;1;1	4	6	238369;238389;343096;291717;531914;742202	Dermatopontin OS=Homo sapiens OX=9606 GN=DPT PE=1 SV=2
1287	sp|Q9HBW9|AGRL4_HUMAN	79623.5	LMHTVEQATLR;SIKEPVALLQEVYR	1;1	2	2	359026;515539	Adhesion G protein-coupled receptor L4 OS=Homo sapiens OX=9606 GN=ADGRL4 PE=1 SV=3
1288	sp|P30084|ECHM_HUMAN	31805.3	SLAMEMVLTGDR;LFYSTFATDDRK;AQFAQPEILIGTIPGAGGTQR	1;1;1	3	3	368167;467892;571714	Enoyl-CoA hydratase, mitochondrial OS=Homo sapiens OX=9606 GN=ECHS1 PE=1 SV=4
1289	sp|Q8IUX7|AEBP1_HUMAN	131570	FTGVITQGR;TQWIEVDTR;AIIAWMEK;LVSYPYDMAR;VVNEECPTITR;YLSPDATVSTEVR;EALLTFMEQVHR;EWENNKEALLTFMEQVHR	1;1;1;1;1;1;1;1	8	9	212652;295045;315741;326325;366436;398820;461620;408087;629416	Adipocyte enhancer-binding protein 1 OS=Homo sapiens OX=9606 GN=AEBP1 PE=1 SV=1
1290	sp|P48735|IDHP_HUMAN	51315	IWYEHR;HAHGDQYK;LNEHFLNTTDFLDTIK	0;1;1	2	3	172883;312028;312029;575981	Isocitrate dehydrogenase [NADP], mitochondrial OS=Homo sapiens OX=9606 GN=IDH2 PE=1 SV=2
1291	sp|O75874|IDHC_HUMAN	46896.6	HNVGVK;IWYEHR;HAYGDQYR;SQFEAQK;DATNDQVTK;GWPLYLSTK;ATDFVVPGPGK;TVEAEAAHGTVTR;SEGGFIWACK;SDYLNTFEFMDK;FKDIFQEIYDK;SIEDFAHSSFQMALSK;KISGGSVVEMQGDEMTR;VTYLVHNFEEGGGVAMGMYNQDK	1;0;1;1;1;1;1;1;1;1;1;1;1;1	13	15	162330;172883;228299;258240;328734;328740;357265;366284;373993;384994;479673;523809;553696;558904;657589;657592	Isocitrate dehydrogenase [NADP] cytoplasmic OS=Homo sapiens OX=9606 GN=IDH1 PE=1 SV=2
1292	sp|O14983|AT2A1_HUMAN	111532	GAPEGVIDR;KAEIGIAMGSGTAVAK	1;1	2	2	178013;538122	Sarcoplasmic/endoplasmic reticulum calcium ATPase 1 OS=Homo sapiens OX=9606 GN=ATP2A1 PE=1 SV=1
1293	sp|O75558|STX11_HUMAN	33613	LAELLDLSK;AMHDYNQAEMK;DIQDENQLLVADVK;ELSEAAEAQHGPHSAVAR	1;1;1;1	4	4	332654;434217;503159;511676	Syntaxin-11 OS=Homo sapiens OX=9606 GN=STX11 PE=1 SV=1
1294	sp|Q5VIR6|VPS53_HUMAN	80382.3	GQTNVGQDGR	1	1	1	239913	Vacuolar protein sorting-associated protein 53 homolog OS=Homo sapiens OX=9606 GN=VPS53 PE=1 SV=1
1295	sp|P07858|CATB_HUMAN	38748.2	DIMAEIYK;EQWPQCPTIK;ICEPGYSPTYK;GQDHCGIESEVVAGIPR;SGVYQHVTGEMMGGHAIR	1;1;1;1;1	5	10	324956;418824;427448;501954;529934;529936;577633;577634;577635;580495	Cathepsin B OS=Homo sapiens OX=9606 GN=CTSB PE=1 SV=3
1296	sp|P00918|CAH2_HUMAN	29266.9	VVDVLDSIK	1	1	1	327387	Carbonic anhydrase 2 OS=Homo sapiens OX=9606 GN=CA2 PE=1 SV=2
1297	sp|Q9UBW5|BIN2_HUMAN	61989.9	LADQAVR;SLVISPPVR;ASLGTGTASPR;TMEIYVAQFSEIK;TSLEVSPNPEPPEKPVR;VSETLQEIYSSEWDGHEELK	1;1;1;1;1;1	6	7	108965;206705;232610;492831;492844;568177;641052	Bridging integrator 2 OS=Homo sapiens OX=9606 GN=BIN2 PE=1 SV=3
1298	sp|P36957|ODO2_HUMAN	49048.6	AKPAEAPAAAAPK	1	1	1	457551	Dihydrolipoyllysine-residue succinyltransferase component of 2-oxoglutarate dehydrogenase complex, mitochondrial OS=Homo sapiens OX=9606 GN=DLST PE=1 SV=4
1299	sp|Q9NQG5|RPR1B_HUMAN	36973.2	LLNIWQER;EFESVLVDAFSHVAR	1;1	2	2	260205;471124	Regulation of nuclear pre-mRNA domain-containing protein 1B OS=Homo sapiens OX=9606 GN=RPRD1B PE=1 SV=1
1300	sp|Q8N3Z0|PRS35_HUMAN	47506.3	YMELGISPTIKK	1	1	1	510038	Inactive serine protease 35 OS=Homo sapiens OX=9606 GN=PRSS35 PE=1 SV=2
1301	sp|P49368|TCPG_HUMAN	61047.5	ANITAIR;TIADIIR;AVAQALEVIPR;TAVETAVLLLR;IDDIVSGHK;VQSGNINAAK;EIQVQHPAAK;GISDLAQHYLMR;IVLLDSSLEYK;KVQSGNINAAK;KGESQTDIEITR;MLLDPMGGIVMTNDGNAILR;IVSRPEELREDDVGTGAGLLEIK	1;1;1;1;1;1;1;1;1;1;1;1;1	13	15	103393;120077;303428;312700;325490;332562;376188;389861;417261;440523;445085;572698;572699;572712;652631	T-complex protein 1 subunit gamma OS=Homo sapiens OX=9606 GN=CCT3 PE=1 SV=4
1302	sp|Q92597|NDRG1_HUMAN	43245.9	TASGSSVTSLDGTR;SIIGMGTGAGAYILTR;EEMQSNVEVVHTYR;GNRPVILTYHDIGMNHK	1;1;1;1	4	4	373046;438295;474641;584339	Protein NDRG1 OS=Homo sapiens OX=9606 GN=NDRG1 PE=1 SV=1
1303	sp|Q15293|RCN1_HUMAN	38848.2	EQFNEFR;ISWEEYK;HWILPQDYDHAQAEAR;EEFTAFLHPEEFEHMK;LTKEEILENWNMFVGSQATNYGEDLTK	1;1;1;1;1	5	7	207720;311690;534777;534778;594043;596421;708807	Reticulocalbin-1 OS=Homo sapiens OX=9606 GN=RCN1 PE=1 SV=1
1304	sp|Q86WR0|CCD25_HUMAN	24616.2	AQIQEMK	1	1	1	262860	Coiled-coil domain-containing protein 25 OS=Homo sapiens OX=9606 GN=CCDC25 PE=1 SV=2
1305	sp|Q5T619|ZN648_HUMAN	63765.6	ALGSLPSGLAHK	1	1	1	384129	Zinc finger protein 648 OS=Homo sapiens OX=9606 GN=ZNF648 PE=2 SV=1
1306	sp|Q9NUV9|GIMA4_HUMAN	37720.5	QTQAMQELHR;LAEQEAHYAVR	1;1	2	2	336945;354333	GTPase IMAP family member 4 OS=Homo sapiens OX=9606 GN=GIMAP4 PE=1 SV=1
1307	sp|Q14432|PDE3A_HUMAN	126422	TNAFLVATSAPQAVLYNDR	1	1	1	558592	cGMP-inhibited 3',5'-cyclic phosphodiesterase A OS=Homo sapiens OX=9606 GN=PDE3A PE=1 SV=3
1308	sp|P11362|FGFR1_HUMAN	92874.3	EMEVLHLR;LHAVPAAK;IGPDNLPYVQILK;VYSDPQPHIQWLK	1;1;1;1	4	4	237440;242959;469400;505796	Fibroblast growth factor receptor 1 OS=Homo sapiens OX=9606 GN=FGFR1 PE=1 SV=3
1309	sp|P05387|RLA2_HUMAN	11639.8	NIEDVIAQGIGK;ILDSVGIEADDDRLNK;KILDSVGIEADDDRLNK;LASVPAGGAVAVSAAPGSAAPAAGSAPAAAEEK	1;1;1;1	4	11	411041;411049;411056;411057;548480;548483;548488;610745;674728;674729;674731	60S acidic ribosomal protein P2 OS=Homo sapiens OX=9606 GN=RPLP2 PE=1 SV=1
1310	sp|P17655|CAN2_HUMAN	80782.1	SDTFINLR;SGTMNSYEMR;YLNQDYEALR;EFYILWTK;NPWGEVEWTGR;KALEEAGFK;MPCQLHQVIVAR;IMVDMLDSDGSGK;RPTEICADPQFIIGGATR;RHEDGEFWMSFSDFLR;NYPNTFWMNPQYLIK	1;1;1;1;1;1;1;1;1;1;1	11	12	205371;205372;307573;353592;370294;370641;402094;402213;442517;548449;559918;614307	Calpain-2 catalytic subunit OS=Homo sapiens OX=9606 GN=CAPN2 PE=1 SV=6
1311	sp|P02649|APOE_HUMAN	36227.8	AQAWGER;EQVAEVR;MEEMGSR;WELALGR;ELQAAQAR;LAVYQAGAR;LGPLVEQGR;DADDLQK;LQAEAFQAR;LEEQAQQIR;QWAGLVEK;ALMDETMK;DADDLQKR;LGADMEDVCGR;QQTEWQSGQR;LLRDADDLQK;LSKELQAAQAR;AATVGSLAGQPLQER;SWFEPLVEDMQR;AKLEEQAQQIR;VQAAVGTSAAPVPSDNH;LDEVKEQVAEVR;GEVQAMLGQSTEELR;SELEEQLTPVAEETR;ALMDETMKELK;GEVQAMLGQSTEELRVR;DRLDEVKEQVAEVR;LKSWFEPLVEDMQR;LVQYRGEVQAMLGQSTEELR;AYKSELEEQLTPVAEETR;WVQTLSEQVQEELLSSQVTQELR	1;1;1;1;1;1;1;1;1;1;1;1;1;1;1;1;1;1;1;1;1;1;1;1;1;1;1;1;1;1;1	31	755	126396;126397;126398;126404;126405;126406;126407;126409;126411;126412;126413;126414;126416;126417;126418;126422;126423;126424;126425;126426;126427;126428;126429;126430;126432;126436;126440;126442;126443;133164;133168;138504;138508;138513;138515;138516;138517;138521;138522;138523;138525;138526;138528;138529;138530;138531;138532;138533;138534;138535;138536;138538;138539;138540;138541;138542;138543;…	Apolipoprotein E OS=Homo sapiens OX=9606 GN=APOE PE=1 SV=1
1312	sp|Q99536|VAT1_HUMAN	42103.5	GVDIVMDPLGGSDTAK;LLALYNQGHIKPHIDSVWPFEK	1;1	2	2	497092;679810	Synaptic vesicle membrane protein VAT-1 homolog OS=Homo sapiens OX=9606 GN=VAT1 PE=1 SV=2
1313	sp|P51665|PSMD7_HUMAN	37041.5	ITNQVHGLK;VVGVLLGSWQK	1;1	2	2	335623;393007	26S proteasome non-ATPase regulatory subunit 7 OS=Homo sapiens OX=9606 GN=PSMD7 PE=1 SV=2
1314	sp|P17844|DDX5_HUMAN	69599.9	LLQLVEDR;GLDVEDVK	1;0	1	1	216126;275195	Probable ATP-dependent RNA helicase DDX5 OS=Homo sapiens OX=9606 GN=DDX5 PE=1 SV=1
1315	sp|Q92841|DDX17_HUMAN	80888.3	GLDVEDVK;LIDFLESGK	0;1	1	1	275195;340609	Probable ATP-dependent RNA helicase DDX17 OS=Homo sapiens OX=9606 GN=DDX17 PE=1 SV=2
1316	sp|P05543|THBG_HUMAN	46618.7	AVLHIGEK;NALALFVLPK;QEINSHVEMQTK;EGQMESVEAAMSSK	1;1;1;1	4	5	271712;365591;463040;472723;472724	Thyroxine-binding globulin OS=Homo sapiens OX=9606 GN=SERPINA7 PE=1 SV=2
1317	sp|P08865|RSSA_HUMAN	32929.5	LLVVTDPR;FAAATGATPIAGR;SDGIYIINLK;FTPGTFTNQIQAAFR;AIVAIENPADVSVISSR;ADHQPLTEASYVNLPTIALCNTDSPLR	1;1;1;1;1;1	6	13	177632;177641;321370;321371;380196;469299;469301;480159;480161;480163;480164;480169;673899	40S ribosomal protein SA OS=Homo sapiens OX=9606 GN=RPSA PE=1 SV=4
1318	sp|P48740|MASP1_HUMAN	80830.8	SDFSNEER;IEPSQAK;DGTWSNK;DMICAGEK;FGYILHTDNR;VLGPFCGEK;VECSDNLFTQR;DSDLLSPSDFK;YSCQEPYYK;SDENEQHLGVK;YGVYSYIHHNK;DQVLVSCDTGYK;DACAGDSGGPMVTLNR;VETEDQVLATFCGR;APGELEHGLITFSTR;SLPTCLPVCGLPK;LRSDENEQHLGVK;TGVITSPDFPNPYPK;AAGNECPELQPPVHGK;DNVEMDTFQIECLK;GQWYLVGTVSWGDDCGK;EGGKDACAGDSGGPMVTLNR;FTGFDAHYMAVDVDECK;YFFKDQVLVSCDTGYK;GQWYLVGTVSWGDDCGKK;FTGFDAHYMAVDVDECKER;VLKDNVEMDTFQIECLK;FPETLMEIEIPIVDHSTC…	0;1;1;1;1;1;1;1;1;1;1;1;1;1;1;1;1;1;1;1;1;1;1;1;1;1;1;1;1;1	29	136	214720;214721;214724;214727;224258;224259;224267;224274;243197;296930;296933;304007;304012;334383;334384;334392;405621;334474;334484;334504;381053;381054;402403;402415;402416;402417;402418;402420;402423;406104;406105;406106;406110;406111;406113;468611;468613;410769;410770;410771;410777;445918;445920;445921;445922;505504;505510;505512;447119;447123;506950;506962;448813;449840;449846;449847;450803;…	Mannan-binding lectin serine protease 1 OS=Homo sapiens OX=9606 GN=MASP1 PE=1 SV=3
1319	sp|P09871|C1S_HUMAN	78156.4	LPVAPLR;CEYQIR;LLEVPEGR;LQVIFK;SDFSNEER;GFQVVVTLR;CVPVCGVPR;TMQENSTPR;IIGGSDADIK;TNFDNDIALVR;NYVDWIMK;TMQENSTPRED;YHGDPMPCPK;VEDPESTLFGSVIR;EDTPNSVWEPAK;EPTMYVGSTSVQTSR;GDSGGAFAVQDPNDK;VKNYVDWIMK;MLTPEHVFIHPGWK;DVVQITCLDGFEVVEGR;SNALDIIFQTDLTGQK;GDSGGAFAVQDPNDKTK;QFGPYCGHGFPGPLNIETK;SNALDIIFQTDLTGQKK;FYAAGLVSWGPQCGTYGLYTR;SSNNPHSPIVEEFQVPYNK;GMDSCKGDSGGAFAVQDPNDK;REDFDVEAADSAGNCLDSLVFVAGDR;VEKPTA…	1;1;1;1;0;1;1;1;1;1;1;1;1;1;1;1;1;1;1;1;1;1;1;1;1;1;1;1;1;1;1;1	31	564	107131;107135;154843;154850;177520;177526;177527;177529;177533;177534;177536;177539;177540;177541;177542;177544;177546;177547;177548;177550;177551;177553;177554;177556;177557;177565;177567;177568;177571;177573;177574;177575;177577;211807;211841;214720;214721;214724;214727;233484;233487;233488;233494;245984;246003;246014;246016;246018;256652;256657;256668;256669;256674;256676;256680;256681;256682;…	Complement C1s subcomponent OS=Homo sapiens OX=9606 GN=C1S PE=1 SV=1
1320	sp|Q96IY4|CBPB2_HUMAN	48945.6	IAWHVIR;EAFAAVSK;HPDMLTK;YPLYVLK;IHIGSSFEK;DTGTYGFLLPER;VSGKEQAAK;NAIWIDCGIHAR;SFYANNHCIGTDLNR;SKDHEELSLVASEAVR;LVDFYVMPVVNVDGYDYSWK	1;1;1;1;1;1;1;1;1;1;1	11	28	168133;168141;168145;250048;259846;259847;259848;259856;267728;285614;377329;339127;339129;381094;381096;382998;395567;491277;491279;550320;550326;547852;547853;547854;547858;547859;547861;664147	Carboxypeptidase B2 OS=Homo sapiens OX=9606 GN=CPB2 PE=1 SV=2
1321	sp|Q9NZK5|ADA2_HUMAN	59162.3	WILLEDYR;LPYFFHAGETDWQGTSIDR	1;1	2	2	277430;592536	Adenosine deaminase 2 OS=Homo sapiens OX=9606 GN=ADA2 PE=1 SV=2
1322	sp|Q16610|ECM1_HUMAN	62213.9	DILTIDIGR;LVWEEAMSR;ELLALIQLER;AWEDTLDK;LLPAQLPAEK;NVALVSGDTENAK;VTPNLMGHLCGNQR;QGETLNFLEIGYSR;ELPSLQHPNEQK;EVGPPLPQEAVPLQK;ACPSHQPDISSGLELPFPPGVPTLDNIK	1;1;1;1;1;1;1;1;1;1;1	11	17	231634;283464;318908;318910;318912;322783;363026;363028;428590;442494;442501;450502;510499;456989;503678;689355;689357	Extracellular matrix protein 1 OS=Homo sapiens OX=9606 GN=ECM1 PE=1 SV=2
1323	sp|P15374|UCHL3_HUMAN	26319	FNAIALSAA;FMERDPDELR;WLPLEANPEVTNQFLK	1;1;1	3	4	159844;362437;572362;572365	Ubiquitin carboxyl-terminal hydrolase isozyme L3 OS=Homo sapiens OX=9606 GN=UCHL3 PE=1 SV=1
1324	sp|Q05707|COEA1_HUMAN	194460	ISNVGSNSAR;HVFFVDDFDAFK;HFLENLVTAFDVGSEK	1;1;1	3	3	225848;473319;555357	Collagen alpha-1(XIV) chain OS=Homo sapiens OX=9606 GN=COL14A1 PE=1 SV=3
1325	sp|P02786|TFR1_HUMAN	85256.1	AATVTGK;DQHFVK;AVLGTSNFK;YNSQLLSFVR;AFTYINLDK;LDSTDFTGTIK;AAAEVAGQFVIK;SSGLPNIPVQTISR;DENLALYVENQFR;LTHDVELNLDYER;VSASPLLYTLIEK;GFVEPDHYVVVGAQR;VEYHFLSPYVSPK;LFGNMEGDCPSDWK;LVYLVENPGGYVAYSK;HPVTGQFLYQDSNWASK;EAGSQKDENLALYVENQFR	1;1;1;1;1;1;1;1;1;1;1;1;1;1;1;1;1	17	20	159450;224689;303015;331134;364960;395987;397585;397598;406819;446093;447995;447999;460596;463034;494949;518493;548316;548318;586589;621554	Transferrin receptor protein 1 OS=Homo sapiens OX=9606 GN=TFRC PE=1 SV=2
1326	sp|P30044|PRDX5_HUMAN	22282.6	VNLAELFK;LLADPTGAFGK;FSMVVQDGIVK;THLPGFVEQAEALK;VGDAIPAVEVFEGEPGNK	1;1;1;1;1	5	6	301838;366955;402240;487593;559576;559578	Peroxiredoxin-5, mitochondrial OS=Homo sapiens OX=9606 GN=PRDX5 PE=1 SV=4
1327	sp|O00161|SNP23_HUMAN	23663.7	ILGLAIESQDAGIK	1	1	2	459089;459092	Synaptosomal-associated protein 23 OS=Homo sapiens OX=9606 GN=SNAP23 PE=1 SV=1
1328	sp|P26639|SYTC_HUMAN	84276.2	ASSPSGK;LADFGVLHR	1;1	2	2	151738;238067	Threonine--tRNA ligase, cytoplasmic OS=Homo sapiens OX=9606 GN=TARS PE=1 SV=3
1329	sp|Q5SZK8|FREM2_HUMAN	352573	EHFQVLVR;FLDVVLK;GAPVGSPALK;LVVSESENK;ILMATDLDSEDK;TVTEWQQQDITEGR;IYYIHTADDEVK;VQDNHDPPNQSGLQR;FIVTEAPQHGYLLNLDK	1;1;1;1;1;1;1;1;1	9	11	238057;238061;256423;286173;333667;437831;467407;468644;470843;470847;582823	FRAS1-related extracellular matrix protein 2 OS=Homo sapiens OX=9606 GN=FREM2 PE=1 SV=2
1330	sp|P58166|INHBE_HUMAN	39260.2	ANEPGAGR;ALVLELAK;ITHPPPQAALTR;DHYVDFQELGWR;LLDTAGHQQPFLELK;RLLDTAGHQQPFLELK	1;1;1;1;1;1	6	9	108624;108625;267532;360516;433785;433786;532474;566277;566278	Inhibin beta E chain OS=Homo sapiens OX=9606 GN=INHBE PE=1 SV=1
1331	sp|Q9NVK5|FGOP2_HUMAN	29504	ELQQENK	1	1	1	282174	FGFR1 oncogene partner 2 OS=Homo sapiens OX=9606 GN=FGFR1OP2 PE=1 SV=1
1332	sp|P51149|RAB7A_HUMAN	23741.9	EAINVEQAFQTIAR;LVTMQIWDTAGQER	1;1	2	3	440877;440893;456639	Ras-related protein Rab-7a OS=Homo sapiens OX=9606 GN=RAB7A PE=1 SV=1
1333	sp|Q08211|DHX9_HUMAN	142163	DFVNYLVR	1	1	1	236722	ATP-dependent RNA helicase A OS=Homo sapiens OX=9606 GN=DHX9 PE=1 SV=4
1334	sp|P38571|LICH_HUMAN	45770.8	TLSVSQDEFWAFSYDEMAK	1	1	1	626910	Lysosomal acid lipase/cholesteryl ester hydrolase OS=Homo sapiens OX=9606 GN=LIPA PE=1 SV=2
1335	sp|Q8IUK5|PLDX1_HUMAN	56220.2	IVFAYK	1	1	1	208005	Plexin domain-containing protein 1 OS=Homo sapiens OX=9606 GN=PLXDC1 PE=1 SV=2
1336	sp|Q01524|DEF6_HUMAN	11292.3	AYEADAQEQR	1	1	1	391423	Defensin-6 OS=Homo sapiens OX=9606 GN=DEFA6 PE=1 SV=1
1337	sp|P02743|SAMP_HUMAN	25467.2	VFVFPR;AYSDLSR;VGEYSLYIGR;DNELLVYK;QGYFVEAQPK;AYSLFSYNTQGR;DNELLVYKER;IVLGQEQDSYGGK;GYVIIKPLVWV;IVLGQEQDSYGGKFDR;AYSLFSYNTQGRDNELLVYK	1;1;1;1;1;1;1;1;1;1;1	11	108	106575;106579;106580;106581;106583;106585;106587;106588;106589;106590;106600;106601;124225;124227;124229;124231;124234;124235;124241;124242;298799;298802;298810;298812;298814;298815;298818;298824;385460;385461;385470;329602;329603;329605;329606;329611;329614;329616;329618;329619;329621;329626;329638;329639;402269;387758;387761;387764;387766;387767;387768;387769;387771;387775;387777;387780;387781;…	Serum amyloid P-component OS=Homo sapiens OX=9606 GN=APCS PE=1 SV=2
1338	sp|Q96P48|ARAP1_HUMAN	163725	LYLFGLESAEQAHEWVK	1	1	1	593967	Arf-GAP with Rho-GAP domain, ANK repeat and PH domain-containing protein 1 OS=Homo sapiens OX=9606 GN=ARAP1 PE=1 SV=3
1339	sp|P06312|KV401_HUMAN	13467.6	LLIYWASTR;SSQSVLYSSNNK;NYLAWYQQKPGQPPK	1;1;1	3	9	284452;284458;284463;427139;427143;598026;598027;598029;598034	Immunoglobulin kappa variable 4-1 OS=Homo sapiens OX=9606 GN=IGKV4-1 PE=1 SV=1
1340	sp|Q01995|TAGL_HUMAN	22635.4	TDMFQTVDLFEGK	1	1	1	485265	Transgelin OS=Homo sapiens OX=9606 GN=TAGLN PE=1 SV=4
1341	sp|A0A0C4DH39|HV158_HUMAN	13092.5	DMSTSTAYMELSSLR	1	1	1	467619	Immunoglobulin heavy variable 1-58 OS=Homo sapiens OX=9606 GN=IGHV1-58 PE=3 SV=1
1342	sp|P28065|PSB9_HUMAN	23345.6	VSAGEAVVNR;FTTDAIALAMSR;EGGQVYGTLGGMLTR	1;1;1	3	4	224139;358278;358281;425916	Proteasome subunit beta type-9 OS=Homo sapiens OX=9606 GN=PSMB9 PE=1 SV=2
1343	sp|Q7Z6Z7|HUWE1_HUMAN	485505	AGTTQGGK;ADGTATAPPPR;QIGTLLAELR;DSAVAISGADSR;TTPLKPSPLPVIPDTIK	1;1;1;1;1	5	5	196378;251338;280385;295439;597888	E3 ubiquitin-protein ligase HUWE1 OS=Homo sapiens OX=9606 GN=HUWE1 PE=1 SV=3
1344	sp|P55263|ADK_HUMAN	40900.8	VAQWMIQQPHK	1	1	1	442102	Adenosine kinase OS=Homo sapiens OX=9606 GN=ADK PE=1 SV=2
1345	sp|Q86XP0|PA24D_HUMAN	92617.7	DHSAPGVQRSPAELQGGQVDLTGATCPYTLSNMTYK	1	1	1	727608	Cytosolic phospholipase A2 delta OS=Homo sapiens OX=9606 GN=PLA2G4D PE=1 SV=2
1346	sp|Q04760|LGUL_HUMAN	20974.3	IAWALSR;RFEELGVK;DFLLQQTMLR;GFGHIGIAVPDVYSACK	1;1;1;1	4	5	126152;323015;346111;346121;552141	Lactoylglutathione lyase OS=Homo sapiens OX=9606 GN=GLO1 PE=1 SV=4
1347	sp|Q8NEL9|DDHD1_HUMAN	101096	HRYEVVTELGPEEVR	1	1	2	499114;499124	Phospholipase DDHD1 OS=Homo sapiens OX=9606 GN=DDHD1 PE=1 SV=2
1348	sp|Q12797|ASPH_HUMAN	86247.6	GSLLTLQR;ETGYTELVK;GLFLPEDENLR;KTDDPEQK;GDWSQFTLWQQGR	1;1;1;1;1	5	5	164536;347704;360813;393910;445664	Aspartyl/asparaginyl beta-hydroxylase OS=Homo sapiens OX=9606 GN=ASPH PE=1 SV=3
1349	sp|Q8NBJ4|GOLM1_HUMAN	45458.8	KGNEAVASR;QQLQALSEPQPR;NIDVFNVEDQKR	1;1;1	3	3	300836;387513;471156	Golgi membrane protein 1 OS=Homo sapiens OX=9606 GN=GOLM1 PE=1 SV=1
1350	sp|O75787|RENR_HUMAN	38965.3	ILVDALQK;IPDVAALSMGFSVK;LFQENSVLSSLPLNSLSR;EDLSWPGLAVGNLFHRPR;DHSPDLYSLELAGLDEIGK;DHSPDLYSLELAGLDEIGKR	1;1;1;1;1;1	6	8	287297;460847;460849;549053;560745;601664;623905;623913	Renin receptor OS=Homo sapiens OX=9606 GN=ATP6AP2 PE=1 SV=2
1351	sp|Q96NZ9|PRAP1_HUMAN	17178.9	HWPSEQDPEK;VVEPPEKDDQLVVLFPVQKPK	1;1	2	2	409867;681996	Proline-rich acidic protein 1 OS=Homo sapiens OX=9606 GN=PRAP1 PE=1 SV=2
1352	sp|Q13790|APOF_HUMAN	35701.1	FLVSLALR;SYDLDPGAGSLEI;SLPGFSHMAPLPK;SGVQQLIQYYQDQK;NALEEAGCQADVWALQLQLYR;QTNVLMHFPLSLESQTPSSDPLSCQFLHPK	1;1;1;1;1;1	6	11	181137;434072;434075;446197;446198;446202;529376;529385;622594;647733;711624	Apolipoprotein F OS=Homo sapiens OX=9606 GN=APOF PE=1 SV=2
1353	sp|O14672|ADA10_HUMAN	86122.4	FEGFIQTR;YGPQGGCADHSVFER	1;1	2	2	222183;464673	Disintegrin and metalloproteinase domain-containing protein 10 OS=Homo sapiens OX=9606 GN=ADAM10 PE=1 SV=1
1354	sp|P51784|UBP11_HUMAN	110927	DGTWPSAQLHVMNNNMSEEDEDFK	1	1	1	679037	Ubiquitin carboxyl-terminal hydrolase 11 OS=Homo sapiens OX=9606 GN=USP11 PE=1 SV=3
1355	sp|Q5VTE0|EF1A3_HUMAN	50477.3	YEEIVK;IGGIGTVPVGR;RGNVAGDSK;QTVAVGVIK;LPLQDVYK;YYVTIIDAPGHR;MDSTEPPYSQK;EHALLAYTLGVK;THINIVVIGHVDSGK;VETGVLKPGMVVTFAPVNVTTEVK;SGDAAIVDMVPGKPMCVESFSDYPPLGR	1;1;1;1;1;1;1;1;1;1;1	11	21	228509;236834;289013;289017;293538;322089;390097;390106;390111;452654;452655;452658;417716;427653;427657;500385;500387;671838;671839;689846;689851	Putative elongation factor 1-alpha-like 3 OS=Homo sapiens OX=9606 GN=EEF1A1P5 PE=5 SV=1
1356	sp|P31327|CPSM_HUMAN	165957	APMFSWPR;VAQAPWK;SFPFVSK;VPAIYGVDTR;EWPSNLDLR;LFAEAVQK;FVHDNYVIR;IMGTSPLQIDR;AADTIGYPVMIR;QNLIAEVSTK;VMIGENVDEK;DYNHWLATK;IALGIPLPEIK;VSGLLVLDYSK;MCHPSIEGFTPR;SLGQWLQEEK;TLGVDFIDVATK;GQNQPVLNITNK;AFAMTNQILVEK;VLGTSVESIMATEDR;AQTAHIVLEDGTK;AVNTLNEALEFAK;GLNSESMTEETLK;FLGVAEQLHNEGFK;IEFEGQPVDFVDPNK;TSACFEPSLDYMVTK;GAEVHLVPWNHDFTK;TAVDSGIPLLTNFQVTK;RGAEVHLVPWNHDFTK;HLPTLDHPIIPADYVAIK;TVLMNPNIASVQTNE…	1;1;1;1;1;1;1;1;1;1;1;1;1;1;1;1;1;1;1;1;1;1;1;1;1;1;1;1;1;1;1;1;1;1;1	35	53	219215;219224;238618;244902;244905;269397;287435;289999;301586;301587;301590;332484;332486;362228;371062;379561;383156;387115;394917;397149;401161;401162;416988;430946;430949;441894;441897;445421;446537;457023;457026;457029;461843;500359;538272;542469;542472;542779;542786;555006;555009;573367;592927;592930;594965;594971;630896;630897;650869;669433;682391;682398;693464	Carbamoyl-phosphate synthase [ammonia], mitochondrial OS=Homo sapiens OX=9606 GN=CPS1 PE=1 SV=2
1357	sp|Q9NWW7|CB042_HUMAN	65101.4	SFIQNRDGTYELFK	1	1	1	534218	Uncharacterized protein C2orf42 OS=Homo sapiens OX=9606 GN=C2orf42 PE=1 SV=1
1358	sp|O60568|PLOD3_HUMAN	85283.7	LTHYHEGLPTTWGTR;DVFSGSDTDPDMAFCK	1;1	2	2	487486;552263	Multifunctional procollagen lysine hydroxylase and glycosyltransferase LH3 OS=Homo sapiens OX=9606 GN=PLOD3 PE=1 SV=1
1359	sp|P08294|SODE_HUMAN	26272.8	VTGVVLFR;AVVVHAGEDDLGR;VTEIWQEVMQR;AGLAASLAGPHSIVGR;DDDGALHAACQVQPSATLDAAQPR;RDDDGALHAACQVQPSATLDAAQPR	1;1;1;1;1;1	6	20	166081;166091;372808;372819;372822;372824;372826;372829;393842;393846;393853;393855;397967;397975;408789;408792;629846;646282;646289;646291	Extracellular superoxide dismutase [Cu-Zn] OS=Homo sapiens OX=9606 GN=SOD3 PE=1 SV=2
1360	sp|Q96SB3|NEB2_HUMAN	89432.8	TVTEGGAAHR;LELFPVELEK	1;1	2	3	222561;222562;400995	Neurabin-2 OS=Homo sapiens OX=9606 GN=PPP1R9B PE=1 SV=3
1361	sp|P49641|MA2A2_HUMAN	131123	MQLPGPGLR;AALLLDQYR;AITEANVAER;FVVLFNPLEQER	1;1;1;1	4	4	207365;256256;260904;412454	Alpha-mannosidase 2x OS=Homo sapiens OX=9606 GN=MAN2A2 PE=2 SV=3
1362	sp|P01601|KVD16_HUMAN	12932.3	SLIYAASSLQSGVPSR	1	1	1	453001	Immunoglobulin kappa variable 1D-16 OS=Homo sapiens OX=9606 GN=IGKV1D-16 PE=3 SV=2
1363	sp|P43251|BTD_HUMAN	61987.6	LSSGLVTAALYGR;VDLITFDTPFAGR;GDMFLVANLGTK;QEALELMNQNLDIYEQQVMTAAQK	1;1;1;1	4	5	362631;402211;413512;413514;677542	Biotinidase OS=Homo sapiens OX=9606 GN=BTD PE=1 SV=2
1364	sp|Q9P2E7|PCD10_HUMAN	114216	EQQAVHR	1	1	1	154343	Protocadherin-10 OS=Homo sapiens OX=9606 GN=PCDH10 PE=2 SV=2
1365	sp|P85299|PRR5_HUMAN	42937	QLALLHFR	1	1	1	222335	Proline-rich protein 5 OS=Homo sapiens OX=9606 GN=PRR5 PE=1 SV=1
1366	sp|Q14872|MTF1_HUMAN	82085.7	YFTTLSDLR	1	1	1	281151	Metal regulatory transcription factor 1 OS=Homo sapiens OX=9606 GN=MTF1 PE=1 SV=2
1367	sp|P10643|CO7_HUMAN	96632.5	WSPEMK;AASGTQNNVLR;MHVLHCQGR;ILPLTVCK;LTPLYELVK;CFSGQCISK;ENPLTQAVPK;VLFYVDSEK;DSCTLPASAEK;WLVGEMHCQK;SYTSHTNEIHK;ELSHLPSLYDYSAYR;YSAWAESVTNLPQVIK;NVVYTCNEGYSLIGNPVAR;LIDQYGTHYLQSGSLGGEYR;GGGAGFISGLSYLELDNPAGNK;GGGAGFISGLSYLELDNPAGNKR;LLEPHCFPLSLVPTEFCPSPPALK	1;1;1;1;1;1;1;1;1;1;1;1;1;1;1;1;1;1	18	44	226943;287835;287841;290960;290965;290970;290981;297477;306286;306288;361715;361719;361729;365701;369283;370277;370281;370282;390873;390874;419084;428166;499298;499301;556939;556944;556947;555377;555379;555380;555388;596103;596104;571825;571828;594885;594897;627382;627384;611507;611510;631516;631517;672260	Complement component C7 OS=Homo sapiens OX=9606 GN=C7 PE=1 SV=2
1368	sp|P60660|MYL6_HUMAN	17072.2	EAFQLFDR;SDEMNVK;HVLVTLGEK;ALGQNPTNAEVLK;NKDQGTYEDYVEGLR;VLDFEHFLPMLQTVAK	1;1;1;1;1;1	6	14	236587;249914;249920;249922;330417;330419;330420;439322;439323;439327;551302;551310;551312;573028	Myosin light polypeptide 6 OS=Homo sapiens OX=9606 GN=MYL6 PE=1 SV=2
1369	sp|P11678|PERE_HUMAN	81940.5	QPVAATR;GLMATPAK;IPCFLAGDTR;SAPSCPQNK;DHGLPGYNAWR	0;0;0;1;0	1	1	97128;232961;232970;295875;295885;295886;295891;295904;327535;353917;353921	Eosinophil peroxidase OS=Homo sapiens OX=9606 GN=EPX PE=1 SV=2
1370	sp|P05164|PERM_HUMAN	84766.2	QPVAATR;AVSNEIVR;SPTLGASNR;VFFASWR;LFEQVMR;GLMATPAK;TITGMCNNR;QALAQISLPR;YQPMEPNPR;IPCFLAGDTR;IANVFTNAFR;QNQIAVDEIR;VVLEGGIDPILR;DHGLPGYNAWR;IGLDLPALNMQR;DYLPLVLGPTAMR;FPTDQLTPDQER;YGHTLIQPFMFR;FWWENEGVFSMQQR;SSEMPELTSMHTLLLR;FCGLPQPETVGQLGTVLR;DGDRFWWENEGVFSMQQR;NQINALTSFVDASMVYGSEEPLAR;WLPAEYEDGFSLPYGWTPGVK;LMEQYGTPNNIDIWMGGVSEPLKR;KLMEQYGTPNNIDIWMGGVSEPLKR	0;1;1;1;1;0;1;1;1;0;1;1;1;0;1;1;1;1;1;1;1;1;1;1;1;1	22	33	97128;164450;172273;172274;177441;182781;190761;232961;232970;258118;272116;288199;295875;295885;295886;295891;295904;297023;297024;312548;352127;353917;353921;373787;373791;400904;404886;404890;463788;401098;417371;507124;507125;511667;507405;540889;540892;601822;661948;664340;664342;672100;697174	Myeloperoxidase OS=Homo sapiens OX=9606 GN=MPO PE=1 SV=1
1371	sp|Q99466|NOTC4_HUMAN	221380	AAPQTQPLGK	1	1	1	336323	Neurogenic locus notch homolog protein 4 OS=Homo sapiens OX=9606 GN=NOTCH4 PE=1 SV=2
1372	sp|O75995|SASH3_HUMAN	41722.8	TLHELLER	1	1	2	229222;229227	SAM and SH3 domain-containing protein 3 OS=Homo sapiens OX=9606 GN=SASH3 PE=1 SV=2
1373	sp|P02675|FIBB_HUMAN	56558.5	ISQLTR;AAATQK;SILENLR;GSWYSMR;ECEEIIR;QDGSVDFGR;CHAANPNGR;IRPFFPQQ;YQISVNK;EDGGGWWYNR;DNDGWLTSDPR;KWDPYK;QGFGNVATNTDGK;LESDVSAQMEYCR;DNDGWLTSDPRK;AHYGGFTVQNEANK;HGTDDGVVWMNWK;TMTIHNGMFFSTYDR;TPCTVSCNIPVVSGK;GTAGNALMDGASQLMGENR;YYWGGQYTWDMAK;MGPTELLIEMEDWK;EEAPSLRPAPPPISGGGYR;QCSKEDGGGWWYNR;DNENVVNEYSSELEK;NYCGLPGEYWLGNDK;REEAPSLRPAPPPISGGGYR;HQLYIDETVNSNIPTNLR;VYCDMNTENGGWTVIQNR;IQKLESDVSAQMEYCR;…	1;1;1;1;1;1;1;1;1;1;1;1;1;1;1;1;1;1;1;1;1;1;1;1;1;1;1;1;1;1;1;1;1;1;1;1;1;1;1;1;1;1;1;1;1;1;1;1;1;1	50	2048	87373;87374;87375;87395;87397;87401;87406;87407;87413;87420;87442;87444;127052;127053;127056;127068;127100;127106;127148;127180;127181;127207;127208;127209;127211;127212;127213;127214;127228;127229;127232;127235;127236;127237;127238;127239;127255;127259;127261;127262;127264;127265;127266;127267;127269;127282;127284;127287;127306;127308;127311;127315;127326;127327;127328;127329;127339;127340;12734…	Fibrinogen beta chain OS=Homo sapiens OX=9606 GN=FGB PE=1 SV=2
1374	sp|P61769|B2MG_HUMAN	13801.9	IQVYSR;VEHSDLSFSK	1;1	2	4	107031;383370;383372;383375	Beta-2-microglobulin OS=Homo sapiens OX=9606 GN=B2M PE=1 SV=1
1375	sp|Q3MHD2|LSM12_HUMAN	21954.2	SQAQQPQK	1	1	1	293443	Protein LSM12 homolog OS=Homo sapiens OX=9606 GN=LSM12 PE=1 SV=2
1376	sp|P13639|EF2_HUMAN	96228.3	FSVSPVVR;VNFTVDQIR;YEWDVAEAR;SDPVVSYR;VFDAIMNFK;NMSVIAHVDHGK;TGTITTFEHAHNMR;AYLPVNESFGFTADLR;ETVSEESNVLCLSK;GHVFEESQVAGTPMFVVK	1;1;1;1;1;1;1;1;1;1	10	13	166007;269842;291302;296701;364938;425325;425327;447608;447609;496028;501999;502005;583409	Elongation factor 2 OS=Homo sapiens OX=9606 GN=EEF2 PE=1 SV=4
1377	sp|P11766|ADHX_HUMAN	40535.7	AALEACHK;LVSEYMSK;IDPLAPLDK;AFELMHSGK;IIGVDINKDK;AGDTVIPLYIPQCGECK;IKVDEFVTHNLSFDEINK;AAVAWEAGKPLSIEEIEVAPPK	1;1;1;1;1;1;1;1	8	10	287150;287154;312575;324670;339766;436233;575935;640909;655593;655594	Alcohol dehydrogenase class-3 OS=Homo sapiens OX=9606 GN=ADH5 PE=1 SV=4
1378	sp|Q9Y6R7|FCGBP_HUMAN	596425	LDPQGAVR;GSQAVSYTR;VLVENEHR;VDLPAEK;VAYDLVYYVR;GEVGFVLVDNQR;GATTSPGVYELSSR;VAVIVSNDHAGK;LDSLVAQQLQSK;YDLAFVVASQATK;TDFGLTVTYDWNAR;VTLQPYNVAQLQSSVDLSGSK;TEAVGQVHIFFQDGMVTLTPNK;NTGREEFLTAFLQNYQLAYSK	1;1;1;1;1;1;1;1;1;1;1;1;1;1	14	16	148056;207202;221302;223633;344423;371260;395348;399117;432012;432014;454882;459460;624814;646159;646160;652324	IgGFc-binding protein OS=Homo sapiens OX=9606 GN=FCGBP PE=1 SV=3
1379	sp|P24557|THAS_HUMAN	61145.4	SVADSVLFLR	1	1	1	277040	Thromboxane-A synthase OS=Homo sapiens OX=9606 GN=TBXAS1 PE=1 SV=3
1380	sp|Q9NRV9|HEBP1_HUMAN	21179.6	EADYVAQATR	1	1	1	284697	Heme-binding protein 1 OS=Homo sapiens OX=9606 GN=HEBP1 PE=1 SV=1
1381	sp|P08590|MYL3_HUMAN	22071	HVLATLGER;EAFMLFDR;QEELNTK;ALGQNPTQAEVLR;IEFTPEQIEEFK;AAPAPAPPPEPERPK;NKDTGTYEDFVEGLR;IKIEFTPEQIEEFK	1;1;1;1;1;1;1;1	8	11	221359;221361;221362;238340;269415;269418;388032;479748;483738;541089;587158	Myosin light chain 3 OS=Homo sapiens OX=9606 GN=MYL3 PE=1 SV=3
1382	sp|Q14126|DSG2_HUMAN	122998	AWITAPVALR;IVAISEDYPR;NLDFSVIVANK;DTGEIYTTSVTLDR;SSVISIYVSESMDR;ILDVNDNIPVVENK;VLEGMVEENQVNVEVTR;IVSLEPAYPPVFYLNK;GQIIGNFQAFDEDTGLPAHAR;LEDRDNWISVDSVTSEIK;DTGEIYTTSVTLDREEHSSYTLTVEAR	1;1;1;1;1;1;1;1;1;1;1	11	21	272514;272523;386839;401594;401616;435389;435396;436021;436022;498728;498730;533719;563602;563603;563604;602799;594906;607122;607123;680472;695040	Desmoglein-2 OS=Homo sapiens OX=9606 GN=DSG2 PE=1 SV=2
1383	sp|Q96E35|ZMY19_HUMAN	26854.3	YTLIDEQDIPLVESYSFEARMEVDADGNGAK	1	1	1	713141	Zinc finger MYND domain-containing protein 19 OS=Homo sapiens OX=9606 GN=ZMYND19 PE=1 SV=1
1384	sp|Q5GH77|XKR3_HUMAN	53965.2	ENNSNMVGTVLMLFLITLLYAAINFSCWSAVKLQLSDDKIIDGR	1	1	1	739523	XK-related protein 3 OS=Homo sapiens OX=9606 GN=XKR3 PE=2 SV=1
1385	sp|Q9H3U1|UN45A_HUMAN	104248	GTVVAQGGGR;NIGGQIQEK;GAVVVLNMVEASR;AVPMIEGYMFEEHEMIR	1;1;1;1	4	4	171781;326921;374848;564048	Protein unc-45 homolog A OS=Homo sapiens OX=9606 GN=UNC45A PE=1 SV=1
1386	sp|P31146|COR1A_HUMAN	51660	ILTTGFSR;AVFVSEGK;HVFGQPAK;QVALWDTK;DAGPLLISLK;KGTVVAEK	1;1;1;1;1;1	6	6	168087;257948;279965;315334;342398;355673	Coronin-1A OS=Homo sapiens OX=9606 GN=CORO1A PE=1 SV=4
1387	sp|P43652|AFAM_HUMAN	70944.7	TNFAFR;YHYLIR;DMVEYK;CQAYESNR;FLVNLVK;HFQNLGK;HVCGALLK;MVQQECK;VMNHICSK;AIPVTQYLK;GQCIINSNK;RPCFESLK;LPNNVLQEK;DMVEYKDR;DADPDTFFAK;ICAMEGLPQK;RHPDLSIPELLR;TINPAVDHCCK;ESLLNHFLYEVAR;IAPQLSTEELVSLGEK;GQCIINSNKDDRPK;SDVGFLPPFPTLDPEEK;KSDVGFLPPFPTLDPEEK;LKHELTDEELQSLFTNFANVVDK	1;1;1;1;1;1;1;1;1;1;1;1;1;1;1;1;1;1;1;1;1;1;1;1	24	41	102274;152940;230737;237884;237885;255798;255800;260659;286457;296626;327548;327550;345094;345098;412535;345324;346615;353466;353467;353629;377693;377696;382932;382936;400977;400978;400980;400981;427413;427421;441083;441094;500796;533285;533288;567835;570282;570296;626035;626049;685798	Afamin OS=Homo sapiens OX=9606 GN=AFM PE=1 SV=1
1388	sp|P01718|LV327_HUMAN	12310.1	ITCSGDVLAK	1	1	1	356744	Immunoglobulin lambda variable 3-27 OS=Homo sapiens OX=9606 GN=IGLV3-27 PE=1 SV=2
1389	sp|Q6UXI9|NPNT_HUMAN	64015	VTGLHSGTLQVFVR;GHTGEIGLDDVSLK	1;1	2	2	418403;462366	Nephronectin OS=Homo sapiens OX=9606 GN=NPNT PE=2 SV=3
1390	sp|Q99798|ACON_HUMAN	86095.2	DINQEVYNFLATAGAK	1	1	1	543908	Aconitate hydratase, mitochondrial OS=Homo sapiens OX=9606 GN=ACO2 PE=1 SV=2
1391	sp|P07988|PSPB_HUMAN	43496.4	SPTGEWLPR;EAIFQDTMR;QFVEQHTPQLLTLVPR	1;1;1	3	4	245653;278895;524232;524235	Pulmonary surfactant-associated protein B OS=Homo sapiens OX=9606 GN=SFTPB PE=1 SV=3
1392	sp|Q13200|PSMD2_HUMAN	100859	LNILDTLSK;VGQAVDVVGQAGKPK;MLVTFDEELRPLPVSVR	1;1;1	3	3	338810;525363;548312	26S proteasome non-ATPase regulatory subunit 2 OS=Homo sapiens OX=9606 GN=PSMD2 PE=1 SV=3
1393	sp|Q9H5X1|CIA2A_HUMAN	18610.6	VAAAMENPNLR	1	1	1	312518	Cytosolic iron-sulfur assembly component 2A OS=Homo sapiens OX=9606 GN=CIAO2A PE=1 SV=1
1394	sp|Q9UDY2|ZO2_HUMAN	134086	LQLVVLR;GEMVTILAQSR;LANELPDWFQTAK;RPVVLFGPIADIAMEK;DTIQHQQGEAVWVSEGK	1;1;1;1;1	5	5	139251;321731;485768;544431;574488	Tight junction protein ZO-2 OS=Homo sapiens OX=9606 GN=TJP2 PE=1 SV=2
1395	sp|Q5W0A0|ERI6B_HUMAN	81787.9	SYLEEEK	1	1	1	286323	Glutamate-rich protein 6B OS=Homo sapiens OX=9606 GN=ERICH6B PE=2 SV=1
1396	sp|O43765|SGTA_HUMAN	34251.8	ALELDPDNETYK	1	1	1	453188	Small glutamine-rich tetratricopeptide repeat-containing protein alpha OS=Homo sapiens OX=9606 GN=SGTA PE=1 SV=1
1397	sp|Q86UX7|URP2_HUMAN	76457.2	IVEQINR;YGILADAR;AGDALWLR;HPEELSLLR;LTQLYEQAR;QHWVVFK;IDLAVGDVVK;VVLAGGVAPALFR;KDEILGIANNR;VTGESHIGGVLLK;TASGDYIDSSWELR;LLVPSPEGMSEIYLR;GCEVVPDVNVSGQK;YYSFFDLDPK;ASFSQPLFQAVAAICR;QWLLQTHWTLDK;SQDEAPGDPIQQLNLK;ILEAHQNVAQLSLAEAQLR;KQDWSDHAIWWEQK;TGSGGPGNHPHGPDASAEGLNPYGLVAPR;LEGSAPTDVLDSLTTIPELKDHLR	1;1;1;1;1;1;1;1;1;1;1;1;1;1;1;1;1;1;1;1;1	21	44	156623;160449;171788;270704;270707;284039;284046;376493;306220;343353;348068;348069;348073;348078;348080;407730;426083;426084;426085;426087;443329;470643;470645;470653;531120;531122;473688;483431;486826;486828;495671;543649;543650;543653;568026;568029;568038;603726;603732;603743;657100;657102;662741;662742	Fermitin family homolog 3 OS=Homo sapiens OX=9606 GN=FERMT3 PE=1 SV=1
1398	sp|P02760|AMBP_HUMAN	39868.3	ETLLQDFR;HHGPTITAK;TVAACNLPIVR;GVCEETSGAYEK;KGVCEETSGAYEK;WYNLAIGSTCPWLK;VVAQGVGIPEDSIFTMADR;MTVSTLVLGEGATEAEISMTSTR;KEDSCQLGYSAGPCMGMTSR	1;1;1;1;1;1;1;1;1	9	47	234912;234933;234937;234940;315735;315737;315742;315745;315746;315748;315755;315759;325947;326021;492782;526483;526490;526491;532227;532228;532231;579222;579223;549231;549237;549240;549246;549249;549251;549254;549258;552336;552339;552345;613936;613938;613939;613946;613947;613949;613951;616213;616219;616220;624825;624826;649468	Protein AMBP OS=Homo sapiens OX=9606 GN=AMBP PE=1 SV=1
1399	sp|Q8TB72|PUM2_HUMAN	114697	FWEPDDSTK	1	1	2	377132;377133	Pumilio homolog 2 OS=Homo sapiens OX=9606 GN=PUM2 PE=1 SV=2
1400	sp|Q9NY35|CLDN1_HUMAN	29250.3	TYLWR	1	1	1	95893	Claudin domain-containing protein 1 OS=Homo sapiens OX=9606 GN=CLDND1 PE=1 SV=1
1401	sp|Q9UIA9|XPO7_HUMAN	125178	EVNDSMK;LMAELVHNR;TNNPLPLEQR;FLSHLVDGVK	1;1;1;1	4	5	249925;265746;265763;310739;374693	Exportin-7 OS=Homo sapiens OX=9606 GN=XPO7 PE=1 SV=3
1402	sp|P34096|RNAS4_HUMAN	17267.5	YCNLMMQR;MTLYHCK;MNCHEGVVK;KMTLYHCK;SICSTTNIQCK;FNTFIHEDIWNIR;VVIACEGNPQVPVHFDG;RFNTFIHEDIWNIR;RVVIACEGNPQVPVHFDG	1;1;1;1;1;1;1;1;1	9	24	281054;310684;310685;310699;360768;360773;426035;426037;426038;426548;470883;470884;470886;470889;470890;470894;505230;505231;505232;511991;511994;546407;546410;546418	Ribonuclease 4 OS=Homo sapiens OX=9606 GN=RNASE4 PE=1 SV=3
1403	sp|Q9UL46|PSME2_HUMAN	27537.4	ETHVMDYR;KQVEVFR;IEDGNDFGVAIQEK;QNLFQEAEEFLYR	1;1;1;1	4	4	249388;290013;486179;526470	Proteasome activator complex subunit 2 OS=Homo sapiens OX=9606 GN=PSME2 PE=1 SV=4
1404	sp|Q9NVA2|SEP11_HUMAN	49634.3	VNIIPIIAK	1	1	1	324322	Septin-11 OS=Homo sapiens OX=9606 GN=SEPT11 PE=1 SV=3
1405	sp|Q99460|PSMD1_HUMAN	106777	EALQLMATYLPK	1	1	1	445301	26S proteasome non-ATPase regulatory subunit 1 OS=Homo sapiens OX=9606 GN=PSMD1 PE=1 SV=2
1406	sp|O00401|WASL_HUMAN	55173.9	DALLDQIR	1	1	1	193279	Neural Wiskott-Aldrich syndrome protein OS=Homo sapiens OX=9606 GN=WASL PE=1 SV=2
1407	sp|Q12931|TRAP1_HUMAN	80326.8	GVVDSEDIPLNLSR	1	1	4	418341;418346;418350;418361	Heat shock protein 75 kDa, mitochondrial OS=Homo sapiens OX=9606 GN=TRAP1 PE=1 SV=3
1408	sp|Q9UK45|LSM7_HUMAN	11691	ESILDLSK	1	1	1	289568	U6 snRNA-associated Sm-like protein LSm7 OS=Homo sapiens OX=9606 GN=LSM7 PE=1 SV=1
1409	sp|Q09666|AHNK_HUMAN	629195	ADIDVSGPK;GDMDISVPK;ISIPDVGLHLK;VDIDAPDVDVHGPDWHLK	1;1;1;1	4	4	287931;322784;394466;594914	Neuroblast differentiation-associated protein AHNAK OS=Homo sapiens OX=9606 GN=AHNAK PE=1 SV=2
1410	sp|P61158|ARP3_HUMAN	47779.1	VGDQAQR;FMEQVIFK;HGIVEDWDLMER	1;1;1	3	4	109294;348281;414732;414733	Actin-related protein 3 OS=Homo sapiens OX=9606 GN=ACTR3 PE=1 SV=3
1411	sp|P20618|PSB1_HUMAN	26682.4	DVFISAAER;DVYTGDALR;LSEGFSIHTR;EGIREETVSLR;GAVYSFDPVGSYQR;NMQNVEHVPLSLDR;AGGSASAMLQPLLDNQVGFK	1;1;1;1;1;1;1	7	8	227428;228364;294584;355096;428119;457625;591718;591721	Proteasome subunit beta type-1 OS=Homo sapiens OX=9606 GN=PSMB1 PE=1 SV=2
1412	sp|P58546|MTPN_HUMAN	13039.7	GPDGLTAFEATDNQAIK	1	1	1	542170	Myotrophin OS=Homo sapiens OX=9606 GN=MTPN PE=1 SV=2
1413	sp|O75390|CISY_HUMAN	51889.6	DILADLIPK	1	1	1	331208	Citrate synthase, mitochondrial OS=Homo sapiens OX=9606 GN=CS PE=1 SV=2
1414	sp|Q9NY91|SC5A4_HUMAN	73415.7	IDIDAEEK	1	1	1	301263	Solute carrier family 5 member 4 OS=Homo sapiens OX=9606 GN=SLC5A4 PE=1 SV=1
1415	sp|P01024|CO3_HUMAN	188551	ASHLGLAR;LPYSVVR;WLNEQR;IEGDHGAR;AVLYNYR;FLTTAK;GLEVTITAR;WEDPGK;AEDLVGK;GVFVLNK;SVQLTEK;TFISPIK;VVLVAVDK;GYTQQLAFR;QGALELIK;LMNIFLK;VLLDGVQNPR;ISLPESLK;IWDVVEK;DFDFVPPVVR;IHWESASLLR;TGLQEVEVK;AELQCPQPAAR;NTMILEICTR;FISLGEACK;SGSDEVQVGQQR;DSCVGSLVVK;NTLIIYLDK;LKGPLLNK;KLVLSSEK;GVFVLNKK;FYYIYNEK;TIYTPGSTVLYR;HQQTVTIPPK;QPSSAFAAFVK;EALKLEEK;YYTYLIMNK;KGYTQQLAFR;QPVPGQQMTLK;KVLLDGVQNPR;IPIEDGSGEVVLS…	1;1;1;1;1;1;1;1;1;1;1;1;1;1;1;1;1;1;1;1;1;1;1;1;1;1;1;1;1;1;1;1;1;1;1;1;1;1;1;1;1;1;1;1;1;1;1;1;1;1;1;1;1;1;1;1;1;1;1;1;1;1;1;1;1;1;1;1;1;1;1;1;1;1;1;1;1;1;1;1;1;1;1;1;1;1;1;1;1;1;1;1;1;1;1;1;1;1;1;1;1;1;1;1;1;1	106	786	130685;130686;130687;130690;130694;130695;130699;130700;130702;130703;130704;130710;130715;130718;130719;130720;130724;130727;135590;135594;135595;135601;135603;141519;141522;147305;147313;147316;147329;170255;170263;286821;176016;176017;176018;176020;202054;202057;202058;202060;202062;202063;202066;202439;202451;202613;202627;202634;202638;202639;202642;202648;202649;202655;202658;226667;226670;…	Complement C3 OS=Homo sapiens OX=9606 GN=C3 PE=1 SV=2
1416	sp|P08263|GSTA1_HUMAN	25653.7	AILNYIASK;NDGYLMFQQVPMVEIDGMK	1;1	2	3	329259;621987;621989	Glutathione S-transferase A1 OS=Homo sapiens OX=9606 GN=GSTA1 PE=1 SV=3
1417	sp|Q9UBQ5|EIF3K_HUMAN	25310.5	YVETQAK	1	1	1	258711	Eukaryotic translation initiation factor 3 subunit K OS=Homo sapiens OX=9606 GN=EIF3K PE=1 SV=1
1418	sp|Q14444|CAPR1_HUMAN	78471.1	LNQDQLDAVSK;SFMALSQDIQK;TVLELQYVLDK	1;1;1	3	3	404309;414029;429600	Caprin-1 OS=Homo sapiens OX=9606 GN=CAPRIN1 PE=1 SV=2
1419	sp|P35625|TIMP3_HUMAN	24795.1	WDQLTLSQR	1	1	1	294596	Metalloproteinase inhibitor 3 OS=Homo sapiens OX=9606 GN=TIMP3 PE=1 SV=2
1420	sp|Q9UN86|G3BP2_HUMAN	54126.8	APEYLHR;FYVHNDMFR	1;1	2	2	163327;331602	Ras GTPase-activating protein-binding protein 2 OS=Homo sapiens OX=9606 GN=G3BP2 PE=1 SV=2
1421	sp|Q16820|MEP1B_HUMAN	80472	ISDFEDVIGQR	1	1	1	351065	Meprin A subunit beta OS=Homo sapiens OX=9606 GN=MEP1B PE=1 SV=3
1422	sp|P24043|LAMA2_HUMAN	352960	SFTLSR;ANVQGQR;EAVESGK;TGPPSYAK;TGFGGVSCDR;DLAHEATK;VNVEGIHCDR;HEIEMTEK;INHADFATVQLR;GTYFDGTGFAK;NKVDDAWDLLR;MDGMGIEMIDEK;EDLHLEPFYWK;SGFFNLQEDNWK;DFMSVELTDGHIK;AYSNIKDYIDEAEK;DVLAQITELHQNLDGLK;AEQTILPLVDEALQHTTTK;DVLAQITELHQNLDGLKK	1;1;1;1;1;1;1;1;1;1;1;1;1;1;1;1;1;1;1	19	19	85193;108926;196268;248964;252149;280328;319053;338664;385271;387001;436487;442733;471144;472894;474710;570297;573613;607491;628327	Laminin subunit alpha-2 OS=Homo sapiens OX=9606 GN=LAMA2 PE=1 SV=4
1423	sp|P13671|CO6_HUMAN	108349	GFVVAGPSR;ECNNPAPQR;QAIQASHK;MEILHPGK;GHCQLGQK;DLHLSDVFLK;SEYGAALAWEK;TFSEWLESVK;KALQEYAAK;KMEILHPGK;GEVLDNSFTGGICK;ALNHLPLEYNSALYSR;VPANLENVGFEVQTAEDDLK;DLTSLGHNENQQGSFSSQGGSSFSVPIFYSSK	1;1;1;1;1;1;1;1;1;1;1;1;1;1	14	28	165491;165494;267236;267238;267241;279575;279576;297687;297691;298830;298847;393247;402681;402683;402692;402917;409584;417676;417678;417679;417681;476094;512007;512008;618458;618464;710002;710003	Complement component C6 OS=Homo sapiens OX=9606 GN=C6 PE=1 SV=3
1424	sp|P30613|KPYR_HUMAN	62172.6	GNFPVEAVK;AALGPEGHGIK;GDLGIEIPAEK;GSQVLVTVDPAFR;GNANTVWVDYPNIVR;RFDEILEVSDGIMVAR;TGILQGGPESEVELVK;EAVESFAGSPLSYRPVAIALDTK	1;1;0;1;1;1;1;1	7	8	315330;351274;381811;381813;381818;386146;473929;508891;518659;645205;645206	Pyruvate kinase PKLR OS=Homo sapiens OX=9606 GN=PKLR PE=1 SV=2
1425	sp|P14618|KPYM_HUMAN	58452.2	SGMNVAR;APIIAVTR;MQHLIAR;IENHEGVR;GIFPVLCK;LDIDSPPITAR;GSGTAEVELK;KASDVHEVR;GDLGIEIPAEK;ITLDNAYMEK;FDEILEASDGIMVAR;CDENILWLDYK;RFDEILEASDGIMVAR;GVNLPGAAVDLPAVSEK;EAEAAIYHLQLFEELR;EAEAAIYHLQLFEELRR;LNFSHGTHEYHAETIK;KGVNLPGAAVDLPAVSEK;LAPITSDPTEATAVGAVEASFK;TATESFASDPILYRPVAVALDTK;AEGSDVANAVLDGADCIMLSGETAK;GIFPVLCKDPVQEAWAEDVDLR	1;1;1;1;1;1;1;1;0;1;1;1;1;1;1;1;1;1;1;1;1;1	21	38	94164;139228;139229;155042;163043;198577;198584;198585;301820;318768;318769;328330;348032;348034;381811;381813;381818;395961;461198;469040;501332;501336;505247;513369;530702;578099;578100;565059;569475;608237;608240;608245;608246;589816;616712;616714;616715;649605;649606;652421;657410	Pyruvate kinase PKM OS=Homo sapiens OX=9606 GN=PKM PE=1 SV=4
1426	sp|Q06520|ST2A1_HUMAN	33911	ELFPWE;WIQSVPIWER;DEDVIILTYPK;TLEPEELNLILK;NHFTVAQAEDFDK;LFSSHLPIQLFPK;MSNYSLLSVDYVVDK;NFLLLSYEELKQDTGR;SPWVESEIGYTALSETESPR;DEFVIRDEDVIILTYPK;VRDEFVIRDEDVIILTYPK;NHFTVAQAEDFDKLFQEK	1;1;1;1;1;1;1;1;1;1;1;1	12	18	128136;364922;424679;454530;482837;484328;537986;537987;583426;576889;592241;592245;592249;600572;634401;656767;642790;642793	Bile salt sulfotransferase OS=Homo sapiens OX=9606 GN=SULT2A1 PE=1 SV=3
1427	sp|Q9NYQ8|FAT2_HUMAN	482079	ISLTQVLDK	1	1	1	338817	Protocadherin Fat 2 OS=Homo sapiens OX=9606 GN=FAT2 PE=1 SV=2
1428	sp|Q8TDY8|IGDC4_HUMAN	135419	AEVHSLMGGGVSEGRSHSK	1	1	1	579683	Immunoglobulin superfamily DCC subclass member 4 OS=Homo sapiens OX=9606 GN=IGDCC4 PE=1 SV=1
1429	sp|P00540|MOS_HUMAN	38347.9	SFWAELNVAR	1	1	1	316672	Proto-oncogene serine/threonine-protein kinase mos OS=Homo sapiens OX=9606 GN=MOS PE=1 SV=1
1430	sp|A0A0B4J1U7|HV601_HUMAN	13568.9	GLEWLGR;ITINPDTSK;WYNDYAVSVK	1;1;1	3	3	133210;327696;408097	Immunoglobulin heavy variable 6-1 OS=Homo sapiens OX=9606 GN=IGHV6-1 PE=3 SV=1
1431	sp|O60884|DNJA2_HUMAN	46325.8	ILEVHVDK	1	1	1	310849	DnaJ homolog subfamily A member 2 OS=Homo sapiens OX=9606 GN=DNAJA2 PE=1 SV=1
1432	sp|Q13451|FKBP5_HUMAN	51674.8	AWDIGVATMK	1	1	1	367574	Peptidyl-prolyl cis-trans isomerase FKBP5 OS=Homo sapiens OX=9606 GN=FKBP5 PE=1 SV=2
1433	sp|P14210|HGF_HUMAN	85399.1	NMEDLHR;GLMDHTESGK;KVNTADQCANR	1;1;1	3	3	178327;361156;416450	Hepatocyte growth factor OS=Homo sapiens OX=9606 GN=HGF PE=1 SV=2
1434	sp|Q7Z304|MAMC2_HUMAN	78571.2	SDIAIDDVK	1	1	1	321960	MAM domain-containing protein 2 OS=Homo sapiens OX=9606 GN=MAMDC2 PE=2 SV=3
1435	sp|Q15582|BGH3_HUMAN	75243.2	QASAFSR;ILGDPEALR;NNVVSVNK;DGTPPIDAHTR;DLLNNHILK;QAGLGNHLSGSER;SPYQLVLQHSR;YGTLFTMDR;QHGPNVCAVQK;GDELADSALEIFK;EGVYTVFAPTNEAFR;NHIIKDQLASK;VLTPPMGTVMDVLK;SLQGDKLEVSLK;YLYHGQTLETLGGK;YHIGDEILVSGGIGALVR;NNVVSVNKEPVAEPDIMATNGVVHVITNVLQPPANRPQER	1;1;1;1;1;1;1;1;1;1;1;1;1;1;1;1;1	17	53	107321;107323;215040;215062;274680;309652;309655;309656;309657;309658;309659;309660;309662;362999;369134;369144;369965;369967;369970;371222;406193;406195;406196;453209;453211;453213;453219;469811;469812;469817;469823;529978;475985;475987;477497;477499;481729;481734;481738;489777;498260;498263;556024;556026;556027;556029;556030;514107;514108;514111;566865;566867;732567	Transforming growth factor-beta-induced protein ig-h3 OS=Homo sapiens OX=9606 GN=TGFBI PE=1 SV=1
1436	sp|O14841|OPLA_HUMAN	138721	AQVAANQK;FMSIAEQMGR	1;1	2	2	253830;304491	5-oxoprolinase OS=Homo sapiens OX=9606 GN=OPLAH PE=1 SV=3
1437	sp|Q92945|FUBP2_HUMAN	73337.1	TSMTEEYR;MMLDDIVSR;IAHIMGPPDR;AWEEYYK;VPDGMVGLIIGR;VQISPDSGGLPER;AINQQTGAFVEISR;GGGGPGGGGPGGGSAGGPSQPPGGGGPGIR	1;1;1;1;1;1;1;1	8	9	231905;264221;276805;327524;331176;377481;424390;596975;596976	Far upstream element-binding protein 2 OS=Homo sapiens OX=9606 GN=KHSRP PE=1 SV=4
1438	sp|Q96MP5|ZSWM3_HUMAN	80525.4	GLLACNTYMDSLDIVTSK	1	1	1	591118	Zinc finger SWIM domain-containing protein 3 OS=Homo sapiens OX=9606 GN=ZSWIM3 PE=2 SV=2
1439	sp|Q03252|LMNB2_HUMAN	70001.7	GQSSWGTGESFR;TVLVNADGEEVAMR	1;1	2	2	358786;415939	Lamin-B2 OS=Homo sapiens OX=9606 GN=LMNB2 PE=1 SV=4
1440	sp|P14868|SYDC_HUMAN	57481.2	ATVNQDTR;TSTSQAVFR;GEEILSGAQR;IYVISLAEPR;IHDPQLLTER;FGAPPHAGGGIGLER;EKYDTDFYILDK	1;1;1;1;1;1;1	7	7	173391;221628;254239;300867;329157;398342;549814	Aspartate--tRNA ligase, cytoplasmic OS=Homo sapiens OX=9606 GN=DARS PE=1 SV=2
1441	sp|Q9HCN6|GPVI_HUMAN	37281.1	YGFDQFALYK	1	1	1	409681	Platelet glycoprotein VI OS=Homo sapiens OX=9606 GN=GP6 PE=1 SV=4
1442	sp|P18283|GPX2_HUMAN	22151.2	LIIWSPVR	1	1	1	215184	Glutathione peroxidase 2 OS=Homo sapiens OX=9606 GN=GPX2 PE=1 SV=3
1443	sp|P08476|INHBA_HUMAN	48192.3	LRPMSMLYYDDGQNIIK	1	1	1	599506	Inhibin beta A chain OS=Homo sapiens OX=9606 GN=INHBA PE=1 SV=2
1444	sp|P17036|ZNF3_HUMAN	51835.2	FKEAYEREVSLK	1	1	1	536823	Zinc finger protein 3 OS=Homo sapiens OX=9606 GN=ZNF3 PE=1 SV=3
1445	sp|P05452|TETN_HUMAN	22903.4	KDVVNTK;LDTLAQEVALLK;EQQALQTVCLK;NWETEITAQPDGGK;GGTLGTPQTGSENDALYEYLR	1;1;1;1;1	5	8	345108;427330;428627;428677;489405;489410;592811;592853	Tetranectin OS=Homo sapiens OX=9606 GN=CLEC3B PE=1 SV=3
1446	sp|P09496|CLCA_HUMAN	27156.1	QAPLVH;ELEEWYAR;QDEQLQK;AIKELEEWYAR	1;1;1;1	4	5	67580;271471;282180;282182;453264	Clathrin light chain A OS=Homo sapiens OX=9606 GN=CLTA PE=1 SV=1
1447	sp|Q7LDG7|GRP2_HUMAN	70041.7	VRDPQLVR;ALILGIYK;LLHIYQQSR;ALLDQEGNRR;EEMVSYFLR;GCIEAFDDSGK;LDQALVVEHIEK	1;1;1;1;1;1;1	7	7	214562;283309;299342;305650;306453;396177;449456	RAS guanyl-releasing protein 2 OS=Homo sapiens OX=9606 GN=RASGRP2 PE=1 SV=1
1448	sp|Q5SSJ5|HP1B3_HUMAN	61436.4	LEDVLPLAFTR	1	1	1	349344	Heterochromatin protein 1-binding protein 3 OS=Homo sapiens OX=9606 GN=HP1BP3 PE=1 SV=1
1449	sp|O95232|LC7L3_HUMAN	51816.3	YLQSLLAEVER	1	1	1	367588	Luc7-like protein 3 OS=Homo sapiens OX=9606 GN=LUC7L3 PE=1 SV=2
1450	sp|A0A0C4DH34|HV428_HUMAN	13211.7	VTMSVDTSK	1	1	3	318353;318362;325350	Immunoglobulin heavy variable 4-28 OS=Homo sapiens OX=9606 GN=IGHV4-28 PE=3 SV=1
1451	sp|P07203|GPX1_HUMAN	22342.2	LITWSPVCR;FLVGPDGVPLR;FLVGPDGVPLRR;EALPAPSDDATALMTDPK;GLVVLGFPCNQFGHQENAK	1;1;1;1;1	5	7	288355;304895;304901;369298;369299;562198;608468	Glutathione peroxidase 1 OS=Homo sapiens OX=9606 GN=GPX1 PE=1 SV=4
1452	sp|Q9NWV8|BABA1_HUMAN	37031.8	AVGAQASVGSR;TNALNVSQK	1;1	2	2	224620;321439	BRISC and BRCA1-A complex member 1 OS=Homo sapiens OX=9606 GN=BABAM1 PE=1 SV=1
1453	sp|P60985|KTDAP_HUMAN	11024.9	KLPFLNWDAFPK;ADEFLNWHALFESIKR	1;1	2	3	531331;531332;586269	Keratinocyte differentiation-associated protein OS=Homo sapiens OX=9606 GN=KRTDAP PE=1 SV=1
1454	sp|Q13472|TOP3A_HUMAN	114221	FLPGHLGMGLVEGYDSMGYEMSKPDLRAELEADLK	1	1	1	728590	DNA topoisomerase 3-alpha OS=Homo sapiens OX=9606 GN=TOP3A PE=1 SV=1
1455	sp|P16455|MGMT_HUMAN	21899.3	GAGATSGSPPAGR	1	1	1	267344	Methylated-DNA--protein-cysteine methyltransferase OS=Homo sapiens OX=9606 GN=MGMT PE=1 SV=1
1456	sp|O14602|IF1AY_HUMAN	16528.3	EDGQEYAQVIK;ELVFKEDGQEYAQVIK	1;1	2	2	417162;609983	Eukaryotic translation initiation factor 1A, Y-chromosomal OS=Homo sapiens OX=9606 GN=EIF1AY PE=1 SV=4
1457	sp|P60228|EIF3E_HUMAN	52568.5	QLQAETEPIVK	1	1	1	410853	Eukaryotic translation initiation factor 3 subunit E OS=Homo sapiens OX=9606 GN=EIF3E PE=1 SV=1
1458	sp|Q641Q3|METRL_HUMAN	34928.5	QDSAIHLR;TTGFQYELVR;LLVPDGDGRPGR	1;1;1	3	3	191314;325890;340924	Meteorin-like protein OS=Homo sapiens OX=9606 GN=METRNL PE=2 SV=1
1459	sp|Q7Z4W1|DCXR_HUMAN	26163.7	SFEVNLR;VLVTGAGK;TQADLDSLVR;GTVQALHATGAR;AVIQVSQIVAR;VMALELGPHK;AVTNHSVYCSTK;VNAVNPTVVMTSMGQATWSDPHK	1;1;1;1;1;1;1;1	8	11	152849;209823;209837;282148;310749;311833;368647;368650;442311;442314;650002	L-xylulose reductase OS=Homo sapiens OX=9606 GN=DCXR PE=1 SV=2
1460	sp|P39019|RS19_HUMAN	16032.5	ALAAFLK;GGAGVGSMTK;DVNQQEFVR;ELAPYDENWFYTR	1;1;1;1	4	4	204120;270710;289815;470541	40S ribosomal protein S19 OS=Homo sapiens OX=9606 GN=RPS19 PE=1 SV=2
1461	sp|Q9Y5S2|MRCKB_HUMAN	196171	HAFFEGLNWENIR	1	1	1	452403	Serine/threonine-protein kinase MRCK beta OS=Homo sapiens OX=9606 GN=CDC42BPB PE=1 SV=2
1462	sp|Q9UKE5|TNIK_HUMAN	155343	QQLEQQQR	1	1	1	253171	TRAF2 and NCK-interacting protein kinase OS=Homo sapiens OX=9606 GN=TNIK PE=1 SV=1
1463	sp|P26599|PTBP1_HUMAN	57338.7	TDSSPNQAR;HQNVQLPR;IAIPGLAGAGNSVLLVSNLNPER;NNQFQALLQYADPVSAQHAK;KLPIDVTEGEVISLGLPFGK	1;1;1;1;1	5	6	210685;210689;219296;597881;625788;636762	Polypyrimidine tract-binding protein 1 OS=Homo sapiens OX=9606 GN=PTBP1 PE=1 SV=1
1464	sp|Q8N392|RHG18_HUMAN	75197	QHDAASLLK;AFQAVQNLPTK;FLSQESGVAQTLK;FYEGTFNWESVK;ELPQPLLSVEYLK;AFQAVQNLPTKK	1;1;1;1;1;1	6	8	325066;400982;453279;479070;479079;484855;484880;496968	Rho GTPase-activating protein 18 OS=Homo sapiens OX=9606 GN=ARHGAP18 PE=1 SV=3
1465	sp|P00450|CERU_HUMAN	122965	VFNPR;YTVNQCR;VTFHNK;VYVHLK;QYTDSTFR;EKHIDR;GEFYIGSK;EYTDASFTNR;TYSDHPEK;TYCSEPEK;GAYPLSIEPIGVR;MYYSAVDPTK;IYHSHIDAPK;DIFTGLIGPMK;QSEDSTFYLGER;ALYLQYTDETFR;DLYSGLIGPLIVCR;RQSEDSTFYLGER;DIASGLIGPLIICK;EVGPTNADPVCLAK;LVYREYTDASFTNR;AETGDKVYVHLK;VDKDNEDFQESNR;AGLQAFFQVQECNK;KALYLQYTDETFR;NNEGTYYSPNYNPQSR;VNKDDEEFIESNK;TYYIAAVEVEWDYSPQR;LISVDTEHSNIYLQNGPDR;ELHHLQEQNVSNAFLDK;VTFHNKGAYPLSIEPIGVR;AEEEHL…	1;1;1;1;1;1;1;1;1;1;1;1;1;1;1;1;1;1;1;1;1;1;1;1;1;1;1;1;1;1;1;1;1;1;1;1;1;1;1;1;1;1;1;1;1;1;1;1;1;1;1;1;1;1;1;1;1;1	58	497	54508;54509;54510;54514;191766;191771;210221;210261;210266;210272;210279;217299;217306;217308;217309;217312;217314;217316;232420;232423;232426;232432;339005;339006;237509;287482;287485;321117;321122;321124;321125;321126;321127;321128;321131;321132;321137;321139;321141;321143;321144;321153;397430;397438;322297;322310;322315;322316;322324;398048;398052;398065;398071;398077;398083;398097;337532;3375…	Ceruloplasmin OS=Homo sapiens OX=9606 GN=CP PE=1 SV=1
1466	sp|P80303|NUCB2_HUMAN	50287.4	FEPHI;VNHPGSK;QKEELQR;TKLDELK;QHDQLEAQK;QVIDVLETDK;VQNIHPVESAK;AATSDLEHYDK;EHVMNEVDTNKDR;LEYHQVIQQMEQK;LDSLQDIGMDHQALLK;IEPPDTGLYYDEYLK;AKLDSLQDIGMDHQALLK	1;1;1;0;1;1;1;1;1;1;1;1;1	12	12	58097;206640;300391;361727;369211;386174;402059;409147;499739;523375;553528;557302;623618	Nucleobindin-2 OS=Homo sapiens OX=9606 GN=NUCB2 PE=1 SV=3
1467	sp|Q02818|NUCB1_HUMAN	53828.3	EHVMK;NVDTNQDR;LSQETEALGR;RFEEELAAR;KLEEQQR;LPEVEVPQHL;YLESLGEEQR;ELDFVSHHVR;DLELLIQTATR;TKLDELK;APAAHPEGQLK;VNVPGSQAQLK;QQQQQQQGHK;YEMLKEHER;ELQQAVLHMEQR;KQQQQQQQGHK;DLAQYDAAHHEEFK;QFEHLDPQNQHTFEAR;DLAQYDAAHHEEFKR;FHPDTDDVPVPAPAGDQK;YLQEVIDVLETDGHFR;EVWEELDGLDPNRFNPK;MDAEQDPNVQVDHLNLLK;KEFGDTGEGWETVEMHPAYTEEELR	1;1;1;1;1;1;1;1;1;0;1;1;1;1;1;1;1;1;1;1;1;1;1;1	23	57	157040;202936;275106;283502;283504;300389;300390;300764;329848;329849;329851;329853;335463;335466;335469;349033;349036;361727;375680;375692;381586;381587;381590;381591;406192;409394;409866;409882;502094;502100;502101;502105;502106;502108;502109;502110;502111;502113;502114;502115;502118;502121;502125;523306;547289;547290;547293;559947;559949;559962;573306;573313;573315;578509;599621;602721;602726;…	Nucleobindin-1 OS=Homo sapiens OX=9606 GN=NUCB1 PE=1 SV=4
1468	sp|P21810|PGS1_HUMAN	42008.7	VPSGLPDLK	1	1	1	298307	Biglycan OS=Homo sapiens OX=9606 GN=BGN PE=1 SV=2
1469	sp|Q9H8S9|MOB1A_HUMAN	25216.7	IGVPFPK;HAEATLGSGNLR	1;1	2	2	216760;330579	MOB kinase activator 1A OS=Homo sapiens OX=9606 GN=MOB1A PE=1 SV=4
1470	sp|P26641|EF1G_HUMAN	50411.3	AFNQGK;MAQFDAK;QKPQAER;STFVLDEFK;LDPGSEETQTLVR;QATENAKEEVR;AKDPFAHLPK;EYFSWEGAFQHVGK	1;1;1;1;1;1;1;1	8	12	167444;167446;244347;267494;365470;365473;365474;400587;415982;438666;526011;526012	Elongation factor 1-gamma OS=Homo sapiens OX=9606 GN=EEF1G PE=1 SV=3
1471	sp|Q6ZP65|BICL1_HUMAN	65238.8	LEHLEQEK	1	1	1	341958	BICD family-like cargo adapter 1 OS=Homo sapiens OX=9606 GN=BICDL1 PE=2 SV=2
1472	sp|Q6NZI2|CAVN1_HUMAN	43431.8	IIGAVDQIQLTQAQLEER	1	1	1	553368	Caveolae-associated protein 1 OS=Homo sapiens OX=9606 GN=CAVIN1 PE=1 SV=1
1473	sp|P21291|CSRP1_HUMAN	21391.1	GLESTTLADK;CSQAVYAAEK;GFGFGQGAGALVHSE;GYGYGQGAGTLSTDK;HEEAPGHRPTTNPNASK;NLDSTTVAVHGEEIYCK;TVYFAEEVQCEGNSFHK;KNLDSTTVAVHGEEIYCK;GYGYGQGAGTLSTDKGESLGIK	1;1;1;1;1;1;1;1;1	9	15	345850;377708;397687;397691;397692;470583;531080;562196;562197;562199;562200;578741;597614;631520;641939	Cysteine and glycine-rich protein 1 OS=Homo sapiens OX=9606 GN=CSRP1 PE=1 SV=3
1474	sp|A6NNH2|F90AR_HUMAN	50053.4	RPMGQTTLPAEQEESRVK	1	1	2	601781;601785	Protein FAM90A27P OS=Homo sapiens OX=9606 GN=FAM90A27P PE=3 SV=2
1475	sp|P09382|LEG1_HUMAN	15030.3	GEVAPDAK;DGGAWGTEQR;SFVLNLGK;LPDGYEFK;VRGEVAPDAK;DSNNLCLHFNPR;LNLEAINYMAADGDFK	1;1;1;1;1;1;1	7	16	231595;231597;231603;262583;262585;262586;277180;318779;348317;348322;411209;550810;550814;550819;554188;593035	Galectin-1 OS=Homo sapiens OX=9606 GN=LGALS1 PE=1 SV=2
1476	sp|O60888|CUTA_HUMAN	19200.1	LLLLPR;GKIEEDSEVLMMIK	1;1	2	2	90304;563813	Protein CutA OS=Homo sapiens OX=9606 GN=CUTA PE=1 SV=2
1477	sp|Q99611|SPS2_HUMAN	47713.9	YGEGHQAWIVGIVEK	1	1	1	526274	Selenide, water dikinase 2 OS=Homo sapiens OX=9606 GN=SEPHS2 PE=1 SV=3
1478	sp|P43686|PRS6B_HUMAN	47432.6	FDAQTGADR;RFDAQTGADR;KDEQEHEFYK;MNLSEEVDLEDYVARPDK;LQQELEFLEVQEEYIKDEQK	1;1;1;1;1	5	5	213226;290610;498624;609615;673936	26S proteasome regulatory subunit 6B OS=Homo sapiens OX=9606 GN=PSMC4 PE=1 SV=2
1479	sp|Q9UNF1|MAGD2_HUMAN	65067.4	AAAEAAAEAK	1	1	1	288384	Melanoma-associated antigen D2 OS=Homo sapiens OX=9606 GN=MAGED2 PE=1 SV=2
1480	sp|P09237|MMP7_HUMAN	29810.9	EIPLHFR;DLPHITVDR;FYLYDSETK	1;1;1	3	3	176754;257803;387450	Matrilysin OS=Homo sapiens OX=9606 GN=MMP7 PE=1 SV=1
1481	sp|Q9H251|CAD23_HUMAN	370046	DSGDGGLVNYR;VVASDAGTPTK	1;1	2	2	296882;349678	Cadherin-23 OS=Homo sapiens OX=9606 GN=CDH23 PE=1 SV=2
1482	sp|P13805|TNNT1_HUMAN	32966.9	VDFDDIHR;DLLELQTLIDVHFEQR	1;1	2	4	231936;231937;231939;540231	Troponin T, slow skeletal muscle OS=Homo sapiens OX=9606 GN=TNNT1 PE=1 SV=4
1483	sp|Q92688|AN32B_HUMAN	28923.4	IFGGLDMLAEK;LPNLTHLNLSGNK	1;1	2	2	394898;457279	Acidic leucine-rich nuclear phosphoprotein 32 family member B OS=Homo sapiens OX=9606 GN=ANP32B PE=1 SV=1
1484	sp|P23297|S10A1_HUMAN	10578.2	ELLQTELSGFLDAQK	1	1	1	527830	Protein S100-A1 OS=Homo sapiens OX=9606 GN=S100A1 PE=1 SV=2
1485	sp|Q13177|PAK2_HUMAN	58273	KNPQAVLDVLK	1	1	1	465668	Serine/threonine-protein kinase PAK 2 OS=Homo sapiens OX=9606 GN=PAK2 PE=1 SV=3
1486	sp|Q15546|PAQRB_HUMAN	28086.1	LSDDCWEK	1	1	1	352321	Monocyte to macrophage differentiation factor OS=Homo sapiens OX=9606 GN=MMD PE=2 SV=2
1487	sp|P04179|SODM_HUMAN	24887.6	GDVTAQIALQPALK;AIWNVINWENVTER	1;1	2	3	458324;480935;480978	Superoxide dismutase [Mn], mitochondrial OS=Homo sapiens OX=9606 GN=SOD2 PE=1 SV=3
1488	sp|Q99759|M3K3_HUMAN	71234.5	AEKTLTIFMEYMPGGSVK	1	1	1	626280	Mitogen-activated protein kinase kinase kinase 3 OS=Homo sapiens OX=9606 GN=MAP3K3 PE=1 SV=2
1489	sp|P53041|PPP5_HUMAN	57394.5	AEGYEVAHGGR	1	1	1	294072	Serine/threonine-protein phosphatase 5 OS=Homo sapiens OX=9606 GN=PPP5C PE=1 SV=1
1490	sp|P01814|HV270_HUMAN	13461.8	YYSTSLK	1	1	1	269412	Immunoglobulin heavy variable 2-70 OS=Homo sapiens OX=9606 GN=IGHV2-70 PE=1 SV=2
1491	sp|Q8NBP7|PCSK9_HUMAN	75703.7	LQAQAAR;HLAQASQELQ;GQPNQCVGHR;TVWSAHSGPTR;MSGDLLELALK;GTVSGTLIGLEFIR;AHNAFGGEGVYAIAR;LPGTYVVVLK;DVINEAWFPEDQR;LPGTYVVVLKEETHLSQSER;ADEYQPPDGGSLVEVYLLDTSIQSDHR	1;1;1;1;1;1;1;1;1;1;1	11	23	102933;285315;296881;296885;296892;319107;393925;405193;405195;424074;424078;424084;424087;485748;428743;448444;448445;448446;448448;448449;630705;674770;690646	Proprotein convertase subtilisin/kexin type 9 OS=Homo sapiens OX=9606 GN=PCSK9 PE=1 SV=3
1492	sp|P50914|RL14_HUMAN	23513.1	LVAIVDVIDQNR;QAMPFKCMQLTDFILK	1;1	2	2	377557;622275	60S ribosomal protein L14 OS=Homo sapiens OX=9606 GN=RPL14 PE=1 SV=4
1493	sp|Q13228|SBP1_HUMAN	52909.8	DGLIPLEIR;HNVMISTEWAAPNVLR	1;1	2	2	236804;505271	Methanethiol oxidase OS=Homo sapiens OX=9606 GN=SELENBP1 PE=1 SV=2
1494	sp|O75367|H2AY_HUMAN	39745.5	GKLEAIITPPPAK;GVTIASGGVLPNIHPELLAK	1;1	2	2	494538;588440	Core histone macro-H2A.1 OS=Homo sapiens OX=9606 GN=H2AFY PE=1 SV=4
1495	sp|O75309|CAD16_HUMAN	90361.8	LMDFAIER;EGAEGQIVLSGDSGK;AFQVDPTSGSVTLGVLPLR;ATEGPFAMDPDSGFLLVTR;FHILSQAPAQPSPDMFQLEPR	1;1;1;1;1	5	6	220638;463940;463947;536792;553006;617369	Cadherin-16 OS=Homo sapiens OX=9606 GN=CDH16 PE=2 SV=1
1496	sp|Q684P5|RPGP2_HUMAN	80501.1	EFLLTK;FNPVLYPK;SSEFFEMLEK	1;1;1	3	3	213097;323018;408438	Rap1 GTPase-activating protein 2 OS=Homo sapiens OX=9606 GN=RAP1GAP2 PE=1 SV=2
1497	sp|Q15185|TEBP_HUMAN	18952.5	LTFSCLGGSDNFK;HLNEIDLFHCIDPNDSK	1;1	2	3	463727;463731;600820	Prostaglandin E synthase 3 OS=Homo sapiens OX=9606 GN=PTGES3 PE=1 SV=1
1498	sp|P78559|MAP1A_HUMAN	306763	HQAQEQK	1	1	1	272403	Microtubule-associated protein 1A OS=Homo sapiens OX=9606 GN=MAP1A PE=1 SV=6
1499	sp|O14656|TOR1A_HUMAN	38108.6	ITDVALDFWR;VAEEMTFFPK	1;1	2	2	334428;396258	Torsin-1A OS=Homo sapiens OX=9606 GN=TOR1A PE=1 SV=1
1500	sp|Q9HBB8|CDHR5_HUMAN	88549.8	DAAAPSQPLR;GINQPIIYSIFR	1;1	2	2	236704;394391	Cadherin-related family member 5 OS=Homo sapiens OX=9606 GN=CDHR5 PE=1 SV=3
1501	sp|O95967|FBLN4_HUMAN	51749.2	YMTITSER;EQPSSIVHR;CHQGYELHR;KIGPECVDIDECR;SVPADVFQIQATSVYPGAYNAFQIR	1;1;1;1;1	5	11	223382;223388;223390;250810;250815;319503;319504;319505;500688;653960;653962	EGF-containing fibulin-like extracellular matrix protein 2 OS=Homo sapiens OX=9606 GN=EFEMP2 PE=1 SV=3
1502	sp|P23526|SAHH_HUMAN	48237.4	IILLAEGR;VADIGLAAWGR;AGIPVYAWK;VAVVAGYGDVGK;GISEETTTGVHNLYK	1;1;1;1;1	5	6	163119;287174;333697;379913;379914;568528	Adenosylhomocysteinase OS=Homo sapiens OX=9606 GN=AHCY PE=1 SV=4
1503	sp|Q10471|GALT2_HUMAN	65414.7	FTLNLQQ;GADAAQAK;AAEVWMDEYK	1;1;1	3	3	152340;202594;407252	Polypeptide N-acetylgalactosaminyltransferase 2 OS=Homo sapiens OX=9606 GN=GALNT2 PE=1 SV=1
1504	sp|P07998|RNAS1_HUMAN	18070.8	NGQGNCYK	1	1	1	304527	Ribonuclease pancreatic OS=Homo sapiens OX=9606 GN=RNASE1 PE=1 SV=4
1505	sp|Q9NR12|PDLI7_HUMAN	50878	VVLEGPAPWGFR;ITGEIMHALK;TPVCHQCHK;VLEEGGFFEEK;AFYMEEGVPYCER	1;1;1;1;1	5	5	369969;374081;387679;418037;457344	PDZ and LIM domain protein 7 OS=Homo sapiens OX=9606 GN=PDLIM7 PE=1 SV=1
1506	sp|O43149|ZZEF1_HUMAN	335749	DVMDFIK	1	1	1	271939	Zinc finger ZZ-type and EF-hand domain-containing protein 1 OS=Homo sapiens OX=9606 GN=ZZEF1 PE=1 SV=6
1507	sp|Q8NE71|ABCF1_HUMAN	96304.6	ATGAAAAEAK;FAALDNEEEDK	1;1	2	2	268971;417331	ATP-binding cassette sub-family F member 1 OS=Homo sapiens OX=9606 GN=ABCF1 PE=1 SV=2
1508	sp|O00264|PGRC1_HUMAN	21753.8	YHHVGK;KFYGPEGPYGVFAGR	1;1	2	2	207944;515441	Membrane-associated progesterone receptor component 1 OS=Homo sapiens OX=9606 GN=PGRMC1 PE=1 SV=3
1509	sp|P02749|APOH_HUMAN	39566.1	ATVVYQGER;EHSSLAFWK;KATVVYQGER;CSYTEDAQCIDGTIEVPK;KFICPLTGLWPINTLK;TCPKPDDLPFSTVVPLK;TFYEPGEEITYSCKPGYVSR;ATFGCHDGYSLDGPEEIECTK	1;1;1;1;1;1;1;1	8	16	235420;235425;340935;371524;384105;384107;603647;610754;612349;612352;612353;612354;612355;612356;641450;641680	Beta-2-glycoprotein 1 OS=Homo sapiens OX=9606 GN=APOH PE=1 SV=3
1510	sp|Q9H7D0|DOCK5_HUMAN	216180	AHEVASK	1	1	1	208335	Dedicator of cytokinesis protein 5 OS=Homo sapiens OX=9606 GN=DOCK5 PE=1 SV=3
1511	sp|P31930|QCR1_HUMAN	53278.7	MVLAAAGGVEHQQLLDLAQK	1	1	1	604615	Cytochrome b-c1 complex subunit 1, mitochondrial OS=Homo sapiens OX=9606 GN=UQCRC1 PE=1 SV=3
1512	sp|Q15404|RSU1_HUMAN	31502.7	LQILSLR;HLNLGMNR;ELHIQGNR;EIGELTQLK;HMQANPEPPK;LTMVPPNIAELK;HMQANPEPPKK;LTVLPPELGNLDLTGQK;ALYLSDNDFEILPPDIGK	1;1;1;1;1;1;1;1;1	9	12	140168;140169;140170;199476;205941;344181;383392;430955;478909;555891;593974;593975	Ras suppressor protein 1 OS=Homo sapiens OX=9606 GN=RSU1 PE=1 SV=3
1513	sp|P43405|KSYK_HUMAN	72515.5	MGCPAGCPR;EEAEDYLVQGGMSDGLYLLR	1;1	2	2	226295;595025	Tyrosine-protein kinase SYK OS=Homo sapiens OX=9606 GN=SYK PE=1 SV=1
1514	sp|Q9H479|FN3K_HUMAN	35358.9	RGEGAEPQYVDK;LGEQMADLHLYNQK;VIDLPGGGAAFVMEHLK	1;1;1	3	3	437410;519657;543944	Fructosamine-3-kinase OS=Homo sapiens OX=9606 GN=FN3K PE=1 SV=1
1515	sp|P25311|ZA2G_HUMAN	34447.2	IDVHWTR;QVEGMEDWK;EDIFMETLK;AYLEEECPATLR;QDPPSVVVTSHQAPGEK;EIPAWVPFDPAAQITK;HVEDVPAFQALGSLNDLQFFR	1;1;1;1;1;1;1	7	8	184597;184602;376306;377503;402155;549273;550506;616582	Zinc-alpha-2-glycoprotein OS=Homo sapiens OX=9606 GN=AZGP1 PE=1 SV=2
1516	sp|Q5VVQ6|OTU1_HUMAN	38793.5	ELQGQIAAITGIAPGGQR	1	1	1	490997	Ubiquitin thioesterase OTU1 OS=Homo sapiens OX=9606 GN=YOD1 PE=1 SV=1
1517	sp|Q5U5R9|HECD2_HUMAN	88846.7	IIIQR	1	1	1	58413	Probable E3 ubiquitin-protein ligase HECTD2 OS=Homo sapiens OX=9606 GN=HECTD2 PE=2 SV=2
[truncated: 559 more rows]
