# Supplementary material for: Proteomic analysis of plasma proteins from patients with cardiac rupture after acute myocardial infarction using TMT-based quantitative proteomics approach
Source: Clin Proteomics. 2024 Mar 1;21:18. doi: 10.1186/s12014-024-09474-9 (PMC10908035; doi:10.1186/s12014-024-09474-9)
Supplement: Supplementary file 6 — Supplementary Material 6: Table S6. Differentially expressed protein information among the three comparison groups [file 12014_2024_9474_MOESM6_ESM.xlsx]

## Sheet: AMI vs. Con
No.	Protein_ID	Description	Mass	Protein_Coverage	Uniq_Pep_Num	Uniq_Spec_Num	Mean_Ratio	P value
15	sp|Q8NBJ4|GOLM1_HUMAN	Golgi membrane protein 1 OS=Homo sapiens OX=9606 GN=GOLM1 PE=1 SV=1	45458.8	0.082	3	3	1.21352	0.000447632
18	sp|P21291|CSRP1_HUMAN	Cysteine and glycine-rich protein 1 OS=Homo sapiens OX=9606 GN=CSRP1 PE=1 SV=3	21391.1	0.565	9	15	1.42649	0.000136618
27	sp|Q06187|BTK_HUMAN	Tyrosine-protein kinase BTK OS=Homo sapiens OX=9606 GN=BTK PE=1 SV=3	76898.6	0.038	2	2	1.27278	0.0133764
73	sp|Q9UBW5|BIN2_HUMAN	Bridging integrator 2 OS=Homo sapiens OX=9606 GN=BIN2 PE=1 SV=3	61989.9	0.136	6	7	1.34471	0.0010481
76	sp|P05771|KPCB_HUMAN	Protein kinase C beta type OS=Homo sapiens OX=9606 GN=PRKCB PE=1 SV=4	77941.5	0.085	4	4	1.42946	7.78381e-05
85	sp|P30044|PRDX5_HUMAN	Peroxiredoxin-5, mitochondrial OS=Homo sapiens OX=9606 GN=PRDX5 PE=1 SV=4	22282.6	0.29	5	6	1.21806	0.00512598
86	sp|Q13418|ILK_HUMAN	Integrin-linked protein kinase OS=Homo sapiens OX=9606 GN=ILK PE=1 SV=2	51881.1	0.409	16	34	1.29633	0.00249146
103	sp|Q96SB3|NEB2_HUMAN	Neurabin-2 OS=Homo sapiens OX=9606 GN=PPP1R9B PE=1 SV=3	89432.8	0.024	2	3	1.34692	0.0024796
116	sp|P11169|GTR3_HUMAN	Solute carrier family 2, facilitated glucose transporter member 3 OS=Homo sapiens OX=9606 GN=SLC2A3 PE=1 SV=1	54327.4	0.062	2	4	1.37289	0.048009
136	sp|P12956|XRCC6_HUMAN	X-ray repair cross-complementing protein 6 OS=Homo sapiens OX=9606 GN=XRCC6 PE=1 SV=2	70066.2	0.056	4	4	1.39196	0.000206652
141	sp|P09493|TPM1_HUMAN	Tropomyosin alpha-1 chain OS=Homo sapiens OX=9606 GN=TPM1 PE=1 SV=2	32727.7	0.433	4	14	1.48157	0.00256653
143	sp|P50995|ANX11_HUMAN	Annexin A11 OS=Homo sapiens OX=9606 GN=ANXA11 PE=1 SV=1	54679.2	0.147	6	7	1.26259	0.0205024
149	sp|O00151|PDLI1_HUMAN	PDZ and LIM domain protein 1 OS=Homo sapiens OX=9606 GN=PDLIM1 PE=1 SV=4	36487.2	0.377	10	11	1.35026	0.00954145
164	sp|Q9UHY1|NRBP_HUMAN	Nuclear receptor-binding protein OS=Homo sapiens OX=9606 GN=NRBP1 PE=1 SV=1	60359.3	0.058	2	2	1.53036	2.98625e-06
169	sp|P13501|CCL5_HUMAN	C-C motif chemokine 5 OS=Homo sapiens OX=9606 GN=CCL5 PE=1 SV=3	10250.2	0.275	3	4	1.49401	0.0247142
189	sp|P07357|CO8A_HUMAN	Complement component C8 alpha chain OS=Homo sapiens OX=9606 GN=C8A PE=1 SV=2	66813.7	0.308	17	35	1.47087	0.00320629
194	sp|Q9UJU6|DBNL_HUMAN	Drebrin-like protein OS=Homo sapiens OX=9606 GN=DBNL PE=1 SV=1	48444.7	0.284	9	12	1.20774	0.00470258
195	sp|O15371|EIF3D_HUMAN	Eukaryotic translation initiation factor 3 subunit D OS=Homo sapiens OX=9606 GN=EIF3D PE=1 SV=1	64541.7	0.044	2	3	1.28626	0.000169256
197	sp|P78344|IF4G2_HUMAN	Eukaryotic translation initiation factor 4 gamma 2 OS=Homo sapiens OX=9606 GN=EIF4G2 PE=1 SV=1	102792	0.06	5	5	1.23194	0.00726106
208	sp|P09429|HMGB1_HUMAN	High mobility group protein B1 OS=Homo sapiens OX=9606 GN=HMGB1 PE=1 SV=3	25031.2	0.135	2	3	1.208	0.00140954
220	sp|P10916|MLRV_HUMAN	Myosin regulatory light chain 2, ventricular/cardiac muscle isoform OS=Homo sapiens OX=9606 GN=MYL2 PE=1 SV=3	18759.4	0.566	8	9	1.97753	0.00605034
223	sp|P04179|SODM_HUMAN	Superoxide dismutase [Mn], mitochondrial OS=Homo sapiens OX=9606 GN=SOD2 PE=1 SV=3	24887.6	0.126	2	3	1.46614	0.00824753
240	sp|P03973|SLPI_HUMAN	Antileukoproteinase OS=Homo sapiens OX=9606 GN=SLPI PE=1 SV=2	15210.2	0.205	3	3	1.24047	0.049257
262	sp|Q9H4X1|RGCC_HUMAN	Regulator of cell cycle RGCC OS=Homo sapiens OX=9606 GN=RGCC PE=1 SV=1	14589	0.153	2	3	1.22705	0.0152792
263	sp|Q05682|CALD1_HUMAN	Caldesmon OS=Homo sapiens OX=9606 GN=CALD1 PE=1 SV=3	93214.4	0.019	2	2	2.62331	4.88247e-05
288	sp|O75558|STX11_HUMAN	Syntaxin-11 OS=Homo sapiens OX=9606 GN=STX11 PE=1 SV=1	33613	0.181	4	4	1.53411	0.000973454
295	sp|Q71U36|TBA1A_HUMAN	Tubulin alpha-1A chain OS=Homo sapiens OX=9606 GN=TUBA1A PE=1 SV=1	50769.9	0.483	4	13	1.21983	0.012359
302	sp|Q9Y2Q3|GSTK1_HUMAN	Glutathione S-transferase kappa 1 OS=Homo sapiens OX=9606 GN=GSTK1 PE=1 SV=3	25576.3	0.155	3	4	1.31025	0.00571239
304	sp|P18085|ARF4_HUMAN	ADP-ribosylation factor 4 OS=Homo sapiens OX=9606 GN=ARF4 PE=1 SV=3	20593.7	0.1	2	2	1.23924	0.0121902
317	sp|Q9NZN3|EHD3_HUMAN	EH domain-containing protein 3 OS=Homo sapiens OX=9606 GN=EHD3 PE=1 SV=2	60887.7	0.307	7	11	1.20617	0.0186835
319	sp|P21741|MK_HUMAN	Midkine OS=Homo sapiens OX=9606 GN=MDK PE=1 SV=1	16127.2	0.182	2	3	1.30436	9.19758e-05
331	sp|Q14247|SRC8_HUMAN	Src substrate cortactin OS=Homo sapiens OX=9606 GN=CTTN PE=1 SV=2	61701.6	0.198	11	12	1.38459	0.00232161
348	sp|Q9Y490|TLN1_HUMAN	Talin-1 OS=Homo sapiens OX=9606 GN=TLN1 PE=1 SV=3	271748	0.505	98	232	1.27918	0.0035951
351	sp|O15372|EIF3H_HUMAN	Eukaryotic translation initiation factor 3 subunit H OS=Homo sapiens OX=9606 GN=EIF3H PE=1 SV=1	40058.1	0.08	2	2	1.27987	0.0188404
352	sp|P40763|STAT3_HUMAN	Signal transducer and activator of transcription 3 OS=Homo sapiens OX=9606 GN=STAT3 PE=1 SV=2	88791.7	0.032	2	2	1.2778	1.66509e-06
369	sp|Q16512|PKN1_HUMAN	Serine/threonine-protein kinase N1 OS=Homo sapiens OX=9606 GN=PKN1 PE=1 SV=2	104648	0.022	2	2	1.30163	0.00853922
392	sp|Q8TF42|UBS3B_HUMAN	Ubiquitin-associated and SH3 domain-containing protein B OS=Homo sapiens OX=9606 GN=UBASH3B PE=1 SV=2	73771.8	0.045	3	3	1.20115	0.000777611
394	sp|O95810|CAVN2_HUMAN	Caveolae-associated protein 2 OS=Homo sapiens OX=9606 GN=CAVIN2 PE=1 SV=3	47183.6	0.325	13	28	1.45417	0.00156976
398	sp|P60660|MYL6_HUMAN	Myosin light polypeptide 6 OS=Homo sapiens OX=9606 GN=MYL6 PE=1 SV=2	17072.2	0.45	6	14	1.56005	0.000390933
423	sp|P63316|TNNC1_HUMAN	Troponin C, slow skeletal and cardiac muscles OS=Homo sapiens OX=9606 GN=TNNC1 PE=1 SV=1	18486.6	0.149	2	2	2.53269	0.040733
427	sp|P18206|VINC_HUMAN	Vinculin OS=Homo sapiens OX=9606 GN=VCL PE=1 SV=4	124274	0.371	37	65	1.32094	0.00172673
437	sp|P04278|SHBG_HUMAN	Sex hormone-binding globulin OS=Homo sapiens OX=9606 GN=SHBG PE=1 SV=2	43961.9	0.435	12	31	1.39251	0.0483583
440	sp|Q86TP1|PRUN1_HUMAN	Exopolyphosphatase PRUNE1 OS=Homo sapiens OX=9606 GN=PRUNE1 PE=1 SV=2	50777.1	0.146	5	6	1.21057	0.00864739
451	sp|O75116|ROCK2_HUMAN	Rho-associated protein kinase 2 OS=Homo sapiens OX=9606 GN=ROCK2 PE=1 SV=4	161921	0.028	4	4	1.31825	0.000164267
471	sp|Q9HBI1|PARVB_HUMAN	Beta-parvin OS=Homo sapiens OX=9606 GN=PARVB PE=1 SV=1	41727.1	0.203	7	11	1.37583	6.3122e-05
479	sp|P31946|1433B_HUMAN	14-3-3 protein beta/alpha OS=Homo sapiens OX=9606 GN=YWHAB PE=1 SV=3	28160.9	0.35	3	7	1.21744	0.000421003
502	sp|P37802|TAGL2_HUMAN	Transgelin-2 OS=Homo sapiens OX=9606 GN=TAGLN2 PE=1 SV=3	22530.2	0.362	6	7	1.42457	0.00344363
512	sp|P62937|PPIA_HUMAN	Peptidyl-prolyl cis-trans isomerase A OS=Homo sapiens OX=9606 GN=PPIA PE=1 SV=2	18211	0.364	6	7	1.31217	0.0249627
519	sp|P48059|LIMS1_HUMAN	LIM and senescent cell antigen-like-containing domain protein 1 OS=Homo sapiens OX=9606 GN=LIMS1 PE=1 SV=4	39089.5	0.246	7	11	1.35909	0.004776
527	sp|P27348|1433T_HUMAN	14-3-3 protein theta OS=Homo sapiens OX=9606 GN=YWHAQ PE=1 SV=1	28013.9	0.347	4	5	1.26354	2.66055e-07
531	sp|P0DMM9|ST1A3_HUMAN	Sulfotransferase 1A4 OS=Homo sapiens OX=9606 GN=SULT1A4 PE=1 SV=1	34270.1	0.203	2	2	1.24122	0.00925581
552	sp|O94804|STK10_HUMAN	Serine/threonine-protein kinase 10 OS=Homo sapiens OX=9606 GN=STK10 PE=1 SV=1	112731	0.014	2	2	1.41124	6.43941e-05
567	sp|P08590|MYL3_HUMAN	Myosin light chain 3 OS=Homo sapiens OX=9606 GN=MYL3 PE=1 SV=3	22071	0.415	8	11	1.79475	0.00620942
587	sp|P48426|PI42A_HUMAN	Phosphatidylinositol 5-phosphate 4-kinase type-2 alpha OS=Homo sapiens OX=9606 GN=PIP4K2A PE=1 SV=2	46405.6	0.2	6	10	1.22635	0.0023398
588	sp|Q14166|TTL12_HUMAN	Tubulin--tyrosine ligase-like protein 12 OS=Homo sapiens OX=9606 GN=TTLL12 PE=1 SV=2	75136.3	0.056	2	2	1.27736	0.00113448
596	sp|O75083|WDR1_HUMAN	WD repeat-containing protein 1 OS=Homo sapiens OX=9606 GN=WDR1 PE=1 SV=4	66818.1	0.172	8	9	1.27257	0.00654853
603	sp|P54803|GALC_HUMAN	Galactocerebrosidase OS=Homo sapiens OX=9606 GN=GALC PE=1 SV=3	77281.8	0.124	6	8	1.34907	0.00130644
604	sp|Q00577|PURA_HUMAN	Transcriptional activator protein Pur-alpha OS=Homo sapiens OX=9606 GN=PURA PE=1 SV=2	34985.4	0.099	2	3	1.33617	0.00914029
608	sp|Q9NZ08|ERAP1_HUMAN	Endoplasmic reticulum aminopeptidase 1 OS=Homo sapiens OX=9606 GN=ERAP1 PE=1 SV=3	107718	0.026	2	3	1.31826	0.0254211
633	sp|P02775|CXCL7_HUMAN	Platelet basic protein OS=Homo sapiens OX=9606 GN=PPBP PE=1 SV=3	14152.5	0.375	4	12	1.51843	0.033769
642	sp|Q04917|1433F_HUMAN	14-3-3 protein eta OS=Homo sapiens OX=9606 GN=YWHAH PE=1 SV=4	28354.1	0.297	6	13	1.3564	1.31882e-05
654	sp|Q96NZ9|PRAP1_HUMAN	Proline-rich acidic protein 1 OS=Homo sapiens OX=9606 GN=PRAP1 PE=1 SV=2	17178.9	0.205	2	2	1.23963	0.0123566
673	sp|P67936|TPM4_HUMAN	Tropomyosin alpha-4 chain OS=Homo sapiens OX=9606 GN=TPM4 PE=1 SV=3	28600.5	0.637	9	23	1.3551	0.000622325
678	sp|Q9NR12|PDLI7_HUMAN	PDZ and LIM domain protein 7 OS=Homo sapiens OX=9606 GN=PDLIM7 PE=1 SV=1	50878	0.12	5	5	1.41039	0.00331131
683	sp|Q00839|HNRPU_HUMAN	Heterogeneous nuclear ribonucleoprotein U OS=Homo sapiens OX=9606 GN=HNRNPU PE=1 SV=6	91251.3	0.078	6	7	1.25312	0.00682098
687	sp|P0DP23|CALM1_HUMAN	Calmodulin-3 OS=Homo sapiens OX=9606 GN=CALM3 PE=1 SV=1	16808.8	0.49	6	19	1.47838	0.000711799
692	sp|Q9H2K8|TAOK3_HUMAN	Serine/threonine-protein kinase TAO3 OS=Homo sapiens OX=9606 GN=TAOK3 PE=1 SV=2	105778	0.04	3	3	1.31003	2.19835e-05
693	sp|Q15746|MYLK_HUMAN	Myosin light chain kinase, smooth muscle OS=Homo sapiens OX=9606 GN=MYLK PE=1 SV=4	213302	0.047	7	8	1.21282	6.51621e-05
694	sp|P63241|IF5A1_HUMAN	Eukaryotic translation initiation factor 5A-1 OS=Homo sapiens OX=9606 GN=EIF5A PE=1 SV=2	17031.5	0.474	5	9	1.21406	1.24689e-05
695	sp|P61158|ARP3_HUMAN	Actin-related protein 3 OS=Homo sapiens OX=9606 GN=ACTR3 PE=1 SV=3	47779.1	0.065	3	4	1.30167	0.00579095
697	sp|Q13045|FLII_HUMAN	Protein flightless-1 homolog OS=Homo sapiens OX=9606 GN=FLII PE=1 SV=2	146124	0.054	6	6	1.49202	0.000803307
705	sp|P48735|IDHP_HUMAN	Isocitrate dehydrogenase [NADP], mitochondrial OS=Homo sapiens OX=9606 GN=IDH2 PE=1 SV=2	51315	0.066	2	3	2.08467	0.000836085
714	sp|Q14644|RASA3_HUMAN	Ras GTPase-activating protein 3 OS=Homo sapiens OX=9606 GN=RASA3 PE=1 SV=3	96817.6	0.064	5	6	1.48731	0.000661259
717	sp|P07951|TPM2_HUMAN	Tropomyosin beta chain OS=Homo sapiens OX=9606 GN=TPM2 PE=1 SV=1	32926.6	0.419	4	6	1.56717	0.000570207
718	sp|P27105|STOM_HUMAN	Erythrocyte band 7 integral membrane protein OS=Homo sapiens OX=9606 GN=STOM PE=1 SV=3	31863.8	0.139	3	4	1.64998	0.0269043
723	sp|P56192|SYMC_HUMAN	Methionine--tRNA ligase, cytoplasmic OS=Homo sapiens OX=9606 GN=MARS PE=1 SV=2	102231	0.021	2	3	1.36885	0.00268753
725	sp|Q15404|RSU1_HUMAN	Ras suppressor protein 1 OS=Homo sapiens OX=9606 GN=RSU1 PE=1 SV=3	31502.7	0.325	9	12	1.31068	0.00767461
727	sp|Q9NP79|VTA1_HUMAN	Vacuolar protein sorting-associated protein VTA1 homolog OS=Homo sapiens OX=9606 GN=VTA1 PE=1 SV=1	34125	0.049	2	2	1.28307	0.0189875
732	sp|P12883|MYH7_HUMAN	Myosin-7 OS=Homo sapiens OX=9606 GN=MYH7 PE=1 SV=5	223739	0.089	4	7	1.91527	0.00768216
749	sp|O75935|DCTN3_HUMAN	Dynactin subunit 3 OS=Homo sapiens OX=9606 GN=DCTN3 PE=1 SV=1	21202.3	0.134	3	4	1.22827	0.00957882
754	sp|Q9H2G2|SLK_HUMAN	STE20-like serine/threonine-protein kinase OS=Homo sapiens OX=9606 GN=SLK PE=1 SV=1	143216	0.03	4	4	1.24424	0.000106273
772	sp|Q92734|TFG_HUMAN	Protein TFG OS=Homo sapiens OX=9606 GN=TFG PE=1 SV=2	43460.2	0.113	4	5	1.29058	0.0122764
775	sp|O43294|TGFI1_HUMAN	Transforming growth factor beta-1-induced transcript 1 protein OS=Homo sapiens OX=9606 GN=TGFB1I1 PE=1 SV=2	51303.3	0.065	3	3	1.24208	0.00366666
797	sp|O76074|PDE5A_HUMAN	cGMP-specific 3',5'-cyclic phosphodiesterase OS=Homo sapiens OX=9606 GN=PDE5A PE=1 SV=2	101329	0.029	2	2	1.93775	5.45511e-05
798	sp|P14625|ENPL_HUMAN	Endoplasmin OS=Homo sapiens OX=9606 GN=HSP90B1 PE=1 SV=1	92678.4	0.482	38	105	1.288	2.72101e-05
803	sp|Q99439|CNN2_HUMAN	Calponin-2 OS=Homo sapiens OX=9606 GN=CNN2 PE=1 SV=4	34056.4	0.291	8	10	1.31381	0.00869479
807	sp|Q99733|NP1L4_HUMAN	Nucleosome assembly protein 1-like 4 OS=Homo sapiens OX=9606 GN=NAP1L4 PE=1 SV=1	42949.9	0.141	4	4	1.26271	0.00234261
812	sp|P02748|CO9_HUMAN	Complement component C9 OS=Homo sapiens OX=9606 GN=C9 PE=1 SV=2	64597.2	0.329	21	104	1.23489	0.0442973
830	sp|P49755|TMEDA_HUMAN	Transmembrane emp24 domain-containing protein 10 OS=Homo sapiens OX=9606 GN=TMED10 PE=1 SV=2	25113.1	0.091	2	2	1.37725	0.00533985
833	sp|P11226|MBL2_HUMAN	Mannose-binding protein C OS=Homo sapiens OX=9606 GN=MBL2 PE=1 SV=2	26508.1	0.411	8	11	1.61067	0.011336
846	sp|Q13576|IQGA2_HUMAN	Ras GTPase-activating-like protein IQGAP2 OS=Homo sapiens OX=9606 GN=IQGAP2 PE=1 SV=4	181018	0.116	15	15	1.24192	9.77087e-05
847	sp|P07737|PROF1_HUMAN	Profilin-1 OS=Homo sapiens OX=9606 GN=PFN1 PE=1 SV=2	15197.6	0.479	6	9	1.28108	0.0166381
859	sp|P50552|VASP_HUMAN	Vasodilator-stimulated phosphoprotein OS=Homo sapiens OX=9606 GN=VASP PE=1 SV=3	39958.1	0.153	6	8	1.45214	0.000153028
861	sp|P63104|1433Z_HUMAN	14-3-3 protein zeta/delta OS=Homo sapiens OX=9606 GN=YWHAZ PE=1 SV=1	27880.8	0.388	7	33	1.28757	0.000943762
874	sp|Q01518|CAP1_HUMAN	Adenylyl cyclase-associated protein 1 OS=Homo sapiens OX=9606 GN=CAP1 PE=1 SV=5	52306.9	0.143	6	6	1.53543	0.000720738
877	sp|P12814|ACTN1_HUMAN	Alpha-actinin-1 OS=Homo sapiens OX=9606 GN=ACTN1 PE=1 SV=2	103545	0.578	36	73	1.38504	0.00161298
886	sp|P0DOX2|IGA2_HUMAN	Immunoglobulin alpha-2 heavy chain OS=Homo sapiens OX=9606 PE=1 SV=2	49797.5	0.299	2	14	1.44492	0.00956371
888	sp|P17252|KPCA_HUMAN	Protein kinase C alpha type OS=Homo sapiens OX=9606 GN=PRKCA PE=1 SV=4	77822.5	0.068	3	3	1.65226	0.00840935
892	sp|Q9Y678|COPG1_HUMAN	Coatomer subunit gamma-1 OS=Homo sapiens OX=9606 GN=COPG1 PE=1 SV=1	98948.9	0.018	2	3	1.28852	0.000118858
899	sp|P28676|GRAN_HUMAN	Grancalcin OS=Homo sapiens OX=9606 GN=GCA PE=1 SV=2	24204.6	0.166	5	6	1.69498	0.00463414
903	sp|P02741|CRP_HUMAN	C-reactive protein OS=Homo sapiens OX=9606 GN=CRP PE=1 SV=1	25175.7	0.362	11	306	1.41079	0.00304858
907	sp|Q96HC4|PDLI5_HUMAN	PDZ and LIM domain protein 5 OS=Homo sapiens OX=9606 GN=PDLIM5 PE=1 SV=5	65083.9	0.059	3	3	1.24644	0.00269401
926	sp|P68366|TBA4A_HUMAN	Tubulin alpha-4A chain OS=Homo sapiens OX=9606 GN=TUBA4A PE=1 SV=1	50615.6	0.442	3	7	1.22118	0.00288497
934	sp|P61769|B2MG_HUMAN	Beta-2-microglobulin OS=Homo sapiens OX=9606 GN=B2M PE=1 SV=1	13801.9	0.134	2	4	1.21841	0.00384457
947	sp|Q15084|PDIA6_HUMAN	Protein disulfide-isomerase A6 OS=Homo sapiens OX=9606 GN=PDIA6 PE=1 SV=1	48472.4	0.209	8	11	1.24819	0.000170633
963	sp|P62136|PP1A_HUMAN	Serine/threonine-protein phosphatase PP1-alpha catalytic subunit OS=Homo sapiens OX=9606 GN=PPP1CA PE=1 SV=1	38211.1	0.206	2	2	1.2032	0.0203675
1000	sp|P55209|NP1L1_HUMAN	Nucleosome assembly protein 1-like 1 OS=Homo sapiens OX=9606 GN=NAP1L1 PE=1 SV=1	45613	0.197	7	11	1.25134	0.00256768
1017	sp|P02774|VTDB_HUMAN	Vitamin D-binding protein OS=Homo sapiens OX=9606 GN=GC PE=1 SV=2	54461.5	0.641	32	154	1.34403	3.32469e-05
1025	sp|P34932|HSP74_HUMAN	Heat shock 70 kDa protein 4 OS=Homo sapiens OX=9606 GN=HSPA4 PE=1 SV=4	95108.6	0.101	7	8	1.21831	0.0181729
1060	sp|P08514|ITA2B_HUMAN	Integrin alpha-IIb OS=Homo sapiens OX=9606 GN=ITGA2B PE=1 SV=3	114428	0.204	17	24	1.37155	0.0168978
1067	sp|Q16543|CDC37_HUMAN	Hsp90 co-chaperone Cdc37 OS=Homo sapiens OX=9606 GN=CDC37 PE=1 SV=1	44935.2	0.204	7	9	1.30377	0.000716779
1073	sp|Q27J81|INF2_HUMAN	Inverted formin-2 OS=Homo sapiens OX=9606 GN=INF2 PE=1 SV=2	136833	0.02	2	2	1.25326	0.0157233
1093	sp|Q14008|CKAP5_HUMAN	Cytoskeleton-associated protein 5 OS=Homo sapiens OX=9606 GN=CKAP5 PE=1 SV=3	227044	0.008	2	2	1.2066	0.00549659
1096	sp|P23588|IF4B_HUMAN	Eukaryotic translation initiation factor 4B OS=Homo sapiens OX=9606 GN=EIF4B PE=1 SV=2	69149.3	0.047	2	3	1.37689	0.00389052
1108	sp|Q15382|RHEB_HUMAN	GTP-binding protein Rheb OS=Homo sapiens OX=9606 GN=RHEB PE=1 SV=1	20523.5	0.125	2	2	1.34909	0.000140668
1110	sp|P22694|KAPCB_HUMAN	cAMP-dependent protein kinase catalytic subunit beta OS=Homo sapiens OX=9606 GN=PRKACB PE=1 SV=2	40693	0.1	2	2	1.37735	0.00105992
1138	sp|P35579|MYH9_HUMAN	Myosin-9 OS=Homo sapiens OX=9606 GN=MYH9 PE=1 SV=4	227628	0.404	63	133	1.44448	0.00286715
1140	sp|P05186|PPBT_HUMAN	Alkaline phosphatase, tissue-nonspecific isozyme OS=Homo sapiens OX=9606 GN=ALPL PE=1 SV=4	57592.7	0.04	2	3	1.21306	0.0288891
1148	sp|P21333|FLNA_HUMAN	Filamin-A OS=Homo sapiens OX=9606 GN=FLNA PE=1 SV=4	283283	0.356	67	99	1.3759	0.00459813
1173	sp|P50225|ST1A1_HUMAN	Sulfotransferase 1A1 OS=Homo sapiens OX=9606 GN=SULT1A1 PE=1 SV=3	34239.2	0.424	7	8	1.47926	0.000284047
1179	sp|P00738|HPT_HUMAN	Haptoglobin OS=Homo sapiens OX=9606 GN=HP PE=1 SV=1	45842.8	0.591	12	51	1.23431	0.00722117
1187	sp|P05452|TETN_HUMAN	Tetranectin OS=Homo sapiens OX=9606 GN=CLEC3B PE=1 SV=3	22903.4	0.322	5	8	1.20975	0.0354761
1202	sp|P14618|KPYM_HUMAN	Pyruvate kinase PKM OS=Homo sapiens OX=9606 GN=PKM PE=1 SV=4	58452.2	0.473	21	38	1.2451	0.00269207
1205	sp|Q9Y251|HPSE_HUMAN	Heparanase OS=Homo sapiens OX=9606 GN=HPSE PE=1 SV=2	61377.2	0.052	3	3	1.46826	0.00527454
16	sp|P04180|LCAT_HUMAN	Phosphatidylcholine-sterol acyltransferase OS=Homo sapiens OX=9606 GN=LCAT PE=1 SV=1	49870.2	0.227	7	24	0.827959	9.38611e-05
21	sp|Q9UKX2|MYH2_HUMAN	Myosin-2 OS=Homo sapiens OX=9606 GN=MYH2 PE=1 SV=1	223914	0.053	3	7	0.575695	0.0229061
31	sp|O15230|LAMA5_HUMAN	Laminin subunit alpha-5 OS=Homo sapiens OX=9606 GN=LAMA5 PE=1 SV=8	412005	0.009	2	2	0.831616	0.00237308
36	sp|Q6UWY5|OLFL1_HUMAN	Olfactomedin-like protein 1 OS=Homo sapiens OX=9606 GN=OLFML1 PE=1 SV=2	46359.5	0.057	2	2	0.817611	0.0267912
87	sp|A0A0B4J1U7|HV601_HUMAN	Immunoglobulin heavy variable 6-1 OS=Homo sapiens OX=9606 GN=IGHV6-1 PE=3 SV=1	13568.9	0.215	3	3	0.759115	0.0314039
105	sp|P13645|K1C10_HUMAN	Keratin, type I cytoskeletal 10 OS=Homo sapiens OX=9606 GN=KRT10 PE=1 SV=6	59001.8	0.42	18	30	0.768484	0.0401499
115	sp|P04156|PRIO_HUMAN	Major prion protein OS=Homo sapiens OX=9606 GN=PRNP PE=1 SV=1	27853.3	0.067	2	2	0.827784	0.0118183
150	sp|A0A0B4J1V0|HV315_HUMAN	Immunoglobulin heavy variable 3-15 OS=Homo sapiens OX=9606 GN=IGHV3-15 PE=3 SV=1	13070.5	0.261	2	4	0.682874	0.00275362
249	sp|P55157|MTP_HUMAN	Microsomal triglyceride transfer protein large subunit OS=Homo sapiens OX=9606 GN=MTTP PE=1 SV=1	99898	0.022	2	2	0.826034	0.0146301
252	sp|P06858|LIPL_HUMAN	Lipoprotein lipase OS=Homo sapiens OX=9606 GN=LPL PE=1 SV=1	53681.1	0.173	6	9	0.830908	0.0148965
281	sp|Q7Z5L0|VMO1_HUMAN	Vitelline membrane outer layer protein 1 homolog OS=Homo sapiens OX=9606 GN=VMO1 PE=1 SV=1	22015.5	0.094	2	2	0.674109	0.00211444
300	sp|P00739|HPTR_HUMAN	Haptoglobin-related protein OS=Homo sapiens OX=9606 GN=HPR PE=2 SV=2	39499.9	0.595	7	21	0.632455	1.60541e-05
305	sp|P02753|RET4_HUMAN	Retinol-binding protein 4 OS=Homo sapiens OX=9606 GN=RBP4 PE=1 SV=3	23319.4	0.498	6	17	0.787746	0.00537429
328	sp|Q96M86|DNHD1_HUMAN	Dynein heavy chain domain-containing protein 1 OS=Homo sapiens OX=9606 GN=DNHD1 PE=2 SV=2	539445	0.003	2	3	0.722433	0.00666374
354	sp|P0DP01|HV108_HUMAN	Immunoglobulin heavy variable 1-8 OS=Homo sapiens OX=9606 GN=IGHV1-8 PE=3 SV=1	13079.3	0.35	2	3	0.809982	0.0040254
366	sp|P11215|ITAM_HUMAN	Integrin alpha-M OS=Homo sapiens OX=9606 GN=ITGAM PE=1 SV=2	128392	0.023	3	5	0.827777	5.71316e-05
370	sp|P11597|CETP_HUMAN	Cholesteryl ester transfer protein OS=Homo sapiens OX=9606 GN=CETP PE=1 SV=2	55102.3	0.312	12	31	0.745024	0.000910191
417	sp|P06727|APOA4_HUMAN	Apolipoprotein A-IV OS=Homo sapiens OX=9606 GN=APOA4 PE=1 SV=3	45353.5	0.778	35	750	0.759234	0.0103228
418	sp|P80108|PHLD_HUMAN	Phosphatidylinositol-glycan-specific phospholipase D OS=Homo sapiens OX=9606 GN=GPLD1 PE=1 SV=3	92887.2	0.344	25	152	0.796753	0.0204157
430	sp|P07339|CATD_HUMAN	Cathepsin D OS=Homo sapiens OX=9606 GN=CTSD PE=1 SV=1	45018.8	0.124	3	4	0.782971	0.00162618
442	sp|Q9NPH3|IL1AP_HUMAN	Interleukin-1 receptor accessory protein OS=Homo sapiens OX=9606 GN=IL1RAP PE=1 SV=2	66099.9	0.035	2	2	0.806148	0.000320964
444	sp|O14983|AT2A1_HUMAN	Sarcoplasmic/endoplasmic reticulum calcium ATPase 1 OS=Homo sapiens OX=9606 GN=ATP2A1 PE=1 SV=1	111532	0.025	2	2	0.667267	0.0268469
465	sp|O00187|MASP2_HUMAN	Mannan-binding lectin serine protease 2 OS=Homo sapiens OX=9606 GN=MASP2 PE=1 SV=4	77175.2	0.385	22	62	0.798794	0.00310671
503	sp|Q15485|FCN2_HUMAN	Ficolin-2 OS=Homo sapiens OX=9606 GN=FCN2 PE=1 SV=2	34417.7	0.326	10	83	0.805005	0.015442
545	sp|Q9NPG4|PCD12_HUMAN	Protocadherin-12 OS=Homo sapiens OX=9606 GN=PCDH12 PE=1 SV=1	129581	0.144	11	16	0.825364	0.0265886
578	sp|O14791|APOL1_HUMAN	Apolipoprotein L1 OS=Homo sapiens OX=9606 GN=APOL1 PE=1 SV=5	43985.9	0.367	17	43	0.82617	0.0145949
589	sp|P60891|PRPS1_HUMAN	Ribose-phosphate pyrophosphokinase 1 OS=Homo sapiens OX=9606 GN=PRPS1 PE=1 SV=2	35307.1	0.069	3	3	0.752723	0.000130788
599	sp|O43491|E41L2_HUMAN	Band 4.1-like protein 2 OS=Homo sapiens OX=9606 GN=EPB41L2 PE=1 SV=1	113014	0.028	2	2	0.598649	0.000389724
621	sp|P24593|IBP5_HUMAN	Insulin-like growth factor-binding protein 5 OS=Homo sapiens OX=9606 GN=IGFBP5 PE=1 SV=1	31558.4	0.283	7	15	0.831343	0.00174239
637	sp|Q9Y623|MYH4_HUMAN	Myosin-4 OS=Homo sapiens OX=9606 GN=MYH4 PE=2 SV=2	223884	0.068	6	10	0.574345	0.0208306
696	sp|Q9UKX3|MYH13_HUMAN	Myosin-13 OS=Homo sapiens OX=9606 GN=MYH13 PE=2 SV=2	224587	0.04	3	7	0.727812	0.02354
748	sp|P04259|K2C6B_HUMAN	Keratin, type II cytoskeletal 6B OS=Homo sapiens OX=9606 GN=KRT6B PE=1 SV=5	60297.4	0.156	2	2	0.692077	0.0348245
768	sp|Q96KN2|CNDP1_HUMAN	Beta-Ala-His dipeptidase OS=Homo sapiens OX=9606 GN=CNDP1 PE=1 SV=4	56766.2	0.458	20	131	0.782774	0.000167558
912	sp|P00488|F13A_HUMAN	Coagulation factor XIII A chain OS=Homo sapiens OX=9606 GN=F13A1 PE=1 SV=4	83709.8	0.583	36	147	0.809779	2.96732e-05
929	sp|O14602|IF1AY_HUMAN	Eukaryotic translation initiation factor 1A, Y-chromosomal OS=Homo sapiens OX=9606 GN=EIF1AY PE=1 SV=4	16528.3	0.111	2	2	0.793849	0.000381199
958	sp|A0A0C4DH33|HV124_HUMAN	Immunoglobulin heavy variable 1-24 OS=Homo sapiens OX=9606 GN=IGHV1-24 PE=3 SV=1	12969.2	0.47	3	6	0.735557	0.025344
984	sp|P13010|XRCC5_HUMAN	X-ray repair cross-complementing protein 5 OS=Homo sapiens OX=9606 GN=XRCC5 PE=1 SV=3	83204.5	0.023	2	2	0.800996	0.0450859
988	sp|P35858|ALS_HUMAN	Insulin-like growth factor-binding protein complex acid labile subunit OS=Homo sapiens OX=9606 GN=IGFALS PE=1 SV=1	66717.1	0.195	10	15	0.789001	0.00507944
1051	sp|O75636|FCN3_HUMAN	Ficolin-3 OS=Homo sapiens OX=9606 GN=FCN3 PE=1 SV=2	33377.2	0.502	14	127	0.80194	0.0200461
1076	sp|P06732|KCRM_HUMAN	Creatine kinase M-type OS=Homo sapiens OX=9606 GN=CKM PE=1 SV=2	43284	0.178	5	5	0.658813	0.0325163
1090	sp|P55056|APOC4_HUMAN	Apolipoprotein C-IV OS=Homo sapiens OX=9606 GN=APOC4 PE=1 SV=1	14867.6	0.449	7	41	0.828642	0.0200644
1125	sp|Q13228|SBP1_HUMAN	Methanethiol oxidase OS=Homo sapiens OX=9606 GN=SELENBP1 PE=1 SV=2	52909.8	0.053	2	2	0.782468	0.0156247

## Sheet: CR vs. Con
No.	Protein_ID	Description	Mass	Protein_Coverage	Uniq_Pep_Num	Uniq_Spec_Num	Mean_Ratio	P value
1	sp|P01011|AACT_HUMAN	Alpha-1-antichymotrypsin OS=Homo sapiens OX=9606 GN=SERPINA3 PE=1 SV=2	47773.6	0.279	11	28	1.69328	3.00324e-08
2	sp|P26572|MGAT1_HUMAN	Alpha-1,3-mannosyl-glycoprotein 2-beta-N-acetylglucosaminyltransferase OS=Homo sapiens OX=9606 GN=MGAT1 PE=1 SV=2	51113.5	0.121	5	5	1.50352	7.01483e-07
3	sp|P52597|HNRPF_HUMAN	Heterogeneous nuclear ribonucleoprotein F OS=Homo sapiens OX=9606 GN=HNRNPF PE=1 SV=3	45967	0.195	3	3	2.17906	0.000857952
4	sp|P14868|SYDC_HUMAN	Aspartate--tRNA ligase, cytoplasmic OS=Homo sapiens OX=9606 GN=DARS PE=1 SV=2	57481.2	0.148	7	7	1.9836	0.00191587
6	sp|P08319|ADH4_HUMAN	Alcohol dehydrogenase 4 OS=Homo sapiens OX=9606 GN=ADH4 PE=1 SV=5	41090	0.679	16	66	3.9953	0.0314535
7	sp|P49641|MA2A2_HUMAN	Alpha-mannosidase 2x OS=Homo sapiens OX=9606 GN=MAN2A2 PE=2 SV=3	131123	0.035	4	4	1.25144	0.0317069
11	sp|Q0ZGT2|NEXN_HUMAN	Nexilin OS=Homo sapiens OX=9606 GN=NEXN PE=1 SV=1	80818.8	0.039	3	4	2.34787	0.000554964
12	sp|P11586|C1TC_HUMAN	C-1-tetrahydrofolate synthase, cytoplasmic OS=Homo sapiens OX=9606 GN=MTHFD1 PE=1 SV=3	102162	0.288	25	39	2.70514	0.0181221
15	sp|Q8NBJ4|GOLM1_HUMAN	Golgi membrane protein 1 OS=Homo sapiens OX=9606 GN=GOLM1 PE=1 SV=1	45458.8	0.082	3	3	3.62398	1.70386e-07
17	sp|Q99615|DNJC7_HUMAN	DnaJ homolog subfamily C member 7 OS=Homo sapiens OX=9606 GN=DNAJC7 PE=1 SV=2	57185	0.038	2	2	2.10599	0.000232217
18	sp|P21291|CSRP1_HUMAN	Cysteine and glycine-rich protein 1 OS=Homo sapiens OX=9606 GN=CSRP1 PE=1 SV=3	21391.1	0.565	9	15	4.63017	4.2436e-05
22	sp|P60866|RS20_HUMAN	40S ribosomal protein S20 OS=Homo sapiens OX=9606 GN=RPS20 PE=1 SV=1	13460.3	0.227	3	3	1.43971	0.00142966
23	sp|P01876|IGHA1_HUMAN	Immunoglobulin heavy constant alpha 1 OS=Homo sapiens OX=9606 GN=IGHA1 PE=1 SV=2	38467.9	0.572	9	145	1.23374	0.000696312
24	sp|P04792|HSPB1_HUMAN	Heat shock protein beta-1 OS=Homo sapiens OX=9606 GN=HSPB1 PE=1 SV=2	22807.5	0.385	7	11	4.59425	1.80569e-05
25	sp|Q5T4S7|UBR4_HUMAN	E3 ubiquitin-protein ligase UBR4 OS=Homo sapiens OX=9606 GN=UBR4 PE=1 SV=1	580529	0.004	2	2	1.51779	0.0209512
27	sp|Q06187|BTK_HUMAN	Tyrosine-protein kinase BTK OS=Homo sapiens OX=9606 GN=BTK PE=1 SV=3	76898.6	0.038	2	2	3.0281	7.57907e-05
29	sp|Q32MZ4|LRRF1_HUMAN	Leucine-rich repeat flightless-interacting protein 1 OS=Homo sapiens OX=9606 GN=LRRFIP1 PE=1 SV=2	89808	0.024	2	2	2.01669	0.00216737
32	sp|O00505|IMA4_HUMAN	Importin subunit alpha-4 OS=Homo sapiens OX=9606 GN=KPNA3 PE=1 SV=2	58270	0.106	2	2	1.63317	0.00156983
33	sp|Q99832|TCPH_HUMAN	T-complex protein 1 subunit eta OS=Homo sapiens OX=9606 GN=CCT7 PE=1 SV=2	59824.1	0.063	3	4	1.51625	0.000750576
34	sp|P29692|EF1D_HUMAN	Elongation factor 1-delta OS=Homo sapiens OX=9606 GN=EEF1D PE=1 SV=5	31198.8	0.189	4	5	4.24145	0.000894222
37	sp|P67775|PP2AA_HUMAN	Serine/threonine-protein phosphatase 2A catalytic subunit alpha isoform OS=Homo sapiens OX=9606 GN=PPP2CA PE=1 SV=1	36123.6	0.175	4	5	1.64031	0.0075825
40	sp|Q9Y2S2|CRYL1_HUMAN	Lambda-crystallin homolog OS=Homo sapiens OX=9606 GN=CRYL1 PE=1 SV=3	35891.2	0.091	3	3	2.19084	0.0308627
41	sp|P53621|COPA_HUMAN	Coatomer subunit alpha OS=Homo sapiens OX=9606 GN=COPA PE=1 SV=2	139779	0.082	9	11	2.39406	0.00184445
42	sp|P14543|NID1_HUMAN	Nidogen-1 OS=Homo sapiens OX=9606 GN=NID1 PE=1 SV=3	139124	0.327	31	60	1.29228	0.00623505
43	sp|P00740|FA9_HUMAN	Coagulation factor IX OS=Homo sapiens OX=9606 GN=F9 PE=1 SV=2	53095.5	0.425	14	61	1.22155	0.010923
44	sp|P05543|THBG_HUMAN	Thyroxine-binding globulin OS=Homo sapiens OX=9606 GN=SERPINA7 PE=1 SV=2	46618.7	0.106	4	5	1.20429	0.00142733
46	sp|P05787|K2C8_HUMAN	Keratin, type II cytoskeletal 8 OS=Homo sapiens OX=9606 GN=KRT8 PE=1 SV=7	53653.1	0.164	3	3	1.56233	0.0315882
47	sp|P51858|HDGF_HUMAN	Hepatoma-derived growth factor OS=Homo sapiens OX=9606 GN=HDGF PE=1 SV=1	26867.9	0.267	5	7	4.64408	0.00358384
48	sp|P10599|THIO_HUMAN	Thioredoxin OS=Homo sapiens OX=9606 GN=TXN PE=1 SV=3	11996.8	0.324	3	4	2.70454	0.00361271
51	sp|P00750|TPA_HUMAN	Tissue-type plasminogen activator OS=Homo sapiens OX=9606 GN=PLAT PE=1 SV=1	65024.7	0.137	6	6	1.4789	0.00231901
52	sp|Q14847|LASP1_HUMAN	LIM and SH3 domain protein 1 OS=Homo sapiens OX=9606 GN=LASP1 PE=1 SV=2	30079.4	0.437	8	11	2.29421	5.73155e-05
53	sp|P01137|TGFB1_HUMAN	Transforming growth factor beta-1 proprotein OS=Homo sapiens OX=9606 GN=TGFB1 PE=1 SV=2	44979	0.187	9	12	2.15038	9.98589e-05
56	sp|O75563|SKAP2_HUMAN	Src kinase-associated phosphoprotein 2 OS=Homo sapiens OX=9606 GN=SKAP2 PE=1 SV=1	41401	0.084	3	3	1.99242	0.0179757
59	sp|P26447|S10A4_HUMAN	Protein S100-A4 OS=Homo sapiens OX=9606 GN=S100A4 PE=1 SV=1	11930.8	0.188	2	2	1.51984	3.68752e-06
61	sp|P0DJI8|SAA1_HUMAN	Serum amyloid A-1 protein OS=Homo sapiens OX=9606 GN=SAA1 PE=1 SV=1	13562.5	0.721	5	73	1.79625	0.00450695
62	sp|P03951|FA11_HUMAN	Coagulation factor XI OS=Homo sapiens OX=9606 GN=F11 PE=1 SV=1	72098.3	0.562	30	91	2.16432	0.00360695
63	sp|P04217|A1BG_HUMAN	Alpha-1B-glycoprotein OS=Homo sapiens OX=9606 GN=A1BG PE=1 SV=4	54771.7	0.236	10	29	1.30267	0.00498954
64	sp|P00325|ADH1B_HUMAN	Alcohol dehydrogenase 1B OS=Homo sapiens OX=9606 GN=ADH1B PE=1 SV=2	40665.9	0.584	6	32	4.06108	0.0316269
65	sp|O43175|SERA_HUMAN	D-3-phosphoglycerate dehydrogenase OS=Homo sapiens OX=9606 GN=PHGDH PE=1 SV=4	57337.7	0.161	7	7	2.7091	0.0346177
66	sp|Q8IUX7|AEBP1_HUMAN	Adipocyte enhancer-binding protein 1 OS=Homo sapiens OX=9606 GN=AEBP1 PE=1 SV=1	131570	0.067	8	9	1.24279	0.00943561
68	sp|Q0VD83|APOBR_HUMAN	Apolipoprotein B receptor OS=Homo sapiens OX=9606 GN=APOBR PE=1 SV=2	115243	0.1	7	9	1.61475	0.000782966
69	sp|P40227|TCPZ_HUMAN	T-complex protein 1 subunit zeta OS=Homo sapiens OX=9606 GN=CCT6A PE=1 SV=3	58425.8	0.104	6	6	2.4813	0.000913498
73	sp|Q9UBW5|BIN2_HUMAN	Bridging integrator 2 OS=Homo sapiens OX=9606 GN=BIN2 PE=1 SV=3	61989.9	0.136	6	7	3.03617	5.1413e-05
74	sp|P26640|SYVC_HUMAN	Valine--tRNA ligase OS=Homo sapiens OX=9606 GN=VARS PE=1 SV=4	141624	0.017	2	2	2.29636	0.0103915
76	sp|P05771|KPCB_HUMAN	Protein kinase C beta type OS=Homo sapiens OX=9606 GN=PRKCB PE=1 SV=4	77941.5	0.085	4	4	3.16795	0.000118871
77	sp|P28070|PSB4_HUMAN	Proteasome subunit beta type-4 OS=Homo sapiens OX=9606 GN=PSMB4 PE=1 SV=4	29224.5	0.318	6	10	2.29867	0.0136354
78	sp|Q96KP4|CNDP2_HUMAN	Cytosolic non-specific dipeptidase OS=Homo sapiens OX=9606 GN=CNDP2 PE=1 SV=2	53169	0.451	18	31	2.77991	0.0217576
79	sp|P01034|CYTC_HUMAN	Cystatin-C OS=Homo sapiens OX=9606 GN=CST3 PE=1 SV=1	15999.2	0.178	2	4	1.24544	0.00114374
81	sp|P00387|NB5R3_HUMAN	NADH-cytochrome b5 reductase 3 OS=Homo sapiens OX=9606 GN=CYB5R3 PE=1 SV=3	34422.8	0.063	2	2	1.47124	0.00164001
82	sp|O43852|CALU_HUMAN	Calumenin OS=Homo sapiens OX=9606 GN=CALU PE=1 SV=2	37179.6	0.305	9	13	2.07531	0.000646931
83	sp|Q96JB5|CK5P3_HUMAN	CDK5 regulatory subunit-associated protein 3 OS=Homo sapiens OX=9606 GN=CDK5RAP3 PE=1 SV=2	57209.1	0.043	2	2	2.87809	0.0012623
85	sp|P30044|PRDX5_HUMAN	Peroxiredoxin-5, mitochondrial OS=Homo sapiens OX=9606 GN=PRDX5 PE=1 SV=4	22282.6	0.29	5	6	2.26509	0.000864133
86	sp|Q13418|ILK_HUMAN	Integrin-linked protein kinase OS=Homo sapiens OX=9606 GN=ILK PE=1 SV=2	51881.1	0.409	16	34	3.53843	0.000363751
89	sp|O60240|PLIN1_HUMAN	Perilipin-1 OS=Homo sapiens OX=9606 GN=PLIN1 PE=1 SV=2	56222.9	0.186	7	8	1.86083	3.56455e-05
90	sp|Q8IY22|CMIP_HUMAN	C-Maf-inducing protein OS=Homo sapiens OX=9606 GN=CMIP PE=1 SV=3	87682.6	0.028	2	2	2.40455	0.000269377
93	sp|O94874|UFL1_HUMAN	E3 UFM1-protein ligase 1 OS=Homo sapiens OX=9606 GN=UFL1 PE=1 SV=2	89977.9	0.04	3	3	1.9472	0.0142401
94	sp|P25787|PSA2_HUMAN	Proteasome subunit alpha type-2 OS=Homo sapiens OX=9606 GN=PSMA2 PE=1 SV=2	25978.3	0.329	6	9	1.53958	0.0224915
95	sp|P55036|PSMD4_HUMAN	26S proteasome non-ATPase regulatory subunit 4 OS=Homo sapiens OX=9606 GN=PSMD4 PE=1 SV=1	40921.3	0.066	2	2	2.42333	0.00141963
97	sp|P07900|HS90A_HUMAN	Heat shock protein HSP 90-alpha OS=Homo sapiens OX=9606 GN=HSP90AA1 PE=1 SV=5	84987.8	0.391	21	58	2.79408	0.00354402
98	sp|P39019|RS19_HUMAN	40S ribosomal protein S19 OS=Homo sapiens OX=9606 GN=RPS19 PE=1 SV=2	16032.5	0.269	4	4	2.04695	0.000767975
99	sp|Q9H8S9|MOB1A_HUMAN	MOB kinase activator 1A OS=Homo sapiens OX=9606 GN=MOB1A PE=1 SV=4	25216.7	0.088	2	2	1.96884	0.000775277
100	sp|Q9H3U1|UN45A_HUMAN	Protein unc-45 homolog A OS=Homo sapiens OX=9606 GN=UNC45A PE=1 SV=1	104248	0.052	4	4	1.89016	0.00657726
103	sp|Q96SB3|NEB2_HUMAN	Neurabin-2 OS=Homo sapiens OX=9606 GN=PPP1R9B PE=1 SV=3	89432.8	0.024	2	3	2.67367	0.000205345
104	sp|P07093|GDN_HUMAN	Glia-derived nexin OS=Homo sapiens OX=9606 GN=SERPINE2 PE=1 SV=1	44184.3	0.111	4	6	1.4055	0.00842627
106	sp|O60506|HNRPQ_HUMAN	Heterogeneous nuclear ribonucleoprotein Q OS=Homo sapiens OX=9606 GN=SYNCRIP PE=1 SV=2	69769.7	0.183	9	12	2.62765	0.000665227
107	sp|Q7L591|DOK3_HUMAN	Docking protein 3 OS=Homo sapiens OX=9606 GN=DOK3 PE=1 SV=2	53978.2	0.042	2	2	1.94738	0.000334017
108	sp|P13521|SCG2_HUMAN	Secretogranin-2 OS=Homo sapiens OX=9606 GN=SCG2 PE=1 SV=2	70879	0.066	5	5	2.54797	0.00442164
111	sp|Q15435|PP1R7_HUMAN	Protein phosphatase 1 regulatory subunit 7 OS=Homo sapiens OX=9606 GN=PPP1R7 PE=1 SV=1	41634.6	0.058	2	3	1.97046	0.0139343
114	sp|Q9BYE9|CDHR2_HUMAN	Cadherin-related family member 2 OS=Homo sapiens OX=9606 GN=CDHR2 PE=1 SV=2	142121	0.086	9	11	1.29261	0.0179137
116	sp|P11169|GTR3_HUMAN	Solute carrier family 2, facilitated glucose transporter member 3 OS=Homo sapiens OX=9606 GN=SLC2A3 PE=1 SV=1	54327.4	0.062	2	4	1.51991	0.00574313
117	sp|P08134|RHOC_HUMAN	Rho-related GTP-binding protein RhoC OS=Homo sapiens OX=9606 GN=RHOC PE=1 SV=1	22316.4	0.285	4	7	1.67725	0.00310341
119	sp|Q5XPI4|RN123_HUMAN	E3 ubiquitin-protein ligase RNF123 OS=Homo sapiens OX=9606 GN=RNF123 PE=1 SV=1	149942	0.011	2	2	1.35901	0.0359334
120	sp|Q9H0E2|TOLIP_HUMAN	Toll-interacting protein OS=Homo sapiens OX=9606 GN=TOLLIP PE=1 SV=1	30472.2	0.128	3	3	1.60459	0.00694197
121	sp|P17858|PFKAL_HUMAN	ATP-dependent 6-phosphofructokinase, liver type OS=Homo sapiens OX=9606 GN=PFKL PE=1 SV=6	85744.4	0.071	2	2	1.45784	0.00420784
122	sp|O43488|ARK72_HUMAN	Aflatoxin B1 aldehyde reductase member 2 OS=Homo sapiens OX=9606 GN=AKR7A2 PE=1 SV=3	40001.9	0.067	2	2	1.40498	0.00688846
124	sp|P19338|NUCL_HUMAN	Nucleolin OS=Homo sapiens OX=9606 GN=NCL PE=1 SV=3	76607.4	0.13	8	8	3.4688	0.00296312
125	sp|P07996|TSP1_HUMAN	Thrombospondin-1 OS=Homo sapiens OX=9606 GN=THBS1 PE=1 SV=2	133273	0.331	36	98	2.22408	0.000423448
127	sp|P09382|LEG1_HUMAN	Galectin-1 OS=Homo sapiens OX=9606 GN=LGALS1 PE=1 SV=2	15030.3	0.474	7	16	2.00643	1.50528e-06
128	sp|Q9NR31|SAR1A_HUMAN	GTP-binding protein SAR1a OS=Homo sapiens OX=9606 GN=SAR1A PE=1 SV=1	22448.6	0.172	3	4	2.53442	0.00062512
129	sp|P61978|HNRPK_HUMAN	Heterogeneous nuclear ribonucleoprotein K OS=Homo sapiens OX=9606 GN=HNRNPK PE=1 SV=1	51211.5	0.078	3	4	2.39255	0.000504163
130	sp|O14773|TPP1_HUMAN	Tripeptidyl-peptidase 1 OS=Homo sapiens OX=9606 GN=TPP1 PE=1 SV=2	61704.8	0.044	2	2	2.19764	0.000810235
134	sp|Q14012|KCC1A_HUMAN	Calcium/calmodulin-dependent protein kinase type 1 OS=Homo sapiens OX=9606 GN=CAMK1 PE=1 SV=1	41862.9	0.189	5	6	2.32842	0.000322686
135	sp|P05556|ITB1_HUMAN	Integrin beta-1 OS=Homo sapiens OX=9606 GN=ITGB1 PE=1 SV=2	91646.2	0.059	4	4	1.22944	0.0149841
136	sp|P12956|XRCC6_HUMAN	X-ray repair cross-complementing protein 6 OS=Homo sapiens OX=9606 GN=XRCC6 PE=1 SV=2	70066.2	0.056	4	4	4.95944	5.81055e-05
137	sp|Q92945|FUBP2_HUMAN	Far upstream element-binding protein 2 OS=Homo sapiens OX=9606 GN=KHSRP PE=1 SV=4	73337.1	0.145	8	9	1.83585	0.000159012
140	sp|Q13283|G3BP1_HUMAN	Ras GTPase-activating protein-binding protein 1 OS=Homo sapiens OX=9606 GN=G3BP1 PE=1 SV=1	52171.1	0.146	5	6	1.96657	8.86399e-05
141	sp|P09493|TPM1_HUMAN	Tropomyosin alpha-1 chain OS=Homo sapiens OX=9606 GN=TPM1 PE=1 SV=2	32727.7	0.433	4	14	3.2937	0.000336442
142	sp|Q10567|AP1B1_HUMAN	AP-1 complex subunit beta-1 OS=Homo sapiens OX=9606 GN=AP1B1 PE=1 SV=2	105464	0.037	3	3	1.86933	0.00343501
143	sp|P50995|ANX11_HUMAN	Annexin A11 OS=Homo sapiens OX=9606 GN=ANXA11 PE=1 SV=1	54679.2	0.147	6	7	2.15468	5.9437e-05
144	sp|Q96Q06|PLIN4_HUMAN	Perilipin-4 OS=Homo sapiens OX=9606 GN=PLIN4 PE=1 SV=2	135186	0.043	5	5	2.39611	0.000548906
145	sp|P62495|ERF1_HUMAN	Eukaryotic peptide chain release factor subunit 1 OS=Homo sapiens OX=9606 GN=ETF1 PE=1 SV=3	49210.2	0.213	7	7	2.8381	0.000960525
147	sp|O60936|NOL3_HUMAN	Nucleolar protein 3 OS=Homo sapiens OX=9606 GN=NOL3 PE=1 SV=2	22825.7	0.13	2	2	2.60986	0.00154877
149	sp|O00151|PDLI1_HUMAN	PDZ and LIM domain protein 1 OS=Homo sapiens OX=9606 GN=PDLIM1 PE=1 SV=4	36487.2	0.377	10	11	3.53957	5.82631e-06
153	sp|P40306|PSB10_HUMAN	Proteasome subunit beta type-10 OS=Homo sapiens OX=9606 GN=PSMB10 PE=1 SV=1	29185.2	0.172	4	6	2.28885	0.0146037
157	sp|P68402|PA1B2_HUMAN	Platelet-activating factor acetylhydrolase IB subunit beta OS=Homo sapiens OX=9606 GN=PAFAH1B2 PE=1 SV=1	25706.2	0.122	2	2	3.76916	0.00176256
158	sp|P24844|MYL9_HUMAN	Myosin regulatory light polypeptide 9 OS=Homo sapiens OX=9606 GN=MYL9 PE=1 SV=4	19853.5	0.453	3	6	1.43053	0.0126414
160	sp|Q06033|ITIH3_HUMAN	Inter-alpha-trypsin inhibitor heavy chain H3 OS=Homo sapiens OX=9606 GN=ITIH3 PE=1 SV=2	100054	0.393	28	135	1.89541	0.000330307
161	sp|P49721|PSB2_HUMAN	Proteasome subunit beta type-2 OS=Homo sapiens OX=9606 GN=PSMB2 PE=1 SV=1	22974.7	0.075	2	2	2.1618	0.00561627
162	sp|Q99674|CGRE1_HUMAN	Cell growth regulator with EF hand domain protein 1 OS=Homo sapiens OX=9606 GN=CGREF1 PE=2 SV=2	31868.1	0.123	3	3	1.85563	2.92145e-05
164	sp|Q9UHY1|NRBP_HUMAN	Nuclear receptor-binding protein OS=Homo sapiens OX=9606 GN=NRBP1 PE=1 SV=1	60359.3	0.058	2	2	4.36661	0.000164317
165	sp|P51452|DUS3_HUMAN	Dual specificity protein phosphatase 3 OS=Homo sapiens OX=9606 GN=DUSP3 PE=1 SV=1	20675.4	0.227	4	4	2.44283	0.0149596
166	sp|P11362|FGFR1_HUMAN	Fibroblast growth factor receptor 1 OS=Homo sapiens OX=9606 GN=FGFR1 PE=1 SV=3	92874.3	0.051	4	4	1.47966	0.0430424
168	sp|Q6ZNJ1|NBEL2_HUMAN	Neurobeachin-like protein 2 OS=Homo sapiens OX=9606 GN=NBEAL2 PE=1 SV=2	305387	0.011	3	4	1.7973	0.000615368
169	sp|P13501|CCL5_HUMAN	C-C motif chemokine 5 OS=Homo sapiens OX=9606 GN=CCL5 PE=1 SV=3	10250.2	0.275	3	4	2.36264	0.00024725
171	sp|P03956|MMP1_HUMAN	Interstitial collagenase OS=Homo sapiens OX=9606 GN=MMP1 PE=1 SV=3	54125.8	0.032	2	2	2.19549	0.000588105
172	sp|O43396|TXNL1_HUMAN	Thioredoxin-like protein 1 OS=Homo sapiens OX=9606 GN=TXNL1 PE=1 SV=3	32611.9	0.166	3	3	3.43164	0.000746643
173	sp|P12111|CO6A3_HUMAN	Collagen alpha-3(VI) chain OS=Homo sapiens OX=9606 GN=COL6A3 PE=1 SV=5	345149	0.116	32	39	1.33177	0.00306302
175	sp|Q9NSD9|SYFB_HUMAN	Phenylalanine--tRNA ligase beta subunit OS=Homo sapiens OX=9606 GN=FARSB PE=1 SV=3	66682.8	0.034	2	2	2.54206	0.00174649
177	sp|Q86YW5|TRML1_HUMAN	Trem-like transcript 1 protein OS=Homo sapiens OX=9606 GN=TREML1 PE=1 SV=2	33039	0.074	2	3	1.58867	2.12498e-05
178	sp|P50454|SERPH_HUMAN	Serpin H1 OS=Homo sapiens OX=9606 GN=SERPINH1 PE=1 SV=2	46507.2	0.124	3	3	2.39431	0.000101924
179	sp|P00338|LDHA_HUMAN	L-lactate dehydrogenase A chain OS=Homo sapiens OX=9606 GN=LDHA PE=1 SV=2	36932.5	0.093	2	2	1.59138	0.000375293
182	sp|Q9UMX0|UBQL1_HUMAN	Ubiquilin-1 OS=Homo sapiens OX=9606 GN=UBQLN1 PE=1 SV=2	62461.4	0.117	5	7	1.52332	0.000429845
183	sp|P13929|ENOB_HUMAN	Beta-enolase OS=Homo sapiens OX=9606 GN=ENO3 PE=1 SV=5	47281.4	0.355	8	11	1.52431	0.015211
184	sp|O75822|EIF3J_HUMAN	Eukaryotic translation initiation factor 3 subunit J OS=Homo sapiens OX=9606 GN=EIF3J PE=1 SV=2	29140.6	0.116	3	4	2.4509	0.0113561
187	sp|Q9UIA9|XPO7_HUMAN	Exportin-7 OS=Homo sapiens OX=9606 GN=XPO7 PE=1 SV=3	125178	0.033	4	5	1.42507	0.0122428
188	sp|Q99614|TTC1_HUMAN	Tetratricopeptide repeat protein 1 OS=Homo sapiens OX=9606 GN=TTC1 PE=1 SV=1	33943.3	0.12	4	4	1.36857	0.0066118
190	sp|Q13162|PRDX4_HUMAN	Peroxiredoxin-4 OS=Homo sapiens OX=9606 GN=PRDX4 PE=1 SV=1	30730.9	0.188	3	4	2.11257	0.00049495
191	sp|P48556|PSMD8_HUMAN	26S proteasome non-ATPase regulatory subunit 8 OS=Homo sapiens OX=9606 GN=PSMD8 PE=1 SV=2	39853.9	0.077	3	3	1.53267	0.0130998
192	sp|Q08209|PP2BA_HUMAN	Serine/threonine-protein phosphatase 2B catalytic subunit alpha isoform OS=Homo sapiens OX=9606 GN=PPP3CA PE=1 SV=1	59316.6	0.058	3	3	1.81092	0.00108367
194	sp|Q9UJU6|DBNL_HUMAN	Drebrin-like protein OS=Homo sapiens OX=9606 GN=DBNL PE=1 SV=1	48444.7	0.284	9	12	3.06248	0.000141665
195	sp|O15371|EIF3D_HUMAN	Eukaryotic translation initiation factor 3 subunit D OS=Homo sapiens OX=9606 GN=EIF3D PE=1 SV=1	64541.7	0.044	2	3	3.47357	1.36963e-05
196	sp|O15523|DDX3Y_HUMAN	ATP-dependent RNA helicase DDX3Y OS=Homo sapiens OX=9606 GN=DDX3Y PE=1 SV=2	73546.3	0.039	2	2	1.52507	0.00402774
197	sp|P78344|IF4G2_HUMAN	Eukaryotic translation initiation factor 4 gamma 2 OS=Homo sapiens OX=9606 GN=EIF4G2 PE=1 SV=1	102792	0.06	5	5	4.15889	0.00051678
201	sp|P31146|COR1A_HUMAN	Coronin-1A OS=Homo sapiens OX=9606 GN=CORO1A PE=1 SV=4	51660	0.108	6	6	1.97055	7.4548e-05
202	sp|P13805|TNNT1_HUMAN	Troponin T, slow skeletal muscle OS=Homo sapiens OX=9606 GN=TNNT1 PE=1 SV=4	32966.9	0.086	2	4	1.42399	0.00127163
203	sp|Q9HBW9|AGRL4_HUMAN	Adhesion G protein-coupled receptor L4 OS=Homo sapiens OX=9606 GN=ADGRL4 PE=1 SV=3	79623.5	0.036	2	2	1.26674	0.0324095
204	sp|P00746|CFAD_HUMAN	Complement factor D OS=Homo sapiens OX=9606 GN=CFD PE=1 SV=5	27511	0.466	9	19	1.34649	0.000227871
205	sp|P13224|GP1BB_HUMAN	Platelet glycoprotein Ib beta chain OS=Homo sapiens OX=9606 GN=GP1BB PE=1 SV=1	22256	0.102	2	2	1.31332	0.0174304
206	sp|P07148|FABPL_HUMAN	Fatty acid-binding protein, liver OS=Homo sapiens OX=9606 GN=FABP1 PE=1 SV=1	14238.4	0.276	3	4	2.99308	0.0386048
207	sp|O60568|PLOD3_HUMAN	Multifunctional procollagen lysine hydroxylase and glycosyltransferase LH3 OS=Homo sapiens OX=9606 GN=PLOD3 PE=1 SV=1	85283.7	0.042	2	2	1.30196	0.00271731
208	sp|P09429|HMGB1_HUMAN	High mobility group protein B1 OS=Homo sapiens OX=9606 GN=HMGB1 PE=1 SV=3	25031.2	0.135	2	3	2.12011	0.00149376
211	sp|P43686|PRS6B_HUMAN	26S proteasome regulatory subunit 6B OS=Homo sapiens OX=9606 GN=PSMC4 PE=1 SV=2	47432.6	0.139	5	5	2.35763	0.00508129
213	sp|P51149|RAB7A_HUMAN	Ras-related protein Rab-7a OS=Homo sapiens OX=9606 GN=RAB7A PE=1 SV=1	23741.9	0.135	2	3	2.114	0.000507576
214	sp|Q99623|PHB2_HUMAN	Prohibitin-2 OS=Homo sapiens OX=9606 GN=PHB2 PE=1 SV=2	33257.9	0.067	2	2	1.57857	0.0325393
215	sp|Q5JSH3|WDR44_HUMAN	WD repeat-containing protein 44 OS=Homo sapiens OX=9606 GN=WDR44 PE=1 SV=1	101856	0.1	7	7	2.01896	0.0052242
218	sp|P09529|INHBB_HUMAN	Inhibin beta B chain OS=Homo sapiens OX=9606 GN=INHBB PE=1 SV=2	45873	0.111	4	4	1.22103	0.0161079
219	sp|Q13200|PSMD2_HUMAN	26S proteasome non-ATPase regulatory subunit 2 OS=Homo sapiens OX=9606 GN=PSMD2 PE=1 SV=3	100859	0.045	3	3	2.06072	0.00693451
220	sp|P10916|MLRV_HUMAN	Myosin regulatory light chain 2, ventricular/cardiac muscle isoform OS=Homo sapiens OX=9606 GN=MYL2 PE=1 SV=3	18759.4	0.566	8	9	3.20822	6.02554e-05
222	sp|P19022|CADH2_HUMAN	Cadherin-2 OS=Homo sapiens OX=9606 GN=CDH2 PE=1 SV=4	100185	0.139	6	12	1.66609	0.000219051
223	sp|P04179|SODM_HUMAN	Superoxide dismutase [Mn], mitochondrial OS=Homo sapiens OX=9606 GN=SOD2 PE=1 SV=3	24887.6	0.126	2	3	2.26925	0.00161825
224	sp|Q9BR76|COR1B_HUMAN	Coronin-1B OS=Homo sapiens OX=9606 GN=CORO1B PE=1 SV=1	54866.5	0.106	6	6	3.17631	0.00244117
225	sp|P48147|PPCE_HUMAN	Prolyl endopeptidase OS=Homo sapiens OX=9606 GN=PREP PE=1 SV=2	81542.4	0.045	2	2	1.81182	0.00725304
226	sp|P37840|SYUA_HUMAN	Alpha-synuclein OS=Homo sapiens OX=9606 GN=SNCA PE=1 SV=1	14433.2	0.557	6	9	1.60585	6.15806e-05
227	sp|Q09328|MGT5A_HUMAN	Alpha-1,6-mannosylglycoprotein 6-beta-N-acetylglucosaminyltransferase A OS=Homo sapiens OX=9606 GN=MGAT5 PE=1 SV=1	85610.3	0.026	2	2	1.7395	0.0154601
229	sp|P22314|UBA1_HUMAN	Ubiquitin-like modifier-activating enzyme 1 OS=Homo sapiens OX=9606 GN=UBA1 PE=1 SV=3	118840	0.096	7	9	1.78635	0.0195586
230	sp|P34096|RNAS4_HUMAN	Ribonuclease 4 OS=Homo sapiens OX=9606 GN=RNASE4 PE=1 SV=3	17267.5	0.463	9	24	1.33239	0.0141878
231	sp|P62826|RAN_HUMAN	GTP-binding nuclear protein Ran OS=Homo sapiens OX=9606 GN=RAN PE=1 SV=3	24560.7	0.329	7	10	1.63719	0.0045598
232	sp|P25786|PSA1_HUMAN	Proteasome subunit alpha type-1 OS=Homo sapiens OX=9606 GN=PSMA1 PE=1 SV=1	29804	0.464	11	15	2.29537	0.0081374
233	sp|P28072|PSB6_HUMAN	Proteasome subunit beta type-6 OS=Homo sapiens OX=9606 GN=PSMB6 PE=1 SV=4	25551.5	0.155	4	8	1.63659	0.0237903
235	sp|Q96K76|UBP47_HUMAN	Ubiquitin carboxyl-terminal hydrolase 47 OS=Homo sapiens OX=9606 GN=USP47 PE=1 SV=3	158563	0.035	3	3	1.4538	0.0103282
236	sp|P13804|ETFA_HUMAN	Electron transfer flavoprotein subunit alpha, mitochondrial OS=Homo sapiens OX=9606 GN=ETFA PE=1 SV=1	35381.7	0.099	3	3	1.99745	0.0111762
239	sp|P49321|NASP_HUMAN	Nuclear autoantigenic sperm protein OS=Homo sapiens OX=9606 GN=NASP PE=1 SV=2	85453.2	0.047	4	4	2.38506	0.000751867
242	sp|Q99436|PSB7_HUMAN	Proteasome subunit beta type-7 OS=Homo sapiens OX=9606 GN=PSMB7 PE=1 SV=1	30270.3	0.105	3	4	3.40629	0.00217584
244	sp|O14979|HNRDL_HUMAN	Heterogeneous nuclear ribonucleoprotein D-like OS=Homo sapiens OX=9606 GN=HNRNPDL PE=1 SV=3	46562.1	0.055	2	2	3.55333	0.000508856
246	sp|Q16643|DREB_HUMAN	Drebrin OS=Homo sapiens OX=9606 GN=DBN1 PE=1 SV=4	71823.6	0.079	3	3	2.50955	0.000158329
248	sp|P38606|VATA_HUMAN	V-type proton ATPase catalytic subunit A OS=Homo sapiens OX=9606 GN=ATP6V1A PE=1 SV=2	68641.6	0.097	5	6	2.30527	0.00320911
251	sp|Q14697|GANAB_HUMAN	Neutral alpha-glucosidase AB OS=Homo sapiens OX=9606 GN=GANAB PE=1 SV=3	107245	0.24	19	32	1.42211	0.0211161
252	sp|P06858|LIPL_HUMAN	Lipoprotein lipase OS=Homo sapiens OX=9606 GN=LPL PE=1 SV=1	53681.1	0.173	6	9	1.3137	0.0128508
257	sp|P36871|PGM1_HUMAN	Phosphoglucomutase-1 OS=Homo sapiens OX=9606 GN=PGM1 PE=1 SV=3	61677.6	0.183	10	13	2.90583	0.00635107
258	sp|P08571|CD14_HUMAN	Monocyte differentiation antigen CD14 OS=Homo sapiens OX=9606 GN=CD14 PE=1 SV=2	40660	0.288	9	25	1.75122	0.00158878
260	sp|P16403|H12_HUMAN	Histone H1.2 OS=Homo sapiens OX=9606 GN=HIST1H1C PE=1 SV=2	21333.7	0.146	3	3	1.95955	0.00467377
262	sp|Q9H4X1|RGCC_HUMAN	Regulator of cell cycle RGCC OS=Homo sapiens OX=9606 GN=RGCC PE=1 SV=1	14589	0.153	2	3	1.98071	6.77107e-05
263	sp|Q05682|CALD1_HUMAN	Caldesmon OS=Homo sapiens OX=9606 GN=CALD1 PE=1 SV=3	93214.4	0.019	2	2	7.70501	3.16005e-08
266	sp|P48444|COPD_HUMAN	Coatomer subunit delta OS=Homo sapiens OX=9606 GN=ARCN1 PE=1 SV=1	57612.3	0.043	2	2	2.59358	0.000253461
268	sp|P34913|HYES_HUMAN	Bifunctional epoxide hydrolase 2 OS=Homo sapiens OX=9606 GN=EPHX2 PE=1 SV=2	63297.9	0.065	3	3	3.75478	0.00921915
269	sp|Q15126|PMVK_HUMAN	Phosphomevalonate kinase OS=Homo sapiens OX=9606 GN=PMVK PE=1 SV=3	22134.3	0.13	2	2	2.3237	0.000150568
270	sp|P61970|NTF2_HUMAN	Nuclear transport factor 2 OS=Homo sapiens OX=9606 GN=NUTF2 PE=1 SV=1	14622.1	0.291	3	3	1.73568	0.00163122
271	sp|Q5R3I4|TTC38_HUMAN	Tetratricopeptide repeat protein 38 OS=Homo sapiens OX=9606 GN=TTC38 PE=1 SV=1	53248.6	0.041	2	2	3.08046	0.0311875
272	sp|Q71DI3|H32_HUMAN	Histone H3.2 OS=Homo sapiens OX=9606 GN=HIST2H3A PE=1 SV=3	15417.5	0.169	3	5	2.58788	5.91218e-07
273	sp|O95954|FTCD_HUMAN	Formimidoyltransferase-cyclodeaminase OS=Homo sapiens OX=9606 GN=FTCD PE=1 SV=2	59555.6	0.152	7	8	2.83974	0.0461622
274	sp|P31939|PUR9_HUMAN	Bifunctional purine biosynthesis protein PURH OS=Homo sapiens OX=9606 GN=ATIC PE=1 SV=3	65070.5	0.025	2	2	2.10626	0.0211029
275	sp|Q9NT62|ATG3_HUMAN	Ubiquitin-like-conjugating enzyme ATG3 OS=Homo sapiens OX=9606 GN=ATG3 PE=1 SV=1	36279.6	0.073	2	3	3.40398	0.0012369
276	sp|P05109|S10A8_HUMAN	Protein S100-A8 OS=Homo sapiens OX=9606 GN=S100A8 PE=1 SV=1	10866.7	0.495	6	10	1.64818	0.000137344
278	sp|P11277|SPTB1_HUMAN	Spectrin beta chain, erythrocytic OS=Homo sapiens OX=9606 GN=SPTB PE=1 SV=5	247153	0.116	20	20	1.53736	0.00799809
282	sp|P55884|EIF3B_HUMAN	Eukaryotic translation initiation factor 3 subunit B OS=Homo sapiens OX=9606 GN=EIF3B PE=1 SV=3	92805	0.042	3	3	1.99003	0.00414794
283	sp|O95831|AIFM1_HUMAN	Apoptosis-inducing factor 1, mitochondrial OS=Homo sapiens OX=9606 GN=AIFM1 PE=1 SV=1	67126	0.038	2	2	3.12511	0.00110869
284	sp|P07988|PSPB_HUMAN	Pulmonary surfactant-associated protein B OS=Homo sapiens OX=9606 GN=SFTPB PE=1 SV=3	43496.4	0.089	3	4	1.2658	0.00663053
285	sp|O43182|RHG06_HUMAN	Rho GTPase-activating protein 6 OS=Homo sapiens OX=9606 GN=ARHGAP6 PE=1 SV=3	106606	0.079	6	6	2.95033	0.000118037
286	sp|Q14444|CAPR1_HUMAN	Caprin-1 OS=Homo sapiens OX=9606 GN=CAPRIN1 PE=1 SV=2	78471.1	0.047	3	3	2.28847	0.000722112
287	sp|P01019|ANGT_HUMAN	Angiotensinogen OS=Homo sapiens OX=9606 GN=AGT PE=1 SV=1	53387.6	0.165	7	19	1.44276	0.00706143
288	sp|O75558|STX11_HUMAN	Syntaxin-11 OS=Homo sapiens OX=9606 GN=STX11 PE=1 SV=1	33613	0.181	4	4	3.20663	0.000113494
291	sp|A0AVT1|UBA6_HUMAN	Ubiquitin-like modifier-activating enzyme 6 OS=Homo sapiens OX=9606 GN=UBA6 PE=1 SV=1	119189	0.018	2	2	1.79351	0.00521703
292	sp|P26641|EF1G_HUMAN	Elongation factor 1-gamma OS=Homo sapiens OX=9606 GN=EEF1G PE=1 SV=3	50411.3	0.176	8	12	3.34326	0.00126255
293	sp|O75356|ENTP5_HUMAN	Ectonucleoside triphosphate diphosphohydrolase 5 OS=Homo sapiens OX=9606 GN=ENTPD5 PE=1 SV=1	47868.1	0.173	6	6	1.29469	0.0286089
295	sp|Q71U36|TBA1A_HUMAN	Tubulin alpha-1A chain OS=Homo sapiens OX=9606 GN=TUBA1A PE=1 SV=1	50769.9	0.483	4	13	3.34727	8.67911e-05
297	sp|P48643|TCPE_HUMAN	T-complex protein 1 subunit epsilon OS=Homo sapiens OX=9606 GN=CCT5 PE=1 SV=1	60071	0.181	10	13	1.95309	0.00191942
299	sp|Q8WUW1|BRK1_HUMAN	Protein BRICK1 OS=Homo sapiens OX=9606 GN=BRK1 PE=1 SV=1	8778.47	0.4	3	4	2.17482	0.00413082
301	sp|P26599|PTBP1_HUMAN	Polypyrimidine tract-binding protein 1 OS=Homo sapiens OX=9606 GN=PTBP1 PE=1 SV=1	57338.7	0.151	5	6	2.03288	0.000158285
302	sp|Q9Y2Q3|GSTK1_HUMAN	Glutathione S-transferase kappa 1 OS=Homo sapiens OX=9606 GN=GSTK1 PE=1 SV=3	25576.3	0.155	3	4	3.33143	3.56505e-05
303	sp|Q8NEV1|CSK23_HUMAN	Casein kinase II subunit alpha 3 OS=Homo sapiens OX=9606 GN=CSNK2A3 PE=1 SV=2	45287	0.097	2	2	1.86396	0.0033981
304	sp|P18085|ARF4_HUMAN	ADP-ribosylation factor 4 OS=Homo sapiens OX=9606 GN=ARF4 PE=1 SV=3	20593.7	0.1	2	2	3.34044	5.57312e-06
306	sp|P49720|PSB3_HUMAN	Proteasome subunit beta type-3 OS=Homo sapiens OX=9606 GN=PSMB3 PE=1 SV=2	23200.5	0.317	5	8	2.98061	0.0230724
308	sp|O14579|COPE_HUMAN	Coatomer subunit epsilon OS=Homo sapiens OX=9606 GN=COPE PE=1 SV=3	34670.4	0.127	4	4	2.89917	0.000694279
309	sp|P04406|G3P_HUMAN	Glyceraldehyde-3-phosphate dehydrogenase OS=Homo sapiens OX=9606 GN=GAPDH PE=1 SV=3	36183.5	0.487	16	62	3.38987	0.00076715
310	sp|O43242|PSMD3_HUMAN	26S proteasome non-ATPase regulatory subunit 3 OS=Homo sapiens OX=9606 GN=PSMD3 PE=1 SV=2	61035.5	0.041	2	4	1.54959	0.0117058
313	sp|P43405|KSYK_HUMAN	Tyrosine-protein kinase SYK OS=Homo sapiens OX=9606 GN=SYK PE=1 SV=1	72515.5	0.046	2	2	1.77232	2.57904e-05
315	sp|Q9UJ70|NAGK_HUMAN	N-acetyl-D-glucosamine kinase OS=Homo sapiens OX=9606 GN=NAGK PE=1 SV=4	37676	0.105	2	2	1.55815	0.0283547
317	sp|Q9NZN3|EHD3_HUMAN	EH domain-containing protein 3 OS=Homo sapiens OX=9606 GN=EHD3 PE=1 SV=2	60887.7	0.307	7	11	2.94741	0.000132742
318	sp|P63208|SKP1_HUMAN	S-phase kinase-associated protein 1 OS=Homo sapiens OX=9606 GN=SKP1 PE=1 SV=2	18799.3	0.117	3	5	2.25694	0.00129391
319	sp|P21741|MK_HUMAN	Midkine OS=Homo sapiens OX=9606 GN=MDK PE=1 SV=1	16127.2	0.182	2	3	3.97532	0.001055
320	sp|Q05655|KPCD_HUMAN	Protein kinase C delta type OS=Homo sapiens OX=9606 GN=PRKCD PE=1 SV=2	78634.3	0.05	4	4	1.82595	0.0083008
321	sp|Q07960|RHG01_HUMAN	Rho GTPase-activating protein 1 OS=Homo sapiens OX=9606 GN=ARHGAP1 PE=1 SV=1	50443.2	0.141	5	5	1.479	0.0038609
322	sp|Q4LDE5|SVEP1_HUMAN	Sushi, von Willebrand factor type A, EGF and pentraxin domain-containing protein 1 OS=Homo sapiens OX=9606 GN=SVEP1 PE=1 SV=3	404663	0.113	35	45	1.39104	0.0127971
323	sp|Q7L576|CYFP1_HUMAN	Cytoplasmic FMR1-interacting protein 1 OS=Homo sapiens OX=9606 GN=CYFIP1 PE=1 SV=1	146724	0.045	5	5	2.23596	0.00772639
326	sp|Q13094|LCP2_HUMAN	Lymphocyte cytosolic protein 2 OS=Homo sapiens OX=9606 GN=LCP2 PE=1 SV=1	60247.1	0.026	2	2	1.89569	0.000105377
327	sp|Q14554|PDIA5_HUMAN	Protein disulfide-isomerase A5 OS=Homo sapiens OX=9606 GN=PDIA5 PE=1 SV=1	60279.4	0.2	7	7	1.87285	0.000358025
330	sp|P60900|PSA6_HUMAN	Proteasome subunit alpha type-6 OS=Homo sapiens OX=9606 GN=PSMA6 PE=1 SV=1	27820	0.419	10	15	2.53016	0.00542942
331	sp|Q14247|SRC8_HUMAN	Src substrate cortactin OS=Homo sapiens OX=9606 GN=CTTN PE=1 SV=2	61701.6	0.198	11	12	2.87513	4.91385e-05
332	sp|P22105|TENX_HUMAN	Tenascin-X OS=Homo sapiens OX=9606 GN=TNXB PE=1 SV=5	465096	0.082	29	33	1.34309	0.0185414
333	sp|O94979|SC31A_HUMAN	Protein transport protein Sec31A OS=Homo sapiens OX=9606 GN=SEC31A PE=1 SV=3	133882	0.012	2	2	1.76182	0.000553906
336	sp|P26022|PTX3_HUMAN	Pentraxin-related protein PTX3 OS=Homo sapiens OX=9606 GN=PTX3 PE=1 SV=3	42501	0.129	4	5	1.97989	0.0038109
338	sp|P07437|TBB5_HUMAN	Tubulin beta chain OS=Homo sapiens OX=9606 GN=TUBB PE=1 SV=2	50077.1	0.622	3	13	2.97294	0.000170497
339	sp|Q92765|SFRP3_HUMAN	Secreted frizzled-related protein 3 OS=Homo sapiens OX=9606 GN=FRZB PE=1 SV=2	37238.7	0.052	2	3	2.84352	0.000848645
340	sp|A6NLP5|TTC36_HUMAN	Tetratricopeptide repeat protein 36 OS=Homo sapiens OX=9606 GN=TTC36 PE=1 SV=1	20979.6	0.19	2	2	2.38815	0.0291582
341	sp|O60610|DIAP1_HUMAN	Protein diaphanous homolog 1 OS=Homo sapiens OX=9606 GN=DIAPH1 PE=1 SV=2	141924	0.188	18	23	2.59361	0.000181688
342	sp|Q7Z6Z7|HUWE1_HUMAN	E3 ubiquitin-protein ligase HUWE1 OS=Homo sapiens OX=9606 GN=HUWE1 PE=1 SV=3	485505	0.013	5	5	1.66577	0.00186704
344	sp|Q70J99|UN13D_HUMAN	Protein unc-13 homolog D OS=Homo sapiens OX=9606 GN=UNC13D PE=1 SV=1	124270	0.099	8	9	1.96508	0.00123504
345	sp|Q06323|PSME1_HUMAN	Proteasome activator complex subunit 1 OS=Homo sapiens OX=9606 GN=PSME1 PE=1 SV=1	28858.1	0.418	11	14	2.44123	3.65415e-05
346	sp|Q13813|SPTN1_HUMAN	Spectrin alpha chain, non-erythrocytic 1 OS=Homo sapiens OX=9606 GN=SPTAN1 PE=1 SV=3	285144	0.063	14	14	1.9091	0.00290229
347	sp|P34949|MPI_HUMAN	Mannose-6-phosphate isomerase OS=Homo sapiens OX=9606 GN=MPI PE=1 SV=2	47178	0.109	3	3	2.10652	0.00940126
348	sp|Q9Y490|TLN1_HUMAN	Talin-1 OS=Homo sapiens OX=9606 GN=TLN1 PE=1 SV=3	271748	0.505	98	232	2.99786	1.17018e-05
350	sp|P54727|RD23B_HUMAN	UV excision repair protein RAD23 homolog B OS=Homo sapiens OX=9606 GN=RAD23B PE=1 SV=1	43183.6	0.21	6	9	2.08194	0.00176747
351	sp|O15372|EIF3H_HUMAN	Eukaryotic translation initiation factor 3 subunit H OS=Homo sapiens OX=9606 GN=EIF3H PE=1 SV=1	40058.1	0.08	2	2	4.77253	0.000245853
352	sp|P40763|STAT3_HUMAN	Signal transducer and activator of transcription 3 OS=Homo sapiens OX=9606 GN=STAT3 PE=1 SV=2	88791.7	0.032	2	2	1.95361	4.9811e-05
356	sp|P63244|RACK1_HUMAN	Receptor of activated protein C kinase 1 OS=Homo sapiens OX=9606 GN=RACK1 PE=1 SV=3	35492.7	0.174	5	7	2.36514	0.0109908
357	sp|Q9Y4E8|UBP15_HUMAN	Ubiquitin carboxyl-terminal hydrolase 15 OS=Homo sapiens OX=9606 GN=USP15 PE=1 SV=3	113584	0.07	6	9	1.97169	0.00281777
359	sp|P50851|LRBA_HUMAN	Lipopolysaccharide-responsive and beige-like anchor protein OS=Homo sapiens OX=9606 GN=LRBA PE=1 SV=4	321568	0.027	6	6	1.95942	0.00076996
360	sp|Q9BUL8|PDC10_HUMAN	Programmed cell death protein 10 OS=Homo sapiens OX=9606 GN=PDCD10 PE=1 SV=1	24667.8	0.104	2	2	1.68499	0.00838223
362	sp|P40926|MDHM_HUMAN	Malate dehydrogenase, mitochondrial OS=Homo sapiens OX=9606 GN=MDH2 PE=1 SV=3	35918.9	0.127	3	4	2.18479	0.000993347
367	sp|Q8N2S1|LTBP4_HUMAN	Latent-transforming growth factor beta-binding protein 4 OS=Homo sapiens OX=9606 GN=LTBP4 PE=1 SV=2	182425	0.018	3	3	1.27712	0.00121057
369	sp|Q16512|PKN1_HUMAN	Serine/threonine-protein kinase N1 OS=Homo sapiens OX=9606 GN=PKN1 PE=1 SV=2	104648	0.022	2	2	3.60636	8.36957e-05
371	sp|Q13347|EIF3I_HUMAN	Eukaryotic translation initiation factor 3 subunit I OS=Homo sapiens OX=9606 GN=EIF3I PE=1 SV=1	36859.8	0.148	4	5	1.84904	0.00373167
372	sp|P23526|SAHH_HUMAN	Adenosylhomocysteinase OS=Homo sapiens OX=9606 GN=AHCY PE=1 SV=4	48237.4	0.127	5	6	2.58475	0.0374475
375	sp|P49327|FAS_HUMAN	Fatty acid synthase OS=Homo sapiens OX=9606 GN=FASN PE=1 SV=3	275859	0.111	23	24	2.10236	0.00959602
378	sp|P10809|CH60_HUMAN	60 kDa heat shock protein, mitochondrial OS=Homo sapiens OX=9606 GN=HSPD1 PE=1 SV=2	61169.4	0.175	6	7	1.50524	0.00224934
380	sp|Q15942|ZYX_HUMAN	Zyxin OS=Homo sapiens OX=9606 GN=ZYX PE=1 SV=1	62417.6	0.365	15	25	2.29684	8.73083e-06
382	sp|P15153|RAC2_HUMAN	Ras-related C3 botulinum toxin substrate 2 OS=Homo sapiens OX=9606 GN=RAC2 PE=1 SV=1	21796.2	0.078	2	4	2.29644	3.86905e-05
384	sp|P30626|SORCN_HUMAN	Sorcin OS=Homo sapiens OX=9606 GN=SRI PE=1 SV=1	21929.5	0.187	4	5	1.83292	0.000690579
388	sp|P20618|PSB1_HUMAN	Proteasome subunit beta type-1 OS=Homo sapiens OX=9606 GN=PSMB1 PE=1 SV=2	26682.4	0.361	7	8	2.37235	0.00654293
389	sp|P60709|ACTB_HUMAN	Actin, cytoplasmic 1 OS=Homo sapiens OX=9606 GN=ACTB PE=1 SV=1	42033.8	0.677	7	81	2.25498	0.000173946
390	sp|Q8IWE2|NXP20_HUMAN	Protein NOXP20 OS=Homo sapiens OX=9606 GN=FAM114A1 PE=1 SV=2	61028.2	0.053	2	2	2.05582	0.00361101
392	sp|Q8TF42|UBS3B_HUMAN	Ubiquitin-associated and SH3 domain-containing protein B OS=Homo sapiens OX=9606 GN=UBASH3B PE=1 SV=2	73771.8	0.045	3	3	2.08184	0.00010217
394	sp|O95810|CAVN2_HUMAN	Caveolae-associated protein 2 OS=Homo sapiens OX=9606 GN=CAVIN2 PE=1 SV=3	47183.6	0.325	13	28	4.13669	4.23222e-05
396	sp|Q14203|DCTN1_HUMAN	Dynactin subunit 1 OS=Homo sapiens OX=9606 GN=DCTN1 PE=1 SV=3	142330	0.112	13	13	1.97289	0.00269651
397	sp|P15291|B4GT1_HUMAN	Beta-1,4-galactosyltransferase 1 OS=Homo sapiens OX=9606 GN=B4GALT1 PE=1 SV=5	44273.5	0.098	3	3	2.30496	0.000759951
398	sp|P60660|MYL6_HUMAN	Myosin light polypeptide 6 OS=Homo sapiens OX=9606 GN=MYL6 PE=1 SV=2	17072.2	0.45	6	14	3.26722	9.38876e-06
400	sp|P49588|SYAC_HUMAN	Alanine--tRNA ligase, cytoplasmic OS=Homo sapiens OX=9606 GN=AARS PE=1 SV=2	107466	0.097	11	14	3.18755	0.00848911
401	sp|P07741|APT_HUMAN	Adenine phosphoribosyltransferase OS=Homo sapiens OX=9606 GN=APRT PE=1 SV=2	19748.5	0.128	2	2	2.27019	0.00452397
402	sp|Q9H173|SIL1_HUMAN	Nucleotide exchange factor SIL1 OS=Homo sapiens OX=9606 GN=SIL1 PE=1 SV=1	52319.1	0.035	2	2	1.42309	0.00144368
403	sp|Q2VIR3|IF2GL_HUMAN	Eukaryotic translation initiation factor 2 subunit 3B OS=Homo sapiens OX=9606 GN=EIF2S3B PE=2 SV=2	51748.4	0.127	4	5	1.74691	0.00102535
404	sp|O00299|CLIC1_HUMAN	Chloride intracellular channel protein 1 OS=Homo sapiens OX=9606 GN=CLIC1 PE=1 SV=4	27229.9	0.527	9	16	2.45073	0.000843177
405	sp|Q16576|RBBP7_HUMAN	Histone-binding protein RBBP7 OS=Homo sapiens OX=9606 GN=RBBP7 PE=1 SV=1	48114.3	0.08	3	3	1.84925	0.00156609
409	sp|P10451|OSTP_HUMAN	Osteopontin OS=Homo sapiens OX=9606 GN=SPP1 PE=1 SV=1	35554.3	0.083	2	3	3.21353	0.000179559
411	sp|Q92598|HS105_HUMAN	Heat shock protein 105 kDa OS=Homo sapiens OX=9606 GN=HSPH1 PE=1 SV=1	97698	0.028	2	2	1.30284	0.00341664
413	sp|Q93088|BHMT1_HUMAN	Betaine--homocysteine S-methyltransferase 1 OS=Homo sapiens OX=9606 GN=BHMT PE=1 SV=2	45408	0.214	6	8	2.52915	0.0385324
415	sp|P21964|COMT_HUMAN	Catechol O-methyltransferase OS=Homo sapiens OX=9606 GN=COMT PE=1 SV=2	30455.8	0.203	4	4	1.83209	0.0186224
420	sp|Q9P2E9|RRBP1_HUMAN	Ribosome-binding protein 1 OS=Homo sapiens OX=9606 GN=RRBP1 PE=1 SV=5	152746	0.082	11	14	2.71659	0.0174651
422	sp|P05976|MYL1_HUMAN	Myosin light chain 1/3, skeletal muscle isoform OS=Homo sapiens OX=9606 GN=MYL1 PE=2 SV=3	21170.8	0.402	7	8	1.89046	0.00840572
423	sp|P63316|TNNC1_HUMAN	Troponin C, slow skeletal and cardiac muscles OS=Homo sapiens OX=9606 GN=TNNC1 PE=1 SV=1	18486.6	0.149	2	2	3.40978	0.000500742
424	sp|Q16851|UGPA_HUMAN	UTP--glucose-1-phosphate uridylyltransferase OS=Homo sapiens OX=9606 GN=UGP2 PE=1 SV=5	57057.8	0.205	8	10	3.09592	0.000767555
425	sp|P11216|PYGB_HUMAN	Glycogen phosphorylase, brain form OS=Homo sapiens OX=9606 GN=PYGB PE=1 SV=5	97300.8	0.064	2	2	1.91523	4.26131e-05
427	sp|P18206|VINC_HUMAN	Vinculin OS=Homo sapiens OX=9606 GN=VCL PE=1 SV=4	124274	0.371	37	65	2.99614	5.78765e-05
429	sp|P18054|LOX12_HUMAN	Arachidonate 12-lipoxygenase, 12S-type OS=Homo sapiens OX=9606 GN=ALOX12 PE=1 SV=4	76596.6	0.062	3	3	2.11059	0.000552287
431	sp|P11940|PABP1_HUMAN	Polyadenylate-binding protein 1 OS=Homo sapiens OX=9606 GN=PABPC1 PE=1 SV=2	70835.9	0.115	6	8	2.30471	3.92545e-05
432	sp|P55268|LAMB2_HUMAN	Laminin subunit beta-2 OS=Homo sapiens OX=9606 GN=LAMB2 PE=1 SV=2	202964	0.072	10	10	1.26068	0.00173813
434	sp|Q10471|GALT2_HUMAN	Polypeptide N-acetylgalactosaminyltransferase 2 OS=Homo sapiens OX=9606 GN=GALNT2 PE=1 SV=1	65414.7	0.044	3	3	1.23697	7.22225e-05
439	sp|Q9NQW7|XPP1_HUMAN	Xaa-Pro aminopeptidase 1 OS=Homo sapiens OX=9606 GN=XPNPEP1 PE=1 SV=3	70539.5	0.106	5	6	1.87002	0.000664122
440	sp|Q86TP1|PRUN1_HUMAN	Exopolyphosphatase PRUNE1 OS=Homo sapiens OX=9606 GN=PRUNE1 PE=1 SV=2	50777.1	0.146	5	6	2.33909	8.41851e-05
443	sp|P13671|CO6_HUMAN	Complement component C6 OS=Homo sapiens OX=9606 GN=C6 PE=1 SV=3	108349	0.177	14	28	1.32307	6.347e-05
445	sp|Q9NS71|GKN1_HUMAN	Gastrokine-1 OS=Homo sapiens OX=9606 GN=GKN1 PE=2 SV=3	22251.7	0.111	2	3	1.82536	0.00258509
446	sp|Q6PL24|TMED8_HUMAN	Protein TMED8 OS=Homo sapiens OX=9606 GN=TMED8 PE=1 SV=1	35928.4	0.049	2	2	2.13574	0.000338511
448	sp|Q9NR28|DBLOH_HUMAN	Diablo homolog, mitochondrial OS=Homo sapiens OX=9606 GN=DIABLO PE=1 SV=1	27323.8	0.113	2	2	2.75	0.00333668
449	sp|P42229|STA5A_HUMAN	Signal transducer and activator of transcription 5A OS=Homo sapiens OX=9606 GN=STAT5A PE=1 SV=1	91142.5	0.064	5	6	1.87439	8.42029e-05
450	sp|Q15904|VAS1_HUMAN	V-type proton ATPase subunit S1 OS=Homo sapiens OX=9606 GN=ATP6AP1 PE=1 SV=2	52145.7	0.053	2	3	2.04064	5.133e-10
451	sp|O75116|ROCK2_HUMAN	Rho-associated protein kinase 2 OS=Homo sapiens OX=9606 GN=ROCK2 PE=1 SV=4	161921	0.028	4	4	3.53575	0.000407419
454	sp|Q08830|FGL1_HUMAN	Fibrinogen-like protein 1 OS=Homo sapiens OX=9606 GN=FGL1 PE=1 SV=3	36623.6	0.574	11	46	2.4213	0.00894094
455	sp|P00352|AL1A1_HUMAN	Retinal dehydrogenase 1 OS=Homo sapiens OX=9606 GN=ALDH1A1 PE=1 SV=2	55436.2	0.192	8	12	2.71455	0.00266117
457	sp|P06681|CO2_HUMAN	Complement C2 OS=Homo sapiens OX=9606 GN=C2 PE=1 SV=2	84564.8	0.201	14	20	1.23757	0.00118935
460	sp|P62195|PRS8_HUMAN	26S proteasome regulatory subunit 8 OS=Homo sapiens OX=9606 GN=PSMC5 PE=1 SV=1	45750.1	0.224	7	8	1.74948	0.00503143
461	sp|Q15233|NONO_HUMAN	Non-POU domain-containing octamer-binding protein OS=Homo sapiens OX=9606 GN=NONO PE=1 SV=4	54293.3	0.049	2	2	1.30112	0.00162897
463	sp|O43681|ASNA_HUMAN	ATPase ASNA1 OS=Homo sapiens OX=9606 GN=ASNA1 PE=1 SV=2	39205.6	0.112	3	3	1.9794	3.6853e-05
464	sp|P13611|CSPG2_HUMAN	Versican core protein OS=Homo sapiens OX=9606 GN=VCAN PE=1 SV=3	374567	0.028	8	9	1.27215	0.000213098
466	sp|Q9BX10|GTPB2_HUMAN	GTP-binding protein 2 OS=Homo sapiens OX=9606 GN=GTPBP2 PE=1 SV=1	66450.3	0.055	3	3	1.72726	0.000403808
467	sp|O60749|SNX2_HUMAN	Sorting nexin-2 OS=Homo sapiens OX=9606 GN=SNX2 PE=1 SV=2	58530.7	0.04	2	2	3.64285	0.000561439
468	sp|Q02750|MP2K1_HUMAN	Dual specificity mitogen-activated protein kinase kinase 1 OS=Homo sapiens OX=9606 GN=MAP2K1 PE=1 SV=2	43735.4	0.051	2	2	2.21151	0.00288348
469	sp|P35542|SAA4_HUMAN	Serum amyloid A-4 protein OS=Homo sapiens OX=9606 GN=SAA4 PE=1 SV=2	14833.3	0.554	9	125	1.36943	0.00200562
470	sp|Q9GZZ9|UBA5_HUMAN	Ubiquitin-like modifier-activating enzyme 5 OS=Homo sapiens OX=9606 GN=UBA5 PE=1 SV=1	45272.5	0.069	2	2	2.9591	0.0010609
471	sp|Q9HBI1|PARVB_HUMAN	Beta-parvin OS=Homo sapiens OX=9606 GN=PARVB PE=1 SV=1	41727.1	0.203	7	11	4.09812	0.000313948
472	sp|Q9NSB4|KRT82_HUMAN	Keratin, type II cuticular Hb2 OS=Homo sapiens OX=9606 GN=KRT82 PE=3 SV=3	57966.8	0.082	2	2	1.76262	0.0414029
474	sp|P31327|CPSM_HUMAN	Carbamoyl-phosphate synthase [ammonia], mitochondrial OS=Homo sapiens OX=9606 GN=CPS1 PE=1 SV=2	165957	0.289	35	53	2.54773	0.0487399
476	sp|P19623|SPEE_HUMAN	Spermidine synthase OS=Homo sapiens OX=9606 GN=SRM PE=1 SV=1	34354.9	0.076	2	2	2.06183	0.00709078
478	sp|Q684P5|RPGP2_HUMAN	Rap1 GTPase-activating protein 2 OS=Homo sapiens OX=9606 GN=RAP1GAP2 PE=1 SV=2	80501.1	0.033	3	3	2.91032	0.000701755
479	sp|P31946|1433B_HUMAN	14-3-3 protein beta/alpha OS=Homo sapiens OX=9606 GN=YWHAB PE=1 SV=3	28160.9	0.35	3	7	4.07428	0.0018785
480	sp|Q562R1|ACTBL_HUMAN	Beta-actin-like protein 2 OS=Homo sapiens OX=9606 GN=ACTBL2 PE=1 SV=2	42300.1	0.181	2	4	1.93436	0.000605674
482	sp|P35442|TSP2_HUMAN	Thrombospondin-2 OS=Homo sapiens OX=9606 GN=THBS2 PE=1 SV=2	133767	0.142	10	14	1.55666	0.00160954
484	sp|O00410|IPO5_HUMAN	Importin-5 OS=Homo sapiens OX=9606 GN=IPO5 PE=1 SV=4	125014	0.075	7	7	2.88144	0.000585369
487	sp|P05106|ITB3_HUMAN	Integrin beta-3 OS=Homo sapiens OX=9606 GN=ITGB3 PE=1 SV=2	90175.6	0.143	10	13	2.08498	4.01555e-06
488	sp|O14672|ADA10_HUMAN	Disintegrin and metalloproteinase domain-containing protein 10 OS=Homo sapiens OX=9606 GN=ADAM10 PE=1 SV=1	86122.4	0.031	2	2	1.26556	0.0102816
489	sp|P62333|PRS10_HUMAN	26S proteasome regulatory subunit 10B OS=Homo sapiens OX=9606 GN=PSMC6 PE=1 SV=1	44412.2	0.116	4	5	1.54442	0.0120058
490	sp|Q8WXD2|SCG3_HUMAN	Secretogranin-3 OS=Homo sapiens OX=9606 GN=SCG3 PE=1 SV=3	52954.9	0.107	3	3	1.50015	0.00555945
493	sp|P25685|DNJB1_HUMAN	DnaJ homolog subfamily B member 1 OS=Homo sapiens OX=9606 GN=DNAJB1 PE=1 SV=4	38173.4	0.085	3	3	1.96957	0.000475583
495	sp|P68371|TBB4B_HUMAN	Tubulin beta-4B chain OS=Homo sapiens OX=9606 GN=TUBB4B PE=1 SV=1	50237.2	0.582	4	13	2.49812	0.000767131
496	sp|Q9BY76|ANGL4_HUMAN	Angiopoietin-related protein 4 OS=Homo sapiens OX=9606 GN=ANGPTL4 PE=1 SV=2	45567	0.259	9	13	1.81878	5.8366e-05
498	sp|P30046|DOPD_HUMAN	D-dopachrome decarboxylase OS=Homo sapiens OX=9606 GN=DDT PE=1 SV=3	12799.7	0.305	3	3	2.29684	0.0491188
500	sp|P02585|TNNC2_HUMAN	Troponin C, skeletal muscle OS=Homo sapiens OX=9606 GN=TNNC2 PE=1 SV=2	18149.4	0.25	2	3	2.12024	0.00596749
501	sp|P16401|H15_HUMAN	Histone H1.5 OS=Homo sapiens OX=9606 GN=HIST1H1B PE=1 SV=3	22548.5	0.137	2	2	2.87374	0.00967349
502	sp|P37802|TAGL2_HUMAN	Transgelin-2 OS=Homo sapiens OX=9606 GN=TAGLN2 PE=1 SV=3	22530.2	0.362	6	7	3.33465	1.21254e-08
504	sp|P60842|IF4A1_HUMAN	Eukaryotic initiation factor 4A-I OS=Homo sapiens OX=9606 GN=EIF4A1 PE=1 SV=1	46334.6	0.31	6	10	2.67578	0.000374772
508	sp|P12110|CO6A2_HUMAN	Collagen alpha-2(VI) chain OS=Homo sapiens OX=9606 GN=COL6A2 PE=1 SV=4	109691	0.042	3	3	1.51863	0.00754779
509	sp|Q12906|ILF3_HUMAN	Interleukin enhancer-binding factor 3 OS=Homo sapiens OX=9606 GN=ILF3 PE=1 SV=3	95660.2	0.021	2	2	1.90939	0.00116446
511	sp|Q8WZA0|LZIC_HUMAN	Protein LZIC OS=Homo sapiens OX=9606 GN=LZIC PE=1 SV=1	21520.1	0.105	2	3	2.31233	0.000692919
512	sp|P62937|PPIA_HUMAN	Peptidyl-prolyl cis-trans isomerase A OS=Homo sapiens OX=9606 GN=PPIA PE=1 SV=2	18211	0.364	6	7	2.14147	0.000700454
515	sp|P23528|COF1_HUMAN	Cofilin-1 OS=Homo sapiens OX=9606 GN=CFL1 PE=1 SV=3	18700.7	0.548	7	18	2.87489	0.000450317
516	sp|P11047|LAMC1_HUMAN	Laminin subunit gamma-1 OS=Homo sapiens OX=9606 GN=LAMC1 PE=1 SV=3	183173	0.154	21	27	1.61974	0.000693843
517	sp|O00232|PSD12_HUMAN	26S proteasome non-ATPase regulatory subunit 12 OS=Homo sapiens OX=9606 GN=PSMD12 PE=1 SV=3	53251.7	0.057	3	3	1.88109	0.0145734
519	sp|P48059|LIMS1_HUMAN	LIM and senescent cell antigen-like-containing domain protein 1 OS=Homo sapiens OX=9606 GN=LIMS1 PE=1 SV=4	39089.5	0.246	7	11	4.7662	7.63019e-05
521	sp|O43747|AP1G1_HUMAN	AP-1 complex subunit gamma-1 OS=Homo sapiens OX=9606 GN=AP1G1 PE=1 SV=5	92130.4	0.024	2	2	1.91939	0.0061454
522	sp|Q93079|H2B1H_HUMAN	Histone H2B type 1-H OS=Homo sapiens OX=9606 GN=HIST1H2BH PE=1 SV=3	13865.5	0.516	2	6	4.85927	3.59817e-06
523	sp|P13796|PLSL_HUMAN	Plastin-2 OS=Homo sapiens OX=9606 GN=LCP1 PE=1 SV=6	70796.1	0.14	8	8	1.52103	0.0063499
527	sp|P27348|1433T_HUMAN	14-3-3 protein theta OS=Homo sapiens OX=9606 GN=YWHAQ PE=1 SV=1	28013.9	0.347	4	5	3.64936	0.00127172
529	sp|Q9Y3F4|STRAP_HUMAN	Serine-threonine kinase receptor-associated protein OS=Homo sapiens OX=9606 GN=STRAP PE=1 SV=1	38738.1	0.257	7	9	2.34503	0.00100543
531	sp|P0DMM9|ST1A3_HUMAN	Sulfotransferase 1A4 OS=Homo sapiens OX=9606 GN=SULT1A4 PE=1 SV=1	34270.1	0.203	2	2	2.66196	2.21252e-05
532	sp|P50990|TCPQ_HUMAN	T-complex protein 1 subunit theta OS=Homo sapiens OX=9606 GN=CCT8 PE=1 SV=4	60134.7	0.243	12	16	1.91275	0.00212808
533	sp|Q9NPY3|C1QR1_HUMAN	Complement component C1q receptor OS=Homo sapiens OX=9606 GN=CD93 PE=1 SV=3	70949.3	0.043	2	3	1.44324	0.0123323
535	sp|Q08174|PCDH1_HUMAN	Protocadherin-1 OS=Homo sapiens OX=9606 GN=PCDH1 PE=1 SV=2	114997	0.174	16	29	2.05896	0.0197173
536	sp|O43707|ACTN4_HUMAN	Alpha-actinin-4 OS=Homo sapiens OX=9606 GN=ACTN4 PE=1 SV=2	105227	0.459	21	33	2.56834	0.000938787
537	sp|P05121|PAI1_HUMAN	Plasminogen activator inhibitor 1 OS=Homo sapiens OX=9606 GN=SERPINE1 PE=1 SV=1	45070	0.44	15	20	1.81476	0.000252778
538	sp|Q9BSJ8|ESYT1_HUMAN	Extended synaptotagmin-1 OS=Homo sapiens OX=9606 GN=ESYT1 PE=1 SV=1	123275	0.022	2	2	1.67851	0.00951802
539	sp|P45974|UBP5_HUMAN	Ubiquitin carboxyl-terminal hydrolase 5 OS=Homo sapiens OX=9606 GN=USP5 PE=1 SV=2	96619.7	0.209	13	15	1.62335	0.00308961
540	sp|Q06520|ST2A1_HUMAN	Bile salt sulfotransferase OS=Homo sapiens OX=9606 GN=SULT2A1 PE=1 SV=3	33911	0.453	12	18	3.30545	0.0344638
541	sp|O95372|LYPA2_HUMAN	Acyl-protein thioesterase 2 OS=Homo sapiens OX=9606 GN=LYPLA2 PE=1 SV=1	25044.8	0.177	3	3	1.48576	0.00731739
542	sp|Q86U17|SPA11_HUMAN	Serpin A11 OS=Homo sapiens OX=9606 GN=SERPINA11 PE=2 SV=2	47112.5	0.088	3	4	1.44402	0.00239928
543	sp|Q9HCB6|SPON1_HUMAN	Spondin-1 OS=Homo sapiens OX=9606 GN=SPON1 PE=1 SV=2	93518.6	0.131	9	10	1.44579	0.00956875
544	sp|P08311|CATG_HUMAN	Cathepsin G OS=Homo sapiens OX=9606 GN=CTSG PE=1 SV=2	29143.2	0.227	6	8	2.18541	5.45215e-05
548	sp|P46940|IQGA1_HUMAN	Ras GTPase-activating-like protein IQGAP1 OS=Homo sapiens OX=9606 GN=IQGAP1 PE=1 SV=1	189743	0.07	6	10	2.56658	0.00237936
551	sp|Q04446|GLGB_HUMAN	1,4-alpha-glucan-branching enzyme OS=Homo sapiens OX=9606 GN=GBE1 PE=1 SV=3	80860.8	0.046	2	2	2.31682	0.01332
552	sp|O94804|STK10_HUMAN	Serine/threonine-protein kinase 10 OS=Homo sapiens OX=9606 GN=STK10 PE=1 SV=1	112731	0.014	2	2	3.44097	4.33667e-05
555	sp|P24043|LAMA2_HUMAN	Laminin subunit alpha-2 OS=Homo sapiens OX=9606 GN=LAMA2 PE=1 SV=4	352960	0.063	19	19	1.55777	0.00768915
556	sp|Q9UNF0|PACN2_HUMAN	Protein kinase C and casein kinase substrate in neurons protein 2 OS=Homo sapiens OX=9606 GN=PACSIN2 PE=1 SV=2	56028.1	0.115	5	6	2.37146	0.0018106
557	sp|P39687|AN32A_HUMAN	Acidic leucine-rich nuclear phosphoprotein 32 family member A OS=Homo sapiens OX=9606 GN=ANP32A PE=1 SV=1	28664.3	0.153	4	4	2.63636	0.0186109
560	sp|O00429|DNM1L_HUMAN	Dynamin-1-like protein OS=Homo sapiens OX=9606 GN=DNM1L PE=1 SV=2	82321.3	0.143	10	12	2.03469	0.000109247
561	sp|P25788|PSA3_HUMAN	Proteasome subunit alpha type-3 OS=Homo sapiens OX=9606 GN=PSMA3 PE=1 SV=2	28625.2	0.184	6	7	3.18306	0.00759136
562	sp|O60763|USO1_HUMAN	General vesicular transport factor p115 OS=Homo sapiens OX=9606 GN=USO1 PE=1 SV=2	108722	0.139	9	10	2.82408	0.0060596
563	sp|Q14515|SPRL1_HUMAN	SPARC-like protein 1 OS=Homo sapiens OX=9606 GN=SPARCL1 PE=1 SV=2	75998.6	0.342	20	48	1.44174	0.0286845
564	sp|P50991|TCPD_HUMAN	T-complex protein 1 subunit delta OS=Homo sapiens OX=9606 GN=CCT4 PE=1 SV=4	58382.9	0.187	9	11	2.08614	0.000563034
565	sp|P55774|CCL18_HUMAN	C-C motif chemokine 18 OS=Homo sapiens OX=9606 GN=CCL18 PE=1 SV=1	10223.2	0.348	3	3	1.72522	0.00388614
566	sp|O00602|FCN1_HUMAN	Ficolin-1 OS=Homo sapiens OX=9606 GN=FCN1 PE=1 SV=2	35494.3	0.23	5	10	1.56473	0.000249361
567	sp|P08590|MYL3_HUMAN	Myosin light chain 3 OS=Homo sapiens OX=9606 GN=MYL3 PE=1 SV=3	22071	0.415	8	11	2.75306	1.63116e-05
570	sp|P28066|PSA5_HUMAN	Proteasome subunit alpha type-5 OS=Homo sapiens OX=9606 GN=PSMA5 PE=1 SV=3	26547.3	0.477	7	14	1.98402	0.0196344
572	sp|P54920|SNAA_HUMAN	Alpha-soluble NSF attachment protein OS=Homo sapiens OX=9606 GN=NAPA PE=1 SV=3	33649.4	0.285	6	7	1.8468	0.0168902
573	sp|Q9UEY8|ADDG_HUMAN	Gamma-adducin OS=Homo sapiens OX=9606 GN=ADD3 PE=1 SV=1	79429.3	0.038	2	2	1.5165	0.00496853
574	sp|P08238|HS90B_HUMAN	Heat shock protein HSP 90-beta OS=Homo sapiens OX=9606 GN=HSP90AB1 PE=1 SV=4	83536.2	0.37	16	41	3.08695	0.00558004
575	sp|Q15063|POSTN_HUMAN	Periostin OS=Homo sapiens OX=9606 GN=POSTN PE=1 SV=2	93864.5	0.224	15	21	1.77799	0.0124246
576	sp|Q8NBF2|NHLC2_HUMAN	NHL repeat-containing protein 2 OS=Homo sapiens OX=9606 GN=NHLRC2 PE=1 SV=1	80230.8	0.055	4	4	1.6471	0.0125792
579	sp|Q96C19|EFHD2_HUMAN	EF-hand domain-containing protein D2 OS=Homo sapiens OX=9606 GN=EFHD2 PE=1 SV=1	26776.5	0.154	2	3	2.45731	5.8997e-05
583	sp|O14745|NHRF1_HUMAN	Na(+)/H(+) exchange regulatory cofactor NHE-RF1 OS=Homo sapiens OX=9606 GN=SLC9A3R1 PE=1 SV=4	39111.7	0.064	2	2	1.50132	0.0295045
584	sp|P06753|TPM3_HUMAN	Tropomyosin alpha-3 chain OS=Homo sapiens OX=9606 GN=TPM3 PE=1 SV=2	32968.8	0.379	3	9	2.44865	0.00493638
585	sp|P60953|CDC42_HUMAN	Cell division control protein 42 homolog OS=Homo sapiens OX=9606 GN=CDC42 PE=1 SV=2	21569.1	0.168	3	3	2.34747	0.000176118
587	sp|P48426|PI42A_HUMAN	Phosphatidylinositol 5-phosphate 4-kinase type-2 alpha OS=Homo sapiens OX=9606 GN=PIP4K2A PE=1 SV=2	46405.6	0.2	6	10	2.08318	0.000278492
588	sp|Q14166|TTL12_HUMAN	Tubulin--tyrosine ligase-like protein 12 OS=Homo sapiens OX=9606 GN=TTLL12 PE=1 SV=2	75136.3	0.056	2	2	2.1369	1.87716e-06
590	sp|P49257|LMAN1_HUMAN	Protein ERGIC-53 OS=Homo sapiens OX=9606 GN=LMAN1 PE=1 SV=2	57780.1	0.11	4	4	1.63895	0.00014708
592	sp|O95782|AP2A1_HUMAN	AP-2 complex subunit alpha-1 OS=Homo sapiens OX=9606 GN=AP2A1 PE=1 SV=3	108543	0.031	3	3	2.22627	0.000273522
595	sp|Q14767|LTBP2_HUMAN	Latent-transforming growth factor beta-binding protein 2 OS=Homo sapiens OX=9606 GN=LTBP2 PE=1 SV=3	204028	0.043	7	10	1.30927	0.00343236
596	sp|O75083|WDR1_HUMAN	WD repeat-containing protein 1 OS=Homo sapiens OX=9606 GN=WDR1 PE=1 SV=4	66818.1	0.172	8	9	2.25685	0.000166783
598	sp|Q7KZF4|SND1_HUMAN	Staphylococcal nuclease domain-containing protein 1 OS=Homo sapiens OX=9606 GN=SND1 PE=1 SV=1	102600	0.071	6	6	2.45449	0.000145154
602	sp|P25325|THTM_HUMAN	3-mercaptopyruvate sulfurtransferase OS=Homo sapiens OX=9606 GN=MPST PE=1 SV=3	33424.7	0.236	6	7	2.32683	0.00393462
604	sp|Q00577|PURA_HUMAN	Transcriptional activator protein Pur-alpha OS=Homo sapiens OX=9606 GN=PURA PE=1 SV=2	34985.4	0.099	2	3	3.75691	0.000508676
605	sp|O60701|UGDH_HUMAN	UDP-glucose 6-dehydrogenase OS=Homo sapiens OX=9606 GN=UGDH PE=1 SV=1	55655.5	0.453	16	23	3.42868	0.0353189
606	sp|P07203|GPX1_HUMAN	Glutathione peroxidase 1 OS=Homo sapiens OX=9606 GN=GPX1 PE=1 SV=4	22342.2	0.286	5	7	1.66397	0.0201017
607	sp|P43487|RANG_HUMAN	Ran-specific GTPase-activating protein OS=Homo sapiens OX=9606 GN=RANBP1 PE=1 SV=1	23448.6	0.169	2	2	1.6045	0.0212483
609	sp|P36222|CH3L1_HUMAN	Chitinase-3-like protein 1 OS=Homo sapiens OX=9606 GN=CHI3L1 PE=1 SV=2	42979.5	0.099	3	4	1.51509	0.041145
613	sp|P31323|KAP3_HUMAN	cAMP-dependent protein kinase type II-beta regulatory subunit OS=Homo sapiens OX=9606 GN=PRKAR2B PE=1 SV=3	46654.1	0.218	7	9	1.88164	1.2013e-05
614	sp|P02788|TRFL_HUMAN	Lactotransferrin OS=Homo sapiens OX=9606 GN=LTF PE=1 SV=6	79995.6	0.485	30	64	1.53667	0.00206096
615	sp|P46379|BAG6_HUMAN	Large proline-rich protein BAG6 OS=Homo sapiens OX=9606 GN=BAG6 PE=1 SV=2	119772	0.015	2	2	1.72481	0.00419351
616	sp|P21695|GPDA_HUMAN	Glycerol-3-phosphate dehydrogenase [NAD(+)], cytoplasmic OS=Homo sapiens OX=9606 GN=GPD1 PE=1 SV=4	38152.5	0.175	6	8	3.51248	0.00100144
617	sp|P56537|IF6_HUMAN	Eukaryotic translation initiation factor 6 OS=Homo sapiens OX=9606 GN=EIF6 PE=1 SV=1	27077.4	0.163	3	4	1.5495	0.0154419
618	sp|Q14314|FGL2_HUMAN	Fibroleukin OS=Homo sapiens OX=9606 GN=FGL2 PE=1 SV=1	50806.1	0.098	5	5	1.75602	6.2703e-05
619	sp|O60888|CUTA_HUMAN	Protein CutA OS=Homo sapiens OX=9606 GN=CUTA PE=1 SV=2	19200.1	0.112	2	2	1.31385	2.31543e-05
620	sp|Q02487|DSC2_HUMAN	Desmocollin-2 OS=Homo sapiens OX=9606 GN=DSC2 PE=1 SV=1	101306	0.195	12	21	1.54268	0.000482201
622	sp|P04196|HRG_HUMAN	Histidine-rich glycoprotein OS=Homo sapiens OX=9606 GN=HRG PE=1 SV=1	60492.2	0.434	18	431	1.68122	0.00391789
623	sp|P07307|ASGR2_HUMAN	Asialoglycoprotein receptor 2 OS=Homo sapiens OX=9606 GN=ASGR2 PE=1 SV=2	35679.2	0.312	6	13	1.81492	2.67614e-05
625	sp|O43633|CHM2A_HUMAN	Charged multivesicular body protein 2a OS=Homo sapiens OX=9606 GN=CHMP2A PE=1 SV=1	25069.8	0.113	3	3	2.75523	0.00044762
626	sp|P06576|ATPB_HUMAN	ATP synthase subunit beta, mitochondrial OS=Homo sapiens OX=9606 GN=ATP5F1B PE=1 SV=3	56506.6	0.24	8	11	1.42964	0.00070443
627	sp|Q00610|CLH1_HUMAN	Clathrin heavy chain 1 OS=Homo sapiens OX=9606 GN=CLTC PE=1 SV=5	193242	0.189	25	29	1.86547	3.68191e-05
629	sp|Q99715|COCA1_HUMAN	Collagen alpha-1(XII) chain OS=Homo sapiens OX=9606 GN=COL12A1 PE=1 SV=2	334120	0.007	2	2	1.51711	0.000346019
630	sp|P19320|VCAM1_HUMAN	Vascular cell adhesion protein 1 OS=Homo sapiens OX=9606 GN=VCAM1 PE=1 SV=1	82289.7	0.196	12	19	1.53988	0.000549399
631	sp|P11142|HSP7C_HUMAN	Heat shock cognate 71 kDa protein OS=Homo sapiens OX=9606 GN=HSPA8 PE=1 SV=1	71064.3	0.314	15	22	2.6471	0.00153362
632	sp|Q9ULV4|COR1C_HUMAN	Coronin-1C OS=Homo sapiens OX=9606 GN=CORO1C PE=1 SV=1	53881.3	0.105	5	7	1.863	0.000196034
633	sp|P02775|CXCL7_HUMAN	Platelet basic protein OS=Homo sapiens OX=9606 GN=PPBP PE=1 SV=3	14152.5	0.375	4	12	3.3837	1.74104e-06
634	sp|P07384|CAN1_HUMAN	Calpain-1 catalytic subunit OS=Homo sapiens OX=9606 GN=CAPN1 PE=1 SV=1	82447.4	0.298	19	27	2.12469	0.000219795
635	sp|Q9BUD6|SPON2_HUMAN	Spondin-2 OS=Homo sapiens OX=9606 GN=SPON2 PE=1 SV=3	36318.9	0.109	4	4	1.24248	0.0161551
638	sp|O75787|RENR_HUMAN	Renin receptor OS=Homo sapiens OX=9606 GN=ATP6AP2 PE=1 SV=2	38965.3	0.223	6	8	1.57967	2.92534e-05
640	sp|O75367|H2AY_HUMAN	Core histone macro-H2A.1 OS=Homo sapiens OX=9606 GN=H2AFY PE=1 SV=4	39745.5	0.089	2	2	1.44179	0.0025119
641	sp|P24534|EF1B_HUMAN	Elongation factor 1-beta OS=Homo sapiens OX=9606 GN=EEF1B2 PE=1 SV=3	24901.3	0.302	5	9	4.04565	0.00170089
642	sp|Q04917|1433F_HUMAN	14-3-3 protein eta OS=Homo sapiens OX=9606 GN=YWHAH PE=1 SV=4	28354.1	0.297	6	13	4.26111	0.000523002
644	sp|P27824|CALX_HUMAN	Calnexin OS=Homo sapiens OX=9606 GN=CANX PE=1 SV=2	67964	0.188	11	15	2.06727	3.46738e-05
645	sp|P20042|IF2B_HUMAN	Eukaryotic translation initiation factor 2 subunit 2 OS=Homo sapiens OX=9606 GN=EIF2S2 PE=1 SV=2	38688.5	0.084	3	3	1.63172	0.00126263
646	sp|P38117|ETFB_HUMAN	Electron transfer flavoprotein subunit beta OS=Homo sapiens OX=9606 GN=ETFB PE=1 SV=3	28036.2	0.114	3	3	2.31878	0.00754139
647	sp|Q9H4F8|SMOC1_HUMAN	SPARC-related modular calcium-binding protein 1 OS=Homo sapiens OX=9606 GN=SMOC1 PE=1 SV=1	49425.2	0.175	7	11	3.05063	0.008195
648	sp|Q96FW1|OTUB1_HUMAN	Ubiquitin thioesterase OTUB1 OS=Homo sapiens OX=9606 GN=OTUB1 PE=1 SV=2	31474.5	0.111	2	3	1.65333	0.0241824
649	sp|Q16401|PSMD5_HUMAN	26S proteasome non-ATPase regulatory subunit 5 OS=Homo sapiens OX=9606 GN=PSMD5 PE=1 SV=3	56541.5	0.05	2	2	1.66262	0.00788136
650	sp|P62873|GBB1_HUMAN	Guanine nucleotide-binding protein G(I)/G(S)/G(T) subunit beta-1 OS=Homo sapiens OX=9606 GN=GNB1 PE=1 SV=3	38133.3	0.062	2	5	1.52576	0.000875569
651	sp|P01023|A2MG_HUMAN	Alpha-2-macroglobulin OS=Homo sapiens OX=9606 GN=A2M PE=1 SV=3	164595	0.514	48	164	1.25758	0.0233049
652	sp|P0DOX6|IGM_HUMAN	Immunoglobulin mu heavy chain OS=Homo sapiens OX=9606 PE=1 SV=2	64226	0.363	2	2	1.88196	3.41738e-05
654	sp|Q96NZ9|PRAP1_HUMAN	Proline-rich acidic protein 1 OS=Homo sapiens OX=9606 GN=PRAP1 PE=1 SV=2	17178.9	0.205	2	2	1.33338	0.0100047
655	sp|Q6UXH0|ANGL8_HUMAN	Angiopoietin-like protein 8 OS=Homo sapiens OX=9606 GN=ANGPTL8 PE=1 SV=1	22130.7	0.101	3	7	1.30861	6.48746e-05
657	sp|P25398|RS12_HUMAN	40S ribosomal protein S12 OS=Homo sapiens OX=9606 GN=RPS12 PE=1 SV=3	14886.6	0.174	2	2	3.07574	0.000171916
658	sp|P24821|TENA_HUMAN	Tenascin OS=Homo sapiens OX=9606 GN=TNC PE=1 SV=3	246327	0.157	26	31	2.14521	0.000551777
662	sp|P11766|ADHX_HUMAN	Alcohol dehydrogenase class-3 OS=Homo sapiens OX=9606 GN=ADH5 PE=1 SV=4	40535.7	0.27	8	10	2.27248	0.0406846
665	sp|O75688|PPM1B_HUMAN	Protein phosphatase 1B OS=Homo sapiens OX=9606 GN=PPM1B PE=1 SV=1	53161.6	0.194	7	8	1.66958	0.0047245
668	sp|Q92619|HMHA1_HUMAN	Rho GTPase-activating protein 45 OS=Homo sapiens OX=9606 GN=ARHGAP45 PE=1 SV=2	125830	0.07	7	7	1.82444	0.00115553
669	sp|P62805|H4_HUMAN	Histone H4 OS=Homo sapiens OX=9606 GN=HIST1H4A PE=1 SV=2	11342.4	0.592	9	28	4.586	3.08806e-05
670	sp|P31689|DNJA1_HUMAN	DnaJ homolog subfamily A member 1 OS=Homo sapiens OX=9606 GN=DNAJA1 PE=1 SV=2	45562.7	0.05	2	2	1.24147	0.0429775
672	sp|P04075|ALDOA_HUMAN	Fructose-bisphosphate aldolase A OS=Homo sapiens OX=9606 GN=ALDOA PE=1 SV=2	39833.5	0.063	2	2	1.5394	0.000378135
673	sp|P67936|TPM4_HUMAN	Tropomyosin alpha-4 chain OS=Homo sapiens OX=9606 GN=TPM4 PE=1 SV=3	28600.5	0.637	9	23	3.95595	0.000275566
674	sp|P09496|CLCA_HUMAN	Clathrin light chain A OS=Homo sapiens OX=9606 GN=CLTA PE=1 SV=1	27156.1	0.097	4	5	2.20517	8.97859e-06
675	sp|P51665|PSMD7_HUMAN	26S proteasome non-ATPase regulatory subunit 7 OS=Homo sapiens OX=9606 GN=PSMD7 PE=1 SV=2	37041.5	0.062	2	2	2.483	0.00232331
676	sp|Q15185|TEBP_HUMAN	Prostaglandin E synthase 3 OS=Homo sapiens OX=9606 GN=PTGES3 PE=1 SV=1	18952.5	0.188	2	3	3.00603	0.00095529
677	sp|P61224|RAP1B_HUMAN	Ras-related protein Rap-1b OS=Homo sapiens OX=9606 GN=RAP1B PE=1 SV=1	21021.7	0.571	8	11	2.90989	1.85663e-05
678	sp|Q9NR12|PDLI7_HUMAN	PDZ and LIM domain protein 7 OS=Homo sapiens OX=9606 GN=PDLIM7 PE=1 SV=1	50878	0.12	5	5	3.92313	1.71873e-05
679	sp|Q9UJJ9|GNPTG_HUMAN	N-acetylglucosamine-1-phosphotransferase subunit gamma OS=Homo sapiens OX=9606 GN=GNPTG PE=1 SV=1	34333.3	0.236	5	5	1.35085	2.02299e-05
680	sp|P49368|TCPG_HUMAN	T-complex protein 1 subunit gamma OS=Homo sapiens OX=9606 GN=CCT3 PE=1 SV=4	61047.5	0.264	13	15	2.10145	0.00258666
681	sp|O95393|BMP10_HUMAN	Bone morphogenetic protein 10 OS=Homo sapiens OX=9606 GN=BMP10 PE=1 SV=1	48511.9	0.068	3	3	1.30438	0.0036619
682	sp|P20073|ANXA7_HUMAN	Annexin A7 OS=Homo sapiens OX=9606 GN=ANXA7 PE=1 SV=3	52972.8	0.07	3	3	1.64564	0.00241599
683	sp|Q00839|HNRPU_HUMAN	Heterogeneous nuclear ribonucleoprotein U OS=Homo sapiens OX=9606 GN=HNRNPU PE=1 SV=6	91251.3	0.078	6	7	3.7036	6.19306e-05
685	sp|P13639|EF2_HUMAN	Elongation factor 2 OS=Homo sapiens OX=9606 GN=EEF2 PE=1 SV=4	96228.3	0.136	10	13	1.75536	0.0314306
686	sp|P07814|SYEP_HUMAN	Bifunctional glutamate/proline--tRNA ligase OS=Homo sapiens OX=9606 GN=EPRS PE=1 SV=5	172062	0.03	3	3	1.65512	0.000685365
687	sp|P0DP23|CALM1_HUMAN	Calmodulin-3 OS=Homo sapiens OX=9606 GN=CALM3 PE=1 SV=1	16808.8	0.49	6	19	5.56895	4.96498e-05
688	sp|Q9H0P0|5NT3A_HUMAN	Cytosolic 5'-nucleotidase 3A OS=Homo sapiens OX=9606 GN=NT5C3A PE=1 SV=3	38247.9	0.077	2	2	1.97992	0.000670348
690	sp|P49189|AL9A1_HUMAN	4-trimethylaminobutyraldehyde dehydrogenase OS=Homo sapiens OX=9606 GN=ALDH9A1 PE=1 SV=3	54661.3	0.16	8	11	2.28119	0.0397668
691	sp|P18065|IBP2_HUMAN	Insulin-like growth factor-binding protein 2 OS=Homo sapiens OX=9606 GN=IGFBP2 PE=1 SV=2	35856.6	0.2	9	15	2.2582	0.000306176
692	sp|Q9H2K8|TAOK3_HUMAN	Serine/threonine-protein kinase TAO3 OS=Homo sapiens OX=9606 GN=TAOK3 PE=1 SV=2	105778	0.04	3	3	3.41634	0.000175539
693	sp|Q15746|MYLK_HUMAN	Myosin light chain kinase, smooth muscle OS=Homo sapiens OX=9606 GN=MYLK PE=1 SV=4	213302	0.047	7	8	3.41036	0.000385799
694	sp|P63241|IF5A1_HUMAN	Eukaryotic translation initiation factor 5A-1 OS=Homo sapiens OX=9606 GN=EIF5A PE=1 SV=2	17031.5	0.474	5	9	3.44501	0.0029649
695	sp|P61158|ARP3_HUMAN	Actin-related protein 3 OS=Homo sapiens OX=9606 GN=ACTR3 PE=1 SV=3	47779.1	0.065	3	4	2.16833	7.77975e-06
697	sp|Q13045|FLII_HUMAN	Protein flightless-1 homolog OS=Homo sapiens OX=9606 GN=FLII PE=1 SV=2	146124	0.054	6	6	5.63058	6.51481e-05
699	sp|O15117|FYB1_HUMAN	FYN-binding protein 1 OS=Homo sapiens OX=9606 GN=FYB1 PE=1 SV=2	85545.2	0.051	3	3	3.32113	0.00104192
701	sp|Q96A32|MLRS_HUMAN	Myosin regulatory light chain 2, skeletal muscle isoform OS=Homo sapiens OX=9606 GN=MYLPF PE=2 SV=1	19098.5	0.42	6	8	1.86508	0.00300205
703	sp|P07237|PDIA1_HUMAN	Protein disulfide-isomerase OS=Homo sapiens OX=9606 GN=P4HB PE=1 SV=3	57461.8	0.52	28	48	2.70667	0.00643218
704	sp|P08254|MMP3_HUMAN	Stromelysin-1 OS=Homo sapiens OX=9606 GN=MMP3 PE=1 SV=2	54210.4	0.279	11	13	1.332	0.000253485
705	sp|P48735|IDHP_HUMAN	Isocitrate dehydrogenase [NADP], mitochondrial OS=Homo sapiens OX=9606 GN=IDH2 PE=1 SV=2	51315	0.066	2	3	3.48502	1.21031e-07
706	sp|Q9NY65|TBA8_HUMAN	Tubulin alpha-8 chain OS=Homo sapiens OX=9606 GN=TUBA8 PE=1 SV=1	50727.8	0.336	4	4	1.85225	0.00355638
708	sp|Q9UBC2|EP15R_HUMAN	Epidermal growth factor receptor substrate 15-like 1 OS=Homo sapiens OX=9606 GN=EPS15L1 PE=1 SV=1	94293.1	0.019	2	2	1.80046	0.000372157
709	sp|P14314|GLU2B_HUMAN	Glucosidase 2 subunit beta OS=Homo sapiens OX=9606 GN=PRKCSH PE=1 SV=2	60339.2	0.356	18	39	1.76408	0.0018194
711	sp|P62987|RL40_HUMAN	Ubiquitin-60S ribosomal protein L40 OS=Homo sapiens OX=9606 GN=UBA52 PE=1 SV=2	14986.1	0.266	3	4	1.55629	2.83502e-06
712	sp|P52209|6PGD_HUMAN	6-phosphogluconate dehydrogenase, decarboxylating OS=Homo sapiens OX=9606 GN=PGD PE=1 SV=3	53601.1	0.039	2	2	1.97202	8.57938e-08
713	sp|Q03252|LMNB2_HUMAN	Lamin-B2 OS=Homo sapiens OX=9606 GN=LMNB2 PE=1 SV=4	70001.7	0.042	2	2	1.54432	0.00440284
714	sp|Q14644|RASA3_HUMAN	Ras GTPase-activating protein 3 OS=Homo sapiens OX=9606 GN=RASA3 PE=1 SV=3	96817.6	0.064	5	6	3.55714	0.000367001
716	sp|O76003|GLRX3_HUMAN	Glutaredoxin-3 OS=Homo sapiens OX=9606 GN=GLRX3 PE=1 SV=2	37675.3	0.116	3	4	2.01872	0.0123317
717	sp|P07951|TPM2_HUMAN	Tropomyosin beta chain OS=Homo sapiens OX=9606 GN=TPM2 PE=1 SV=1	32926.6	0.419	4	6	3.39874	0.000614253
718	sp|P27105|STOM_HUMAN	Erythrocyte band 7 integral membrane protein OS=Homo sapiens OX=9606 GN=STOM PE=1 SV=3	31863.8	0.139	3	4	2.58245	4.18467e-07
720	sp|Q06830|PRDX1_HUMAN	Peroxiredoxin-1 OS=Homo sapiens OX=9606 GN=PRDX1 PE=1 SV=1	22306.4	0.206	3	3	1.64447	0.0179984
722	sp|Q92626|PXDN_HUMAN	Peroxidasin homolog OS=Homo sapiens OX=9606 GN=PXDN PE=1 SV=2	167775	0.158	20	24	1.37244	0.000508114
723	sp|P56192|SYMC_HUMAN	Methionine--tRNA ligase, cytoplasmic OS=Homo sapiens OX=9606 GN=MARS PE=1 SV=2	102231	0.021	2	3	1.94334	7.93236e-05
724	sp|P00558|PGK1_HUMAN	Phosphoglycerate kinase 1 OS=Homo sapiens OX=9606 GN=PGK1 PE=1 SV=3	44967.3	0.086	4	4	1.6677	0.000165481
725	sp|Q15404|RSU1_HUMAN	Ras suppressor protein 1 OS=Homo sapiens OX=9606 GN=RSU1 PE=1 SV=3	31502.7	0.325	9	12	2.69882	5.26998e-06
726	sp|P12109|CO6A1_HUMAN	Collagen alpha-1(VI) chain OS=Homo sapiens OX=9606 GN=COL6A1 PE=1 SV=3	109584	0.076	7	7	1.44492	0.00897591
727	sp|Q9NP79|VTA1_HUMAN	Vacuolar protein sorting-associated protein VTA1 homolog OS=Homo sapiens OX=9606 GN=VTA1 PE=1 SV=1	34125	0.049	2	2	2.196	0.000429253
732	sp|P12883|MYH7_HUMAN	Myosin-7 OS=Homo sapiens OX=9606 GN=MYH7 PE=1 SV=5	223739	0.089	4	7	2.20554	0.000231707
733	sp|P84077|ARF1_HUMAN	ADP-ribosylation factor 1 OS=Homo sapiens OX=9606 GN=ARF1 PE=1 SV=2	20722.7	0.215	3	5	2.33996	4.21353e-05
738	sp|P17812|PYRG1_HUMAN	CTP synthase 1 OS=Homo sapiens OX=9606 GN=CTPS1 PE=1 SV=2	67314.2	0.054	3	3	1.6125	0.00119829
739	sp|P78371|TCPB_HUMAN	T-complex protein 1 subunit beta OS=Homo sapiens OX=9606 GN=CCT2 PE=1 SV=4	57776.2	0.288	12	14	1.61599	0.0060265
740	sp|O14980|XPO1_HUMAN	Exportin-1 OS=Homo sapiens OX=9606 GN=XPO1 PE=1 SV=1	124429	0.072	5	6	1.77793	0.00522735
741	sp|Q5VTE0|EF1A3_HUMAN	Putative elongation factor 1-alpha-like 3 OS=Homo sapiens OX=9606 GN=EEF1A1P5 PE=5 SV=1	50477.3	0.314	11	21	2.48567	0.00160957
742	sp|Q14974|IMB1_HUMAN	Importin subunit beta-1 OS=Homo sapiens OX=9606 GN=KPNB1 PE=1 SV=2	98401.5	0.199	14	15	1.69131	0.00211692
746	sp|Q01082|SPTB2_HUMAN	Spectrin beta chain, non-erythrocytic 1 OS=Homo sapiens OX=9606 GN=SPTBN1 PE=1 SV=2	275219	0.066	14	16	2.02157	0.00223385
747	sp|Q15370|ELOB_HUMAN	Elongin-B OS=Homo sapiens OX=9606 GN=ELOB PE=1 SV=1	13220.6	0.237	3	5	1.6309	0.00106514
749	sp|O75935|DCTN3_HUMAN	Dynactin subunit 3 OS=Homo sapiens OX=9606 GN=DCTN3 PE=1 SV=1	21202.3	0.134	3	4	1.64426	0.00663705
753	sp|Q3LXA3|TKFC_HUMAN	Triokinase/FMN cyclase OS=Homo sapiens OX=9606 GN=TKFC PE=1 SV=2	59234.2	0.09	4	4	2.32477	0.0266283
754	sp|Q9H2G2|SLK_HUMAN	STE20-like serine/threonine-protein kinase OS=Homo sapiens OX=9606 GN=SLK PE=1 SV=1	143216	0.03	4	4	2.99848	0.000170932
755	sp|Q14240|IF4A2_HUMAN	Eukaryotic initiation factor 4A-II OS=Homo sapiens OX=9606 GN=EIF4A2 PE=1 SV=2	46582.9	0.209	2	2	2.06243	0.00693033
757	sp|Q02985|FHR3_HUMAN	Complement factor H-related protein 3 OS=Homo sapiens OX=9606 GN=CFHR3 PE=1 SV=2	38478.2	0.273	2	4	2.34975	0.000416585
758	sp|P07858|CATB_HUMAN	Cathepsin B OS=Homo sapiens OX=9606 GN=CTSB PE=1 SV=3	38748.2	0.189	5	10	1.24867	0.0264629
759	sp|Q14766|LTBP1_HUMAN	Latent-transforming growth factor beta-binding protein 1 OS=Homo sapiens OX=9606 GN=LTBP1 PE=1 SV=4	195094	0.087	15	21	2.0111	0.000119767
760	sp|Q9NRW1|RAB6B_HUMAN	Ras-related protein Rab-6B OS=Homo sapiens OX=9606 GN=RAB6B PE=1 SV=1	23542.9	0.111	2	2	2.01021	9.85957e-06
763	sp|A0A075B6H9|LV469_HUMAN	Immunoglobulin lambda variable 4-69 OS=Homo sapiens OX=9606 GN=IGLV4-69 PE=1 SV=1	12918.3	0.16	2	2	1.45043	0.0149588
766	sp|P62750|RL23A_HUMAN	60S ribosomal protein L23a OS=Homo sapiens OX=9606 GN=RPL23A PE=1 SV=1	17666.1	0.147	2	2	1.56412	0.010487
767	sp|Q9Y287|ITM2B_HUMAN	Integral membrane protein 2B OS=Homo sapiens OX=9606 GN=ITM2B PE=1 SV=1	30813.6	0.244	3	6	1.31157	0.0014466
770	sp|Q8NE71|ABCF1_HUMAN	ATP-binding cassette sub-family F member 1 OS=Homo sapiens OX=9606 GN=ABCF1 PE=1 SV=2	96304.6	0.025	2	2	1.27011	0.000551313
771	sp|Q00013|EM55_HUMAN	55 kDa erythrocyte membrane protein OS=Homo sapiens OX=9606 GN=MPP1 PE=1 SV=2	52473.7	0.109	5	5	1.56953	0.00418818
772	sp|Q92734|TFG_HUMAN	Protein TFG OS=Homo sapiens OX=9606 GN=TFG PE=1 SV=2	43460.2	0.113	4	5	4.15495	0.000122408
773	sp|P16104|H2AX_HUMAN	Histone H2AX OS=Homo sapiens OX=9606 GN=H2AFX PE=1 SV=2	15117.4	0.224	2	2	5.54332	4.53475e-07
774	sp|Q02818|NUCB1_HUMAN	Nucleobindin-1 OS=Homo sapiens OX=9606 GN=NUCB1 PE=1 SV=4	53828.3	0.577	23	57	2.11917	8.16904e-05
775	sp|O43294|TGFI1_HUMAN	Transforming growth factor beta-1-induced transcript 1 protein OS=Homo sapiens OX=9606 GN=TGFB1I1 PE=1 SV=2	51303.3	0.065	3	3	2.13008	2.24467e-05
776	sp|Q7LDG7|GRP2_HUMAN	RAS guanyl-releasing protein 2 OS=Homo sapiens OX=9606 GN=RASGRP2 PE=1 SV=1	70041.7	0.11	7	7	2.56684	0.00111296
777	sp|P08567|PLEK_HUMAN	Pleckstrin OS=Homo sapiens OX=9606 GN=PLEK PE=1 SV=3	40480.5	0.286	8	40	2.41938	0.0024374
778	sp|Q14152|EIF3A_HUMAN	Eukaryotic translation initiation factor 3 subunit A OS=Homo sapiens OX=9606 GN=EIF3A PE=1 SV=1	166849	0.063	8	8	1.91609	0.0063782
779	sp|Q13185|CBX3_HUMAN	Chromobox protein homolog 3 OS=Homo sapiens OX=9606 GN=CBX3 PE=1 SV=4	20951.4	0.191	3	4	3.01975	0.00016984
781	sp|P14780|MMP9_HUMAN	Matrix metalloproteinase-9 OS=Homo sapiens OX=9606 GN=MMP9 PE=1 SV=3	79473.8	0.107	6	7	1.2108	0.04485
782	sp|P61923|COPZ1_HUMAN	Coatomer subunit zeta-1 OS=Homo sapiens OX=9606 GN=COPZ1 PE=1 SV=1	20224.5	0.119	2	2	2.68775	0.000727556
783	sp|P51888|PRELP_HUMAN	Prolargin OS=Homo sapiens OX=9606 GN=PRELP PE=1 SV=1	44163.3	0.123	4	4	1.57882	3.67601e-05
784	sp|Q9NQC3|RTN4_HUMAN	Reticulon-4 OS=Homo sapiens OX=9606 GN=RTN4 PE=1 SV=2	130232	0.036	3	3	1.4414	7.31051e-05
785	sp|P49593|PPM1F_HUMAN	Protein phosphatase 1F OS=Homo sapiens OX=9606 GN=PPM1F PE=1 SV=3	49953.2	0.079	2	2	1.77292	0.00439863
786	sp|P07195|LDHB_HUMAN	L-lactate dehydrogenase B chain OS=Homo sapiens OX=9606 GN=LDHB PE=1 SV=2	36882.2	0.192	6	6	1.24219	0.000245222
788	sp|Q86VP6|CAND1_HUMAN	Cullin-associated NEDD8-dissociated protein 1 OS=Homo sapiens OX=9606 GN=CAND1 PE=1 SV=2	137981	0.089	9	12	1.94856	0.00541623
789	sp|A0A075B6I9|LV746_HUMAN	Immunoglobulin lambda variable 7-46 OS=Homo sapiens OX=9606 GN=IGLV7-46 PE=3 SV=4	12670.2	0.154	2	3	1.53232	0.0246285
790	sp|Q32P51|RA1L2_HUMAN	Heterogeneous nuclear ribonucleoprotein A1-like 2 OS=Homo sapiens OX=9606 GN=HNRNPA1L2 PE=2 SV=2	34357.3	0.128	3	4	2.09137	0.0296791
793	sp|P05388|RLA0_HUMAN	60S acidic ribosomal protein P0 OS=Homo sapiens OX=9606 GN=RPLP0 PE=1 SV=1	34404.9	0.249	7	14	4.89871	0.000586303
794	sp|P52788|SPSY_HUMAN	Spermine synthase OS=Homo sapiens OX=9606 GN=SMS PE=1 SV=2	41679.9	0.167	3	3	1.8368	0.00185411
795	sp|Q9NWV8|BABA1_HUMAN	BRISC and BRCA1-A complex member 1 OS=Homo sapiens OX=9606 GN=BABAM1 PE=1 SV=1	37031.8	0.061	2	2	2.13409	0.00462517
797	sp|O76074|PDE5A_HUMAN	cGMP-specific 3',5'-cyclic phosphodiesterase OS=Homo sapiens OX=9606 GN=PDE5A PE=1 SV=2	101329	0.029	2	2	5.33471	9.12829e-07
798	sp|P14625|ENPL_HUMAN	Endoplasmin OS=Homo sapiens OX=9606 GN=HSP90B1 PE=1 SV=1	92678.4	0.482	38	105	2.02597	0.000320582
800	sp|P29144|TPP2_HUMAN	Tripeptidyl-peptidase 2 OS=Homo sapiens OX=9606 GN=TPP2 PE=1 SV=4	139727	0.04	4	4	2.37467	0.00250288
802	sp|P05164|PERM_HUMAN	Myeloperoxidase OS=Homo sapiens OX=9606 GN=MPO PE=1 SV=1	84766.2	0.4	22	33	2.05622	0.00121917
803	sp|Q99439|CNN2_HUMAN	Calponin-2 OS=Homo sapiens OX=9606 GN=CNN2 PE=1 SV=4	34056.4	0.291	8	10	3.06024	3.69268e-06
804	sp|P35998|PRS7_HUMAN	26S proteasome regulatory subunit 7 OS=Homo sapiens OX=9606 GN=PSMC2 PE=1 SV=3	48984.3	0.109	4	4	1.85701	0.00957898
805	sp|Q99536|VAT1_HUMAN	Synaptic vesicle membrane protein VAT-1 homolog OS=Homo sapiens OX=9606 GN=VAT1 PE=1 SV=2	42103.5	0.097	2	2	2.18383	4.70268e-06
806	sp|P61106|RAB14_HUMAN	Ras-related protein Rab-14 OS=Homo sapiens OX=9606 GN=RAB14 PE=1 SV=4	24092	0.116	2	2	1.61749	0.0150025
807	sp|Q99733|NP1L4_HUMAN	Nucleosome assembly protein 1-like 4 OS=Homo sapiens OX=9606 GN=NAP1L4 PE=1 SV=1	42949.9	0.141	4	4	3.66573	0.000107981
808	sp|Q6ZVM7|TM1L2_HUMAN	TOM1-like protein 2 OS=Homo sapiens OX=9606 GN=TOM1L2 PE=1 SV=1	55845.9	0.061	2	2	1.5311	0.00443638
809	sp|P22059|OSBP1_HUMAN	Oxysterol-binding protein 1 OS=Homo sapiens OX=9606 GN=OSBP PE=1 SV=1	90201.9	0.021	2	2	4.05399	0.000609737
810	sp|Q05209|PTN12_HUMAN	Tyrosine-protein phosphatase non-receptor type 12 OS=Homo sapiens OX=9606 GN=PTPN12 PE=1 SV=3	88888.7	0.032	3	3	1.81148	0.00140013
812	sp|P02748|CO9_HUMAN	Complement component C9 OS=Homo sapiens OX=9606 GN=C9 PE=1 SV=2	64597.2	0.329	21	104	1.41936	0.000771909
813	sp|P10643|CO7_HUMAN	Complement component C7 OS=Homo sapiens OX=9606 GN=C7 PE=1 SV=2	96632.5	0.261	18	44	1.30104	0.000123582
814	sp|Q15149|PLEC_HUMAN	Plectin OS=Homo sapiens OX=9606 GN=PLEC PE=1 SV=3	533444	0.036	13	13	1.52936	0.0128054
816	sp|P22061|PIMT_HUMAN	Protein-L-isoaspartate(D-aspartate) O-methyltransferase OS=Homo sapiens OX=9606 GN=PCMT1 PE=1 SV=4	24773.6	0.379	6	6	1.60192	0.00031391
817	sp|O60268|K0513_HUMAN	Uncharacterized protein KIAA0513 OS=Homo sapiens OX=9606 GN=KIAA0513 PE=1 SV=1	47047.5	0.083	3	3	1.88658	0.000715899
818	sp|Q9H4M9|EHD1_HUMAN	EH domain-containing protein 1 OS=Homo sapiens OX=9606 GN=EHD1 PE=1 SV=2	60627.7	0.393	11	17	1.71096	0.000338272
819	sp|P35606|COPB2_HUMAN	Coatomer subunit beta' OS=Homo sapiens OX=9606 GN=COPB2 PE=1 SV=2	103260	0.045	4	4	1.44808	0.0030636
820	sp|Q9UNS2|CSN3_HUMAN	COP9 signalosome complex subunit 3 OS=Homo sapiens OX=9606 GN=COPS3 PE=1 SV=3	48394.2	0.161	5	6	1.52278	0.00260819
822	sp|Q9BT78|CSN4_HUMAN	COP9 signalosome complex subunit 4 OS=Homo sapiens OX=9606 GN=COPS4 PE=1 SV=1	46506.8	0.209	7	9	1.88718	0.0063028
823	sp|Q9UBW8|CSN7A_HUMAN	COP9 signalosome complex subunit 7a OS=Homo sapiens OX=9606 GN=COPS7A PE=1 SV=1	30411.1	0.127	3	4	1.75421	0.00202344
824	sp|P09104|ENOG_HUMAN	Gamma-enolase OS=Homo sapiens OX=9606 GN=ENO2 PE=1 SV=3	47563.1	0.124	2	2	1.42688	0.00051456
828	sp|P59998|ARPC4_HUMAN	Actin-related protein 2/3 complex subunit 4 OS=Homo sapiens OX=9606 GN=ARPC4 PE=1 SV=3	19750.3	0.113	2	2	1.66591	0.000100512
830	sp|P49755|TMEDA_HUMAN	Transmembrane emp24 domain-containing protein 10 OS=Homo sapiens OX=9606 GN=TMED10 PE=1 SV=2	25113.1	0.091	2	2	2.28826	1.7438e-06
834	sp|P08833|IBP1_HUMAN	Insulin-like growth factor-binding protein 1 OS=Homo sapiens OX=9606 GN=IGFBP1 PE=1 SV=1	28893.7	0.224	6	14	2.00468	4.43234e-05
838	sp|Q9NUV9|GIMA4_HUMAN	GTPase IMAP family member 4 OS=Homo sapiens OX=9606 GN=GIMAP4 PE=1 SV=1	37720.5	0.064	2	2	1.34695	0.0111683
839	sp|P05067|A4_HUMAN	Amyloid-beta precursor protein OS=Homo sapiens OX=9606 GN=APP PE=1 SV=3	87896.4	0.168	11	20	1.54087	0.00127852
840	sp|P62277|RS13_HUMAN	40S ribosomal protein S13 OS=Homo sapiens OX=9606 GN=RPS13 PE=1 SV=2	17193.7	0.146	2	2	3.94532	0.00012194
841	sp|P30041|PRDX6_HUMAN	Peroxiredoxin-6 OS=Homo sapiens OX=9606 GN=PRDX6 PE=1 SV=3	25115.2	0.357	8	14	2.0848	0.00322926
842	sp|Q9UBN7|HDAC6_HUMAN	Histone deacetylase 6 OS=Homo sapiens OX=9606 GN=HDAC6 PE=1 SV=2	132914	0.026	3	3	1.66524	0.00393002
843	sp|P17655|CAN2_HUMAN	Calpain-2 catalytic subunit OS=Homo sapiens OX=9606 GN=CAPN2 PE=1 SV=6	80782.1	0.186	11	12	1.31005	0.0151794
845	sp|Q13395|TARB1_HUMAN	Probable methyltransferase TARBP1 OS=Homo sapiens OX=9606 GN=TARBP1 PE=1 SV=1	183822	0.015	2	2	1.33193	0.000349706
846	sp|Q13576|IQGA2_HUMAN	Ras GTPase-activating-like protein IQGAP2 OS=Homo sapiens OX=9606 GN=IQGAP2 PE=1 SV=4	181018	0.116	15	15	2.91626	0.000219781
847	sp|P07737|PROF1_HUMAN	Profilin-1 OS=Homo sapiens OX=9606 GN=PFN1 PE=1 SV=2	15197.6	0.479	6	9	2.45352	6.42467e-07
848	sp|P02792|FRIL_HUMAN	Ferritin light chain OS=Homo sapiens OX=9606 GN=FTL PE=1 SV=2	20046.1	0.343	4	7	2.01621	0.00233558
849	sp|Q13838|DX39B_HUMAN	Spliceosome RNA helicase DDX39B OS=Homo sapiens OX=9606 GN=DDX39B PE=1 SV=1	49398.1	0.152	6	8	2.45938	0.0111558
850	sp|Q15436|SC23A_HUMAN	Protein transport protein Sec23A OS=Homo sapiens OX=9606 GN=SEC23A PE=1 SV=2	86999.6	0.077	5	6	2.40797	0.0021051
851	sp|A6NDG6|PGP_HUMAN	Glycerol-3-phosphate phosphatase OS=Homo sapiens OX=9606 GN=PGP PE=1 SV=1	34422.7	0.15	4	5	1.22624	0.0248981
852	sp|Q13561|DCTN2_HUMAN	Dynactin subunit 2 OS=Homo sapiens OX=9606 GN=DCTN2 PE=1 SV=4	44299.9	0.344	12	16	2.43335	0.00195703
853	sp|P04632|CPNS1_HUMAN	Calpain small subunit 1 OS=Homo sapiens OX=9606 GN=CAPNS1 PE=1 SV=1	28450.8	0.168	4	7	1.83152	0.000600304
854	sp|P06733|ENOA_HUMAN	Alpha-enolase OS=Homo sapiens OX=9606 GN=ENO1 PE=1 SV=2	47463.4	0.429	15	35	2.55616	0.00107384
856	sp|O00139|KIF2A_HUMAN	Kinesin-like protein KIF2A OS=Homo sapiens OX=9606 GN=KIF2A PE=1 SV=3	80570.9	0.085	6	6	2.21923	0.000620566
858	sp|P37837|TALDO_HUMAN	Transaldolase OS=Homo sapiens OX=9606 GN=TALDO1 PE=1 SV=2	37669.5	0.059	2	2	1.59116	0.000917804
859	sp|P50552|VASP_HUMAN	Vasodilator-stimulated phosphoprotein OS=Homo sapiens OX=9606 GN=VASP PE=1 SV=3	39958.1	0.153	6	8	2.60355	1.76294e-09
860	sp|Q13098|CSN1_HUMAN	COP9 signalosome complex subunit 1 OS=Homo sapiens OX=9606 GN=GPS1 PE=1 SV=4	56053.4	0.045	2	2	1.65391	0.00518525
861	sp|P63104|1433Z_HUMAN	14-3-3 protein zeta/delta OS=Homo sapiens OX=9606 GN=YWHAZ PE=1 SV=1	27880.8	0.388	7	33	3.86156	0.000451398
862	sp|P01127|PDGFB_HUMAN	Platelet-derived growth factor subunit B OS=Homo sapiens OX=9606 GN=PDGFB PE=1 SV=1	27875.3	0.066	2	2	2.14835	0.000152786
863	sp|Q14624|ITIH4_HUMAN	Inter-alpha-trypsin inhibitor heavy chain H4 OS=Homo sapiens OX=9606 GN=ITIH4 PE=1 SV=4	103503	0.47	38	364	1.21386	0.0127769
864	sp|P55010|IF5_HUMAN	Eukaryotic translation initiation factor 5 OS=Homo sapiens OX=9606 GN=EIF5 PE=1 SV=2	49630	0.077	3	3	2.98074	0.00615994
865	sp|Q5JRA6|TGO1_HUMAN	Transport and Golgi organization protein 1 homolog OS=Homo sapiens OX=9606 GN=MIA3 PE=1 SV=1	214237	0.018	4	5	1.88846	0.0024943
867	sp|Q9UHG2|PCSK1_HUMAN	ProSAAS OS=Homo sapiens OX=9606 GN=PCSK1N PE=1 SV=1	27394.8	0.112	2	2	1.30287	0.0167137
870	sp|Q9Y6W5|WASF2_HUMAN	Wiskott-Aldrich syndrome protein family member 2 OS=Homo sapiens OX=9606 GN=WASF2 PE=1 SV=3	54460.5	0.054	2	2	1.99976	0.00785067
871	sp|Q86X29|LSR_HUMAN	Lipolysis-stimulated lipoprotein receptor OS=Homo sapiens OX=9606 GN=LSR PE=1 SV=4	72516.3	0.123	6	7	1.21048	0.047991
873	sp|P14770|GPIX_HUMAN	Platelet glycoprotein IX OS=Homo sapiens OX=9606 GN=GP9 PE=1 SV=3	19528.9	0.141	2	2	1.64014	3.01507e-06
874	sp|Q01518|CAP1_HUMAN	Adenylyl cyclase-associated protein 1 OS=Homo sapiens OX=9606 GN=CAP1 PE=1 SV=5	52306.9	0.143	6	6	3.44871	9.99006e-08
875	sp|P02794|FRIH_HUMAN	Ferritin heavy chain OS=Homo sapiens OX=9606 GN=FTH1 PE=1 SV=2	21365.3	0.137	2	4	1.55317	0.010043
876	sp|O14841|OPLA_HUMAN	5-oxoprolinase OS=Homo sapiens OX=9606 GN=OPLAH PE=1 SV=3	138721	0.014	2	2	2.09516	0.0113589
877	sp|P12814|ACTN1_HUMAN	Alpha-actinin-1 OS=Homo sapiens OX=9606 GN=ACTN1 PE=1 SV=2	103545	0.578	36	73	3.41129	7.0242e-05
878	sp|P05387|RLA2_HUMAN	60S acidic ribosomal protein P2 OS=Homo sapiens OX=9606 GN=RPLP2 PE=1 SV=1	11639.8	0.539	4	11	3.3709	0.00213911
880	sp|P49767|VEGFC_HUMAN	Vascular endothelial growth factor C OS=Homo sapiens OX=9606 GN=VEGFC PE=1 SV=1	49000.7	0.038	2	2	1.6059	7.1114e-07
882	sp|P46459|NSF_HUMAN	Vesicle-fusing ATPase OS=Homo sapiens OX=9606 GN=NSF PE=1 SV=3	83037.3	0.056	4	5	1.68135	0.00110696
883	sp|P63167|DYL1_HUMAN	Dynein light chain 1, cytoplasmic OS=Homo sapiens OX=9606 GN=DYNLL1 PE=1 SV=1	10512.2	0.326	3	3	1.85874	0.000857966
884	sp|Q14112|NID2_HUMAN	Nidogen-2 OS=Homo sapiens OX=9606 GN=NID2 PE=1 SV=3	153934	0.076	7	9	1.33374	0.00241413
885	sp|Q04637|IF4G1_HUMAN	Eukaryotic translation initiation factor 4 gamma 1 OS=Homo sapiens OX=9606 GN=EIF4G1 PE=1 SV=4	176106	0.037	6	7	2.03121	3.08776e-05
886	sp|P0DOX2|IGA2_HUMAN	Immunoglobulin alpha-2 heavy chain OS=Homo sapiens OX=9606 PE=1 SV=2	49797.5	0.299	2	14	1.48507	0.0335883
888	sp|P17252|KPCA_HUMAN	Protein kinase C alpha type OS=Homo sapiens OX=9606 GN=PRKCA PE=1 SV=4	77822.5	0.068	3	3	5.30669	7.40734e-05
889	sp|P14210|HGF_HUMAN	Hepatocyte growth factor OS=Homo sapiens OX=9606 GN=HGF PE=1 SV=2	85399.1	0.038	3	3	2.94253	0.00271936
891	sp|P25705|ATPA_HUMAN	ATP synthase subunit alpha, mitochondrial OS=Homo sapiens OX=9606 GN=ATP5F1A PE=1 SV=1	59809.6	0.179	9	9	1.57824	5.64104e-05
892	sp|Q9Y678|COPG1_HUMAN	Coatomer subunit gamma-1 OS=Homo sapiens OX=9606 GN=COPG1 PE=1 SV=1	98948.9	0.018	2	3	3.51507	0.000167823
893	sp|P17980|PRS6A_HUMAN	26S proteasome regulatory subunit 6A OS=Homo sapiens OX=9606 GN=PSMC3 PE=1 SV=3	49439.6	0.148	6	6	1.86813	0.00310128
894	sp|Q9NZQ3|SPN90_HUMAN	NCK-interacting protein with SH3 domain OS=Homo sapiens OX=9606 GN=NCKIPSD PE=1 SV=1	79633.4	0.032	2	2	2.34495	0.000907582
895	sp|P78417|GSTO1_HUMAN	Glutathione S-transferase omega-1 OS=Homo sapiens OX=9606 GN=GSTO1 PE=1 SV=2	27815.1	0.071	2	2	2.067	0.00046718
896	sp|P38646|GRP75_HUMAN	Stress-70 protein, mitochondrial OS=Homo sapiens OX=9606 GN=HSPA9 PE=1 SV=2	73901.9	0.093	4	4	1.3653	0.00505186
897	sp|O43665|RGS10_HUMAN	Regulator of G-protein signaling 10 OS=Homo sapiens OX=9606 GN=RGS10 PE=1 SV=3	21235.6	0.122	2	2	2.0594	7.30487e-05
898	sp|P30101|PDIA3_HUMAN	Protein disulfide-isomerase A3 OS=Homo sapiens OX=9606 GN=PDIA3 PE=1 SV=4	57127.9	0.277	11	13	1.35594	0.00031624
899	sp|P28676|GRAN_HUMAN	Grancalcin OS=Homo sapiens OX=9606 GN=GCA PE=1 SV=2	24204.6	0.166	5	6	2.03224	6.85814e-08
900	sp|Q9UNW1|MINP1_HUMAN	Multiple inositol polyphosphate phosphatase 1 OS=Homo sapiens OX=9606 GN=MINPP1 PE=1 SV=1	55625.3	0.133	5	6	1.45564	0.0442271
903	sp|P02741|CRP_HUMAN	C-reactive protein OS=Homo sapiens OX=9606 GN=CRP PE=1 SV=1	25175.7	0.362	11	306	7.34728	7.58984e-07
905	sp|Q15181|IPYR_HUMAN	Inorganic pyrophosphatase OS=Homo sapiens OX=9606 GN=PPA1 PE=1 SV=2	33077.3	0.107	2	2	2.23625	0.0104904
907	sp|Q96HC4|PDLI5_HUMAN	PDZ and LIM domain protein 5 OS=Homo sapiens OX=9606 GN=PDLIM5 PE=1 SV=5	65083.9	0.059	3	3	3.89906	0.000132241
908	sp|Q9UBV8|PEF1_HUMAN	Peflin OS=Homo sapiens OX=9606 GN=PEF1 PE=1 SV=1	30628.4	0.095	5	6	1.22487	0.0074204
909	sp|P47756|CAPZB_HUMAN	F-actin-capping protein subunit beta OS=Homo sapiens OX=9606 GN=CAPZB PE=1 SV=4	31597.9	0.101	2	2	2.60129	0.000232123
910	sp|P61163|ACTZ_HUMAN	Alpha-centractin OS=Homo sapiens OX=9606 GN=ACTR1A PE=1 SV=1	42682.9	0.181	5	8	2.09372	0.000998148
911	sp|P02655|APOC2_HUMAN	Apolipoprotein C-II OS=Homo sapiens OX=9606 GN=APOC2 PE=1 SV=1	11258.7	0.525	5	90	1.24582	0.0448669
917	sp|Q8N257|H2B3B_HUMAN	Histone H2B type 3-B OS=Homo sapiens OX=9606 GN=HIST3H2BB PE=1 SV=3	13881.5	0.516	2	4	2.98995	3.91534e-06
919	sp|Q86UD1|OAF_HUMAN	Out at first protein homolog OS=Homo sapiens OX=9606 GN=OAF PE=2 SV=1	31220.8	0.172	5	14	1.4664	0.00067239
920	sp|P23284|PPIB_HUMAN	Peptidyl-prolyl cis-trans isomerase B OS=Homo sapiens OX=9606 GN=PPIB PE=1 SV=2	23766.5	0.282	4	5	1.78184	1.08577e-05
921	sp|P07359|GP1BA_HUMAN	Platelet glycoprotein Ib alpha chain OS=Homo sapiens OX=9606 GN=GP1BA PE=1 SV=2	71990.4	0.067	4	5	2.26131	0.00222674
922	sp|P26639|SYTC_HUMAN	Threonine--tRNA ligase, cytoplasmic OS=Homo sapiens OX=9606 GN=TARS PE=1 SV=3	84276.2	0.022	2	2	1.42505	0.00904284
923	sp|Q13642|FHL1_HUMAN	Four and a half LIM domains protein 1 OS=Homo sapiens OX=9606 GN=FHL1 PE=1 SV=4	37988.3	0.192	6	8	2.6973	1.46502e-05
925	sp|P50914|RL14_HUMAN	60S ribosomal protein L14 OS=Homo sapiens OX=9606 GN=RPL14 PE=1 SV=4	23513.1	0.13	2	2	1.39655	0.00263406
926	sp|P68366|TBA4A_HUMAN	Tubulin alpha-4A chain OS=Homo sapiens OX=9606 GN=TUBA4A PE=1 SV=1	50615.6	0.442	3	7	3.15332	0.000367222
928	sp|Q15365|PCBP1_HUMAN	Poly(rC)-binding protein 1 OS=Homo sapiens OX=9606 GN=PCBP1 PE=1 SV=2	37969.1	0.211	6	7	2.33309	0.000747284
929	sp|O14602|IF1AY_HUMAN	Eukaryotic translation initiation factor 1A, Y-chromosomal OS=Homo sapiens OX=9606 GN=EIF1AY PE=1 SV=4	16528.3	0.111	2	2	2.93325	0.00502402
931	sp|Q15555|MARE2_HUMAN	Microtubule-associated protein RP/EB family member 2 OS=Homo sapiens OX=9606 GN=MAPRE2 PE=1 SV=1	37218.3	0.144	3	5	4.19768	0.000184089
933	sp|P09110|THIK_HUMAN	3-ketoacyl-CoA thiolase, peroxisomal OS=Homo sapiens OX=9606 GN=ACAA1 PE=1 SV=2	44816.1	0.205	5	5	3.42758	0.00347503
934	sp|P61769|B2MG_HUMAN	Beta-2-microglobulin OS=Homo sapiens OX=9606 GN=B2M PE=1 SV=1	13801.9	0.134	2	4	1.89383	2.84913e-10
935	sp|Q9NQG5|RPR1B_HUMAN	Regulation of nuclear pre-mRNA domain-containing protein 1B OS=Homo sapiens OX=9606 GN=RPRD1B PE=1 SV=1	36973.2	0.071	2	2	2.17325	0.00416274
936	sp|Q99542|MMP19_HUMAN	Matrix metalloproteinase-19 OS=Homo sapiens OX=9606 GN=MMP19 PE=1 SV=1	57587.9	0.112	3	5	1.55634	2.55441e-06
937	sp|O00461|GOLI4_HUMAN	Golgi integral membrane protein 4 OS=Homo sapiens OX=9606 GN=GOLIM4 PE=1 SV=1	81870.3	0.045	3	3	2.51648	0.000130986
941	sp|Q05193|DYN1_HUMAN	Dynamin-1 OS=Homo sapiens OX=9606 GN=DNM1 PE=1 SV=2	97728.1	0.043	4	5	1.75489	0.000118755
943	sp|P05062|ALDOB_HUMAN	Fructose-bisphosphate aldolase B OS=Homo sapiens OX=9606 GN=ALDOB PE=1 SV=2	39943.2	0.231	7	8	1.67739	0.0200201
944	sp|Q16539|MK14_HUMAN	Mitogen-activated protein kinase 14 OS=Homo sapiens OX=9606 GN=MAPK14 PE=1 SV=3	41477.1	0.156	5	5	2.57954	0.00444336
945	sp|Q16822|PCKGM_HUMAN	Phosphoenolpyruvate carboxykinase [GTP], mitochondrial OS=Homo sapiens OX=9606 GN=PCK2 PE=1 SV=4	71433.9	0.053	2	2	2.38561	0.00438802
947	sp|Q15084|PDIA6_HUMAN	Protein disulfide-isomerase A6 OS=Homo sapiens OX=9606 GN=PDIA6 PE=1 SV=1	48472.4	0.209	8	11	3.41266	0.000146668
948	sp|P09211|GSTP1_HUMAN	Glutathione S-transferase P OS=Homo sapiens OX=9606 GN=GSTP1 PE=1 SV=2	23551.1	0.219	2	2	1.62584	0.000667097
949	sp|Q05707|COEA1_HUMAN	Collagen alpha-1(XIV) chain OS=Homo sapiens OX=9606 GN=COL14A1 PE=1 SV=3	194460	0.021	3	3	1.5403	5.35084e-05
951	sp|P15170|ERF3A_HUMAN	Eukaryotic peptide chain release factor GTP-binding subunit ERF3A OS=Homo sapiens OX=9606 GN=GSPT1 PE=1 SV=1	56329.5	0.116	2	2	2.05141	0.0166118
952	sp|P27797|CALR_HUMAN	Calreticulin OS=Homo sapiens OX=9606 GN=CALR PE=1 SV=1	48264.9	0.624	21	67	2.85413	0.00020815
953	sp|P62191|PRS4_HUMAN	26S proteasome regulatory subunit 4 OS=Homo sapiens OX=9606 GN=PSMC1 PE=1 SV=1	49306.7	0.127	4	4	1.44806	0.0482738
954	sp|Q96IU4|ABHEB_HUMAN	Protein ABHD14B OS=Homo sapiens OX=9606 GN=ABHD14B PE=1 SV=1	22427.6	0.348	5	7	1.83332	0.00707398
956	sp|P13591|NCAM1_HUMAN	Neural cell adhesion molecule 1 OS=Homo sapiens OX=9606 GN=NCAM1 PE=1 SV=3	95352.5	0.073	5	6	1.21896	0.0424219
959	sp|Q9UN86|G3BP2_HUMAN	Ras GTPase-activating protein-binding protein 2 OS=Homo sapiens OX=9606 GN=G3BP2 PE=1 SV=2	54126.8	0.033	2	2	1.35349	0.00369164
961	sp|P47755|CAZA2_HUMAN	F-actin-capping protein subunit alpha-2 OS=Homo sapiens OX=9606 GN=CAPZA2 PE=1 SV=3	33138.7	0.217	3	3	1.42825	0.0194567
962	sp|Q7L1Q6|BZW1_HUMAN	Basic leucine zipper and W2 domain-containing protein 1 OS=Homo sapiens OX=9606 GN=BZW1 PE=1 SV=1	48165.8	0.093	5	5	2.29679	0.000680775
963	sp|P62136|PP1A_HUMAN	Serine/threonine-protein phosphatase PP1-alpha catalytic subunit OS=Homo sapiens OX=9606 GN=PPP1CA PE=1 SV=1	38211.1	0.206	2	2	2.85387	0.0005607
964	sp|P00492|HPRT_HUMAN	Hypoxanthine-guanine phosphoribosyltransferase OS=Homo sapiens OX=9606 GN=HPRT1 PE=1 SV=2	24773.7	0.11	2	2	1.34915	0.0252875
965	sp|P18428|LBP_HUMAN	Lipopolysaccharide-binding protein OS=Homo sapiens OX=9606 GN=LBP PE=1 SV=3	53503	0.435	19	146	1.73342	0.000144099
966	sp|P61201|CSN2_HUMAN	COP9 signalosome complex subunit 2 OS=Homo sapiens OX=9606 GN=COPS2 PE=1 SV=1	51831.2	0.122	5	5	1.96101	0.0040178
967	sp|Q14117|DPYS_HUMAN	Dihydropyrimidinase OS=Homo sapiens OX=9606 GN=DPYS PE=1 SV=1	57088.9	0.04	2	2	2.38271	0.0218829
969	sp|Q86TH1|ATL2_HUMAN	ADAMTS-like protein 2 OS=Homo sapiens OX=9606 GN=ADAMTSL2 PE=1 SV=1	108070	0.037	4	4	1.29715	0.00326379
971	sp|Q8N392|RHG18_HUMAN	Rho GTPase-activating protein 18 OS=Homo sapiens OX=9606 GN=ARHGAP18 PE=1 SV=3	75197	0.089	6	8	2.78915	5.79467e-05
974	sp|P53396|ACLY_HUMAN	ATP-citrate synthase OS=Homo sapiens OX=9606 GN=ACLY PE=1 SV=3	121656	0.017	2	2	2.62044	0.00164931
975	sp|P11021|BIP_HUMAN	Endoplasmic reticulum chaperone BiP OS=Homo sapiens OX=9606 GN=HSPA5 PE=1 SV=2	72384.5	0.399	24	46	1.45479	0.00572406
976	sp|Q9BS26|ERP44_HUMAN	Endoplasmic reticulum resident protein 44 OS=Homo sapiens OX=9606 GN=ERP44 PE=1 SV=1	47322.5	0.086	4	4	1.35568	0.0134842
977	sp|O60234|GMFG_HUMAN	Glia maturation factor gamma OS=Homo sapiens OX=9606 GN=GMFG PE=1 SV=1	16943.5	0.401	4	5	2.16773	0.000364831
979	sp|Q9Y4L1|HYOU1_HUMAN	Hypoxia up-regulated protein 1 OS=Homo sapiens OX=9606 GN=HYOU1 PE=1 SV=1	111476	0.236	17	22	1.85399	4.08821e-08
982	sp|P04275|VWF_HUMAN	von Willebrand factor OS=Homo sapiens OX=9606 GN=VWF PE=1 SV=4	322383	0.278	67	177	1.50485	2.60678e-05
983	sp|Q92688|AN32B_HUMAN	Acidic leucine-rich nuclear phosphoprotein 32 family member B OS=Homo sapiens OX=9606 GN=ANP32B PE=1 SV=1	28923.4	0.096	2	2	5.12221	0.00022139
985	sp|P10645|CMGA_HUMAN	Chromogranin-A OS=Homo sapiens OX=9606 GN=CHGA PE=1 SV=7	50810.7	0.37	12	23	2.24758	0.00165389
986	sp|P80303|NUCB2_HUMAN	Nucleobindin-2 OS=Homo sapiens OX=9606 GN=NUCB2 PE=1 SV=3	50287.4	0.3	12	12	2.13075	4.37215e-05
987	sp|Q13790|APOF_HUMAN	Apolipoprotein F OS=Homo sapiens OX=9606 GN=APOF PE=1 SV=2	35701.1	0.304	6	11	1.57468	0.000702949
989	sp|P26038|MOES_HUMAN	Moesin OS=Homo sapiens OX=9606 GN=MSN PE=1 SV=3	67873.8	0.293	11	15	2.16436	0.00018218
992	sp|P62081|RS7_HUMAN	40S ribosomal protein S7 OS=Homo sapiens OX=9606 GN=RPS7 PE=1 SV=1	22095.2	0.082	2	2	1.39139	0.00703067
993	sp|P23396|RS3_HUMAN	40S ribosomal protein S3 OS=Homo sapiens OX=9606 GN=RPS3 PE=1 SV=2	26824.5	0.095	2	2	2.2642	0.000989749
995	sp|P05154|IPSP_HUMAN	Plasma serine protease inhibitor OS=Homo sapiens OX=9606 GN=SERPINA5 PE=1 SV=3	45741.7	0.34	15	50	1.24016	0.0392912
996	sp|Q15833|STXB2_HUMAN	Syntaxin-binding protein 2 OS=Homo sapiens OX=9606 GN=STXBP2 PE=1 SV=2	66848.7	0.071	3	4	2.10967	4.56107e-07
997	sp|Q96KK5|H2A1H_HUMAN	Histone H2A type 1-H OS=Homo sapiens OX=9606 GN=HIST1H2AH PE=1 SV=3	13879.8	0.328	2	8	3.58061	6.01927e-06
998	sp|P0DMV8|HS71A_HUMAN	Heat shock 70 kDa protein 1B OS=Homo sapiens OX=9606 GN=HSPA1B PE=1 SV=1	70276.1	0.259	13	16	2.46371	0.0123891
1000	sp|P55209|NP1L1_HUMAN	Nucleosome assembly protein 1-like 1 OS=Homo sapiens OX=9606 GN=NAP1L1 PE=1 SV=1	45613	0.197	7	11	3.69787	0.000247534
1001	sp|Q15691|MARE1_HUMAN	Microtubule-associated protein RP/EB family member 1 OS=Homo sapiens OX=9606 GN=MAPRE1 PE=1 SV=3	30133.2	0.097	2	2	3.02087	0.00161218
1002	sp|Q08495|DEMA_HUMAN	Dematin OS=Homo sapiens OX=9606 GN=DMTN PE=1 SV=3	45582.3	0.111	4	5	1.73631	0.000175749
1003	sp|O00303|EIF3F_HUMAN	Eukaryotic translation initiation factor 3 subunit F OS=Homo sapiens OX=9606 GN=EIF3F PE=1 SV=1	37636.2	0.073	2	2	1.67175	0.00786081
1004	sp|P0DJI9|SAA2_HUMAN	Serum amyloid A-2 protein OS=Homo sapiens OX=9606 GN=SAA2 PE=1 SV=1	13557.7	0.533	2	8	1.58197	0.0219463
1007	sp|Q9UNZ2|NSF1C_HUMAN	NSFL1 cofactor p47 OS=Homo sapiens OX=9606 GN=NSFL1C PE=1 SV=2	40530.3	0.051	2	2	2.76719	0.0163229
1008	sp|P02545|LMNA_HUMAN	Prelamin-A/C OS=Homo sapiens OX=9606 GN=LMNA PE=1 SV=1	74361.8	0.063	4	4	1.46733	5.85305e-05
1009	sp|P28065|PSB9_HUMAN	Proteasome subunit beta type-9 OS=Homo sapiens OX=9606 GN=PSMB9 PE=1 SV=2	23345.6	0.169	3	4	2.18926	0.00719514
1011	sp|P21281|VATB2_HUMAN	V-type proton ATPase subunit B, brain isoform OS=Homo sapiens OX=9606 GN=ATP6V1B2 PE=1 SV=3	56789	0.031	2	2	1.82821	0.0102691
1013	sp|P01042|KNG1_HUMAN	Kininogen-1 OS=Homo sapiens OX=9606 GN=KNG1 PE=1 SV=2	72977.5	0.45	35	220	1.76999	0.00601919
1015	sp|Q13043|STK4_HUMAN	Serine/threonine-protein kinase 4 OS=Homo sapiens OX=9606 GN=STK4 PE=1 SV=2	55804.9	0.199	4	4	1.84871	0.000791408
1016	sp|P01160|ANF_HUMAN	Natriuretic peptides A OS=Homo sapiens OX=9606 GN=NPPA PE=1 SV=1	16793.5	0.105	2	4	1.64678	0.0097433
1017	sp|P02774|VTDB_HUMAN	Vitamin D-binding protein OS=Homo sapiens OX=9606 GN=GC PE=1 SV=2	54461.5	0.641	32	154	3.66421	6.85455e-05
1018	sp|P48507|GSH0_HUMAN	Glutamate--cysteine ligase regulatory subunit OS=Homo sapiens OX=9606 GN=GCLM PE=1 SV=1	31031.9	0.106	2	2	1.55083	0.0176879
1019	sp|O60664|PLIN3_HUMAN	Perilipin-3 OS=Homo sapiens OX=9606 GN=PLIN3 PE=1 SV=3	47199	0.138	4	4	1.55475	0.000896146
1020	sp|P13667|PDIA4_HUMAN	Protein disulfide-isomerase A4 OS=Homo sapiens OX=9606 GN=PDIA4 PE=1 SV=2	73211.1	0.456	28	49	2.49641	0.000342784
1023	sp|P62820|RAB1A_HUMAN	Ras-related protein Rab-1A OS=Homo sapiens OX=9606 GN=RAB1A PE=1 SV=3	22873.5	0.302	5	10	2.60477	0.00017438
1024	sp|Q9UDY2|ZO2_HUMAN	Tight junction protein ZO-2 OS=Homo sapiens OX=9606 GN=TJP2 PE=1 SV=2	134086	0.054	5	5	2.31346	0.000265174
1025	sp|P34932|HSP74_HUMAN	Heat shock 70 kDa protein 4 OS=Homo sapiens OX=9606 GN=HSPA4 PE=1 SV=4	95108.6	0.101	7	8	1.8095	0.00116146
1026	sp|P35241|RADI_HUMAN	Radixin OS=Homo sapiens OX=9606 GN=RDX PE=1 SV=1	68617.4	0.168	2	2	3.27673	0.0010415
1027	sp|Q99613|EIF3C_HUMAN	Eukaryotic translation initiation factor 3 subunit C OS=Homo sapiens OX=9606 GN=EIF3C PE=1 SV=1	105944	0.104	6	6	1.89325	0.0213435
1030	sp|P51570|GALK1_HUMAN	Galactokinase OS=Homo sapiens OX=9606 GN=GALK1 PE=1 SV=1	42683.7	0.122	3	3	1.3675	0.0123838
1032	sp|P01130|LDLR_HUMAN	Low-density lipoprotein receptor OS=Homo sapiens OX=9606 GN=LDLR PE=1 SV=1	98888	0.037	3	3	1.44761	0.0202959
1033	sp|Q9UL46|PSME2_HUMAN	Proteasome activator complex subunit 2 OS=Homo sapiens OX=9606 GN=PSME2 PE=1 SV=4	27537.4	0.176	4	4	2.12833	4.08617e-05
1034	sp|P15880|RS2_HUMAN	40S ribosomal protein S2 OS=Homo sapiens OX=9606 GN=RPS2 PE=1 SV=2	31571.7	0.116	3	3	1.77253	0.00176166
1035	sp|P05783|K1C18_HUMAN	Keratin, type I cytoskeletal 18 OS=Homo sapiens OX=9606 GN=KRT18 PE=1 SV=2	48010.5	0.14	5	5	1.82051	0.0282039
1037	sp|O43847|NRDC_HUMAN	Nardilysin OS=Homo sapiens OX=9606 GN=NRDC PE=1 SV=3	132626	0.032	3	4	2.32566	0.0281726
1038	sp|P05198|IF2A_HUMAN	Eukaryotic translation initiation factor 2 subunit 1 OS=Homo sapiens OX=9606 GN=EIF2S1 PE=1 SV=3	36356.5	0.162	4	4	2.22557	0.00131684
1040	sp|Q8WZA9|IRGQ_HUMAN	Immunity-related GTPase family Q protein OS=Homo sapiens OX=9606 GN=IRGQ PE=1 SV=1	63173.6	0.056	3	3	1.24876	0.01893
1042	sp|P17931|LEG3_HUMAN	Galectin-3 OS=Homo sapiens OX=9606 GN=LGALS3 PE=1 SV=5	26175.1	0.072	2	2	1.82953	0.00186722
1043	sp|P01009|A1AT_HUMAN	Alpha-1-antitrypsin OS=Homo sapiens OX=9606 GN=SERPINA1 PE=1 SV=3	46860.1	0.495	22	120	1.39499	5.00414e-07
1046	sp|P35268|RL22_HUMAN	60S ribosomal protein L22 OS=Homo sapiens OX=9606 GN=RPL22 PE=1 SV=2	14816.8	0.188	2	2	2.00065	0.0165866
1047	sp|Q8IZP0|ABI1_HUMAN	Abl interactor 1 OS=Homo sapiens OX=9606 GN=ABI1 PE=1 SV=4	55142.7	0.094	4	4	2.04823	0.00134978
1048	sp|P28074|PSB5_HUMAN	Proteasome subunit beta type-5 OS=Homo sapiens OX=9606 GN=PSMB5 PE=1 SV=3	28615.3	0.342	6	11	1.6924	0.0130339
1049	sp|P00326|ADH1G_HUMAN	Alcohol dehydrogenase 1C OS=Homo sapiens OX=9606 GN=ADH1C PE=1 SV=2	40679	0.435	3	5	4.10814	0.0413778
1050	sp|Q99685|MGLL_HUMAN	Monoglyceride lipase OS=Homo sapiens OX=9606 GN=MGLL PE=1 SV=2	33450.3	0.069	2	2	1.47585	0.00032964
1052	sp|P02763|A1AG1_HUMAN	Alpha-1-acid glycoprotein 1 OS=Homo sapiens OX=9606 GN=ORM1 PE=1 SV=1	23706.8	0.348	4	9	1.37277	3.24826e-05
1055	sp|Q9H074|PAIP1_HUMAN	Polyadenylate-binding protein-interacting protein 1 OS=Homo sapiens OX=9606 GN=PAIP1 PE=1 SV=1	53929.3	0.042	2	2	2.16383	0.000841817
1060	sp|P08514|ITA2B_HUMAN	Integrin alpha-IIb OS=Homo sapiens OX=9606 GN=ITGA2B PE=1 SV=3	114428	0.204	17	24	1.91411	2.08497e-07
1063	sp|P42224|STAT1_HUMAN	Signal transducer and activator of transcription 1-alpha/beta OS=Homo sapiens OX=9606 GN=STAT1 PE=1 SV=2	87831.7	0.043	2	2	1.70668	0.00196439
1064	sp|P30153|2AAA_HUMAN	Serine/threonine-protein phosphatase 2A 65 kDa regulatory subunit A alpha isoform OS=Homo sapiens OX=9606 GN=PPP2R1A PE=1 SV=4	66047.2	0.219	10	10	2.42152	0.00208476
1065	sp|P07478|TRY2_HUMAN	Trypsin-2 OS=Homo sapiens OX=9606 GN=PRSS2 PE=1 SV=1	26909.2	0.182	2	2	1.77527	0.00592378
1066	sp|P53618|COPB_HUMAN	Coatomer subunit beta OS=Homo sapiens OX=9606 GN=COPB1 PE=1 SV=3	108196	0.063	4	4	2.18855	0.00128244
1067	sp|Q16543|CDC37_HUMAN	Hsp90 co-chaperone Cdc37 OS=Homo sapiens OX=9606 GN=CDC37 PE=1 SV=1	44935.2	0.204	7	9	3.37879	0.00059344
1069	sp|P62258|1433E_HUMAN	14-3-3 protein epsilon OS=Homo sapiens OX=9606 GN=YWHAE PE=1 SV=1	29308.5	0.553	13	31	2.23273	0.00377289
1070	sp|O14974|MYPT1_HUMAN	Protein phosphatase 1 regulatory subunit 12A OS=Homo sapiens OX=9606 GN=PPP1R12A PE=1 SV=1	115592	0.02	2	2	1.43203	0.0090855
1071	sp|O95373|IPO7_HUMAN	Importin-7 OS=Homo sapiens OX=9606 GN=IPO7 PE=1 SV=1	120733	0.031	2	2	1.83549	0.000135836
1072	sp|Q14BN4|SLMAP_HUMAN	Sarcolemmal membrane-associated protein OS=Homo sapiens OX=9606 GN=SLMAP PE=1 SV=1	95976.9	0.018	2	2	2.23069	2.8918e-09
1073	sp|Q27J81|INF2_HUMAN	Inverted formin-2 OS=Homo sapiens OX=9606 GN=INF2 PE=1 SV=2	136833	0.02	2	2	2.98766	2.16192e-06
1078	sp|P60981|DEST_HUMAN	Destrin OS=Homo sapiens OX=9606 GN=DSTN PE=1 SV=3	18931.6	0.212	3	4	2.96775	0.000888588
1080	sp|P30043|BLVRB_HUMAN	Flavin reductase (NADPH) OS=Homo sapiens OX=9606 GN=BLVRB PE=1 SV=3	22201.5	0.345	5	6	1.70176	0.0310198
1083	sp|P61981|1433G_HUMAN	14-3-3 protein gamma OS=Homo sapiens OX=9606 GN=YWHAG PE=1 SV=2	28438	0.32	5	21	3.09536	0.000699736
1084	sp|Q96QK1|VPS35_HUMAN	Vacuolar protein sorting-associated protein 35 OS=Homo sapiens OX=9606 GN=VPS35 PE=1 SV=2	92429.2	0.057	4	4	1.7878	0.00378493
1086	sp|Q9H4B7|TBB1_HUMAN	Tubulin beta-1 chain OS=Homo sapiens OX=9606 GN=TUBB1 PE=1 SV=1	50846.8	0.594	15	42	2.87784	1.61359e-06
1091	sp|Q96C24|SYTL4_HUMAN	Synaptotagmin-like protein 4 OS=Homo sapiens OX=9606 GN=SYTL4 PE=1 SV=2	76585.1	0.101	7	8	2.26146	0.000150199
1093	sp|Q14008|CKAP5_HUMAN	Cytoskeleton-associated protein 5 OS=Homo sapiens OX=9606 GN=CKAP5 PE=1 SV=3	227044	0.008	2	2	2.5943	1.62018e-06
1094	sp|P61626|LYSC_HUMAN	Lysozyme C OS=Homo sapiens OX=9606 GN=LYZ PE=1 SV=1	16964.4	0.432	7	30	1.46156	0.00379324
1096	sp|P23588|IF4B_HUMAN	Eukaryotic translation initiation factor 4B OS=Homo sapiens OX=9606 GN=EIF4B PE=1 SV=2	69149.3	0.047	2	3	3.57561	0.000610836
1097	sp|Q92905|CSN5_HUMAN	COP9 signalosome complex subunit 5 OS=Homo sapiens OX=9606 GN=COPS5 PE=1 SV=4	37764.8	0.09	3	3	2.19121	0.0145467
1098	sp|P14555|PA2GA_HUMAN	Phospholipase A2, membrane associated OS=Homo sapiens OX=9606 GN=PLA2G2A PE=1 SV=2	16852.1	0.382	6	8	2.21343	0.000986192
1099	sp|P02776|PLF4_HUMAN	Platelet factor 4 OS=Homo sapiens OX=9606 GN=PF4 PE=1 SV=2	11105	0.347	3	23	2.52764	0.000861631
1101	sp|P49354|FNTA_HUMAN	Protein farnesyltransferase/geranylgeranyltransferase type-1 subunit alpha OS=Homo sapiens OX=9606 GN=FNTA PE=1 SV=1	44477.1	0.047	2	2	1.7098	0.0122239
1102	sp|P33176|KINH_HUMAN	Kinesin-1 heavy chain OS=Homo sapiens OX=9606 GN=KIF5B PE=1 SV=1	110340	0.073	4	5	1.6074	0.00299602
1103	sp|Q16762|THTR_HUMAN	Thiosulfate sulfurtransferase OS=Homo sapiens OX=9606 GN=TST PE=1 SV=4	33617.9	0.189	5	5	2.3733	0.01592
1106	sp|P19105|ML12A_HUMAN	Myosin regulatory light chain 12A OS=Homo sapiens OX=9606 GN=MYL12A PE=1 SV=2	19820.5	0.392	2	3	2.16606	2.6004e-05
1107	sp|P02750|A2GL_HUMAN	Leucine-rich alpha-2-glycoprotein OS=Homo sapiens OX=9606 GN=LRG1 PE=1 SV=2	38364.2	0.205	6	14	1.9022	0.000186395
1108	sp|Q15382|RHEB_HUMAN	GTP-binding protein Rheb OS=Homo sapiens OX=9606 GN=RHEB PE=1 SV=1	20523.5	0.125	2	2	3.63349	7.35041e-06
1109	sp|O14618|CCS_HUMAN	Copper chaperone for superoxide dismutase OS=Homo sapiens OX=9606 GN=CCS PE=1 SV=1	29517.5	0.088	3	3	2.27768	0.00419571
1110	sp|P22694|KAPCB_HUMAN	cAMP-dependent protein kinase catalytic subunit beta OS=Homo sapiens OX=9606 GN=PRKACB PE=1 SV=2	40693	0.1	2	2	4.54644	3.60836e-05
1111	sp|P25789|PSA4_HUMAN	Proteasome subunit alpha type-4 OS=Homo sapiens OX=9606 GN=PSMA4 PE=1 SV=1	29732.3	0.322	9	12	3.47177	0.00749585
1112	sp|P17987|TCPA_HUMAN	T-complex protein 1 subunit alpha OS=Homo sapiens OX=9606 GN=TCP1 PE=1 SV=1	60800.8	0.18	6	6	1.55667	0.00334536
1113	sp|Q99497|PARK7_HUMAN	Protein/nucleic acid deglycase DJ-1 OS=Homo sapiens OX=9606 GN=PARK7 PE=1 SV=2	20031.5	0.206	3	3	2.58203	0.000105994
1118	sp|P19971|TYPH_HUMAN	Thymidine phosphorylase OS=Homo sapiens OX=9606 GN=TYMP PE=1 SV=2	50305.3	0.085	3	4	2.05346	0.000695662
1119	sp|Q9H479|FN3K_HUMAN	Fructosamine-3-kinase OS=Homo sapiens OX=9606 GN=FN3K PE=1 SV=1	35358.9	0.139	3	3	2.35276	0.00892259
1120	sp|P41226|UBA7_HUMAN	Ubiquitin-like modifier-activating enzyme 7 OS=Homo sapiens OX=9606 GN=UBA7 PE=1 SV=2	112575	0.018	2	2	2.32296	0.000201264
1122	sp|Q13201|MMRN1_HUMAN	Multimerin-1 OS=Homo sapiens OX=9606 GN=MMRN1 PE=1 SV=3	139203	0.208	19	28	1.8147	0.00132034
1123	sp|Q8NBS9|TXND5_HUMAN	Thioredoxin domain-containing protein 5 OS=Homo sapiens OX=9606 GN=TXNDC5 PE=1 SV=2	48264.9	0.093	3	4	1.97695	0.000588967
1124	sp|P30084|ECHM_HUMAN	Enoyl-CoA hydratase, mitochondrial OS=Homo sapiens OX=9606 GN=ECHS1 PE=1 SV=4	31805.3	0.155	3	3	2.20303	0.00716872
1126	sp|P06748|NPM_HUMAN	Nucleophosmin OS=Homo sapiens OX=9606 GN=NPM1 PE=1 SV=2	32707.9	0.167	4	5	2.84915	0.00258224
1127	sp|P14866|HNRPL_HUMAN	Heterogeneous nuclear ribonucleoprotein L OS=Homo sapiens OX=9606 GN=HNRNPL PE=1 SV=2	64701.6	0.048	2	2	1.46699	0.0174503
1128	sp|P20290|BTF3_HUMAN	Transcription factor BTF3 OS=Homo sapiens OX=9606 GN=BTF3 PE=1 SV=1	22193.4	0.073	3	3	3.55058	0.00125731
1130	sp|P22626|ROA2_HUMAN	Heterogeneous nuclear ribonucleoproteins A2/B1 OS=Homo sapiens OX=9606 GN=HNRNPA2B1 PE=1 SV=2	37445.7	0.119	4	5	1.92641	0.0485721
1131	sp|P68032|ACTC_HUMAN	Actin, alpha cardiac muscle 1 OS=Homo sapiens OX=9606 GN=ACTC1 PE=1 SV=1	42316	0.515	7	33	1.57714	0.00170554
1132	sp|O95450|ATS2_HUMAN	A disintegrin and metalloproteinase with thrombospondin motifs 2 OS=Homo sapiens OX=9606 GN=ADAMTS2 PE=2 SV=2	137900	0.021	2	2	1.58511	0.000105454
1133	sp|P18031|PTN1_HUMAN	Tyrosine-protein phosphatase non-receptor type 1 OS=Homo sapiens OX=9606 GN=PTPN1 PE=1 SV=1	50487	0.182	7	7	1.65566	0.0369147
1134	sp|P51659|DHB4_HUMAN	Peroxisomal multifunctional enzyme type 2 OS=Homo sapiens OX=9606 GN=HSD17B4 PE=1 SV=3	80074.5	0.102	6	6	2.51291	0.000143825
1138	sp|P35579|MYH9_HUMAN	Myosin-9 OS=Homo sapiens OX=9606 GN=MYH9 PE=1 SV=4	227628	0.404	63	133	2.79644	1.18311e-05
1140	sp|P05186|PPBT_HUMAN	Alkaline phosphatase, tissue-nonspecific isozyme OS=Homo sapiens OX=9606 GN=ALPL PE=1 SV=4	57592.7	0.04	2	3	1.61904	0.000147312
1142	sp|O15305|PMM2_HUMAN	Phosphomannomutase 2 OS=Homo sapiens OX=9606 GN=PMM2 PE=1 SV=1	28388.3	0.077	2	2	3.13041	0.0045379
1143	sp|O60493|SNX3_HUMAN	Sorting nexin-3 OS=Homo sapiens OX=9606 GN=SNX3 PE=1 SV=3	18789.8	0.123	2	2	3.15169	4.8297e-08
1145	sp|O14818|PSA7_HUMAN	Proteasome subunit alpha type-7 OS=Homo sapiens OX=9606 GN=PSMA7 PE=1 SV=1	28022.7	0.532	14	20	2.1056	0.0176628
1148	sp|P21333|FLNA_HUMAN	Filamin-A OS=Homo sapiens OX=9606 GN=FLNA PE=1 SV=4	283283	0.356	67	99	2.39924	1.96514e-06
1152	sp|Q8N474|SFRP1_HUMAN	Secreted frizzled-related protein 1 OS=Homo sapiens OX=9606 GN=SFRP1 PE=1 SV=1	36256.4	0.236	6	7	2.28008	0.00424591
1153	sp|P08865|RSSA_HUMAN	40S ribosomal protein SA OS=Homo sapiens OX=9606 GN=RPSA PE=1 SV=4	32929.5	0.305	6	13	1.58062	0.00972713
1156	sp|Q13510|ASAH1_HUMAN	Acid ceramidase OS=Homo sapiens OX=9606 GN=ASAH1 PE=1 SV=5	45069	0.048	2	2	1.24668	0.00121562
1157	sp|P98066|TSG6_HUMAN	Tumor necrosis factor-inducible gene 6 protein OS=Homo sapiens OX=9606 GN=TNFAIP6 PE=1 SV=2	31621.5	0.076	2	3	1.30619	0.0103143
1158	sp|P08670|VIME_HUMAN	Vimentin OS=Homo sapiens OX=9606 GN=VIM PE=1 SV=4	53658.1	0.436	16	26	2.22026	1.85705e-06
1160	sp|P09486|SPRC_HUMAN	SPARC OS=Homo sapiens OX=9606 GN=SPARC PE=1 SV=1	35447	0.31	9	27	1.69868	0.00675626
1163	sp|Q12797|ASPH_HUMAN	Aspartyl/asparaginyl beta-hydroxylase OS=Homo sapiens OX=9606 GN=ASPH PE=1 SV=3	86247.6	0.065	5	5	1.25437	0.000226919
1166	sp|P11413|G6PD_HUMAN	Glucose-6-phosphate 1-dehydrogenase OS=Homo sapiens OX=9606 GN=G6PD PE=1 SV=4	59657.2	0.21	9	9	2.65074	0.000200505
1167	sp|Q96T51|RUFY1_HUMAN	RUN and FYVE domain-containing protein 1 OS=Homo sapiens OX=9606 GN=RUFY1 PE=1 SV=2	80832.7	0.032	2	2	1.63594	0.000442035
1168	sp|P08294|SODE_HUMAN	Extracellular superoxide dismutase [Cu-Zn] OS=Homo sapiens OX=9606 GN=SOD3 PE=1 SV=2	26272.8	0.304	6	20	2.63799	0.0470037
1169	sp|Q9NYU2|UGGG1_HUMAN	UDP-glucose:glycoprotein glucosyltransferase 1 OS=Homo sapiens OX=9606 GN=UGGT1 PE=1 SV=3	177801	0.149	18	21	1.62629	0.00256863
1171	sp|P20774|MIME_HUMAN	Mimecan OS=Homo sapiens OX=9606 GN=OGN PE=1 SV=1	34225	0.164	4	5	1.28508	0.00137976
1173	sp|P50225|ST1A1_HUMAN	Sulfotransferase 1A1 OS=Homo sapiens OX=9606 GN=SULT1A1 PE=1 SV=3	34239.2	0.424	7	8	4.68433	0.00516079
1174	sp|Q01105|SET_HUMAN	Protein SET OS=Homo sapiens OX=9606 GN=SET PE=1 SV=3	33450.7	0.166	4	4	3.91499	0.00970854
1175	sp|P50502|F10A1_HUMAN	Hsc70-interacting protein OS=Homo sapiens OX=9606 GN=ST13 PE=1 SV=2	41458.5	0.163	6	9	2.9757	0.0059995
1176	sp|Q16531|DDB1_HUMAN	DNA damage-binding protein 1 OS=Homo sapiens OX=9606 GN=DDB1 PE=1 SV=1	128124	0.065	7	7	2.27418	0.00556476
1177	sp|P26196|DDX6_HUMAN	Probable ATP-dependent RNA helicase DDX6 OS=Homo sapiens OX=9606 GN=DDX6 PE=1 SV=2	54763.4	0.124	5	5	2.17318	2.99566e-05
1178	sp|Q86UX7|URP2_HUMAN	Fermitin family homolog 3 OS=Homo sapiens OX=9606 GN=FERMT3 PE=1 SV=1	76457.2	0.417	21	44	2.63967	2.59664e-05
1179	sp|P00738|HPT_HUMAN	Haptoglobin OS=Homo sapiens OX=9606 GN=HP PE=1 SV=1	45842.8	0.591	12	51	1.58711	0.000144389
1181	sp|P52306|GDS1_HUMAN	Rap1 GTPase-GDP dissociation stimulator 1 OS=Homo sapiens OX=9606 GN=RAP1GDS1 PE=1 SV=3	67054.8	0.033	2	3	1.86336	0.00026282
1182	sp|O00194|RB27B_HUMAN	Ras-related protein Rab-27B OS=Homo sapiens OX=9606 GN=RAB27B PE=1 SV=4	24802.3	0.193	3	4	1.86907	1.31794e-05
1184	sp|P55072|TERA_HUMAN	Transitional endoplasmic reticulum ATPase OS=Homo sapiens OX=9606 GN=VCP PE=1 SV=4	89932	0.366	27	53	2.52443	0.0049234
1185	sp|Q00796|DHSO_HUMAN	Sorbitol dehydrogenase OS=Homo sapiens OX=9606 GN=SORD PE=1 SV=4	38909	0.577	15	53	2.70637	0.0447111
1186	sp|P48061|SDF1_HUMAN	Stromal cell-derived factor 1 OS=Homo sapiens OX=9606 GN=CXCL12 PE=1 SV=1	10925.9	0.398	4	7	1.33025	0.00116376
1188	sp|Q9Y6C2|EMIL1_HUMAN	EMILIN-1 OS=Homo sapiens OX=9606 GN=EMILIN1 PE=1 SV=3	107923	0.04	4	6	1.42685	0.00131473
1189	sp|P42566|EPS15_HUMAN	Epidermal growth factor receptor substrate 15 OS=Homo sapiens OX=9606 GN=EPS15 PE=1 SV=2	99204	0.099	8	8	2.94292	0.000271452
1190	sp|P55060|XPO2_HUMAN	Exportin-2 OS=Homo sapiens OX=9606 GN=CSE1L PE=1 SV=3	111127	0.05	4	4	1.56439	0.00595475
1192	sp|Q01813|PFKAP_HUMAN	ATP-dependent 6-phosphofructokinase, platelet type OS=Homo sapiens OX=9606 GN=PFKP PE=1 SV=2	86435.9	0.214	14	18	2.51748	9.05244e-05
1194	sp|Q9H832|UBE2Z_HUMAN	Ubiquitin-conjugating enzyme E2 Z OS=Homo sapiens OX=9606 GN=UBE2Z PE=1 SV=2	38623.7	0.059	2	2	1.8682	0.00236613
1197	sp|P62906|RL10A_HUMAN	60S ribosomal protein L10a OS=Homo sapiens OX=9606 GN=RPL10A PE=1 SV=2	24968.6	0.161	4	6	3.21466	0.00619198
1200	sp|P06702|S10A9_HUMAN	Protein S100-A9 OS=Homo sapiens OX=9606 GN=S100A9 PE=1 SV=1	13272.5	0.518	4	8	1.74444	0.0296405
1201	sp|P49591|SYSC_HUMAN	Serine--tRNA ligase, cytoplasmic OS=Homo sapiens OX=9606 GN=SARS PE=1 SV=3	59235.2	0.138	7	7	2.73248	0.00866184
1202	sp|P14618|KPYM_HUMAN	Pyruvate kinase PKM OS=Homo sapiens OX=9606 GN=PKM PE=1 SV=4	58452.2	0.473	21	38	2.43272	2.45295e-05
1203	sp|P05060|SCG1_HUMAN	Secretogranin-1 OS=Homo sapiens OX=9606 GN=CHGB PE=1 SV=2	78325.2	0.167	11	16	2.50146	0.00938686
1205	sp|Q9Y251|HPSE_HUMAN	Heparanase OS=Homo sapiens OX=9606 GN=HPSE PE=1 SV=2	61377.2	0.052	3	3	4.9548	2.40744e-06
1206	sp|Q9BRK5|CAB45_HUMAN	45 kDa calcium-binding protein OS=Homo sapiens OX=9606 GN=SDF4 PE=1 SV=1	41876.5	0.169	5	9	1.4189	0.00337465
1207	sp|Q99988|GDF15_HUMAN	Growth/differentiation factor 15 OS=Homo sapiens OX=9606 GN=GDF15 PE=1 SV=3	34613.9	0.13	3	3	1.46004	0.00336574
9	sp|P78509|RELN_HUMAN	Reelin OS=Homo sapiens OX=9606 GN=RELN PE=1 SV=3	394962	0.123	36	61	0.766754	0.00613559
14	sp|Q15165|PON2_HUMAN	Serum paraoxonase/arylesterase 2 OS=Homo sapiens OX=9606 GN=PON2 PE=1 SV=4	39509.3	0.121	2	2	0.799747	0.0112012
16	sp|P04180|LCAT_HUMAN	Phosphatidylcholine-sterol acyltransferase OS=Homo sapiens OX=9606 GN=LCAT PE=1 SV=1	49870.2	0.227	7	24	0.659358	6.80971e-07
21	sp|Q9UKX2|MYH2_HUMAN	Myosin-2 OS=Homo sapiens OX=9606 GN=MYH2 PE=1 SV=1	223914	0.053	3	7	0.624234	0.0383214
28	sp|P02751|FINC_HUMAN	Fibronectin OS=Homo sapiens OX=9606 GN=FN1 PE=1 SV=4	266034	0.621	109	980	0.823795	0.0117415
35	sp|P58335|ANTR2_HUMAN	Anthrax toxin receptor 2 OS=Homo sapiens OX=9606 GN=ANTXR2 PE=1 SV=5	54241.3	0.07	3	3	0.607112	0.000127092
36	sp|Q6UWY5|OLFL1_HUMAN	Olfactomedin-like protein 1 OS=Homo sapiens OX=9606 GN=OLFML1 PE=1 SV=2	46359.5	0.057	2	2	0.762972	0.00775724
38	sp|P10909|CLUS_HUMAN	Clusterin OS=Homo sapiens OX=9606 GN=CLU PE=1 SV=1	53013.2	0.423	21	444	0.758378	0.000199062
57	sp|P12259|FA5_HUMAN	Coagulation factor V OS=Homo sapiens OX=9606 GN=F5 PE=1 SV=4	252668	0.296	65	259	0.806675	0.00264236
71	sp|Q8NI99|ANGL6_HUMAN	Angiopoietin-related protein 6 OS=Homo sapiens OX=9606 GN=ANGPTL6 PE=1 SV=1	52043.2	0.557	18	42	0.820901	0.000180638
72	sp|P05160|F13B_HUMAN	Coagulation factor XIII B chain OS=Homo sapiens OX=9606 GN=F13B PE=1 SV=3	77724	0.413	24	60	0.705927	1.1432e-06
101	sp|Q9H497|TOR3A_HUMAN	Torsin-3A OS=Homo sapiens OX=9606 GN=TOR3A PE=1 SV=1	46721.5	0.045	2	2	0.768106	0.00698446
109	sp|Q13103|SPP24_HUMAN	Secreted phosphoprotein 24 OS=Homo sapiens OX=9606 GN=SPP2 PE=1 SV=1	24588.9	0.27	5	21	0.785419	0.000545114
118	sp|Q9NQ79|CRAC1_HUMAN	Cartilage acidic protein 1 OS=Homo sapiens OX=9606 GN=CRTAC1 PE=1 SV=2	72156.1	0.286	14	23	0.653747	1.52215e-05
132	sp|Q99972|MYOC_HUMAN	Myocilin OS=Homo sapiens OX=9606 GN=MYOC PE=1 SV=2	57431.7	0.131	6	6	0.820919	0.00265512
150	sp|A0A0B4J1V0|HV315_HUMAN	Immunoglobulin heavy variable 3-15 OS=Homo sapiens OX=9606 GN=IGHV3-15 PE=3 SV=1	13070.5	0.261	2	4	0.770733	0.0296444
159	sp|P06276|CHLE_HUMAN	Cholinesterase OS=Homo sapiens OX=9606 GN=BCHE PE=1 SV=1	68926.5	0.06	3	5	0.827357	0.0202856
170	sp|Q15166|PON3_HUMAN	Serum paraoxonase/lactonase 3 OS=Homo sapiens OX=9606 GN=PON3 PE=1 SV=3	39792.4	0.528	16	112	0.556341	3.14666e-06
180	sp|P04004|VTNC_HUMAN	Vitronectin OS=Homo sapiens OX=9606 GN=VTN PE=1 SV=1	55051.5	0.5	21	699	0.722937	3.19271e-05
181	sp|Q12794|HYAL1_HUMAN	Hyaluronidase-1 OS=Homo sapiens OX=9606 GN=HYAL1 PE=1 SV=2	48946.2	0.356	10	27	0.714926	0.000820901
198	sp|P01782|HV309_HUMAN	Immunoglobulin heavy variable 3-9 OS=Homo sapiens OX=9606 GN=IGHV3-9 PE=1 SV=2	13089.5	0.347	2	2	0.804163	0.000487698
200	sp|P54802|ANAG_HUMAN	Alpha-N-acetylglucosaminidase OS=Homo sapiens OX=9606 GN=NAGLU PE=1 SV=2	82651.8	0.039	2	2	0.815734	1.79735e-05
237	sp|P01860|IGHG3_HUMAN	Immunoglobulin heavy constant gamma 3 OS=Homo sapiens OX=9606 GN=IGHG3 PE=1 SV=2	42268.7	0.626	8	41	0.695574	0.00161254
238	sp|P02768|ALBU_HUMAN	Serum albumin OS=Homo sapiens OX=9606 GN=ALB PE=1 SV=2	71299.2	0.75	51	542	0.827212	0.00320612
243	sp|P27918|PROP_HUMAN	Properdin OS=Homo sapiens OX=9606 GN=CFP PE=1 SV=2	53732.9	0.228	8	18	0.56312	7.2757e-07
249	sp|P55157|MTP_HUMAN	Microsomal triglyceride transfer protein large subunit OS=Homo sapiens OX=9606 GN=MTTP PE=1 SV=1	99898	0.022	2	2	0.787579	0.0185507
250	sp|P22792|CPN2_HUMAN	Carboxypeptidase N subunit 2 OS=Homo sapiens OX=9606 GN=CPN2 PE=1 SV=3	61355.4	0.277	12	28	0.772984	6.69704e-05
253	sp|Q04756|HGFA_HUMAN	Hepatocyte growth factor activator OS=Homo sapiens OX=9606 GN=HGFAC PE=1 SV=1	72841.9	0.197	8	26	0.564443	1.57139e-07
280	sp|Q9Y6Z7|COL10_HUMAN	Collectin-10 OS=Homo sapiens OX=9606 GN=COLEC10 PE=1 SV=2	31066.5	0.238	8	30	0.764124	0.000639869
298	sp|P08253|MMP2_HUMAN	72 kDa type IV collagenase OS=Homo sapiens OX=9606 GN=MMP2 PE=1 SV=2	74900.1	0.542	28	65	0.732532	0.000242517
300	sp|P00739|HPTR_HUMAN	Haptoglobin-related protein OS=Homo sapiens OX=9606 GN=HPR PE=2 SV=2	39499.9	0.595	7	21	0.575521	2.27743e-06
311	sp|A0A0A0MS15|HV349_HUMAN	Immunoglobulin heavy variable 3-49 OS=Homo sapiens OX=9606 GN=IGHV3-49 PE=3 SV=1	13200.6	0.37	3	6	0.827234	0.0208745
328	sp|Q96M86|DNHD1_HUMAN	Dynein heavy chain domain-containing protein 1 OS=Homo sapiens OX=9606 GN=DNHD1 PE=2 SV=2	539445	0.003	2	3	0.647103	0.00108251
354	sp|P0DP01|HV108_HUMAN	Immunoglobulin heavy variable 1-8 OS=Homo sapiens OX=9606 GN=IGHV1-8 PE=3 SV=1	13079.3	0.35	2	3	0.734074	0.00050467
364	sp|Q76LX8|ATS13_HUMAN	A disintegrin and metalloproteinase with thrombospondin motifs 13 OS=Homo sapiens OX=9606 GN=ADAMTS13 PE=1 SV=1	158162	0.238	25	40	0.777788	7.01697e-07
365	sp|O43866|CD5L_HUMAN	CD5 antigen-like OS=Homo sapiens OX=9606 GN=CD5L PE=1 SV=1	39584.5	0.409	12	24	0.830142	0.0110849
370	sp|P11597|CETP_HUMAN	Cholesteryl ester transfer protein OS=Homo sapiens OX=9606 GN=CETP PE=1 SV=2	55102.3	0.312	12	31	0.720486	0.0012879
395	sp|P08648|ITA5_HUMAN	Integrin alpha-5 OS=Homo sapiens OX=9606 GN=ITGA5 PE=1 SV=2	115587	0.019	2	2	0.786894	3.35054e-05
416	sp|P08603|CFAH_HUMAN	Complement factor H OS=Homo sapiens OX=9606 GN=CFH PE=1 SV=4	143662	0.546	55	474	0.821785	0.000544601
417	sp|P06727|APOA4_HUMAN	Apolipoprotein A-IV OS=Homo sapiens OX=9606 GN=APOA4 PE=1 SV=3	45353.5	0.778	35	750	0.559404	7.37922e-06
418	sp|P80108|PHLD_HUMAN	Phosphatidylinositol-glycan-specific phospholipase D OS=Homo sapiens OX=9606 GN=GPLD1 PE=1 SV=3	92887.2	0.344	25	152	0.590251	7.77275e-06
447	sp|O95897|NOE2_HUMAN	Noelin-2 OS=Homo sapiens OX=9606 GN=OLFM2 PE=1 SV=2	51734.5	0.093	4	4	0.742058	1.14485e-05
459	sp|P01764|HV323_HUMAN	Immunoglobulin heavy variable 3-23 OS=Homo sapiens OX=9606 GN=IGHV3-23 PE=1 SV=2	12727.3	0.41	2	3	0.655855	5.71594e-05
465	sp|O00187|MASP2_HUMAN	Mannan-binding lectin serine protease 2 OS=Homo sapiens OX=9606 GN=MASP2 PE=1 SV=4	77175.2	0.385	22	62	0.797358	0.0103019
545	sp|Q9NPG4|PCD12_HUMAN	Protocadherin-12 OS=Homo sapiens OX=9606 GN=PCDH12 PE=1 SV=1	129581	0.144	11	16	0.792184	0.0184812
547	sp|P0DOX7|IGK_HUMAN	Immunoglobulin kappa light chain OS=Homo sapiens OX=9606 PE=1 SV=1	23631.5	0.547	2	8	0.785053	0.00232537
550	sp|P02647|APOA1_HUMAN	Apolipoprotein A-I OS=Homo sapiens OX=9606 GN=APOA1 PE=1 SV=1	30740.9	1.18	41	2190	0.740515	5.02198e-05
553	sp|Q9BWP8|COL11_HUMAN	Collectin-11 OS=Homo sapiens OX=9606 GN=COLEC11 PE=1 SV=1	29028.1	0.317	9	57	0.78939	0.000127275
558	sp|P02042|HBD_HUMAN	Hemoglobin subunit delta OS=Homo sapiens OX=9606 GN=HBD PE=1 SV=2	16141.3	0.456	2	3	0.756536	0.000630567
559	sp|Q9UBX1|CATF_HUMAN	Cathepsin F OS=Homo sapiens OX=9606 GN=CTSF PE=1 SV=1	53941	0.163	7	8	0.7958	9.65943e-05
581	sp|P04264|K2C1_HUMAN	Keratin, type II cytoskeletal 1 OS=Homo sapiens OX=9606 GN=KRT1 PE=1 SV=6	66152.1	0.38	21	51	0.76637	0.0340739
601	sp|P17936|IBP3_HUMAN	Insulin-like growth factor-binding protein 3 OS=Homo sapiens OX=9606 GN=IGFBP3 PE=1 SV=2	32662.1	0.271	7	17	0.735148	0.000179725
610	sp|P02760|AMBP_HUMAN	Protein AMBP OS=Homo sapiens OX=9606 GN=AMBP PE=1 SV=1	39868.3	0.332	9	47	0.760652	0.00175776
612	sp|Q6UXI9|NPNT_HUMAN	Nephronectin OS=Homo sapiens OX=9606 GN=NPNT PE=2 SV=3	64015	0.05	2	2	0.811816	0.00180294
621	sp|P24593|IBP5_HUMAN	Insulin-like growth factor-binding protein 5 OS=Homo sapiens OX=9606 GN=IGFBP5 PE=1 SV=1	31558.4	0.283	7	15	0.732899	0.00251291
636	sp|Q6P988|NOTUM_HUMAN	Palmitoleoyl-protein carboxylesterase NOTUM OS=Homo sapiens OX=9606 GN=NOTUM PE=1 SV=2	56614.9	0.079	3	3	0.813181	0.00415043
637	sp|Q9Y623|MYH4_HUMAN	Myosin-4 OS=Homo sapiens OX=9606 GN=MYH4 PE=2 SV=2	223884	0.068	6	10	0.567245	0.017885
664	sp|Q6Q788|APOA5_HUMAN	Apolipoprotein A-V OS=Homo sapiens OX=9606 GN=APOA5 PE=1 SV=1	41226.1	0.585	16	39	0.69664	0.00220194
696	sp|Q9UKX3|MYH13_HUMAN	Myosin-13 OS=Homo sapiens OX=9606 GN=MYH13 PE=2 SV=2	224587	0.04	3	7	0.760676	0.0492871
698	sp|A0M8Q6|IGLC7_HUMAN	Immunoglobulin lambda constant 7 OS=Homo sapiens OX=9606 GN=IGLC7 PE=1 SV=3	11399.7	0.623	2	5	0.675123	0.00819857
715	sp|P02766|TTHY_HUMAN	Transthyretin OS=Homo sapiens OX=9606 GN=TTR PE=1 SV=1	15973.1	0.694	9	41	0.813486	4.72648e-05
728	sp|Q13683|ITA7_HUMAN	Integrin alpha-7 OS=Homo sapiens OX=9606 GN=ITGA7 PE=1 SV=3	130103	0.012	2	2	0.808533	0.00150832
736	sp|Q9UHG3|PCYOX_HUMAN	Prenylcysteine oxidase 1 OS=Homo sapiens OX=9606 GN=PCYOX1 PE=1 SV=3	56984.9	0.347	13	26	0.736708	3.74335e-06
748	sp|P04259|K2C6B_HUMAN	Keratin, type II cytoskeletal 6B OS=Homo sapiens OX=9606 GN=KRT6B PE=1 SV=5	60297.4	0.156	2	2	0.509386	0.00127514
765	sp|P29622|KAIN_HUMAN	Kallistatin OS=Homo sapiens OX=9606 GN=SERPINA4 PE=1 SV=3	48664.2	0.501	17	36	0.802616	0.00120775
768	sp|Q96KN2|CNDP1_HUMAN	Beta-Ala-His dipeptidase OS=Homo sapiens OX=9606 GN=CNDP1 PE=1 SV=4	56766.2	0.458	20	131	0.502216	7.64999e-11
769	sp|P49908|SEPP1_HUMAN	Selenoprotein P OS=Homo sapiens OX=9606 GN=SELENOP PE=1 SV=3	44107.7	0.16	7	28	0.765567	0.000820469
796	sp|Q504Y2|PKDCC_HUMAN	Extracellular tyrosine-protein kinase PKDCC OS=Homo sapiens OX=9606 GN=PKDCC PE=2 SV=2	54934.6	0.032	2	2	0.686985	0.00773519
855	sp|P01008|ANT3_HUMAN	Antithrombin-III OS=Homo sapiens OX=9606 GN=SERPINC1 PE=1 SV=1	53007	0.487	23	93	0.768764	0.00213163
868	sp|A0A075B6I0|LV861_HUMAN	Immunoglobulin lambda variable 8-61 OS=Homo sapiens OX=9606 GN=IGLV8-61 PE=3 SV=7	12902.2	0.148	2	3	0.613648	0.00443935
881	sp|P09871|C1S_HUMAN	Complement C1s subcomponent OS=Homo sapiens OX=9606 GN=C1S PE=1 SV=1	78156.4	0.525	31	564	0.82741	0.000837009
901	sp|Q16610|ECM1_HUMAN	Extracellular matrix protein 1 OS=Homo sapiens OX=9606 GN=ECM1 PE=1 SV=2	62213.9	0.263	11	17	0.797501	0.000161452
906	sp|P12273|PIP_HUMAN	Prolactin-inducible protein OS=Homo sapiens OX=9606 GN=PIP PE=1 SV=1	16828.9	0.137	2	2	0.727256	0.0208997
912	sp|P00488|F13A_HUMAN	Coagulation factor XIII A chain OS=Homo sapiens OX=9606 GN=F13A1 PE=1 SV=4	83709.8	0.583	36	147	0.640535	9.26921e-05
914	sp|Q9Y646|CBPQ_HUMAN	Carboxypeptidase Q OS=Homo sapiens OX=9606 GN=CPQ PE=1 SV=1	52064.6	0.042	2	2	0.708959	0.00215613
915	sp|P49747|COMP_HUMAN	Cartilage oligomeric matrix protein OS=Homo sapiens OX=9606 GN=COMP PE=1 SV=2	85412.6	0.246	12	57	0.700022	0.000299007
938	sp|Q9HDC9|APMAP_HUMAN	Adipocyte plasma membrane-associated protein OS=Homo sapiens OX=9606 GN=APMAP PE=1 SV=2	46603.9	0.385	15	45	0.827347	0.0098894
942	sp|Q03591|FHR1_HUMAN	Complement factor H-related protein 1 OS=Homo sapiens OX=9606 GN=CFHR1 PE=1 SV=2	38748.4	0.397	6	59	0.763911	0.00379432
958	sp|A0A0C4DH33|HV124_HUMAN	Immunoglobulin heavy variable 1-24 OS=Homo sapiens OX=9606 GN=IGHV1-24 PE=3 SV=1	12969.2	0.47	3	6	0.559706	0.000464292
973	sp|Q13822|ENPP2_HUMAN	Ectonucleotide pyrophosphatase/phosphodiesterase family member 2 OS=Homo sapiens OX=9606 GN=ENPP2 PE=1 SV=3	100793	0.045	4	4	0.772676	0.00550747
988	sp|P35858|ALS_HUMAN	Insulin-like growth factor-binding protein complex acid labile subunit OS=Homo sapiens OX=9606 GN=IGFALS PE=1 SV=1	66717.1	0.195	10	15	0.705043	0.000967421
1028	sp|P04070|PROC_HUMAN	Vitamin K-dependent protein C OS=Homo sapiens OX=9606 GN=PROC PE=1 SV=1	53388	0.373	14	103	0.675955	0.000550742
1041	sp|P43251|BTD_HUMAN	Biotinidase OS=Homo sapiens OX=9606 GN=BTD PE=1 SV=2	61987.6	0.114	4	5	0.616398	0.00227512
1051	sp|O75636|FCN3_HUMAN	Ficolin-3 OS=Homo sapiens OX=9606 GN=FCN3 PE=1 SV=2	33377.2	0.502	14	127	0.798951	0.00334861
1057	sp|P49913|CAMP_HUMAN	Cathelicidin antimicrobial peptide OS=Homo sapiens OX=9606 GN=CAMP PE=1 SV=1	19499.2	0.235	4	5	0.816647	0.0257517
1076	sp|P06732|KCRM_HUMAN	Creatine kinase M-type OS=Homo sapiens OX=9606 GN=CKM PE=1 SV=2	43284	0.178	5	5	0.617177	0.0176411
1087	sp|A0A0B4J1Y9|HV372_HUMAN	Immunoglobulin heavy variable 3-72 OS=Homo sapiens OX=9606 GN=IGHV3-72 PE=3 SV=1	13347.6	0.529	5	9	0.667932	0.000243538
1089	sp|Q9H251|CAD23_HUMAN	Cadherin-23 OS=Homo sapiens OX=9606 GN=CDH23 PE=1 SV=2	370046	0.007	2	2	0.768808	0.00314326
1095	sp|P02654|APOC1_HUMAN	Apolipoprotein C-I OS=Homo sapiens OX=9606 GN=APOC1 PE=1 SV=1	9308.08	0.373	6	99	0.703632	2.94171e-06
1129	sp|P01780|HV307_HUMAN	Immunoglobulin heavy variable 3-7 OS=Homo sapiens OX=9606 GN=IGHV3-7 PE=1 SV=2	13087.5	0.325	2	5	0.825324	0.00570038
1136	sp|P36955|PEDF_HUMAN	Pigment epithelium-derived factor OS=Homo sapiens OX=9606 GN=SERPINF1 PE=1 SV=4	46436.4	0.297	11	15	0.739762	0.000155085
1137	sp|P27169|PON1_HUMAN	Serum paraoxonase/arylesterase 1 OS=Homo sapiens OX=9606 GN=PON1 PE=1 SV=3	39859.3	0.704	16	453	0.55161	1.36539e-06
1149	sp|P00748|FA12_HUMAN	Coagulation factor XII OS=Homo sapiens OX=9606 GN=F12 PE=1 SV=3	70010.7	0.354	21	84	0.788677	0.000125092
1151	sp|P00742|FA10_HUMAN	Coagulation factor X OS=Homo sapiens OX=9606 GN=F10 PE=1 SV=2	56047	0.406	21	119	0.828974	0.00149263
1164	sp|P49746|TSP3_HUMAN	Thrombospondin-3 OS=Homo sapiens OX=9606 GN=THBS3 PE=1 SV=1	106854	0.089	5	7	0.817862	0.000555912
1165	sp|Q5SZK8|FREM2_HUMAN	FRAS1-related extracellular matrix protein 2 OS=Homo sapiens OX=9606 GN=FREM2 PE=1 SV=2	352573	0.033	9	11	0.670094	0.00140081
1172	sp|Q9H6X2|ANTR1_HUMAN	Anthrax toxin receptor 1 OS=Homo sapiens OX=9606 GN=ANTXR1 PE=1 SV=2	63415.3	0.057	3	3	0.657146	4.62994e-06

## Sheet: CR vs. AMI
No.	Protein_ID	Description	Mass	Protein_Coverage	Uniq_Pep_Num	Uniq_Spec_Num	Mean_Ratio	P value
1	sp|P01011|AACT_HUMAN	Alpha-1-antichymotrypsin OS=Homo sapiens OX=9606 GN=SERPINA3 PE=1 SV=2	47773.6	0.279	11	28	1.60881	6.72922e-07
2	sp|P26572|MGAT1_HUMAN	Alpha-1,3-mannosyl-glycoprotein 2-beta-N-acetylglucosaminyltransferase OS=Homo sapiens OX=9606 GN=MGAT1 PE=1 SV=2	51113.5	0.121	5	5	1.41822	6.53094e-05
3	sp|P52597|HNRPF_HUMAN	Heterogeneous nuclear ribonucleoprotein F OS=Homo sapiens OX=9606 GN=HNRNPF PE=1 SV=3	45967	0.195	3	3	2.09268	0.000727799
4	sp|P14868|SYDC_HUMAN	Aspartate--tRNA ligase, cytoplasmic OS=Homo sapiens OX=9606 GN=DARS PE=1 SV=2	57481.2	0.148	7	7	1.86145	0.00418414
6	sp|P08319|ADH4_HUMAN	Alcohol dehydrogenase 4 OS=Homo sapiens OX=9606 GN=ADH4 PE=1 SV=5	41090	0.679	16	66	3.74536	0.0416338
7	sp|P49641|MA2A2_HUMAN	Alpha-mannosidase 2x OS=Homo sapiens OX=9606 GN=MAN2A2 PE=2 SV=3	131123	0.035	4	4	1.20482	0.00424738
11	sp|Q0ZGT2|NEXN_HUMAN	Nexilin OS=Homo sapiens OX=9606 GN=NEXN PE=1 SV=1	80818.8	0.039	3	4	2.11925	0.00197705
12	sp|P11586|C1TC_HUMAN	C-1-tetrahydrofolate synthase, cytoplasmic OS=Homo sapiens OX=9606 GN=MTHFD1 PE=1 SV=3	102162	0.288	25	39	2.67849	0.0191408
15	sp|Q8NBJ4|GOLM1_HUMAN	Golgi membrane protein 1 OS=Homo sapiens OX=9606 GN=GOLM1 PE=1 SV=1	45458.8	0.082	3	3	2.98058	9.5337e-07
17	sp|Q99615|DNJC7_HUMAN	DnaJ homolog subfamily C member 7 OS=Homo sapiens OX=9606 GN=DNAJC7 PE=1 SV=2	57185	0.038	2	2	1.76393	0.00127294
18	sp|P21291|CSRP1_HUMAN	Cysteine and glycine-rich protein 1 OS=Homo sapiens OX=9606 GN=CSRP1 PE=1 SV=3	21391.1	0.565	9	15	3.16367	0.000360778
19	sp|Q9C0C9|UBE2O_HUMAN	(E3-independent) E2 ubiquitin-conjugating enzyme OS=Homo sapiens OX=9606 GN=UBE2O PE=1 SV=3	142613	0.014	2	2	1.69439	0.0026944
22	sp|P60866|RS20_HUMAN	40S ribosomal protein S20 OS=Homo sapiens OX=9606 GN=RPS20 PE=1 SV=1	13460.3	0.227	3	3	1.3614	0.0050541
23	sp|P01876|IGHA1_HUMAN	Immunoglobulin heavy constant alpha 1 OS=Homo sapiens OX=9606 GN=IGHA1 PE=1 SV=2	38467.9	0.572	9	145	1.25576	0.004002
24	sp|P04792|HSPB1_HUMAN	Heat shock protein beta-1 OS=Homo sapiens OX=9606 GN=HSPB1 PE=1 SV=2	22807.5	0.385	7	11	4.15249	4.75285e-05
25	sp|Q5T4S7|UBR4_HUMAN	E3 ubiquitin-protein ligase UBR4 OS=Homo sapiens OX=9606 GN=UBR4 PE=1 SV=1	580529	0.004	2	2	1.60531	0.00829778
27	sp|Q06187|BTK_HUMAN	Tyrosine-protein kinase BTK OS=Homo sapiens OX=9606 GN=BTK PE=1 SV=3	76898.6	0.038	2	2	2.45617	0.000892428
29	sp|Q32MZ4|LRRF1_HUMAN	Leucine-rich repeat flightless-interacting protein 1 OS=Homo sapiens OX=9606 GN=LRRFIP1 PE=1 SV=2	89808	0.024	2	2	1.86075	0.00465494
31	sp|O15230|LAMA5_HUMAN	Laminin subunit alpha-5 OS=Homo sapiens OX=9606 GN=LAMA5 PE=1 SV=8	412005	0.009	2	2	1.42439	0.00250657
32	sp|O00505|IMA4_HUMAN	Importin subunit alpha-4 OS=Homo sapiens OX=9606 GN=KPNA3 PE=1 SV=2	58270	0.106	2	2	1.45239	0.0066057
33	sp|Q99832|TCPH_HUMAN	T-complex protein 1 subunit eta OS=Homo sapiens OX=9606 GN=CCT7 PE=1 SV=2	59824.1	0.063	3	4	1.56706	0.000579971
34	sp|P29692|EF1D_HUMAN	Elongation factor 1-delta OS=Homo sapiens OX=9606 GN=EEF1D PE=1 SV=5	31198.8	0.189	4	5	3.8684	0.00342835
37	sp|P67775|PP2AA_HUMAN	Serine/threonine-protein phosphatase 2A catalytic subunit alpha isoform OS=Homo sapiens OX=9606 GN=PPP2CA PE=1 SV=1	36123.6	0.175	4	5	1.55688	0.0129956
41	sp|P53621|COPA_HUMAN	Coatomer subunit alpha OS=Homo sapiens OX=9606 GN=COPA PE=1 SV=2	139779	0.082	9	11	2.25545	0.00200517
42	sp|P14543|NID1_HUMAN	Nidogen-1 OS=Homo sapiens OX=9606 GN=NID1 PE=1 SV=3	139124	0.327	31	60	1.285	0.00960313
46	sp|P05787|K2C8_HUMAN	Keratin, type II cytoskeletal 8 OS=Homo sapiens OX=9606 GN=KRT8 PE=1 SV=7	53653.1	0.164	3	3	1.67113	0.0413563
47	sp|P51858|HDGF_HUMAN	Hepatoma-derived growth factor OS=Homo sapiens OX=9606 GN=HDGF PE=1 SV=1	26867.9	0.267	5	7	4.29455	0.0113487
48	sp|P10599|THIO_HUMAN	Thioredoxin OS=Homo sapiens OX=9606 GN=TXN PE=1 SV=3	11996.8	0.324	3	4	2.46322	0.00670063
51	sp|P00750|TPA_HUMAN	Tissue-type plasminogen activator OS=Homo sapiens OX=9606 GN=PLAT PE=1 SV=1	65024.7	0.137	6	6	1.5271	1.49506e-05
52	sp|Q14847|LASP1_HUMAN	LIM and SH3 domain protein 1 OS=Homo sapiens OX=9606 GN=LASP1 PE=1 SV=2	30079.4	0.437	8	11	1.99353	0.000277964
53	sp|P01137|TGFB1_HUMAN	Transforming growth factor beta-1 proprotein OS=Homo sapiens OX=9606 GN=TGFB1 PE=1 SV=2	44979	0.187	9	12	2.03539	0.000270298
56	sp|O75563|SKAP2_HUMAN	Src kinase-associated phosphoprotein 2 OS=Homo sapiens OX=9606 GN=SKAP2 PE=1 SV=1	41401	0.084	3	3	2.30762	0.000570633
59	sp|P26447|S10A4_HUMAN	Protein S100-A4 OS=Homo sapiens OX=9606 GN=S100A4 PE=1 SV=1	11930.8	0.188	2	2	1.33453	0.000947358
61	sp|P0DJI8|SAA1_HUMAN	Serum amyloid A-1 protein OS=Homo sapiens OX=9606 GN=SAA1 PE=1 SV=1	13562.5	0.721	5	73	1.8748	0.00228865
62	sp|P03951|FA11_HUMAN	Coagulation factor XI OS=Homo sapiens OX=9606 GN=F11 PE=1 SV=1	72098.3	0.562	30	91	1.86467	0.0145103
63	sp|P04217|A1BG_HUMAN	Alpha-1B-glycoprotein OS=Homo sapiens OX=9606 GN=A1BG PE=1 SV=4	54771.7	0.236	10	29	1.31921	0.00351372
65	sp|O43175|SERA_HUMAN	D-3-phosphoglycerate dehydrogenase OS=Homo sapiens OX=9606 GN=PHGDH PE=1 SV=4	57337.7	0.161	7	7	2.70794	0.0343243
66	sp|Q8IUX7|AEBP1_HUMAN	Adipocyte enhancer-binding protein 1 OS=Homo sapiens OX=9606 GN=AEBP1 PE=1 SV=1	131570	0.067	8	9	1.38381	0.00421094
68	sp|Q0VD83|APOBR_HUMAN	Apolipoprotein B receptor OS=Homo sapiens OX=9606 GN=APOBR PE=1 SV=2	115243	0.1	7	9	1.64722	0.000678911
69	sp|P40227|TCPZ_HUMAN	T-complex protein 1 subunit zeta OS=Homo sapiens OX=9606 GN=CCT6A PE=1 SV=3	58425.8	0.104	6	6	2.377	0.00169136
73	sp|Q9UBW5|BIN2_HUMAN	Bridging integrator 2 OS=Homo sapiens OX=9606 GN=BIN2 PE=1 SV=3	61989.9	0.136	6	7	2.26252	0.000853028
74	sp|P26640|SYVC_HUMAN	Valine--tRNA ligase OS=Homo sapiens OX=9606 GN=VARS PE=1 SV=4	141624	0.017	2	2	2.27997	0.0102326
76	sp|P05771|KPCB_HUMAN	Protein kinase C beta type OS=Homo sapiens OX=9606 GN=PRKCB PE=1 SV=4	77941.5	0.085	4	4	2.41503	0.00132985
77	sp|P28070|PSB4_HUMAN	Proteasome subunit beta type-4 OS=Homo sapiens OX=9606 GN=PSMB4 PE=1 SV=4	29224.5	0.318	6	10	2.27889	0.0257376
78	sp|Q96KP4|CNDP2_HUMAN	Cytosolic non-specific dipeptidase OS=Homo sapiens OX=9606 GN=CNDP2 PE=1 SV=2	53169	0.451	18	31	2.85074	0.0267122
81	sp|P00387|NB5R3_HUMAN	NADH-cytochrome b5 reductase 3 OS=Homo sapiens OX=9606 GN=CYB5R3 PE=1 SV=3	34422.8	0.063	2	2	1.4961	0.00309807
82	sp|O43852|CALU_HUMAN	Calumenin OS=Homo sapiens OX=9606 GN=CALU PE=1 SV=2	37179.6	0.305	9	13	2.0277	0.00124897
83	sp|Q96JB5|CK5P3_HUMAN	CDK5 regulatory subunit-associated protein 3 OS=Homo sapiens OX=9606 GN=CDK5RAP3 PE=1 SV=2	57209.1	0.043	2	2	2.57357	0.00246662
85	sp|P30044|PRDX5_HUMAN	Peroxiredoxin-5, mitochondrial OS=Homo sapiens OX=9606 GN=PRDX5 PE=1 SV=4	22282.6	0.29	5	6	1.98529	0.00434403
86	sp|Q13418|ILK_HUMAN	Integrin-linked protein kinase OS=Homo sapiens OX=9606 GN=ILK PE=1 SV=2	51881.1	0.409	16	34	2.73663	0.00181858
87	sp|A0A0B4J1U7|HV601_HUMAN	Immunoglobulin heavy variable 6-1 OS=Homo sapiens OX=9606 GN=IGHV6-1 PE=3 SV=1	13568.9	0.215	3	3	1.62267	0.0199851
89	sp|O60240|PLIN1_HUMAN	Perilipin-1 OS=Homo sapiens OX=9606 GN=PLIN1 PE=1 SV=2	56222.9	0.186	7	8	1.89466	1.92509e-05
90	sp|Q8IY22|CMIP_HUMAN	C-Maf-inducing protein OS=Homo sapiens OX=9606 GN=CMIP PE=1 SV=3	87682.6	0.028	2	2	2.34582	0.000328232
93	sp|O94874|UFL1_HUMAN	E3 UFM1-protein ligase 1 OS=Homo sapiens OX=9606 GN=UFL1 PE=1 SV=2	89977.9	0.04	3	3	1.92127	0.0150101
94	sp|P25787|PSA2_HUMAN	Proteasome subunit alpha type-2 OS=Homo sapiens OX=9606 GN=PSMA2 PE=1 SV=2	25978.3	0.329	6	9	1.60792	0.00949254
95	sp|P55036|PSMD4_HUMAN	26S proteasome non-ATPase regulatory subunit 4 OS=Homo sapiens OX=9606 GN=PSMD4 PE=1 SV=1	40921.3	0.066	2	2	2.1637	0.00319862
96	sp|Q14126|DSG2_HUMAN	Desmoglein-2 OS=Homo sapiens OX=9606 GN=DSG2 PE=1 SV=2	122998	0.141	11	21	1.47075	0.0175084
97	sp|P07900|HS90A_HUMAN	Heat shock protein HSP 90-alpha OS=Homo sapiens OX=9606 GN=HSP90AA1 PE=1 SV=5	84987.8	0.391	21	58	2.6419	0.00570807
98	sp|P39019|RS19_HUMAN	40S ribosomal protein S19 OS=Homo sapiens OX=9606 GN=RPS19 PE=1 SV=2	16032.5	0.269	4	4	1.9853	0.000111486
99	sp|Q9H8S9|MOB1A_HUMAN	MOB kinase activator 1A OS=Homo sapiens OX=9606 GN=MOB1A PE=1 SV=4	25216.7	0.088	2	2	2.03316	0.000615742
100	sp|Q9H3U1|UN45A_HUMAN	Protein unc-45 homolog A OS=Homo sapiens OX=9606 GN=UNC45A PE=1 SV=1	104248	0.052	4	4	1.78067	0.00698326
103	sp|Q96SB3|NEB2_HUMAN	Neurabin-2 OS=Homo sapiens OX=9606 GN=PPP1R9B PE=1 SV=3	89432.8	0.024	2	3	2.02724	0.00359767
104	sp|P07093|GDN_HUMAN	Glia-derived nexin OS=Homo sapiens OX=9606 GN=SERPINE2 PE=1 SV=1	44184.3	0.111	4	6	1.37121	0.0112598
106	sp|O60506|HNRPQ_HUMAN	Heterogeneous nuclear ribonucleoprotein Q OS=Homo sapiens OX=9606 GN=SYNCRIP PE=1 SV=2	69769.7	0.183	9	12	2.35647	0.00113269
107	sp|Q7L591|DOK3_HUMAN	Docking protein 3 OS=Homo sapiens OX=9606 GN=DOK3 PE=1 SV=2	53978.2	0.042	2	2	2.00915	0.000244506
108	sp|P13521|SCG2_HUMAN	Secretogranin-2 OS=Homo sapiens OX=9606 GN=SCG2 PE=1 SV=2	70879	0.066	5	5	2.07081	0.0138941
111	sp|Q15435|PP1R7_HUMAN	Protein phosphatase 1 regulatory subunit 7 OS=Homo sapiens OX=9606 GN=PPP1R7 PE=1 SV=1	41634.6	0.058	2	3	2.02201	0.00906345
114	sp|Q9BYE9|CDHR2_HUMAN	Cadherin-related family member 2 OS=Homo sapiens OX=9606 GN=CDHR2 PE=1 SV=2	142121	0.086	9	11	1.27593	0.00022518
117	sp|P08134|RHOC_HUMAN	Rho-related GTP-binding protein RhoC OS=Homo sapiens OX=9606 GN=RHOC PE=1 SV=1	22316.4	0.285	4	7	1.72653	0.00124452
119	sp|Q5XPI4|RN123_HUMAN	E3 ubiquitin-protein ligase RNF123 OS=Homo sapiens OX=9606 GN=RNF123 PE=1 SV=1	149942	0.011	2	2	1.50225	0.00786017
120	sp|Q9H0E2|TOLIP_HUMAN	Toll-interacting protein OS=Homo sapiens OX=9606 GN=TOLLIP PE=1 SV=1	30472.2	0.128	3	3	1.66845	0.0086762
121	sp|P17858|PFKAL_HUMAN	ATP-dependent 6-phosphofructokinase, liver type OS=Homo sapiens OX=9606 GN=PFKL PE=1 SV=6	85744.4	0.071	2	2	1.46346	0.00634752
122	sp|O43488|ARK72_HUMAN	Aflatoxin B1 aldehyde reductase member 2 OS=Homo sapiens OX=9606 GN=AKR7A2 PE=1 SV=3	40001.9	0.067	2	2	1.43897	0.00106197
124	sp|P19338|NUCL_HUMAN	Nucleolin OS=Homo sapiens OX=9606 GN=NCL PE=1 SV=3	76607.4	0.13	8	8	3.44415	0.0034876
125	sp|P07996|TSP1_HUMAN	Thrombospondin-1 OS=Homo sapiens OX=9606 GN=THBS1 PE=1 SV=2	133273	0.331	36	98	2.11357	0.00107147
127	sp|P09382|LEG1_HUMAN	Galectin-1 OS=Homo sapiens OX=9606 GN=LGALS1 PE=1 SV=2	15030.3	0.474	7	16	1.83313	4.74502e-06
128	sp|Q9NR31|SAR1A_HUMAN	GTP-binding protein SAR1a OS=Homo sapiens OX=9606 GN=SAR1A PE=1 SV=1	22448.6	0.172	3	4	2.32168	0.000799386
129	sp|P61978|HNRPK_HUMAN	Heterogeneous nuclear ribonucleoprotein K OS=Homo sapiens OX=9606 GN=HNRNPK PE=1 SV=1	51211.5	0.078	3	4	2.36311	0.000345057
130	sp|O14773|TPP1_HUMAN	Tripeptidyl-peptidase 1 OS=Homo sapiens OX=9606 GN=TPP1 PE=1 SV=2	61704.8	0.044	2	2	2.11481	0.00113836
133	sp|P62993|GRB2_HUMAN	Growth factor receptor-bound protein 2 OS=Homo sapiens OX=9606 GN=GRB2 PE=1 SV=1	25286.5	0.18	3	3	1.4001	0.0182497
134	sp|Q14012|KCC1A_HUMAN	Calcium/calmodulin-dependent protein kinase type 1 OS=Homo sapiens OX=9606 GN=CAMK1 PE=1 SV=1	41862.9	0.189	5	6	2.14891	0.000847817
136	sp|P12956|XRCC6_HUMAN	X-ray repair cross-complementing protein 6 OS=Homo sapiens OX=9606 GN=XRCC6 PE=1 SV=2	70066.2	0.056	4	4	4.05352	0.00067507
137	sp|Q92945|FUBP2_HUMAN	Far upstream element-binding protein 2 OS=Homo sapiens OX=9606 GN=KHSRP PE=1 SV=4	73337.1	0.145	8	9	1.85384	9.44987e-05
140	sp|Q13283|G3BP1_HUMAN	Ras GTPase-activating protein-binding protein 1 OS=Homo sapiens OX=9606 GN=G3BP1 PE=1 SV=1	52171.1	0.146	5	6	1.90057	0.000100254
141	sp|P09493|TPM1_HUMAN	Tropomyosin alpha-1 chain OS=Homo sapiens OX=9606 GN=TPM1 PE=1 SV=2	32727.7	0.433	4	14	2.30985	0.00407684
142	sp|Q10567|AP1B1_HUMAN	AP-1 complex subunit beta-1 OS=Homo sapiens OX=9606 GN=AP1B1 PE=1 SV=2	105464	0.037	3	3	1.92739	0.00163787
143	sp|P50995|ANX11_HUMAN	Annexin A11 OS=Homo sapiens OX=9606 GN=ANXA11 PE=1 SV=1	54679.2	0.147	6	7	1.7497	0.00188411
144	sp|Q96Q06|PLIN4_HUMAN	Perilipin-4 OS=Homo sapiens OX=9606 GN=PLIN4 PE=1 SV=2	135186	0.043	5	5	2.33401	0.000234127
145	sp|P62495|ERF1_HUMAN	Eukaryotic peptide chain release factor subunit 1 OS=Homo sapiens OX=9606 GN=ETF1 PE=1 SV=3	49210.2	0.213	7	7	2.62117	0.00234666
146	sp|P01833|PIGR_HUMAN	Polymeric immunoglobulin receptor OS=Homo sapiens OX=9606 GN=PIGR PE=1 SV=4	84411.1	0.067	3	3	1.24693	0.00677951
147	sp|O60936|NOL3_HUMAN	Nucleolar protein 3 OS=Homo sapiens OX=9606 GN=NOL3 PE=1 SV=2	22825.7	0.13	2	2	2.27559	0.00392749
149	sp|O00151|PDLI1_HUMAN	PDZ and LIM domain protein 1 OS=Homo sapiens OX=9606 GN=PDLIM1 PE=1 SV=4	36487.2	0.377	10	11	2.94531	0.000114055
153	sp|P40306|PSB10_HUMAN	Proteasome subunit beta type-10 OS=Homo sapiens OX=9606 GN=PSMB10 PE=1 SV=1	29185.2	0.172	4	6	2.20197	0.0157561
155	sp|P10646|TFPI1_HUMAN	Tissue factor pathway inhibitor OS=Homo sapiens OX=9606 GN=TFPI PE=1 SV=1	36057.4	0.135	4	5	1.41633	0.0494107
157	sp|P68402|PA1B2_HUMAN	Platelet-activating factor acetylhydrolase IB subunit beta OS=Homo sapiens OX=9606 GN=PAFAH1B2 PE=1 SV=1	25706.2	0.122	2	2	2.79921	0.00337845
158	sp|P24844|MYL9_HUMAN	Myosin regulatory light polypeptide 9 OS=Homo sapiens OX=9606 GN=MYL9 PE=1 SV=4	19853.5	0.453	3	6	1.37608	0.0248012
160	sp|Q06033|ITIH3_HUMAN	Inter-alpha-trypsin inhibitor heavy chain H3 OS=Homo sapiens OX=9606 GN=ITIH3 PE=1 SV=2	100054	0.393	28	135	1.62034	0.000684789
161	sp|P49721|PSB2_HUMAN	Proteasome subunit beta type-2 OS=Homo sapiens OX=9606 GN=PSMB2 PE=1 SV=1	22974.7	0.075	2	2	1.90446	0.020233
162	sp|Q99674|CGRE1_HUMAN	Cell growth regulator with EF hand domain protein 1 OS=Homo sapiens OX=9606 GN=CGREF1 PE=2 SV=2	31868.1	0.123	3	3	1.9174	3.16156e-06
163	sp|Q04721|NOTC2_HUMAN	Neurogenic locus notch homolog protein 2 OS=Homo sapiens OX=9606 GN=NOTCH2 PE=1 SV=3	279064	0.011	2	4	1.42366	0.010893
164	sp|Q9UHY1|NRBP_HUMAN	Nuclear receptor-binding protein OS=Homo sapiens OX=9606 GN=NRBP1 PE=1 SV=1	60359.3	0.058	2	2	2.85671	0.00204852
165	sp|P51452|DUS3_HUMAN	Dual specificity protein phosphatase 3 OS=Homo sapiens OX=9606 GN=DUSP3 PE=1 SV=1	20675.4	0.227	4	4	2.52544	0.0128427
166	sp|P11362|FGFR1_HUMAN	Fibroblast growth factor receptor 1 OS=Homo sapiens OX=9606 GN=FGFR1 PE=1 SV=3	92874.3	0.051	4	4	1.77944	0.00245937
167	sp|Q14749|GNMT_HUMAN	Glycine N-methyltransferase OS=Homo sapiens OX=9606 GN=GNMT PE=1 SV=3	33159.5	0.22	4	7	3.57323	0.0267197
168	sp|Q6ZNJ1|NBEL2_HUMAN	Neurobeachin-like protein 2 OS=Homo sapiens OX=9606 GN=NBEAL2 PE=1 SV=2	305387	0.011	3	4	1.66232	0.00127565
169	sp|P13501|CCL5_HUMAN	C-C motif chemokine 5 OS=Homo sapiens OX=9606 GN=CCL5 PE=1 SV=3	10250.2	0.275	3	4	1.8164	0.0270552
171	sp|P03956|MMP1_HUMAN	Interstitial collagenase OS=Homo sapiens OX=9606 GN=MMP1 PE=1 SV=3	54125.8	0.032	2	2	2.18869	0.000719875
172	sp|O43396|TXNL1_HUMAN	Thioredoxin-like protein 1 OS=Homo sapiens OX=9606 GN=TXNL1 PE=1 SV=3	32611.9	0.166	3	3	2.92655	0.00135376
173	sp|P12111|CO6A3_HUMAN	Collagen alpha-3(VI) chain OS=Homo sapiens OX=9606 GN=COL6A3 PE=1 SV=5	345149	0.116	32	39	1.36273	0.00422635
175	sp|Q9NSD9|SYFB_HUMAN	Phenylalanine--tRNA ligase beta subunit OS=Homo sapiens OX=9606 GN=FARSB PE=1 SV=3	66682.8	0.034	2	2	2.38951	0.00255902
177	sp|Q86YW5|TRML1_HUMAN	Trem-like transcript 1 protein OS=Homo sapiens OX=9606 GN=TREML1 PE=1 SV=2	33039	0.074	2	3	1.54158	0.000543761
178	sp|P50454|SERPH_HUMAN	Serpin H1 OS=Homo sapiens OX=9606 GN=SERPINH1 PE=1 SV=2	46507.2	0.124	3	3	2.01185	0.000336011
179	sp|P00338|LDHA_HUMAN	L-lactate dehydrogenase A chain OS=Homo sapiens OX=9606 GN=LDHA PE=1 SV=2	36932.5	0.093	2	2	1.55701	0.00116123
182	sp|Q9UMX0|UBQL1_HUMAN	Ubiquilin-1 OS=Homo sapiens OX=9606 GN=UBQLN1 PE=1 SV=2	62461.4	0.117	5	7	1.58421	0.000435869
183	sp|P13929|ENOB_HUMAN	Beta-enolase OS=Homo sapiens OX=9606 GN=ENO3 PE=1 SV=5	47281.4	0.355	8	11	1.56837	0.0181379
184	sp|O75822|EIF3J_HUMAN	Eukaryotic translation initiation factor 3 subunit J OS=Homo sapiens OX=9606 GN=EIF3J PE=1 SV=2	29140.6	0.116	3	4	2.42385	0.0122891
187	sp|Q9UIA9|XPO7_HUMAN	Exportin-7 OS=Homo sapiens OX=9606 GN=XPO7 PE=1 SV=3	125178	0.033	4	5	1.42994	0.0250051
188	sp|Q99614|TTC1_HUMAN	Tetratricopeptide repeat protein 1 OS=Homo sapiens OX=9606 GN=TTC1 PE=1 SV=1	33943.3	0.12	4	4	1.75258	0.0051
190	sp|Q13162|PRDX4_HUMAN	Peroxiredoxin-4 OS=Homo sapiens OX=9606 GN=PRDX4 PE=1 SV=1	30730.9	0.188	3	4	2.04128	0.000990388
191	sp|P48556|PSMD8_HUMAN	26S proteasome non-ATPase regulatory subunit 8 OS=Homo sapiens OX=9606 GN=PSMD8 PE=1 SV=2	39853.9	0.077	3	3	1.52249	0.0133985
192	sp|Q08209|PP2BA_HUMAN	Serine/threonine-protein phosphatase 2B catalytic subunit alpha isoform OS=Homo sapiens OX=9606 GN=PPP3CA PE=1 SV=1	59316.6	0.058	3	3	1.74185	0.00219149
194	sp|Q9UJU6|DBNL_HUMAN	Drebrin-like protein OS=Homo sapiens OX=9606 GN=DBNL PE=1 SV=1	48444.7	0.284	9	12	2.67701	0.000745305
195	sp|O15371|EIF3D_HUMAN	Eukaryotic translation initiation factor 3 subunit D OS=Homo sapiens OX=9606 GN=EIF3D PE=1 SV=1	64541.7	0.044	2	3	2.70637	0.000102516
196	sp|O15523|DDX3Y_HUMAN	ATP-dependent RNA helicase DDX3Y OS=Homo sapiens OX=9606 GN=DDX3Y PE=1 SV=2	73546.3	0.039	2	2	1.69179	0.00076615
197	sp|P78344|IF4G2_HUMAN	Eukaryotic translation initiation factor 4 gamma 2 OS=Homo sapiens OX=9606 GN=EIF4G2 PE=1 SV=1	102792	0.06	5	5	3.8166	0.0011833
201	sp|P31146|COR1A_HUMAN	Coronin-1A OS=Homo sapiens OX=9606 GN=CORO1A PE=1 SV=4	51660	0.108	6	6	1.80496	0.000194769
202	sp|P13805|TNNT1_HUMAN	Troponin T, slow skeletal muscle OS=Homo sapiens OX=9606 GN=TNNT1 PE=1 SV=4	32966.9	0.086	2	4	1.4242	1.87134e-06
203	sp|Q9HBW9|AGRL4_HUMAN	Adhesion G protein-coupled receptor L4 OS=Homo sapiens OX=9606 GN=ADGRL4 PE=1 SV=3	79623.5	0.036	2	2	1.28093	0.00382665
204	sp|P00746|CFAD_HUMAN	Complement factor D OS=Homo sapiens OX=9606 GN=CFD PE=1 SV=5	27511	0.466	9	19	1.384	9.22793e-05
206	sp|P07148|FABPL_HUMAN	Fatty acid-binding protein, liver OS=Homo sapiens OX=9606 GN=FABP1 PE=1 SV=1	14238.4	0.276	3	4	3.12415	0.0363846
207	sp|O60568|PLOD3_HUMAN	Multifunctional procollagen lysine hydroxylase and glycosyltransferase LH3 OS=Homo sapiens OX=9606 GN=PLOD3 PE=1 SV=1	85283.7	0.042	2	2	1.34744	0.000207211
208	sp|P09429|HMGB1_HUMAN	High mobility group protein B1 OS=Homo sapiens OX=9606 GN=HMGB1 PE=1 SV=3	25031.2	0.135	2	3	1.75533	0.0104475
211	sp|P43686|PRS6B_HUMAN	26S proteasome regulatory subunit 6B OS=Homo sapiens OX=9606 GN=PSMC4 PE=1 SV=2	47432.6	0.139	5	5	2.48806	0.00277859
213	sp|P51149|RAB7A_HUMAN	Ras-related protein Rab-7a OS=Homo sapiens OX=9606 GN=RAB7A PE=1 SV=1	23741.9	0.135	2	3	2.02499	0.000878495
214	sp|Q99623|PHB2_HUMAN	Prohibitin-2 OS=Homo sapiens OX=9606 GN=PHB2 PE=1 SV=2	33257.9	0.067	2	2	1.7266	0.000844689
215	sp|Q5JSH3|WDR44_HUMAN	WD repeat-containing protein 44 OS=Homo sapiens OX=9606 GN=WDR44 PE=1 SV=1	101856	0.1	7	7	1.97352	0.00984276
217	sp|Q09666|AHNK_HUMAN	Neuroblast differentiation-associated protein AHNAK OS=Homo sapiens OX=9606 GN=AHNAK PE=1 SV=2	629195	0.008	4	4	1.30966	0.0184499
218	sp|P09529|INHBB_HUMAN	Inhibin beta B chain OS=Homo sapiens OX=9606 GN=INHBB PE=1 SV=2	45873	0.111	4	4	1.20721	0.00400602
219	sp|Q13200|PSMD2_HUMAN	26S proteasome non-ATPase regulatory subunit 2 OS=Homo sapiens OX=9606 GN=PSMD2 PE=1 SV=3	100859	0.045	3	3	2.21166	0.00387564
220	sp|P10916|MLRV_HUMAN	Myosin regulatory light chain 2, ventricular/cardiac muscle isoform OS=Homo sapiens OX=9606 GN=MYL2 PE=1 SV=3	18759.4	0.566	8	9	1.69053	0.0359837
222	sp|P19022|CADH2_HUMAN	Cadherin-2 OS=Homo sapiens OX=9606 GN=CDH2 PE=1 SV=4	100185	0.139	6	12	1.64373	0.000218199
224	sp|Q9BR76|COR1B_HUMAN	Coronin-1B OS=Homo sapiens OX=9606 GN=CORO1B PE=1 SV=1	54866.5	0.106	6	6	2.71312	0.0073398
225	sp|P48147|PPCE_HUMAN	Prolyl endopeptidase OS=Homo sapiens OX=9606 GN=PREP PE=1 SV=2	81542.4	0.045	2	2	1.97521	0.00162085
226	sp|P37840|SYUA_HUMAN	Alpha-synuclein OS=Homo sapiens OX=9606 GN=SNCA PE=1 SV=1	14433.2	0.557	6	9	1.56455	0.000519475
227	sp|Q09328|MGT5A_HUMAN	Alpha-1,6-mannosylglycoprotein 6-beta-N-acetylglucosaminyltransferase A OS=Homo sapiens OX=9606 GN=MGAT5 PE=1 SV=1	85610.3	0.026	2	2	1.56579	0.0394658
229	sp|P22314|UBA1_HUMAN	Ubiquitin-like modifier-activating enzyme 1 OS=Homo sapiens OX=9606 GN=UBA1 PE=1 SV=3	118840	0.096	7	9	1.93282	0.0123017
230	sp|P34096|RNAS4_HUMAN	Ribonuclease 4 OS=Homo sapiens OX=9606 GN=RNASE4 PE=1 SV=3	17267.5	0.463	9	24	1.21689	0.0478694
231	sp|P62826|RAN_HUMAN	GTP-binding nuclear protein Ran OS=Homo sapiens OX=9606 GN=RAN PE=1 SV=3	24560.7	0.329	7	10	1.80977	0.00104328
232	sp|P25786|PSA1_HUMAN	Proteasome subunit alpha type-1 OS=Homo sapiens OX=9606 GN=PSMA1 PE=1 SV=1	29804	0.464	11	15	2.07689	0.0197661
233	sp|P28072|PSB6_HUMAN	Proteasome subunit beta type-6 OS=Homo sapiens OX=9606 GN=PSMB6 PE=1 SV=4	25551.5	0.155	4	8	1.58418	0.0249558
235	sp|Q96K76|UBP47_HUMAN	Ubiquitin carboxyl-terminal hydrolase 47 OS=Homo sapiens OX=9606 GN=USP47 PE=1 SV=3	158563	0.035	3	3	1.41963	0.0132556
236	sp|P13804|ETFA_HUMAN	Electron transfer flavoprotein subunit alpha, mitochondrial OS=Homo sapiens OX=9606 GN=ETFA PE=1 SV=1	35381.7	0.099	3	3	2.0467	0.00782106
239	sp|P49321|NASP_HUMAN	Nuclear autoantigenic sperm protein OS=Homo sapiens OX=9606 GN=NASP PE=1 SV=2	85453.2	0.047	4	4	2.14282	0.00163459
242	sp|Q99436|PSB7_HUMAN	Proteasome subunit beta type-7 OS=Homo sapiens OX=9606 GN=PSMB7 PE=1 SV=1	30270.3	0.105	3	4	2.84274	0.012104
244	sp|O14979|HNRDL_HUMAN	Heterogeneous nuclear ribonucleoprotein D-like OS=Homo sapiens OX=9606 GN=HNRNPDL PE=1 SV=3	46562.1	0.055	2	2	2.89603	0.000133608
246	sp|Q16643|DREB_HUMAN	Drebrin OS=Homo sapiens OX=9606 GN=DBN1 PE=1 SV=4	71823.6	0.079	3	3	2.29656	0.000449166
248	sp|P38606|VATA_HUMAN	V-type proton ATPase catalytic subunit A OS=Homo sapiens OX=9606 GN=ATP6V1A PE=1 SV=2	68641.6	0.097	5	6	2.1481	0.00462817
251	sp|Q14697|GANAB_HUMAN	Neutral alpha-glucosidase AB OS=Homo sapiens OX=9606 GN=GANAB PE=1 SV=3	107245	0.24	19	32	1.38113	0.0245352
252	sp|P06858|LIPL_HUMAN	Lipoprotein lipase OS=Homo sapiens OX=9606 GN=LPL PE=1 SV=1	53681.1	0.173	6	9	1.61525	7.35845e-05
257	sp|P36871|PGM1_HUMAN	Phosphoglucomutase-1 OS=Homo sapiens OX=9606 GN=PGM1 PE=1 SV=3	61677.6	0.183	10	13	2.82126	0.00917387
258	sp|P08571|CD14_HUMAN	Monocyte differentiation antigen CD14 OS=Homo sapiens OX=9606 GN=CD14 PE=1 SV=2	40660	0.288	9	25	1.80278	0.00329231
260	sp|P16403|H12_HUMAN	Histone H1.2 OS=Homo sapiens OX=9606 GN=HIST1H1C PE=1 SV=2	21333.7	0.146	3	3	1.97463	0.00494431
262	sp|Q9H4X1|RGCC_HUMAN	Regulator of cell cycle RGCC OS=Homo sapiens OX=9606 GN=RGCC PE=1 SV=1	14589	0.153	2	3	1.62408	0.000682244
263	sp|Q05682|CALD1_HUMAN	Caldesmon OS=Homo sapiens OX=9606 GN=CALD1 PE=1 SV=3	93214.4	0.019	2	2	3.19667	3.5605e-05
265	sp|Q16775|GLO2_HUMAN	Hydroxyacylglutathione hydrolase, mitochondrial OS=Homo sapiens OX=9606 GN=HAGH PE=1 SV=2	34222.5	0.149	4	4	2.28663	0.0214567
266	sp|P48444|COPD_HUMAN	Coatomer subunit delta OS=Homo sapiens OX=9606 GN=ARCN1 PE=1 SV=1	57612.3	0.043	2	2	2.26003	0.000727602
268	sp|P34913|HYES_HUMAN	Bifunctional epoxide hydrolase 2 OS=Homo sapiens OX=9606 GN=EPHX2 PE=1 SV=2	63297.9	0.065	3	3	3.4717	0.0146077
269	sp|Q15126|PMVK_HUMAN	Phosphomevalonate kinase OS=Homo sapiens OX=9606 GN=PMVK PE=1 SV=3	22134.3	0.13	2	2	2.00649	0.000632955
270	sp|P61970|NTF2_HUMAN	Nuclear transport factor 2 OS=Homo sapiens OX=9606 GN=NUTF2 PE=1 SV=1	14622.1	0.291	3	3	1.75749	0.00209601
272	sp|Q71DI3|H32_HUMAN	Histone H3.2 OS=Homo sapiens OX=9606 GN=HIST2H3A PE=1 SV=3	15417.5	0.169	3	5	2.59446	1.11524e-07
274	sp|P31939|PUR9_HUMAN	Bifunctional purine biosynthesis protein PURH OS=Homo sapiens OX=9606 GN=ATIC PE=1 SV=3	65070.5	0.025	2	2	2.19782	0.012571
275	sp|Q9NT62|ATG3_HUMAN	Ubiquitin-like-conjugating enzyme ATG3 OS=Homo sapiens OX=9606 GN=ATG3 PE=1 SV=1	36279.6	0.073	2	3	3.10256	0.00142952
278	sp|P11277|SPTB1_HUMAN	Spectrin beta chain, erythrocytic OS=Homo sapiens OX=9606 GN=SPTB PE=1 SV=5	247153	0.116	20	20	1.60749	0.00350157
281	sp|Q7Z5L0|VMO1_HUMAN	Vitelline membrane outer layer protein 1 homolog OS=Homo sapiens OX=9606 GN=VMO1 PE=1 SV=1	22015.5	0.094	2	2	1.54634	0.0204993
282	sp|P55884|EIF3B_HUMAN	Eukaryotic translation initiation factor 3 subunit B OS=Homo sapiens OX=9606 GN=EIF3B PE=1 SV=3	92805	0.042	3	3	2.03343	0.00342888
283	sp|O95831|AIFM1_HUMAN	Apoptosis-inducing factor 1, mitochondrial OS=Homo sapiens OX=9606 GN=AIFM1 PE=1 SV=1	67126	0.038	2	2	2.63287	0.00218832
285	sp|O43182|RHG06_HUMAN	Rho GTPase-activating protein 6 OS=Homo sapiens OX=9606 GN=ARHGAP6 PE=1 SV=3	106606	0.079	6	6	2.55225	0.000756169
286	sp|Q14444|CAPR1_HUMAN	Caprin-1 OS=Homo sapiens OX=9606 GN=CAPRIN1 PE=1 SV=2	78471.1	0.047	3	3	2.19355	0.00091727
287	sp|P01019|ANGT_HUMAN	Angiotensinogen OS=Homo sapiens OX=9606 GN=AGT PE=1 SV=1	53387.6	0.165	7	19	1.61337	0.000859272
288	sp|O75558|STX11_HUMAN	Syntaxin-11 OS=Homo sapiens OX=9606 GN=STX11 PE=1 SV=1	33613	0.181	4	4	2.1949	0.00238458
291	sp|A0AVT1|UBA6_HUMAN	Ubiquitin-like modifier-activating enzyme 6 OS=Homo sapiens OX=9606 GN=UBA6 PE=1 SV=1	119189	0.018	2	2	1.6217	0.0149095
292	sp|P26641|EF1G_HUMAN	Elongation factor 1-gamma OS=Homo sapiens OX=9606 GN=EEF1G PE=1 SV=3	50411.3	0.176	8	12	3.06495	0.00236956
295	sp|Q71U36|TBA1A_HUMAN	Tubulin alpha-1A chain OS=Homo sapiens OX=9606 GN=TUBA1A PE=1 SV=1	50769.9	0.483	4	13	2.74537	5.83593e-05
296	sp|P11172|UMPS_HUMAN	Uridine 5'-monophosphate synthase OS=Homo sapiens OX=9606 GN=UMPS PE=1 SV=1	52626.8	0.044	2	2	1.29808	0.0397807
297	sp|P48643|TCPE_HUMAN	T-complex protein 1 subunit epsilon OS=Homo sapiens OX=9606 GN=CCT5 PE=1 SV=1	60071	0.181	10	13	1.93904	0.00313291
299	sp|Q8WUW1|BRK1_HUMAN	Protein BRICK1 OS=Homo sapiens OX=9606 GN=BRK1 PE=1 SV=1	8778.47	0.4	3	4	2.12334	0.00384047
301	sp|P26599|PTBP1_HUMAN	Polypyrimidine tract-binding protein 1 OS=Homo sapiens OX=9606 GN=PTBP1 PE=1 SV=1	57338.7	0.151	5	6	1.96632	0.000121617
302	sp|Q9Y2Q3|GSTK1_HUMAN	Glutathione S-transferase kappa 1 OS=Homo sapiens OX=9606 GN=GSTK1 PE=1 SV=3	25576.3	0.155	3	4	2.63396	0.000274216
303	sp|Q8NEV1|CSK23_HUMAN	Casein kinase II subunit alpha 3 OS=Homo sapiens OX=9606 GN=CSNK2A3 PE=1 SV=2	45287	0.097	2	2	1.98834	0.0017188
304	sp|P18085|ARF4_HUMAN	ADP-ribosylation factor 4 OS=Homo sapiens OX=9606 GN=ARF4 PE=1 SV=3	20593.7	0.1	2	2	2.75294	5.35207e-05
305	sp|P02753|RET4_HUMAN	Retinol-binding protein 4 OS=Homo sapiens OX=9606 GN=RBP4 PE=1 SV=3	23319.4	0.498	6	17	1.23599	0.00719731
307	sp|P40261|NNMT_HUMAN	Nicotinamide N-methyltransferase OS=Homo sapiens OX=9606 GN=NNMT PE=1 SV=1	29993.2	0.098	3	6	3.38938	0.0372003
308	sp|O14579|COPE_HUMAN	Coatomer subunit epsilon OS=Homo sapiens OX=9606 GN=COPE PE=1 SV=3	34670.4	0.127	4	4	2.69983	0.000838802
309	sp|P04406|G3P_HUMAN	Glyceraldehyde-3-phosphate dehydrogenase OS=Homo sapiens OX=9606 GN=GAPDH PE=1 SV=3	36183.5	0.487	16	62	3.14504	0.00119881
310	sp|O43242|PSMD3_HUMAN	26S proteasome non-ATPase regulatory subunit 3 OS=Homo sapiens OX=9606 GN=PSMD3 PE=1 SV=2	61035.5	0.041	2	4	1.72056	0.00760215
313	sp|P43405|KSYK_HUMAN	Tyrosine-protein kinase SYK OS=Homo sapiens OX=9606 GN=SYK PE=1 SV=1	72515.5	0.046	2	2	1.80451	0.000373952
315	sp|Q9UJ70|NAGK_HUMAN	N-acetyl-D-glucosamine kinase OS=Homo sapiens OX=9606 GN=NAGK PE=1 SV=4	37676	0.105	2	2	1.52248	0.0353266
316	sp|P34896|GLYC_HUMAN	Serine hydroxymethyltransferase, cytosolic OS=Homo sapiens OX=9606 GN=SHMT1 PE=1 SV=1	53601.2	0.104	3	4	2.1668	0.0227635
317	sp|Q9NZN3|EHD3_HUMAN	EH domain-containing protein 3 OS=Homo sapiens OX=9606 GN=EHD3 PE=1 SV=2	60887.7	0.307	7	11	2.46007	0.000533952
318	sp|P63208|SKP1_HUMAN	S-phase kinase-associated protein 1 OS=Homo sapiens OX=9606 GN=SKP1 PE=1 SV=2	18799.3	0.117	3	5	2.23493	0.00164678
319	sp|P21741|MK_HUMAN	Midkine OS=Homo sapiens OX=9606 GN=MDK PE=1 SV=1	16127.2	0.182	2	3	3.04454	0.00491878
320	sp|Q05655|KPCD_HUMAN	Protein kinase C delta type OS=Homo sapiens OX=9606 GN=PRKCD PE=1 SV=2	78634.3	0.05	4	4	1.79735	0.00460452
321	sp|Q07960|RHG01_HUMAN	Rho GTPase-activating protein 1 OS=Homo sapiens OX=9606 GN=ARHGAP1 PE=1 SV=1	50443.2	0.141	5	5	1.62971	0.000873205
322	sp|Q4LDE5|SVEP1_HUMAN	Sushi, von Willebrand factor type A, EGF and pentraxin domain-containing protein 1 OS=Homo sapiens OX=9606 GN=SVEP1 PE=1 SV=3	404663	0.113	35	45	1.28974	0.0374332
323	sp|Q7L576|CYFP1_HUMAN	Cytoplasmic FMR1-interacting protein 1 OS=Homo sapiens OX=9606 GN=CYFIP1 PE=1 SV=1	146724	0.045	5	5	2.25239	0.0089418
326	sp|Q13094|LCP2_HUMAN	Lymphocyte cytosolic protein 2 OS=Homo sapiens OX=9606 GN=LCP2 PE=1 SV=1	60247.1	0.026	2	2	1.77332	0.000268562
327	sp|Q14554|PDIA5_HUMAN	Protein disulfide-isomerase A5 OS=Homo sapiens OX=9606 GN=PDIA5 PE=1 SV=1	60279.4	0.2	7	7	1.75409	0.000170032
330	sp|P60900|PSA6_HUMAN	Proteasome subunit alpha type-6 OS=Homo sapiens OX=9606 GN=PSMA6 PE=1 SV=1	27820	0.419	10	15	2.29866	0.0122046
331	sp|Q14247|SRC8_HUMAN	Src substrate cortactin OS=Homo sapiens OX=9606 GN=CTTN PE=1 SV=2	61701.6	0.198	11	12	2.13576	0.001289
332	sp|P22105|TENX_HUMAN	Tenascin-X OS=Homo sapiens OX=9606 GN=TNXB PE=1 SV=5	465096	0.082	29	33	1.26295	0.0486195
333	sp|O94979|SC31A_HUMAN	Protein transport protein Sec31A OS=Homo sapiens OX=9606 GN=SEC31A PE=1 SV=3	133882	0.012	2	2	1.87952	0.000360517
336	sp|P26022|PTX3_HUMAN	Pentraxin-related protein PTX3 OS=Homo sapiens OX=9606 GN=PTX3 PE=1 SV=3	42501	0.129	4	5	2.03343	0.0037322
338	sp|P07437|TBB5_HUMAN	Tubulin beta chain OS=Homo sapiens OX=9606 GN=TUBB PE=1 SV=2	50077.1	0.622	3	13	2.6326	0.000331122
339	sp|Q92765|SFRP3_HUMAN	Secreted frizzled-related protein 3 OS=Homo sapiens OX=9606 GN=FRZB PE=1 SV=2	37238.7	0.052	2	3	2.73379	0.00116691
340	sp|A6NLP5|TTC36_HUMAN	Tetratricopeptide repeat protein 36 OS=Homo sapiens OX=9606 GN=TTC36 PE=1 SV=1	20979.6	0.19	2	2	2.36298	0.0268945
341	sp|O60610|DIAP1_HUMAN	Protein diaphanous homolog 1 OS=Homo sapiens OX=9606 GN=DIAPH1 PE=1 SV=2	141924	0.188	18	23	2.27819	0.000426347
342	sp|Q7Z6Z7|HUWE1_HUMAN	E3 ubiquitin-protein ligase HUWE1 OS=Homo sapiens OX=9606 GN=HUWE1 PE=1 SV=3	485505	0.013	5	5	1.71646	0.00446002
344	sp|Q70J99|UN13D_HUMAN	Protein unc-13 homolog D OS=Homo sapiens OX=9606 GN=UNC13D PE=1 SV=1	124270	0.099	8	9	1.80434	0.00165994
345	sp|Q06323|PSME1_HUMAN	Proteasome activator complex subunit 1 OS=Homo sapiens OX=9606 GN=PSME1 PE=1 SV=1	28858.1	0.418	11	14	2.47816	3.75372e-05
346	sp|Q13813|SPTN1_HUMAN	Spectrin alpha chain, non-erythrocytic 1 OS=Homo sapiens OX=9606 GN=SPTAN1 PE=1 SV=3	285144	0.063	14	14	1.89808	0.00391315
347	sp|P34949|MPI_HUMAN	Mannose-6-phosphate isomerase OS=Homo sapiens OX=9606 GN=MPI PE=1 SV=2	47178	0.109	3	3	2.08531	0.00994316
348	sp|Q9Y490|TLN1_HUMAN	Talin-1 OS=Homo sapiens OX=9606 GN=TLN1 PE=1 SV=3	271748	0.505	98	232	2.32817	0.000119252
350	sp|P54727|RD23B_HUMAN	UV excision repair protein RAD23 homolog B OS=Homo sapiens OX=9606 GN=RAD23B PE=1 SV=1	43183.6	0.21	6	9	1.93646	0.00167842
351	sp|O15372|EIF3H_HUMAN	Eukaryotic translation initiation factor 3 subunit H OS=Homo sapiens OX=9606 GN=EIF3H PE=1 SV=1	40058.1	0.08	2	2	3.87456	0.00114418
352	sp|P40763|STAT3_HUMAN	Signal transducer and activator of transcription 3 OS=Homo sapiens OX=9606 GN=STAT3 PE=1 SV=2	88791.7	0.032	2	2	1.51608	0.00122657
356	sp|P63244|RACK1_HUMAN	Receptor of activated protein C kinase 1 OS=Homo sapiens OX=9606 GN=RACK1 PE=1 SV=3	35492.7	0.174	5	7	2.67725	0.0051744
357	sp|Q9Y4E8|UBP15_HUMAN	Ubiquitin carboxyl-terminal hydrolase 15 OS=Homo sapiens OX=9606 GN=USP15 PE=1 SV=3	113584	0.07	6	9	2.14649	0.00152163
359	sp|P50851|LRBA_HUMAN	Lipopolysaccharide-responsive and beige-like anchor protein OS=Homo sapiens OX=9606 GN=LRBA PE=1 SV=4	321568	0.027	6	6	1.89983	0.000793758
360	sp|Q9BUL8|PDC10_HUMAN	Programmed cell death protein 10 OS=Homo sapiens OX=9606 GN=PDCD10 PE=1 SV=1	24667.8	0.104	2	2	1.6872	0.0033446
362	sp|P40926|MDHM_HUMAN	Malate dehydrogenase, mitochondrial OS=Homo sapiens OX=9606 GN=MDH2 PE=1 SV=3	35918.9	0.127	3	4	1.53497	0.00169974
367	sp|Q8N2S1|LTBP4_HUMAN	Latent-transforming growth factor beta-binding protein 4 OS=Homo sapiens OX=9606 GN=LTBP4 PE=1 SV=2	182425	0.018	3	3	1.31191	0.000602681
369	sp|Q16512|PKN1_HUMAN	Serine/threonine-protein kinase N1 OS=Homo sapiens OX=9606 GN=PKN1 PE=1 SV=2	104648	0.022	2	2	2.77335	0.000294444
371	sp|Q13347|EIF3I_HUMAN	Eukaryotic translation initiation factor 3 subunit I OS=Homo sapiens OX=9606 GN=EIF3I PE=1 SV=1	36859.8	0.148	4	5	1.8399	0.00335861
372	sp|P23526|SAHH_HUMAN	Adenosylhomocysteinase OS=Homo sapiens OX=9606 GN=AHCY PE=1 SV=4	48237.4	0.127	5	6	2.60581	0.0389231
374	sp|P22223|CADH3_HUMAN	Cadherin-3 OS=Homo sapiens OX=9606 GN=CDH3 PE=1 SV=2	91856.8	0.059	3	3	1.35151	0.0147683
375	sp|P49327|FAS_HUMAN	Fatty acid synthase OS=Homo sapiens OX=9606 GN=FASN PE=1 SV=3	275859	0.111	23	24	2.14208	0.00992877
376	sp|O60496|DOK2_HUMAN	Docking protein 2 OS=Homo sapiens OX=9606 GN=DOK2 PE=1 SV=2	45731.9	0.063	2	2	1.56663	0.00295735
378	sp|P10809|CH60_HUMAN	60 kDa heat shock protein, mitochondrial OS=Homo sapiens OX=9606 GN=HSPD1 PE=1 SV=2	61169.4	0.175	6	7	1.56398	0.00140407
380	sp|Q15942|ZYX_HUMAN	Zyxin OS=Homo sapiens OX=9606 GN=ZYX PE=1 SV=1	62417.6	0.365	15	25	2.01921	4.70214e-05
382	sp|P15153|RAC2_HUMAN	Ras-related C3 botulinum toxin substrate 2 OS=Homo sapiens OX=9606 GN=RAC2 PE=1 SV=1	21796.2	0.078	2	4	2.19341	6.06416e-05
384	sp|P30626|SORCN_HUMAN	Sorcin OS=Homo sapiens OX=9606 GN=SRI PE=1 SV=1	21929.5	0.187	4	5	2.00772	0.00036006
388	sp|P20618|PSB1_HUMAN	Proteasome subunit beta type-1 OS=Homo sapiens OX=9606 GN=PSMB1 PE=1 SV=2	26682.4	0.361	7	8	2.30932	0.00924209
389	sp|P60709|ACTB_HUMAN	Actin, cytoplasmic 1 OS=Homo sapiens OX=9606 GN=ACTB PE=1 SV=1	42033.8	0.677	7	81	1.85677	0.000849768
390	sp|Q8IWE2|NXP20_HUMAN	Protein NOXP20 OS=Homo sapiens OX=9606 GN=FAM114A1 PE=1 SV=2	61028.2	0.053	2	2	2.13255	0.0029691
392	sp|Q8TF42|UBS3B_HUMAN	Ubiquitin-associated and SH3 domain-containing protein B OS=Homo sapiens OX=9606 GN=UBASH3B PE=1 SV=2	73771.8	0.045	3	3	1.72288	0.000716023
393	sp|P12830|CADH1_HUMAN	Cadherin-1 OS=Homo sapiens OX=9606 GN=CDH1 PE=1 SV=3	97834	0.212	18	50	1.32839	0.00776387
394	sp|O95810|CAVN2_HUMAN	Caveolae-associated protein 2 OS=Homo sapiens OX=9606 GN=CAVIN2 PE=1 SV=3	47183.6	0.325	13	28	3.02135	0.000494874
396	sp|Q14203|DCTN1_HUMAN	Dynactin subunit 1 OS=Homo sapiens OX=9606 GN=DCTN1 PE=1 SV=3	142330	0.112	13	13	1.9284	0.00285254
397	sp|P15291|B4GT1_HUMAN	Beta-1,4-galactosyltransferase 1 OS=Homo sapiens OX=9606 GN=B4GALT1 PE=1 SV=5	44273.5	0.098	3	3	2.52001	0.000356808
398	sp|P60660|MYL6_HUMAN	Myosin light polypeptide 6 OS=Homo sapiens OX=9606 GN=MYL6 PE=1 SV=2	17072.2	0.45	6	14	2.07802	0.000581427
399	sp|P13798|ACPH_HUMAN	Acylamino-acid-releasing enzyme OS=Homo sapiens OX=9606 GN=APEH PE=1 SV=4	82124	0.138	9	14	1.36569	0.0419661
400	sp|P49588|SYAC_HUMAN	Alanine--tRNA ligase, cytoplasmic OS=Homo sapiens OX=9606 GN=AARS PE=1 SV=2	107466	0.097	11	14	2.72307	0.0134891
401	sp|P07741|APT_HUMAN	Adenine phosphoribosyltransferase OS=Homo sapiens OX=9606 GN=APRT PE=1 SV=2	19748.5	0.128	2	2	2.20935	0.00429458
402	sp|Q9H173|SIL1_HUMAN	Nucleotide exchange factor SIL1 OS=Homo sapiens OX=9606 GN=SIL1 PE=1 SV=1	52319.1	0.035	2	2	1.36676	0.00127958
403	sp|Q2VIR3|IF2GL_HUMAN	Eukaryotic translation initiation factor 2 subunit 3B OS=Homo sapiens OX=9606 GN=EIF2S3B PE=2 SV=2	51748.4	0.127	4	5	1.67007	0.00167415
404	sp|O00299|CLIC1_HUMAN	Chloride intracellular channel protein 1 OS=Homo sapiens OX=9606 GN=CLIC1 PE=1 SV=4	27229.9	0.527	9	16	2.15173	0.00292795
405	sp|Q16576|RBBP7_HUMAN	Histone-binding protein RBBP7 OS=Homo sapiens OX=9606 GN=RBBP7 PE=1 SV=1	48114.3	0.08	3	3	1.97681	0.000534649
407	sp|P55058|PLTP_HUMAN	Phospholipid transfer protein OS=Homo sapiens OX=9606 GN=PLTP PE=1 SV=1	54914.6	0.183	9	34	1.20651	0.0455412
409	sp|P10451|OSTP_HUMAN	Osteopontin OS=Homo sapiens OX=9606 GN=SPP1 PE=1 SV=1	35554.3	0.083	2	3	2.887	0.000320148
411	sp|Q92598|HS105_HUMAN	Heat shock protein 105 kDa OS=Homo sapiens OX=9606 GN=HSPH1 PE=1 SV=1	97698	0.028	2	2	1.42112	0.00106964
413	sp|Q93088|BHMT1_HUMAN	Betaine--homocysteine S-methyltransferase 1 OS=Homo sapiens OX=9606 GN=BHMT PE=1 SV=2	45408	0.214	6	8	2.41933	0.0459037
415	sp|P21964|COMT_HUMAN	Catechol O-methyltransferase OS=Homo sapiens OX=9606 GN=COMT PE=1 SV=2	30455.8	0.203	4	4	1.83266	0.0312281
420	sp|Q9P2E9|RRBP1_HUMAN	Ribosome-binding protein 1 OS=Homo sapiens OX=9606 GN=RRBP1 PE=1 SV=5	152746	0.082	11	14	2.7007	0.0142408
421	sp|Q8IUI8|CRLF3_HUMAN	Cytokine receptor-like factor 3 OS=Homo sapiens OX=9606 GN=CRLF3 PE=1 SV=2	50287.1	0.052	2	2	1.41999	0.0114615
424	sp|Q16851|UGPA_HUMAN	UTP--glucose-1-phosphate uridylyltransferase OS=Homo sapiens OX=9606 GN=UGP2 PE=1 SV=5	57057.8	0.205	8	10	3.02577	0.000640509
425	sp|P11216|PYGB_HUMAN	Glycogen phosphorylase, brain form OS=Homo sapiens OX=9606 GN=PYGB PE=1 SV=5	97300.8	0.064	2	2	1.77387	3.52643e-05
427	sp|P18206|VINC_HUMAN	Vinculin OS=Homo sapiens OX=9606 GN=VCL PE=1 SV=4	124274	0.371	37	65	2.36638	0.000736691
429	sp|P18054|LOX12_HUMAN	Arachidonate 12-lipoxygenase, 12S-type OS=Homo sapiens OX=9606 GN=ALOX12 PE=1 SV=4	76596.6	0.062	3	3	1.87233	0.00173416
430	sp|P07339|CATD_HUMAN	Cathepsin D OS=Homo sapiens OX=9606 GN=CTSD PE=1 SV=1	45018.8	0.124	3	4	1.6847	0.000270989
431	sp|P11940|PABP1_HUMAN	Polyadenylate-binding protein 1 OS=Homo sapiens OX=9606 GN=PABPC1 PE=1 SV=2	70835.9	0.115	6	8	2.10992	0.000126459
432	sp|P55268|LAMB2_HUMAN	Laminin subunit beta-2 OS=Homo sapiens OX=9606 GN=LAMB2 PE=1 SV=2	202964	0.072	10	10	1.21026	0.000452606
433	sp|P55287|CAD11_HUMAN	Cadherin-11 OS=Homo sapiens OX=9606 GN=CDH11 PE=1 SV=2	88349	0.156	10	15	1.33695	4.11508e-06
434	sp|Q10471|GALT2_HUMAN	Polypeptide N-acetylgalactosaminyltransferase 2 OS=Homo sapiens OX=9606 GN=GALNT2 PE=1 SV=1	65414.7	0.044	3	3	1.36763	1.08916e-05
439	sp|Q9NQW7|XPP1_HUMAN	Xaa-Pro aminopeptidase 1 OS=Homo sapiens OX=9606 GN=XPNPEP1 PE=1 SV=3	70539.5	0.106	5	6	1.535	0.00461431
440	sp|Q86TP1|PRUN1_HUMAN	Exopolyphosphatase PRUNE1 OS=Homo sapiens OX=9606 GN=PRUNE1 PE=1 SV=2	50777.1	0.146	5	6	2.00328	0.000717427
443	sp|P13671|CO6_HUMAN	Complement component C6 OS=Homo sapiens OX=9606 GN=C6 PE=1 SV=3	108349	0.177	14	28	1.24138	8.32806e-06
445	sp|Q9NS71|GKN1_HUMAN	Gastrokine-1 OS=Homo sapiens OX=9606 GN=GKN1 PE=2 SV=3	22251.7	0.111	2	3	1.84918	0.000358474
446	sp|Q6PL24|TMED8_HUMAN	Protein TMED8 OS=Homo sapiens OX=9606 GN=TMED8 PE=1 SV=1	35928.4	0.049	2	2	2.12998	0.000318163
448	sp|Q9NR28|DBLOH_HUMAN	Diablo homolog, mitochondrial OS=Homo sapiens OX=9606 GN=DIABLO PE=1 SV=1	27323.8	0.113	2	2	2.27052	0.00841096
449	sp|P42229|STA5A_HUMAN	Signal transducer and activator of transcription 5A OS=Homo sapiens OX=9606 GN=STAT5A PE=1 SV=1	91142.5	0.064	5	6	1.79707	6.85452e-05
450	sp|Q15904|VAS1_HUMAN	V-type proton ATPase subunit S1 OS=Homo sapiens OX=9606 GN=ATP6AP1 PE=1 SV=2	52145.7	0.053	2	3	1.94791	2.71421e-12
451	sp|O75116|ROCK2_HUMAN	Rho-associated protein kinase 2 OS=Homo sapiens OX=9606 GN=ROCK2 PE=1 SV=4	161921	0.028	4	4	2.53695	0.00264852
454	sp|Q08830|FGL1_HUMAN	Fibrinogen-like protein 1 OS=Homo sapiens OX=9606 GN=FGL1 PE=1 SV=3	36623.6	0.574	11	46	2.22398	0.0188745
455	sp|P00352|AL1A1_HUMAN	Retinal dehydrogenase 1 OS=Homo sapiens OX=9606 GN=ALDH1A1 PE=1 SV=2	55436.2	0.192	8	12	2.76906	0.00479241
456	sp|P00167|CYB5_HUMAN	Cytochrome b5 OS=Homo sapiens OX=9606 GN=CYB5A PE=1 SV=2	15302.5	0.239	3	7	3.57876	0.0478587
457	sp|P06681|CO2_HUMAN	Complement C2 OS=Homo sapiens OX=9606 GN=C2 PE=1 SV=2	84564.8	0.201	14	20	1.24689	0.00150431
460	sp|P62195|PRS8_HUMAN	26S proteasome regulatory subunit 8 OS=Homo sapiens OX=9606 GN=PSMC5 PE=1 SV=1	45750.1	0.224	7	8	1.75949	0.00679401
461	sp|Q15233|NONO_HUMAN	Non-POU domain-containing octamer-binding protein OS=Homo sapiens OX=9606 GN=NONO PE=1 SV=4	54293.3	0.049	2	2	1.30684	1.39012e-05
463	sp|O43681|ASNA_HUMAN	ATPase ASNA1 OS=Homo sapiens OX=9606 GN=ASNA1 PE=1 SV=2	39205.6	0.112	3	3	1.82535	6.16513e-05
464	sp|P13611|CSPG2_HUMAN	Versican core protein OS=Homo sapiens OX=9606 GN=VCAN PE=1 SV=3	374567	0.028	8	9	1.37681	6.01756e-06
466	sp|Q9BX10|GTPB2_HUMAN	GTP-binding protein 2 OS=Homo sapiens OX=9606 GN=GTPBP2 PE=1 SV=1	66450.3	0.055	3	3	1.45111	0.00816314
467	sp|O60749|SNX2_HUMAN	Sorting nexin-2 OS=Homo sapiens OX=9606 GN=SNX2 PE=1 SV=2	58530.7	0.04	2	2	3.12926	0.00131466
468	sp|Q02750|MP2K1_HUMAN	Dual specificity mitogen-activated protein kinase kinase 1 OS=Homo sapiens OX=9606 GN=MAP2K1 PE=1 SV=2	43735.4	0.051	2	2	2.57478	0.000856898
469	sp|P35542|SAA4_HUMAN	Serum amyloid A-4 protein OS=Homo sapiens OX=9606 GN=SAA4 PE=1 SV=2	14833.3	0.554	9	125	1.27777	0.00359535
470	sp|Q9GZZ9|UBA5_HUMAN	Ubiquitin-like modifier-activating enzyme 5 OS=Homo sapiens OX=9606 GN=UBA5 PE=1 SV=1	45272.5	0.069	2	2	2.93668	0.00124559
471	sp|Q9HBI1|PARVB_HUMAN	Beta-parvin OS=Homo sapiens OX=9606 GN=PARVB PE=1 SV=1	41727.1	0.203	7	11	2.90008	0.00259248
472	sp|Q9NSB4|KRT82_HUMAN	Keratin, type II cuticular Hb2 OS=Homo sapiens OX=9606 GN=KRT82 PE=3 SV=3	57966.8	0.082	2	2	1.80679	0.0395725
474	sp|P31327|CPSM_HUMAN	Carbamoyl-phosphate synthase [ammonia], mitochondrial OS=Homo sapiens OX=9606 GN=CPS1 PE=1 SV=2	165957	0.289	35	53	2.66135	0.0437671
475	sp|Q5TDH0|DDI2_HUMAN	Protein DDI1 homolog 2 OS=Homo sapiens OX=9606 GN=DDI2 PE=1 SV=1	44932.7	0.113	4	5	1.23718	0.00751498
476	sp|P19623|SPEE_HUMAN	Spermidine synthase OS=Homo sapiens OX=9606 GN=SRM PE=1 SV=1	34354.9	0.076	2	2	2.32952	0.000753028
478	sp|Q684P5|RPGP2_HUMAN	Rap1 GTPase-activating protein 2 OS=Homo sapiens OX=9606 GN=RAP1GAP2 PE=1 SV=2	80501.1	0.033	3	3	2.51986	0.00220029
479	sp|P31946|1433B_HUMAN	14-3-3 protein beta/alpha OS=Homo sapiens OX=9606 GN=YWHAB PE=1 SV=3	28160.9	0.35	3	7	3.50912	0.00563047
480	sp|Q562R1|ACTBL_HUMAN	Beta-actin-like protein 2 OS=Homo sapiens OX=9606 GN=ACTBL2 PE=1 SV=2	42300.1	0.181	2	4	1.82135	0.00114531
482	sp|P35442|TSP2_HUMAN	Thrombospondin-2 OS=Homo sapiens OX=9606 GN=THBS2 PE=1 SV=2	133767	0.142	10	14	1.49572	0.0018298
484	sp|O00410|IPO5_HUMAN	Importin-5 OS=Homo sapiens OX=9606 GN=IPO5 PE=1 SV=4	125014	0.075	7	7	2.67543	0.000999476
486	sp|Q15274|NADC_HUMAN	Nicotinate-nucleotide pyrophosphorylase [carboxylating] OS=Homo sapiens OX=9606 GN=QPRT PE=1 SV=3	31150.2	0.077	2	2	1.40591	0.030464
487	sp|P05106|ITB3_HUMAN	Integrin beta-3 OS=Homo sapiens OX=9606 GN=ITGB3 PE=1 SV=2	90175.6	0.143	10	13	1.60802	0.0099421
488	sp|O14672|ADA10_HUMAN	Disintegrin and metalloproteinase domain-containing protein 10 OS=Homo sapiens OX=9606 GN=ADAM10 PE=1 SV=1	86122.4	0.031	2	2	1.36149	0.00246424
489	sp|P62333|PRS10_HUMAN	26S proteasome regulatory subunit 10B OS=Homo sapiens OX=9606 GN=PSMC6 PE=1 SV=1	44412.2	0.116	4	5	1.60401	0.00454068
490	sp|Q8WXD2|SCG3_HUMAN	Secretogranin-3 OS=Homo sapiens OX=9606 GN=SCG3 PE=1 SV=3	52954.9	0.107	3	3	1.34705	0.0273569
493	sp|P25685|DNJB1_HUMAN	DnaJ homolog subfamily B member 1 OS=Homo sapiens OX=9606 GN=DNAJB1 PE=1 SV=4	38173.4	0.085	3	3	1.87541	0.000892134
495	sp|P68371|TBB4B_HUMAN	Tubulin beta-4B chain OS=Homo sapiens OX=9606 GN=TUBB4B PE=1 SV=1	50237.2	0.582	4	13	2.37173	0.00070271
496	sp|Q9BY76|ANGL4_HUMAN	Angiopoietin-related protein 4 OS=Homo sapiens OX=9606 GN=ANGPTL4 PE=1 SV=2	45567	0.259	9	13	1.79457	0.000134305
497	sp|P31948|STIP1_HUMAN	Stress-induced-phosphoprotein 1 OS=Homo sapiens OX=9606 GN=STIP1 PE=1 SV=1	63208.6	0.048	2	3	1.26417	0.00403877
501	sp|P16401|H15_HUMAN	Histone H1.5 OS=Homo sapiens OX=9606 GN=HIST1H1B PE=1 SV=3	22548.5	0.137	2	2	2.6865	0.0127213
502	sp|P37802|TAGL2_HUMAN	Transgelin-2 OS=Homo sapiens OX=9606 GN=TAGLN2 PE=1 SV=3	22530.2	0.362	6	7	2.49833	5.2962e-07
504	sp|P60842|IF4A1_HUMAN	Eukaryotic initiation factor 4A-I OS=Homo sapiens OX=9606 GN=EIF4A1 PE=1 SV=1	46334.6	0.31	6	10	2.53257	0.000605768
505	sp|P39060|COIA1_HUMAN	Collagen alpha-1(XVIII) chain OS=Homo sapiens OX=9606 GN=COL18A1 PE=1 SV=5	179371	0.053	8	15	1.22097	7.35097e-05
508	sp|P12110|CO6A2_HUMAN	Collagen alpha-2(VI) chain OS=Homo sapiens OX=9606 GN=COL6A2 PE=1 SV=4	109691	0.042	3	3	1.49572	0.0308428
509	sp|Q12906|ILF3_HUMAN	Interleukin enhancer-binding factor 3 OS=Homo sapiens OX=9606 GN=ILF3 PE=1 SV=3	95660.2	0.021	2	2	1.8447	0.00173022
511	sp|Q8WZA0|LZIC_HUMAN	Protein LZIC OS=Homo sapiens OX=9606 GN=LZIC PE=1 SV=1	21520.1	0.105	2	3	2.20917	0.00118325
512	sp|P62937|PPIA_HUMAN	Peptidyl-prolyl cis-trans isomerase A OS=Homo sapiens OX=9606 GN=PPIA PE=1 SV=2	18211	0.364	6	7	1.66592	0.000838523
513	sp|Q9UGI8|TES_HUMAN	Testin OS=Homo sapiens OX=9606 GN=TES PE=1 SV=1	49770.6	0.059	2	2	1.25762	0.0191476
515	sp|P23528|COF1_HUMAN	Cofilin-1 OS=Homo sapiens OX=9606 GN=CFL1 PE=1 SV=3	18700.7	0.548	7	18	2.38381	0.00243433
516	sp|P11047|LAMC1_HUMAN	Laminin subunit gamma-1 OS=Homo sapiens OX=9606 GN=LAMC1 PE=1 SV=3	183173	0.154	21	27	1.46039	0.00602535
517	sp|O00232|PSD12_HUMAN	26S proteasome non-ATPase regulatory subunit 12 OS=Homo sapiens OX=9606 GN=PSMD12 PE=1 SV=3	53251.7	0.057	3	3	1.92937	0.00869639
518	sp|O95302|FKBP9_HUMAN	Peptidyl-prolyl cis-trans isomerase FKBP9 OS=Homo sapiens OX=9606 GN=FKBP9 PE=1 SV=2	63481.7	0.03	2	2	1.27964	0.000293472
519	sp|P48059|LIMS1_HUMAN	LIM and senescent cell antigen-like-containing domain protein 1 OS=Homo sapiens OX=9606 GN=LIMS1 PE=1 SV=4	39089.5	0.246	7	11	3.48586	0.000317076
521	sp|O43747|AP1G1_HUMAN	AP-1 complex subunit gamma-1 OS=Homo sapiens OX=9606 GN=AP1G1 PE=1 SV=5	92130.4	0.024	2	2	1.84348	0.00941166
522	sp|Q93079|H2B1H_HUMAN	Histone H2B type 1-H OS=Homo sapiens OX=9606 GN=HIST1H2BH PE=1 SV=3	13865.5	0.516	2	6	4.74141	5.81666e-06
523	sp|P13796|PLSL_HUMAN	Plastin-2 OS=Homo sapiens OX=9606 GN=LCP1 PE=1 SV=6	70796.1	0.14	8	8	1.60574	0.00328647
525	sp|P61604|CH10_HUMAN	10 kDa heat shock protein, mitochondrial OS=Homo sapiens OX=9606 GN=HSPE1 PE=1 SV=2	10906.9	0.294	3	3	1.30813	0.027784
527	sp|P27348|1433T_HUMAN	14-3-3 protein theta OS=Homo sapiens OX=9606 GN=YWHAQ PE=1 SV=1	28013.9	0.347	4	5	2.56915	0.00295261
529	sp|Q9Y3F4|STRAP_HUMAN	Serine-threonine kinase receptor-associated protein OS=Homo sapiens OX=9606 GN=STRAP PE=1 SV=1	38738.1	0.257	7	9	2.51738	0.000937608
531	sp|P0DMM9|ST1A3_HUMAN	Sulfotransferase 1A4 OS=Homo sapiens OX=9606 GN=SULT1A4 PE=1 SV=1	34270.1	0.203	2	2	2.17032	0.000208048
532	sp|P50990|TCPQ_HUMAN	T-complex protein 1 subunit theta OS=Homo sapiens OX=9606 GN=CCT8 PE=1 SV=4	60134.7	0.243	12	16	1.87046	0.00157766
533	sp|Q9NPY3|C1QR1_HUMAN	Complement component C1q receptor OS=Homo sapiens OX=9606 GN=CD93 PE=1 SV=3	70949.3	0.043	2	3	1.36496	0.00489602
535	sp|Q08174|PCDH1_HUMAN	Protocadherin-1 OS=Homo sapiens OX=9606 GN=PCDH1 PE=1 SV=2	114997	0.174	16	29	2.14094	0.017162
536	sp|O43707|ACTN4_HUMAN	Alpha-actinin-4 OS=Homo sapiens OX=9606 GN=ACTN4 PE=1 SV=2	105227	0.459	21	33	2.31248	0.00202096
537	sp|P05121|PAI1_HUMAN	Plasminogen activator inhibitor 1 OS=Homo sapiens OX=9606 GN=SERPINE1 PE=1 SV=1	45070	0.44	15	20	1.97387	0.00019503
538	sp|Q9BSJ8|ESYT1_HUMAN	Extended synaptotagmin-1 OS=Homo sapiens OX=9606 GN=ESYT1 PE=1 SV=1	123275	0.022	2	2	1.76114	0.00466699
539	sp|P45974|UBP5_HUMAN	Ubiquitin carboxyl-terminal hydrolase 5 OS=Homo sapiens OX=9606 GN=USP5 PE=1 SV=2	96619.7	0.209	13	15	1.61399	0.00323184
540	sp|Q06520|ST2A1_HUMAN	Bile salt sulfotransferase OS=Homo sapiens OX=9606 GN=SULT2A1 PE=1 SV=3	33911	0.453	12	18	3.15918	0.0352661
541	sp|O95372|LYPA2_HUMAN	Acyl-protein thioesterase 2 OS=Homo sapiens OX=9606 GN=LYPLA2 PE=1 SV=1	25044.8	0.177	3	3	1.37217	0.0138568
543	sp|Q9HCB6|SPON1_HUMAN	Spondin-1 OS=Homo sapiens OX=9606 GN=SPON1 PE=1 SV=2	93518.6	0.131	9	10	1.49916	0.00989628
544	sp|P08311|CATG_HUMAN	Cathepsin G OS=Homo sapiens OX=9606 GN=CTSG PE=1 SV=2	29143.2	0.227	6	8	1.91548	0.000621642
548	sp|P46940|IQGA1_HUMAN	Ras GTPase-activating-like protein IQGAP1 OS=Homo sapiens OX=9606 GN=IQGAP1 PE=1 SV=1	189743	0.07	6	10	2.18791	0.00559818
549	sp|P19652|A1AG2_HUMAN	Alpha-1-acid glycoprotein 2 OS=Homo sapiens OX=9606 GN=ORM2 PE=1 SV=2	23854.7	0.408	6	15	1.3719	0.000411996
552	sp|O94804|STK10_HUMAN	Serine/threonine-protein kinase 10 OS=Homo sapiens OX=9606 GN=STK10 PE=1 SV=1	112731	0.014	2	2	2.45467	0.000653611
555	sp|P24043|LAMA2_HUMAN	Laminin subunit alpha-2 OS=Homo sapiens OX=9606 GN=LAMA2 PE=1 SV=4	352960	0.063	19	19	1.39838	0.0366116
556	sp|Q9UNF0|PACN2_HUMAN	Protein kinase C and casein kinase substrate in neurons protein 2 OS=Homo sapiens OX=9606 GN=PACSIN2 PE=1 SV=2	56028.1	0.115	5	6	2.27195	0.00322015
557	sp|P39687|AN32A_HUMAN	Acidic leucine-rich nuclear phosphoprotein 32 family member A OS=Homo sapiens OX=9606 GN=ANP32A PE=1 SV=1	28664.3	0.153	4	4	2.43677	0.0388493
560	sp|O00429|DNM1L_HUMAN	Dynamin-1-like protein OS=Homo sapiens OX=9606 GN=DNM1L PE=1 SV=2	82321.3	0.143	10	12	1.87778	0.000399529
561	sp|P25788|PSA3_HUMAN	Proteasome subunit alpha type-3 OS=Homo sapiens OX=9606 GN=PSMA3 PE=1 SV=2	28625.2	0.184	6	7	2.76194	0.018278
562	sp|O60763|USO1_HUMAN	General vesicular transport factor p115 OS=Homo sapiens OX=9606 GN=USO1 PE=1 SV=2	108722	0.139	9	10	2.92311	0.00655153
563	sp|Q14515|SPRL1_HUMAN	SPARC-like protein 1 OS=Homo sapiens OX=9606 GN=SPARCL1 PE=1 SV=2	75998.6	0.342	20	48	1.38069	0.0492892
564	sp|P50991|TCPD_HUMAN	T-complex protein 1 subunit delta OS=Homo sapiens OX=9606 GN=CCT4 PE=1 SV=4	58382.9	0.187	9	11	2.04495	0.000936967
565	sp|P55774|CCL18_HUMAN	C-C motif chemokine 18 OS=Homo sapiens OX=9606 GN=CCL18 PE=1 SV=1	10223.2	0.348	3	3	1.49432	0.0459104
566	sp|O00602|FCN1_HUMAN	Ficolin-1 OS=Homo sapiens OX=9606 GN=FCN1 PE=1 SV=2	35494.3	0.23	5	10	1.73459	6.25407e-05
567	sp|P08590|MYL3_HUMAN	Myosin light chain 3 OS=Homo sapiens OX=9606 GN=MYL3 PE=1 SV=3	22071	0.415	8	11	1.7516	0.0399564
569	sp|P30613|KPYR_HUMAN	Pyruvate kinase PKLR OS=Homo sapiens OX=9606 GN=PKLR PE=1 SV=2	62172.6	0.199	7	8	2.16429	0.0473964
570	sp|P28066|PSA5_HUMAN	Proteasome subunit alpha type-5 OS=Homo sapiens OX=9606 GN=PSMA5 PE=1 SV=3	26547.3	0.477	7	14	1.91344	0.023302
572	sp|P54920|SNAA_HUMAN	Alpha-soluble NSF attachment protein OS=Homo sapiens OX=9606 GN=NAPA PE=1 SV=3	33649.4	0.285	6	7	1.93414	0.0123444
573	sp|Q9UEY8|ADDG_HUMAN	Gamma-adducin OS=Homo sapiens OX=9606 GN=ADD3 PE=1 SV=1	79429.3	0.038	2	2	1.41587	0.0151894
574	sp|P08238|HS90B_HUMAN	Heat shock protein HSP 90-beta OS=Homo sapiens OX=9606 GN=HSP90AB1 PE=1 SV=4	83536.2	0.37	16	41	2.91155	0.00723863
575	sp|Q15063|POSTN_HUMAN	Periostin OS=Homo sapiens OX=9606 GN=POSTN PE=1 SV=2	93864.5	0.224	15	21	1.59901	0.0378474
576	sp|Q8NBF2|NHLC2_HUMAN	NHL repeat-containing protein 2 OS=Homo sapiens OX=9606 GN=NHLRC2 PE=1 SV=1	80230.8	0.055	4	4	1.48065	0.0310311
579	sp|Q96C19|EFHD2_HUMAN	EF-hand domain-containing protein D2 OS=Homo sapiens OX=9606 GN=EFHD2 PE=1 SV=1	26776.5	0.154	2	3	2.28872	0.000106597
580	sp|P17900|SAP3_HUMAN	Ganglioside GM2 activator OS=Homo sapiens OX=9606 GN=GM2A PE=1 SV=4	21262.9	0.161	2	2	1.92553	0.000758994
583	sp|O14745|NHRF1_HUMAN	Na(+)/H(+) exchange regulatory cofactor NHE-RF1 OS=Homo sapiens OX=9606 GN=SLC9A3R1 PE=1 SV=4	39111.7	0.064	2	2	1.58578	0.00260798
584	sp|P06753|TPM3_HUMAN	Tropomyosin alpha-3 chain OS=Homo sapiens OX=9606 GN=TPM3 PE=1 SV=2	32968.8	0.379	3	9	2.48701	0.00254166
585	sp|P60953|CDC42_HUMAN	Cell division control protein 42 homolog OS=Homo sapiens OX=9606 GN=CDC42 PE=1 SV=2	21569.1	0.168	3	3	1.95839	0.00110816
587	sp|P48426|PI42A_HUMAN	Phosphatidylinositol 5-phosphate 4-kinase type-2 alpha OS=Homo sapiens OX=9606 GN=PIP4K2A PE=1 SV=2	46405.6	0.2	6	10	1.75053	0.00281068
588	sp|Q14166|TTL12_HUMAN	Tubulin--tyrosine ligase-like protein 12 OS=Homo sapiens OX=9606 GN=TTLL12 PE=1 SV=2	75136.3	0.056	2	2	1.67212	2.74191e-05
590	sp|P49257|LMAN1_HUMAN	Protein ERGIC-53 OS=Homo sapiens OX=9606 GN=LMAN1 PE=1 SV=2	57780.1	0.11	4	4	1.38724	0.000822753
592	sp|O95782|AP2A1_HUMAN	AP-2 complex subunit alpha-1 OS=Homo sapiens OX=9606 GN=AP2A1 PE=1 SV=3	108543	0.031	3	3	2.23225	0.000249075
594	sp|P16157|ANK1_HUMAN	Ankyrin-1 OS=Homo sapiens OX=9606 GN=ANK1 PE=1 SV=3	207316	0.058	9	10	1.43631	0.021743
596	sp|O75083|WDR1_HUMAN	WD repeat-containing protein 1 OS=Homo sapiens OX=9606 GN=WDR1 PE=1 SV=4	66818.1	0.172	8	9	1.78167	0.00191744
597	sp|P28482|MK01_HUMAN	Mitogen-activated protein kinase 1 OS=Homo sapiens OX=9606 GN=MAPK1 PE=1 SV=3	41744.4	0.097	3	5	1.42348	0.00632031
598	sp|Q7KZF4|SND1_HUMAN	Staphylococcal nuclease domain-containing protein 1 OS=Homo sapiens OX=9606 GN=SND1 PE=1 SV=1	102600	0.071	6	6	2.00465	0.000477494
599	sp|O43491|E41L2_HUMAN	Band 4.1-like protein 2 OS=Homo sapiens OX=9606 GN=EPB41L2 PE=1 SV=1	113014	0.028	2	2	2.31023	0.00157434
602	sp|P25325|THTM_HUMAN	3-mercaptopyruvate sulfurtransferase OS=Homo sapiens OX=9606 GN=MPST PE=1 SV=3	33424.7	0.236	6	7	2.03801	0.00839295
604	sp|Q00577|PURA_HUMAN	Transcriptional activator protein Pur-alpha OS=Homo sapiens OX=9606 GN=PURA PE=1 SV=2	34985.4	0.099	2	3	2.89991	0.00353918
605	sp|O60701|UGDH_HUMAN	UDP-glucose 6-dehydrogenase OS=Homo sapiens OX=9606 GN=UGDH PE=1 SV=1	55655.5	0.453	16	23	3.04094	0.049438
606	sp|P07203|GPX1_HUMAN	Glutathione peroxidase 1 OS=Homo sapiens OX=9606 GN=GPX1 PE=1 SV=4	22342.2	0.286	5	7	1.82753	0.00440992
607	sp|P43487|RANG_HUMAN	Ran-specific GTPase-activating protein OS=Homo sapiens OX=9606 GN=RANBP1 PE=1 SV=1	23448.6	0.169	2	2	1.71088	0.0127215
609	sp|P36222|CH3L1_HUMAN	Chitinase-3-like protein 1 OS=Homo sapiens OX=9606 GN=CHI3L1 PE=1 SV=2	42979.5	0.099	3	4	1.48764	0.0071489
613	sp|P31323|KAP3_HUMAN	cAMP-dependent protein kinase type II-beta regulatory subunit OS=Homo sapiens OX=9606 GN=PRKAR2B PE=1 SV=3	46654.1	0.218	7	9	1.79885	2.47294e-05
614	sp|P02788|TRFL_HUMAN	Lactotransferrin OS=Homo sapiens OX=9606 GN=LTF PE=1 SV=6	79995.6	0.485	30	64	1.5273	0.00366267
615	sp|P46379|BAG6_HUMAN	Large proline-rich protein BAG6 OS=Homo sapiens OX=9606 GN=BAG6 PE=1 SV=2	119772	0.015	2	2	1.75774	0.00116961
616	sp|P21695|GPDA_HUMAN	Glycerol-3-phosphate dehydrogenase [NAD(+)], cytoplasmic OS=Homo sapiens OX=9606 GN=GPD1 PE=1 SV=4	38152.5	0.175	6	8	3.32577	0.0011123
617	sp|P56537|IF6_HUMAN	Eukaryotic translation initiation factor 6 OS=Homo sapiens OX=9606 GN=EIF6 PE=1 SV=1	27077.4	0.163	3	4	1.53582	0.0149326
618	sp|Q14314|FGL2_HUMAN	Fibroleukin OS=Homo sapiens OX=9606 GN=FGL2 PE=1 SV=1	50806.1	0.098	5	5	1.98751	4.78813e-06
619	sp|O60888|CUTA_HUMAN	Protein CutA OS=Homo sapiens OX=9606 GN=CUTA PE=1 SV=2	19200.1	0.112	2	2	1.29281	0.00185705
620	sp|Q02487|DSC2_HUMAN	Desmocollin-2 OS=Homo sapiens OX=9606 GN=DSC2 PE=1 SV=1	101306	0.195	12	21	1.53541	0.000140358
622	sp|P04196|HRG_HUMAN	Histidine-rich glycoprotein OS=Homo sapiens OX=9606 GN=HRG PE=1 SV=1	60492.2	0.434	18	431	1.76753	0.0021321
623	sp|P07307|ASGR2_HUMAN	Asialoglycoprotein receptor 2 OS=Homo sapiens OX=9606 GN=ASGR2 PE=1 SV=2	35679.2	0.312	6	13	2.02701	1.06745e-05
625	sp|O43633|CHM2A_HUMAN	Charged multivesicular body protein 2a OS=Homo sapiens OX=9606 GN=CHMP2A PE=1 SV=1	25069.8	0.113	3	3	2.58812	0.0011035
626	sp|P06576|ATPB_HUMAN	ATP synthase subunit beta, mitochondrial OS=Homo sapiens OX=9606 GN=ATP5F1B PE=1 SV=3	56506.6	0.24	8	11	1.33857	0.000917024
627	sp|Q00610|CLH1_HUMAN	Clathrin heavy chain 1 OS=Homo sapiens OX=9606 GN=CLTC PE=1 SV=5	193242	0.189	25	29	1.75869	0.000226193
628	sp|P16152|CBR1_HUMAN	Carbonyl reductase [NADPH] 1 OS=Homo sapiens OX=9606 GN=CBR1 PE=1 SV=3	30623	0.495	11	15	2.5345	0.0423268
629	sp|Q99715|COCA1_HUMAN	Collagen alpha-1(XII) chain OS=Homo sapiens OX=9606 GN=COL12A1 PE=1 SV=2	334120	0.007	2	2	1.50622	0.000370892
630	sp|P19320|VCAM1_HUMAN	Vascular cell adhesion protein 1 OS=Homo sapiens OX=9606 GN=VCAM1 PE=1 SV=1	82289.7	0.196	12	19	1.47387	0.00108425
631	sp|P11142|HSP7C_HUMAN	Heat shock cognate 71 kDa protein OS=Homo sapiens OX=9606 GN=HSPA8 PE=1 SV=1	71064.3	0.314	15	22	2.51002	0.00126573
632	sp|Q9ULV4|COR1C_HUMAN	Coronin-1C OS=Homo sapiens OX=9606 GN=CORO1C PE=1 SV=1	53881.3	0.105	5	7	1.83166	0.000702695
633	sp|P02775|CXCL7_HUMAN	Platelet basic protein OS=Homo sapiens OX=9606 GN=PPBP PE=1 SV=3	14152.5	0.375	4	12	2.60301	0.000252182
634	sp|P07384|CAN1_HUMAN	Calpain-1 catalytic subunit OS=Homo sapiens OX=9606 GN=CAPN1 PE=1 SV=1	82447.4	0.298	19	27	1.99724	0.000469596
635	sp|Q9BUD6|SPON2_HUMAN	Spondin-2 OS=Homo sapiens OX=9606 GN=SPON2 PE=1 SV=3	36318.9	0.109	4	4	1.37365	0.000545588
638	sp|O75787|RENR_HUMAN	Renin receptor OS=Homo sapiens OX=9606 GN=ATP6AP2 PE=1 SV=2	38965.3	0.223	6	8	1.47869	0.000151173
640	sp|O75367|H2AY_HUMAN	Core histone macro-H2A.1 OS=Homo sapiens OX=9606 GN=H2AFY PE=1 SV=4	39745.5	0.089	2	2	1.44339	0.00293814
641	sp|P24534|EF1B_HUMAN	Elongation factor 1-beta OS=Homo sapiens OX=9606 GN=EEF1B2 PE=1 SV=3	24901.3	0.302	5	9	3.57626	0.00208211
642	sp|Q04917|1433F_HUMAN	14-3-3 protein eta OS=Homo sapiens OX=9606 GN=YWHAH PE=1 SV=4	28354.1	0.297	6	13	3.26937	0.00267653
644	sp|P27824|CALX_HUMAN	Calnexin OS=Homo sapiens OX=9606 GN=CANX PE=1 SV=2	67964	0.188	11	15	1.98898	7.10663e-05
645	sp|P20042|IF2B_HUMAN	Eukaryotic translation initiation factor 2 subunit 2 OS=Homo sapiens OX=9606 GN=EIF2S2 PE=1 SV=2	38688.5	0.084	3	3	1.71556	0.000689285
646	sp|P38117|ETFB_HUMAN	Electron transfer flavoprotein subunit beta OS=Homo sapiens OX=9606 GN=ETFB PE=1 SV=3	28036.2	0.114	3	3	2.30505	0.00856632
647	sp|Q9H4F8|SMOC1_HUMAN	SPARC-related modular calcium-binding protein 1 OS=Homo sapiens OX=9606 GN=SMOC1 PE=1 SV=1	49425.2	0.175	7	11	2.79492	0.0125702
648	sp|Q96FW1|OTUB1_HUMAN	Ubiquitin thioesterase OTUB1 OS=Homo sapiens OX=9606 GN=OTUB1 PE=1 SV=2	31474.5	0.111	2	3	1.65817	0.0172638
649	sp|Q16401|PSMD5_HUMAN	26S proteasome non-ATPase regulatory subunit 5 OS=Homo sapiens OX=9606 GN=PSMD5 PE=1 SV=3	56541.5	0.05	2	2	1.59405	0.015405
650	sp|P62873|GBB1_HUMAN	Guanine nucleotide-binding protein G(I)/G(S)/G(T) subunit beta-1 OS=Homo sapiens OX=9606 GN=GNB1 PE=1 SV=3	38133.3	0.062	2	5	1.49258	0.000807688
655	sp|Q6UXH0|ANGL8_HUMAN	Angiopoietin-like protein 8 OS=Homo sapiens OX=9606 GN=ANGPTL8 PE=1 SV=1	22130.7	0.101	3	7	1.36549	0.000306347
656	sp|P52907|CAZA1_HUMAN	F-actin-capping protein subunit alpha-1 OS=Homo sapiens OX=9606 GN=CAPZA1 PE=1 SV=3	33055.4	0.287	4	5	1.43488	0.00423564
657	sp|P25398|RS12_HUMAN	40S ribosomal protein S12 OS=Homo sapiens OX=9606 GN=RPS12 PE=1 SV=3	14886.6	0.174	2	2	2.91197	0.000217587
658	sp|P24821|TENA_HUMAN	Tenascin OS=Homo sapiens OX=9606 GN=TNC PE=1 SV=3	246327	0.157	26	31	2.13565	0.00031693
662	sp|P11766|ADHX_HUMAN	Alcohol dehydrogenase class-3 OS=Homo sapiens OX=9606 GN=ADH5 PE=1 SV=4	40535.7	0.27	8	10	2.24626	0.0359416
665	sp|O75688|PPM1B_HUMAN	Protein phosphatase 1B OS=Homo sapiens OX=9606 GN=PPM1B PE=1 SV=1	53161.6	0.194	7	8	1.69036	0.00276781
667	sp|P54725|RD23A_HUMAN	UV excision repair protein RAD23 homolog A OS=Homo sapiens OX=9606 GN=RAD23A PE=1 SV=1	39623.7	0.212	3	6	1.48155	0.0373892
668	sp|Q92619|HMHA1_HUMAN	Rho GTPase-activating protein 45 OS=Homo sapiens OX=9606 GN=ARHGAP45 PE=1 SV=2	125830	0.07	7	7	1.75512	0.0016558
669	sp|P62805|H4_HUMAN	Histone H4 OS=Homo sapiens OX=9606 GN=HIST1H4A PE=1 SV=2	11342.4	0.592	9	28	4.25009	1.86236e-05
670	sp|P31689|DNJA1_HUMAN	DnaJ homolog subfamily A member 1 OS=Homo sapiens OX=9606 GN=DNAJA1 PE=1 SV=2	45562.7	0.05	2	2	1.35378	0.00965537
672	sp|P04075|ALDOA_HUMAN	Fructose-bisphosphate aldolase A OS=Homo sapiens OX=9606 GN=ALDOA PE=1 SV=2	39833.5	0.063	2	2	1.442	6.30078e-05
673	sp|P67936|TPM4_HUMAN	Tropomyosin alpha-4 chain OS=Homo sapiens OX=9606 GN=TPM4 PE=1 SV=3	28600.5	0.637	9	23	3.28572	0.0016248
674	sp|P09496|CLCA_HUMAN	Clathrin light chain A OS=Homo sapiens OX=9606 GN=CLTA PE=1 SV=1	27156.1	0.097	4	5	1.93537	0.000117006
675	sp|P51665|PSMD7_HUMAN	26S proteasome non-ATPase regulatory subunit 7 OS=Homo sapiens OX=9606 GN=PSMD7 PE=1 SV=2	37041.5	0.062	2	2	2.23999	0.00605926
676	sp|Q15185|TEBP_HUMAN	Prostaglandin E synthase 3 OS=Homo sapiens OX=9606 GN=PTGES3 PE=1 SV=1	18952.5	0.188	2	3	3.08566	0.000867351
677	sp|P61224|RAP1B_HUMAN	Ras-related protein Rap-1b OS=Homo sapiens OX=9606 GN=RAP1B PE=1 SV=1	21021.7	0.571	8	11	2.46804	7.44049e-05
678	sp|Q9NR12|PDLI7_HUMAN	PDZ and LIM domain protein 7 OS=Homo sapiens OX=9606 GN=PDLIM7 PE=1 SV=1	50878	0.12	5	5	2.64634	0.000303234
679	sp|Q9UJJ9|GNPTG_HUMAN	N-acetylglucosamine-1-phosphotransferase subunit gamma OS=Homo sapiens OX=9606 GN=GNPTG PE=1 SV=1	34333.3	0.236	5	5	1.27213	5.95786e-06
680	sp|P49368|TCPG_HUMAN	T-complex protein 1 subunit gamma OS=Homo sapiens OX=9606 GN=CCT3 PE=1 SV=4	61047.5	0.264	13	15	2.06838	0.00241348
681	sp|O95393|BMP10_HUMAN	Bone morphogenetic protein 10 OS=Homo sapiens OX=9606 GN=BMP10 PE=1 SV=1	48511.9	0.068	3	3	1.35524	0.00224791
682	sp|P20073|ANXA7_HUMAN	Annexin A7 OS=Homo sapiens OX=9606 GN=ANXA7 PE=1 SV=3	52972.8	0.07	3	3	1.60308	0.00445121
683	sp|Q00839|HNRPU_HUMAN	Heterogeneous nuclear ribonucleoprotein U OS=Homo sapiens OX=9606 GN=HNRNPU PE=1 SV=6	91251.3	0.078	6	7	3.07127	0.000439233
685	sp|P13639|EF2_HUMAN	Elongation factor 2 OS=Homo sapiens OX=9606 GN=EEF2 PE=1 SV=4	96228.3	0.136	10	13	1.87893	0.0210719
686	sp|P07814|SYEP_HUMAN	Bifunctional glutamate/proline--tRNA ligase OS=Homo sapiens OX=9606 GN=EPRS PE=1 SV=5	172062	0.03	3	3	1.59632	0.000349396
687	sp|P0DP23|CALM1_HUMAN	Calmodulin-3 OS=Homo sapiens OX=9606 GN=CALM3 PE=1 SV=1	16808.8	0.49	6	19	4.54547	0.000736976
688	sp|Q9H0P0|5NT3A_HUMAN	Cytosolic 5'-nucleotidase 3A OS=Homo sapiens OX=9606 GN=NT5C3A PE=1 SV=3	38247.9	0.077	2	2	1.75177	0.00200605
690	sp|P49189|AL9A1_HUMAN	4-trimethylaminobutyraldehyde dehydrogenase OS=Homo sapiens OX=9606 GN=ALDH9A1 PE=1 SV=3	54661.3	0.16	8	11	2.32813	0.0392371
691	sp|P18065|IBP2_HUMAN	Insulin-like growth factor-binding protein 2 OS=Homo sapiens OX=9606 GN=IGFBP2 PE=1 SV=2	35856.6	0.2	9	15	1.92104	0.000118571
692	sp|Q9H2K8|TAOK3_HUMAN	Serine/threonine-protein kinase TAO3 OS=Homo sapiens OX=9606 GN=TAOK3 PE=1 SV=2	105778	0.04	3	3	2.60918	0.0012104
693	sp|Q15746|MYLK_HUMAN	Myosin light chain kinase, smooth muscle OS=Homo sapiens OX=9606 GN=MYLK PE=1 SV=4	213302	0.047	7	8	2.8125	0.00116435
694	sp|P63241|IF5A1_HUMAN	Eukaryotic translation initiation factor 5A-1 OS=Homo sapiens OX=9606 GN=EIF5A PE=1 SV=2	17031.5	0.474	5	9	2.82345	0.00711004
695	sp|P61158|ARP3_HUMAN	Actin-related protein 3 OS=Homo sapiens OX=9606 GN=ACTR3 PE=1 SV=3	47779.1	0.065	3	4	1.71554	0.00055881
697	sp|Q13045|FLII_HUMAN	Protein flightless-1 homolog OS=Homo sapiens OX=9606 GN=FLII PE=1 SV=2	146124	0.054	6	6	4.4519	0.00130321
699	sp|O15117|FYB1_HUMAN	FYN-binding protein 1 OS=Homo sapiens OX=9606 GN=FYB1 PE=1 SV=2	85545.2	0.051	3	3	2.78409	0.00193739
703	sp|P07237|PDIA1_HUMAN	Protein disulfide-isomerase OS=Homo sapiens OX=9606 GN=P4HB PE=1 SV=3	57461.8	0.52	28	48	2.57582	0.00923942
705	sp|P48735|IDHP_HUMAN	Isocitrate dehydrogenase [NADP], mitochondrial OS=Homo sapiens OX=9606 GN=IDH2 PE=1 SV=2	51315	0.066	2	3	1.85191	0.00239631
706	sp|Q9NY65|TBA8_HUMAN	Tubulin alpha-8 chain OS=Homo sapiens OX=9606 GN=TUBA8 PE=1 SV=1	50727.8	0.336	4	4	2.20705	0.000150831
708	sp|Q9UBC2|EP15R_HUMAN	Epidermal growth factor receptor substrate 15-like 1 OS=Homo sapiens OX=9606 GN=EPS15L1 PE=1 SV=1	94293.1	0.019	2	2	1.90771	6.08461e-05
709	sp|P14314|GLU2B_HUMAN	Glucosidase 2 subunit beta OS=Homo sapiens OX=9606 GN=PRKCSH PE=1 SV=2	60339.2	0.356	18	39	1.88808	0.000675316
711	sp|P62987|RL40_HUMAN	Ubiquitin-60S ribosomal protein L40 OS=Homo sapiens OX=9606 GN=UBA52 PE=1 SV=2	14986.1	0.266	3	4	1.64699	2.15575e-06
712	sp|P52209|6PGD_HUMAN	6-phosphogluconate dehydrogenase, decarboxylating OS=Homo sapiens OX=9606 GN=PGD PE=1 SV=3	53601.1	0.039	2	2	1.8568	1.45602e-07
713	sp|Q03252|LMNB2_HUMAN	Lamin-B2 OS=Homo sapiens OX=9606 GN=LMNB2 PE=1 SV=4	70001.7	0.042	2	2	1.69039	0.000574607
714	sp|Q14644|RASA3_HUMAN	Ras GTPase-activating protein 3 OS=Homo sapiens OX=9606 GN=RASA3 PE=1 SV=3	96817.6	0.064	5	6	2.33001	0.00249391
716	sp|O76003|GLRX3_HUMAN	Glutaredoxin-3 OS=Homo sapiens OX=9606 GN=GLRX3 PE=1 SV=2	37675.3	0.116	3	4	1.91572	0.0197142
717	sp|P07951|TPM2_HUMAN	Tropomyosin beta chain OS=Homo sapiens OX=9606 GN=TPM2 PE=1 SV=1	32926.6	0.419	4	6	2.22641	0.0205348
718	sp|P27105|STOM_HUMAN	Erythrocyte band 7 integral membrane protein OS=Homo sapiens OX=9606 GN=STOM PE=1 SV=3	31863.8	0.139	3	4	1.86916	0.000855327
720	sp|Q06830|PRDX1_HUMAN	Peroxiredoxin-1 OS=Homo sapiens OX=9606 GN=PRDX1 PE=1 SV=1	22306.4	0.206	3	3	1.86168	0.00399327
721	sp|P08697|A2AP_HUMAN	Alpha-2-antiplasmin OS=Homo sapiens OX=9606 GN=SERPINF2 PE=1 SV=3	54855.2	0.515	22	67	1.23283	0.00849056
722	sp|Q92626|PXDN_HUMAN	Peroxidasin homolog OS=Homo sapiens OX=9606 GN=PXDN PE=1 SV=2	167775	0.158	20	24	1.42613	0.000161645
723	sp|P56192|SYMC_HUMAN	Methionine--tRNA ligase, cytoplasmic OS=Homo sapiens OX=9606 GN=MARS PE=1 SV=2	102231	0.021	2	3	1.45002	0.010426
724	sp|P00558|PGK1_HUMAN	Phosphoglycerate kinase 1 OS=Homo sapiens OX=9606 GN=PGK1 PE=1 SV=3	44967.3	0.086	4	4	1.56484	0.000322208
725	sp|Q15404|RSU1_HUMAN	Ras suppressor protein 1 OS=Homo sapiens OX=9606 GN=RSU1 PE=1 SV=3	31502.7	0.325	9	12	2.0785	0.000387243
726	sp|P12109|CO6A1_HUMAN	Collagen alpha-1(VI) chain OS=Homo sapiens OX=9606 GN=COL6A1 PE=1 SV=3	109584	0.076	7	7	1.55984	0.00730931
727	sp|Q9NP79|VTA1_HUMAN	Vacuolar protein sorting-associated protein VTA1 homolog OS=Homo sapiens OX=9606 GN=VTA1 PE=1 SV=1	34125	0.049	2	2	1.75812	0.00688132
730	sp|P14317|HCLS1_HUMAN	Hematopoietic lineage cell-specific protein OS=Homo sapiens OX=9606 GN=HCLS1 PE=1 SV=3	54077	0.086	3	3	1.39771	0.0394076
733	sp|P84077|ARF1_HUMAN	ADP-ribosylation factor 1 OS=Homo sapiens OX=9606 GN=ARF1 PE=1 SV=2	20722.7	0.215	3	5	2.00379	1.98826e-05
738	sp|P17812|PYRG1_HUMAN	CTP synthase 1 OS=Homo sapiens OX=9606 GN=CTPS1 PE=1 SV=2	67314.2	0.054	3	3	1.64532	0.000715812
739	sp|P78371|TCPB_HUMAN	T-complex protein 1 subunit beta OS=Homo sapiens OX=9606 GN=CCT2 PE=1 SV=4	57776.2	0.288	12	14	1.6468	0.00383447
740	sp|O14980|XPO1_HUMAN	Exportin-1 OS=Homo sapiens OX=9606 GN=XPO1 PE=1 SV=1	124429	0.072	5	6	1.64883	0.00760553
741	sp|Q5VTE0|EF1A3_HUMAN	Putative elongation factor 1-alpha-like 3 OS=Homo sapiens OX=9606 GN=EEF1A1P5 PE=5 SV=1	50477.3	0.314	11	21	2.38162	0.00110306
742	sp|Q14974|IMB1_HUMAN	Importin subunit beta-1 OS=Homo sapiens OX=9606 GN=KPNB1 PE=1 SV=2	98401.5	0.199	14	15	1.6535	0.00205944
743	sp|P60174|TPIS_HUMAN	Triosephosphate isomerase OS=Homo sapiens OX=9606 GN=TPI1 PE=1 SV=3	31038.8	0.098	2	3	1.92801	0.0104977
746	sp|Q01082|SPTB2_HUMAN	Spectrin beta chain, non-erythrocytic 1 OS=Homo sapiens OX=9606 GN=SPTBN1 PE=1 SV=2	275219	0.066	14	16	1.83299	0.0035079
747	sp|Q15370|ELOB_HUMAN	Elongin-B OS=Homo sapiens OX=9606 GN=ELOB PE=1 SV=1	13220.6	0.237	3	5	1.55711	0.00139735
749	sp|O75935|DCTN3_HUMAN	Dynactin subunit 3 OS=Homo sapiens OX=9606 GN=DCTN3 PE=1 SV=1	21202.3	0.134	3	4	1.35779	0.0151317
753	sp|Q3LXA3|TKFC_HUMAN	Triokinase/FMN cyclase OS=Homo sapiens OX=9606 GN=TKFC PE=1 SV=2	59234.2	0.09	4	4	2.22628	0.0146012
754	sp|Q9H2G2|SLK_HUMAN	STE20-like serine/threonine-protein kinase OS=Homo sapiens OX=9606 GN=SLK PE=1 SV=1	143216	0.03	4	4	2.33463	0.000710221
755	sp|Q14240|IF4A2_HUMAN	Eukaryotic initiation factor 4A-II OS=Homo sapiens OX=9606 GN=EIF4A2 PE=1 SV=2	46582.9	0.209	2	2	2.0254	0.00869255
757	sp|Q02985|FHR3_HUMAN	Complement factor H-related protein 3 OS=Homo sapiens OX=9606 GN=CFHR3 PE=1 SV=2	38478.2	0.273	2	4	1.98567	0.0146156
758	sp|P07858|CATB_HUMAN	Cathepsin B OS=Homo sapiens OX=9606 GN=CTSB PE=1 SV=3	38748.2	0.189	5	10	1.24013	0.0140546
759	sp|Q14766|LTBP1_HUMAN	Latent-transforming growth factor beta-binding protein 1 OS=Homo sapiens OX=9606 GN=LTBP1 PE=1 SV=4	195094	0.087	15	21	1.76762	0.000719565
760	sp|Q9NRW1|RAB6B_HUMAN	Ras-related protein Rab-6B OS=Homo sapiens OX=9606 GN=RAB6B PE=1 SV=1	23542.9	0.111	2	2	1.96305	0.000296405
766	sp|P62750|RL23A_HUMAN	60S ribosomal protein L23a OS=Homo sapiens OX=9606 GN=RPL23A PE=1 SV=1	17666.1	0.147	2	2	1.64082	0.00316101
767	sp|Q9Y287|ITM2B_HUMAN	Integral membrane protein 2B OS=Homo sapiens OX=9606 GN=ITM2B PE=1 SV=1	30813.6	0.244	3	6	1.24465	0.000376708
771	sp|Q00013|EM55_HUMAN	55 kDa erythrocyte membrane protein OS=Homo sapiens OX=9606 GN=MPP1 PE=1 SV=2	52473.7	0.109	5	5	1.65181	0.00127563
772	sp|Q92734|TFG_HUMAN	Protein TFG OS=Homo sapiens OX=9606 GN=TFG PE=1 SV=2	43460.2	0.113	4	5	3.29501	0.00105788
773	sp|P16104|H2AX_HUMAN	Histone H2AX OS=Homo sapiens OX=9606 GN=H2AFX PE=1 SV=2	15117.4	0.224	2	2	5.08189	4.91683e-08
774	sp|Q02818|NUCB1_HUMAN	Nucleobindin-1 OS=Homo sapiens OX=9606 GN=NUCB1 PE=1 SV=4	53828.3	0.577	23	57	1.8562	0.000904257
775	sp|O43294|TGFI1_HUMAN	Transforming growth factor beta-1-induced transcript 1 protein OS=Homo sapiens OX=9606 GN=TGFB1I1 PE=1 SV=2	51303.3	0.065	3	3	1.73112	0.00057323
776	sp|Q7LDG7|GRP2_HUMAN	RAS guanyl-releasing protein 2 OS=Homo sapiens OX=9606 GN=RASGRP2 PE=1 SV=1	70041.7	0.11	7	7	2.40854	0.000948321
777	sp|P08567|PLEK_HUMAN	Pleckstrin OS=Homo sapiens OX=9606 GN=PLEK PE=1 SV=3	40480.5	0.286	8	40	2.23775	0.00327203
778	sp|Q14152|EIF3A_HUMAN	Eukaryotic translation initiation factor 3 subunit A OS=Homo sapiens OX=9606 GN=EIF3A PE=1 SV=1	166849	0.063	8	8	2.0024	0.00349055
779	sp|Q13185|CBX3_HUMAN	Chromobox protein homolog 3 OS=Homo sapiens OX=9606 GN=CBX3 PE=1 SV=4	20951.4	0.191	3	4	2.67079	0.000298383
780	sp|P43490|NAMPT_HUMAN	Nicotinamide phosphoribosyltransferase OS=Homo sapiens OX=9606 GN=NAMPT PE=1 SV=1	55753.7	0.181	7	9	2.10348	0.0423409
781	sp|P14780|MMP9_HUMAN	Matrix metalloproteinase-9 OS=Homo sapiens OX=9606 GN=MMP9 PE=1 SV=3	79473.8	0.107	6	7	1.31939	0.00507069
782	sp|P61923|COPZ1_HUMAN	Coatomer subunit zeta-1 OS=Homo sapiens OX=9606 GN=COPZ1 PE=1 SV=1	20224.5	0.119	2	2	2.29398	0.00144017
783	sp|P51888|PRELP_HUMAN	Prolargin OS=Homo sapiens OX=9606 GN=PRELP PE=1 SV=1	44163.3	0.123	4	4	1.57342	0.000172976
784	sp|Q9NQC3|RTN4_HUMAN	Reticulon-4 OS=Homo sapiens OX=9606 GN=RTN4 PE=1 SV=2	130232	0.036	3	3	1.33288	0.00190062
785	sp|P49593|PPM1F_HUMAN	Protein phosphatase 1F OS=Homo sapiens OX=9606 GN=PPM1F PE=1 SV=3	49953.2	0.079	2	2	1.8929	0.00198832
788	sp|Q86VP6|CAND1_HUMAN	Cullin-associated NEDD8-dissociated protein 1 OS=Homo sapiens OX=9606 GN=CAND1 PE=1 SV=2	137981	0.089	9	12	2.01527	0.00471514
789	sp|A0A075B6I9|LV746_HUMAN	Immunoglobulin lambda variable 7-46 OS=Homo sapiens OX=9606 GN=IGLV7-46 PE=3 SV=4	12670.2	0.154	2	3	1.4918	0.0208583
790	sp|Q32P51|RA1L2_HUMAN	Heterogeneous nuclear ribonucleoprotein A1-like 2 OS=Homo sapiens OX=9606 GN=HNRNPA1L2 PE=2 SV=2	34357.3	0.128	3	4	2.18401	0.00147999
793	sp|P05388|RLA0_HUMAN	60S acidic ribosomal protein P0 OS=Homo sapiens OX=9606 GN=RPLP0 PE=1 SV=1	34404.9	0.249	7	14	4.66027	0.00129296
794	sp|P52788|SPSY_HUMAN	Spermine synthase OS=Homo sapiens OX=9606 GN=SMS PE=1 SV=2	41679.9	0.167	3	3	1.8871	0.000784034
795	sp|Q9NWV8|BABA1_HUMAN	BRISC and BRCA1-A complex member 1 OS=Homo sapiens OX=9606 GN=BABAM1 PE=1 SV=1	37031.8	0.061	2	2	1.94796	0.0100353
797	sp|O76074|PDE5A_HUMAN	cGMP-specific 3',5'-cyclic phosphodiesterase OS=Homo sapiens OX=9606 GN=PDE5A PE=1 SV=2	101329	0.029	2	2	2.88517	0.000146146
798	sp|P14625|ENPL_HUMAN	Endoplasmin OS=Homo sapiens OX=9606 GN=HSP90B1 PE=1 SV=1	92678.4	0.482	38	105	1.57467	0.00639685
800	sp|P29144|TPP2_HUMAN	Tripeptidyl-peptidase 2 OS=Homo sapiens OX=9606 GN=TPP2 PE=1 SV=4	139727	0.04	4	4	2.07063	0.00346261
802	sp|P05164|PERM_HUMAN	Myeloperoxidase OS=Homo sapiens OX=9606 GN=MPO PE=1 SV=1	84766.2	0.4	22	33	2.16078	0.000951201
803	sp|Q99439|CNN2_HUMAN	Calponin-2 OS=Homo sapiens OX=9606 GN=CNN2 PE=1 SV=4	34056.4	0.291	8	10	2.38678	8.83333e-05
804	sp|P35998|PRS7_HUMAN	26S proteasome regulatory subunit 7 OS=Homo sapiens OX=9606 GN=PSMC2 PE=1 SV=3	48984.3	0.109	4	4	1.81116	0.0145947
805	sp|Q99536|VAT1_HUMAN	Synaptic vesicle membrane protein VAT-1 homolog OS=Homo sapiens OX=9606 GN=VAT1 PE=1 SV=2	42103.5	0.097	2	2	2.14645	1.95997e-05
806	sp|P61106|RAB14_HUMAN	Ras-related protein Rab-14 OS=Homo sapiens OX=9606 GN=RAB14 PE=1 SV=4	24092	0.116	2	2	1.49139	0.033366
807	sp|Q99733|NP1L4_HUMAN	Nucleosome assembly protein 1-like 4 OS=Homo sapiens OX=9606 GN=NAP1L4 PE=1 SV=1	42949.9	0.141	4	4	2.91716	0.000561859
808	sp|Q6ZVM7|TM1L2_HUMAN	TOM1-like protein 2 OS=Homo sapiens OX=9606 GN=TOM1L2 PE=1 SV=1	55845.9	0.061	2	2	1.60528	0.00359745
809	sp|P22059|OSBP1_HUMAN	Oxysterol-binding protein 1 OS=Homo sapiens OX=9606 GN=OSBP PE=1 SV=1	90201.9	0.021	2	2	3.42989	0.00178765
810	sp|Q05209|PTN12_HUMAN	Tyrosine-protein phosphatase non-receptor type 12 OS=Homo sapiens OX=9606 GN=PTPN12 PE=1 SV=3	88888.7	0.032	3	3	1.83665	0.00115281
813	sp|P10643|CO7_HUMAN	Complement component C7 OS=Homo sapiens OX=9606 GN=C7 PE=1 SV=2	96632.5	0.261	18	44	1.25791	7.86056e-06
814	sp|Q15149|PLEC_HUMAN	Plectin OS=Homo sapiens OX=9606 GN=PLEC PE=1 SV=3	533444	0.036	13	13	1.57154	0.0110322
816	sp|P22061|PIMT_HUMAN	Protein-L-isoaspartate(D-aspartate) O-methyltransferase OS=Homo sapiens OX=9606 GN=PCMT1 PE=1 SV=4	24773.6	0.379	6	6	1.61109	0.000897559
817	sp|O60268|K0513_HUMAN	Uncharacterized protein KIAA0513 OS=Homo sapiens OX=9606 GN=KIAA0513 PE=1 SV=1	47047.5	0.083	3	3	1.7928	0.00121779
818	sp|Q9H4M9|EHD1_HUMAN	EH domain-containing protein 1 OS=Homo sapiens OX=9606 GN=EHD1 PE=1 SV=2	60627.7	0.393	11	17	1.58787	0.00117252
819	sp|P35606|COPB2_HUMAN	Coatomer subunit beta' OS=Homo sapiens OX=9606 GN=COPB2 PE=1 SV=2	103260	0.045	4	4	1.47191	0.00388457
820	sp|Q9UNS2|CSN3_HUMAN	COP9 signalosome complex subunit 3 OS=Homo sapiens OX=9606 GN=COPS3 PE=1 SV=3	48394.2	0.161	5	6	1.51902	0.00252455
822	sp|Q9BT78|CSN4_HUMAN	COP9 signalosome complex subunit 4 OS=Homo sapiens OX=9606 GN=COPS4 PE=1 SV=1	46506.8	0.209	7	9	1.82807	0.00947965
823	sp|Q9UBW8|CSN7A_HUMAN	COP9 signalosome complex subunit 7a OS=Homo sapiens OX=9606 GN=COPS7A PE=1 SV=1	30411.1	0.127	3	4	1.73357	0.00519918
824	sp|P09104|ENOG_HUMAN	Gamma-enolase OS=Homo sapiens OX=9606 GN=ENO2 PE=1 SV=3	47563.1	0.124	2	2	1.42513	0.00914361
827	sp|Q13217|DNJC3_HUMAN	DnaJ homolog subfamily C member 3 OS=Homo sapiens OX=9606 GN=DNAJC3 PE=1 SV=1	57982.3	0.165	7	7	1.20181	0.033915
828	sp|P59998|ARPC4_HUMAN	Actin-related protein 2/3 complex subunit 4 OS=Homo sapiens OX=9606 GN=ARPC4 PE=1 SV=3	19750.3	0.113	2	2	1.61627	0.000186829
830	sp|P49755|TMEDA_HUMAN	Transmembrane emp24 domain-containing protein 10 OS=Homo sapiens OX=9606 GN=TMED10 PE=1 SV=2	25113.1	0.091	2	2	1.71885	0.000647829
834	sp|P08833|IBP1_HUMAN	Insulin-like growth factor-binding protein 1 OS=Homo sapiens OX=9606 GN=IGFBP1 PE=1 SV=1	28893.7	0.224	6	14	1.91553	3.44972e-05
839	sp|P05067|A4_HUMAN	Amyloid-beta precursor protein OS=Homo sapiens OX=9606 GN=APP PE=1 SV=3	87896.4	0.168	11	20	1.52898	0.00147832
840	sp|P62277|RS13_HUMAN	40S ribosomal protein S13 OS=Homo sapiens OX=9606 GN=RPS13 PE=1 SV=2	17193.7	0.146	2	2	3.45784	0.000260434
841	sp|P30041|PRDX6_HUMAN	Peroxiredoxin-6 OS=Homo sapiens OX=9606 GN=PRDX6 PE=1 SV=3	25115.2	0.357	8	14	1.96871	0.00552426
842	sp|Q9UBN7|HDAC6_HUMAN	Histone deacetylase 6 OS=Homo sapiens OX=9606 GN=HDAC6 PE=1 SV=2	132914	0.026	3	3	1.68867	0.00375975
843	sp|P17655|CAN2_HUMAN	Calpain-2 catalytic subunit OS=Homo sapiens OX=9606 GN=CAPN2 PE=1 SV=6	80782.1	0.186	11	12	1.26173	0.0467972
844	sp|Q8NFU3|TSTD1_HUMAN	Thiosulfate:glutathione sulfurtransferase OS=Homo sapiens OX=9606 GN=TSTD1 PE=1 SV=3	12561.4	0.2	2	3	2.07092	0.00850733
846	sp|Q13576|IQGA2_HUMAN	Ras GTPase-activating-like protein IQGAP2 OS=Homo sapiens OX=9606 GN=IQGAP2 PE=1 SV=4	181018	0.116	15	15	2.33584	0.00134617
847	sp|P07737|PROF1_HUMAN	Profilin-1 OS=Homo sapiens OX=9606 GN=PFN1 PE=1 SV=2	15197.6	0.479	6	9	1.98552	9.08278e-05
848	sp|P02792|FRIL_HUMAN	Ferritin light chain OS=Homo sapiens OX=9606 GN=FTL PE=1 SV=2	20046.1	0.343	4	7	1.88855	0.00461693
849	sp|Q13838|DX39B_HUMAN	Spliceosome RNA helicase DDX39B OS=Homo sapiens OX=9606 GN=DDX39B PE=1 SV=1	49398.1	0.152	6	8	2.52663	0.00722585
850	sp|Q15436|SC23A_HUMAN	Protein transport protein Sec23A OS=Homo sapiens OX=9606 GN=SEC23A PE=1 SV=2	86999.6	0.077	5	6	2.30016	0.00261145
851	sp|A6NDG6|PGP_HUMAN	Glycerol-3-phosphate phosphatase OS=Homo sapiens OX=9606 GN=PGP PE=1 SV=1	34422.7	0.15	4	5	1.36663	0.00138164
852	sp|Q13561|DCTN2_HUMAN	Dynactin subunit 2 OS=Homo sapiens OX=9606 GN=DCTN2 PE=1 SV=4	44299.9	0.344	12	16	2.34891	0.00244324
853	sp|P04632|CPNS1_HUMAN	Calpain small subunit 1 OS=Homo sapiens OX=9606 GN=CAPNS1 PE=1 SV=1	28450.8	0.168	4	7	1.68207	0.000917144
854	sp|P06733|ENOA_HUMAN	Alpha-enolase OS=Homo sapiens OX=9606 GN=ENO1 PE=1 SV=2	47463.4	0.429	15	35	2.25036	0.0033059
856	sp|O00139|KIF2A_HUMAN	Kinesin-like protein KIF2A OS=Homo sapiens OX=9606 GN=KIF2A PE=1 SV=3	80570.9	0.085	6	6	1.97072	0.00259209
857	sp|P48960|CD97_HUMAN	CD97 antigen OS=Homo sapiens OX=9606 GN=CD97 PE=1 SV=4	94585.2	0.056	3	4	1.25166	0.0320725
858	sp|P37837|TALDO_HUMAN	Transaldolase OS=Homo sapiens OX=9606 GN=TALDO1 PE=1 SV=2	37669.5	0.059	2	2	1.63442	0.000197374
859	sp|P50552|VASP_HUMAN	Vasodilator-stimulated phosphoprotein OS=Homo sapiens OX=9606 GN=VASP PE=1 SV=3	39958.1	0.153	6	8	1.71275	1.20085e-05
860	sp|Q13098|CSN1_HUMAN	COP9 signalosome complex subunit 1 OS=Homo sapiens OX=9606 GN=GPS1 PE=1 SV=4	56053.4	0.045	2	2	1.80275	0.00181386
861	sp|P63104|1433Z_HUMAN	14-3-3 protein zeta/delta OS=Homo sapiens OX=9606 GN=YWHAZ PE=1 SV=1	27880.8	0.388	7	33	2.88698	0.00207499
862	sp|P01127|PDGFB_HUMAN	Platelet-derived growth factor subunit B OS=Homo sapiens OX=9606 GN=PDGFB PE=1 SV=1	27875.3	0.066	2	2	1.83344	0.000504799
864	sp|P55010|IF5_HUMAN	Eukaryotic translation initiation factor 5 OS=Homo sapiens OX=9606 GN=EIF5 PE=1 SV=2	49630	0.077	3	3	3.22589	0.00353305
865	sp|Q5JRA6|TGO1_HUMAN	Transport and Golgi organization protein 1 homolog OS=Homo sapiens OX=9606 GN=MIA3 PE=1 SV=1	214237	0.018	4	5	1.683	0.00471974
866	sp|Q9UKK9|NUDT5_HUMAN	ADP-sugar pyrophosphatase OS=Homo sapiens OX=9606 GN=NUDT5 PE=1 SV=1	24579.3	0.242	4	5	2.02675	0.0253636
867	sp|Q9UHG2|PCSK1_HUMAN	ProSAAS OS=Homo sapiens OX=9606 GN=PCSK1N PE=1 SV=1	27394.8	0.112	2	2	1.50873	0.00161768
870	sp|Q9Y6W5|WASF2_HUMAN	Wiskott-Aldrich syndrome protein family member 2 OS=Homo sapiens OX=9606 GN=WASF2 PE=1 SV=3	54460.5	0.054	2	2	2.10557	0.00296621
874	sp|Q01518|CAP1_HUMAN	Adenylyl cyclase-associated protein 1 OS=Homo sapiens OX=9606 GN=CAP1 PE=1 SV=5	52306.9	0.143	6	6	2.31348	4.22695e-05
875	sp|P02794|FRIH_HUMAN	Ferritin heavy chain OS=Homo sapiens OX=9606 GN=FTH1 PE=1 SV=2	21365.3	0.137	2	4	1.52152	0.0237497
876	sp|O14841|OPLA_HUMAN	5-oxoprolinase OS=Homo sapiens OX=9606 GN=OPLAH PE=1 SV=3	138721	0.014	2	2	2.11578	0.00659513
877	sp|P12814|ACTN1_HUMAN	Alpha-actinin-1 OS=Homo sapiens OX=9606 GN=ACTN1 PE=1 SV=2	103545	0.578	36	73	2.45353	0.00104513
878	sp|P05387|RLA2_HUMAN	60S acidic ribosomal protein P2 OS=Homo sapiens OX=9606 GN=RPLP2 PE=1 SV=1	11639.8	0.539	4	11	3.82146	0.00244843
880	sp|P49767|VEGFC_HUMAN	Vascular endothelial growth factor C OS=Homo sapiens OX=9606 GN=VEGFC PE=1 SV=1	49000.7	0.038	2	2	1.60526	3.17822e-07
882	sp|P46459|NSF_HUMAN	Vesicle-fusing ATPase OS=Homo sapiens OX=9606 GN=NSF PE=1 SV=3	83037.3	0.056	4	5	1.68219	0.000862243
883	sp|P63167|DYL1_HUMAN	Dynein light chain 1, cytoplasmic OS=Homo sapiens OX=9606 GN=DYNLL1 PE=1 SV=1	10512.2	0.326	3	3	1.60197	0.00465154
884	sp|Q14112|NID2_HUMAN	Nidogen-2 OS=Homo sapiens OX=9606 GN=NID2 PE=1 SV=3	153934	0.076	7	9	1.47713	5.86288e-06
885	sp|Q04637|IF4G1_HUMAN	Eukaryotic translation initiation factor 4 gamma 1 OS=Homo sapiens OX=9606 GN=EIF4G1 PE=1 SV=4	176106	0.037	6	7	1.88638	0.000301442
888	sp|P17252|KPCA_HUMAN	Protein kinase C alpha type OS=Homo sapiens OX=9606 GN=PRKCA PE=1 SV=4	77822.5	0.068	3	3	4.02642	0.00135112
889	sp|P14210|HGF_HUMAN	Hepatocyte growth factor OS=Homo sapiens OX=9606 GN=HGF PE=1 SV=2	85399.1	0.038	3	3	2.70541	0.00455175
891	sp|P25705|ATPA_HUMAN	ATP synthase subunit alpha, mitochondrial OS=Homo sapiens OX=9606 GN=ATP5F1A PE=1 SV=1	59809.6	0.179	9	9	1.39369	0.00338721
892	sp|Q9Y678|COPG1_HUMAN	Coatomer subunit gamma-1 OS=Homo sapiens OX=9606 GN=COPG1 PE=1 SV=1	98948.9	0.018	2	3	2.71577	0.000857775
893	sp|P17980|PRS6A_HUMAN	26S proteasome regulatory subunit 6A OS=Homo sapiens OX=9606 GN=PSMC3 PE=1 SV=3	49439.6	0.148	6	6	1.91731	0.00243878
894	sp|Q9NZQ3|SPN90_HUMAN	NCK-interacting protein with SH3 domain OS=Homo sapiens OX=9606 GN=NCKIPSD PE=1 SV=1	79633.4	0.032	2	2	1.95944	0.00316882
895	sp|P78417|GSTO1_HUMAN	Glutathione S-transferase omega-1 OS=Homo sapiens OX=9606 GN=GSTO1 PE=1 SV=2	27815.1	0.071	2	2	1.87185	0.00179737
896	sp|P38646|GRP75_HUMAN	Stress-70 protein, mitochondrial OS=Homo sapiens OX=9606 GN=HSPA9 PE=1 SV=2	73901.9	0.093	4	4	1.3439	0.000146102
897	sp|O43665|RGS10_HUMAN	Regulator of G-protein signaling 10 OS=Homo sapiens OX=9606 GN=RGS10 PE=1 SV=3	21235.6	0.122	2	2	1.77485	0.000440012
898	sp|P30101|PDIA3_HUMAN	Protein disulfide-isomerase A3 OS=Homo sapiens OX=9606 GN=PDIA3 PE=1 SV=4	57127.9	0.277	11	13	1.33404	2.41237e-05
902	sp|P32119|PRDX2_HUMAN	Peroxiredoxin-2 OS=Homo sapiens OX=9606 GN=PRDX2 PE=1 SV=5	22031.3	0.182	3	3	1.29014	0.00135491
903	sp|P02741|CRP_HUMAN	C-reactive protein OS=Homo sapiens OX=9606 GN=CRP PE=1 SV=1	25175.7	0.362	11	306	5.67666	1.1962e-05
904	sp|O00264|PGRC1_HUMAN	Membrane-associated progesterone receptor component 1 OS=Homo sapiens OX=9606 GN=PGRMC1 PE=1 SV=3	21753.8	0.108	2	2	1.38247	1.01515e-06
905	sp|Q15181|IPYR_HUMAN	Inorganic pyrophosphatase OS=Homo sapiens OX=9606 GN=PPA1 PE=1 SV=2	33077.3	0.107	2	2	2.02196	0.0149991
907	sp|Q96HC4|PDLI5_HUMAN	PDZ and LIM domain protein 5 OS=Homo sapiens OX=9606 GN=PDLIM5 PE=1 SV=5	65083.9	0.059	3	3	3.13295	0.000495634
909	sp|P47756|CAPZB_HUMAN	F-actin-capping protein subunit beta OS=Homo sapiens OX=9606 GN=CAPZB PE=1 SV=4	31597.9	0.101	2	2	2.21641	0.000680344
910	sp|P61163|ACTZ_HUMAN	Alpha-centractin OS=Homo sapiens OX=9606 GN=ACTR1A PE=1 SV=1	42682.9	0.181	5	8	1.98469	0.00180047
916	sp|O60279|SUSD5_HUMAN	Sushi domain-containing protein 5 OS=Homo sapiens OX=9606 GN=SUSD5 PE=1 SV=3	68758.7	0.046	3	3	1.41605	0.00780738
917	sp|Q8N257|H2B3B_HUMAN	Histone H2B type 3-B OS=Homo sapiens OX=9606 GN=HIST3H2BB PE=1 SV=3	13881.5	0.516	2	4	2.99732	6.92481e-06
919	sp|Q86UD1|OAF_HUMAN	Out at first protein homolog OS=Homo sapiens OX=9606 GN=OAF PE=2 SV=1	31220.8	0.172	5	14	1.43913	0.00053244
920	sp|P23284|PPIB_HUMAN	Peptidyl-prolyl cis-trans isomerase B OS=Homo sapiens OX=9606 GN=PPIB PE=1 SV=2	23766.5	0.282	4	5	1.86717	1.25115e-07
921	sp|P07359|GP1BA_HUMAN	Platelet glycoprotein Ib alpha chain OS=Homo sapiens OX=9606 GN=GP1BA PE=1 SV=2	71990.4	0.067	4	5	2.00505	0.0050441
922	sp|P26639|SYTC_HUMAN	Threonine--tRNA ligase, cytoplasmic OS=Homo sapiens OX=9606 GN=TARS PE=1 SV=3	84276.2	0.022	2	2	1.34933	0.0149201
923	sp|Q13642|FHL1_HUMAN	Four and a half LIM domains protein 1 OS=Homo sapiens OX=9606 GN=FHL1 PE=1 SV=4	37988.3	0.192	6	8	2.47439	2.87498e-05
925	sp|P50914|RL14_HUMAN	60S ribosomal protein L14 OS=Homo sapiens OX=9606 GN=RPL14 PE=1 SV=4	23513.1	0.13	2	2	1.53616	0.000574542
926	sp|P68366|TBA4A_HUMAN	Tubulin alpha-4A chain OS=Homo sapiens OX=9606 GN=TUBA4A PE=1 SV=1	50615.6	0.442	3	7	2.6845	0.000489502
928	sp|Q15365|PCBP1_HUMAN	Poly(rC)-binding protein 1 OS=Homo sapiens OX=9606 GN=PCBP1 PE=1 SV=2	37969.1	0.211	6	7	2.44679	7.77491e-05
929	sp|O14602|IF1AY_HUMAN	Eukaryotic translation initiation factor 1A, Y-chromosomal OS=Homo sapiens OX=9606 GN=EIF1AY PE=1 SV=4	16528.3	0.111	2	2	3.66778	0.00118313
931	sp|Q15555|MARE2_HUMAN	Microtubule-associated protein RP/EB family member 2 OS=Homo sapiens OX=9606 GN=MAPRE2 PE=1 SV=1	37218.3	0.144	3	5	3.64365	0.000132811
933	sp|P09110|THIK_HUMAN	3-ketoacyl-CoA thiolase, peroxisomal OS=Homo sapiens OX=9606 GN=ACAA1 PE=1 SV=2	44816.1	0.205	5	5	2.64141	0.0097382
934	sp|P61769|B2MG_HUMAN	Beta-2-microglobulin OS=Homo sapiens OX=9606 GN=B2M PE=1 SV=1	13801.9	0.134	2	4	1.54859	3.55656e-05
935	sp|Q9NQG5|RPR1B_HUMAN	Regulation of nuclear pre-mRNA domain-containing protein 1B OS=Homo sapiens OX=9606 GN=RPRD1B PE=1 SV=1	36973.2	0.071	2	2	2.46636	0.00161331
936	sp|Q99542|MMP19_HUMAN	Matrix metalloproteinase-19 OS=Homo sapiens OX=9606 GN=MMP19 PE=1 SV=1	57587.9	0.112	3	5	1.63624	2.45525e-05
937	sp|O00461|GOLI4_HUMAN	Golgi integral membrane protein 4 OS=Homo sapiens OX=9606 GN=GOLIM4 PE=1 SV=1	81870.3	0.045	3	3	2.7972	7.63041e-05
940	sp|P41159|LEP_HUMAN	Leptin OS=Homo sapiens OX=9606 GN=LEP PE=1 SV=1	18781.7	0.186	2	2	1.75181	0.0417135
941	sp|Q05193|DYN1_HUMAN	Dynamin-1 OS=Homo sapiens OX=9606 GN=DNM1 PE=1 SV=2	97728.1	0.043	4	5	1.76445	4.55324e-05
943	sp|P05062|ALDOB_HUMAN	Fructose-bisphosphate aldolase B OS=Homo sapiens OX=9606 GN=ALDOB PE=1 SV=2	39943.2	0.231	7	8	1.83796	0.00910489
944	sp|Q16539|MK14_HUMAN	Mitogen-activated protein kinase 14 OS=Homo sapiens OX=9606 GN=MAPK14 PE=1 SV=3	41477.1	0.156	5	5	2.59384	0.00299601
945	sp|Q16822|PCKGM_HUMAN	Phosphoenolpyruvate carboxykinase [GTP], mitochondrial OS=Homo sapiens OX=9606 GN=PCK2 PE=1 SV=4	71433.9	0.053	2	2	1.66981	0.0162969
947	sp|Q15084|PDIA6_HUMAN	Protein disulfide-isomerase A6 OS=Homo sapiens OX=9606 GN=PDIA6 PE=1 SV=1	48472.4	0.209	8	11	2.88488	0.00107339
948	sp|P09211|GSTP1_HUMAN	Glutathione S-transferase P OS=Homo sapiens OX=9606 GN=GSTP1 PE=1 SV=2	23551.1	0.219	2	2	1.50204	4.41805e-05
950	sp|O15204|ADEC1_HUMAN	ADAM DEC1 OS=Homo sapiens OX=9606 GN=ADAMDEC1 PE=1 SV=2	53692.9	0.089	2	2	1.21858	0.04806
951	sp|P15170|ERF3A_HUMAN	Eukaryotic peptide chain release factor GTP-binding subunit ERF3A OS=Homo sapiens OX=9606 GN=GSPT1 PE=1 SV=1	56329.5	0.116	2	2	2.33069	0.00346693
952	sp|P27797|CALR_HUMAN	Calreticulin OS=Homo sapiens OX=9606 GN=CALR PE=1 SV=1	48264.9	0.624	21	67	2.69861	9.29265e-05
953	sp|P62191|PRS4_HUMAN	26S proteasome regulatory subunit 4 OS=Homo sapiens OX=9606 GN=PSMC1 PE=1 SV=1	49306.7	0.127	4	4	1.54729	0.00784416
954	sp|Q96IU4|ABHEB_HUMAN	Protein ABHD14B OS=Homo sapiens OX=9606 GN=ABHD14B PE=1 SV=1	22427.6	0.348	5	7	1.85606	0.00198233
959	sp|Q9UN86|G3BP2_HUMAN	Ras GTPase-activating protein-binding protein 2 OS=Homo sapiens OX=9606 GN=G3BP2 PE=1 SV=2	54126.8	0.033	2	2	1.32111	0.00266508
961	sp|P47755|CAZA2_HUMAN	F-actin-capping protein subunit alpha-2 OS=Homo sapiens OX=9606 GN=CAPZA2 PE=1 SV=3	33138.7	0.217	3	3	1.60768	0.000856602
962	sp|Q7L1Q6|BZW1_HUMAN	Basic leucine zipper and W2 domain-containing protein 1 OS=Homo sapiens OX=9606 GN=BZW1 PE=1 SV=1	48165.8	0.093	5	5	2.15896	0.0011861
963	sp|P62136|PP1A_HUMAN	Serine/threonine-protein phosphatase PP1-alpha catalytic subunit OS=Homo sapiens OX=9606 GN=PPP1CA PE=1 SV=1	38211.1	0.206	2	2	2.36873	0.00175188
964	sp|P00492|HPRT_HUMAN	Hypoxanthine-guanine phosphoribosyltransferase OS=Homo sapiens OX=9606 GN=HPRT1 PE=1 SV=2	24773.7	0.11	2	2	1.44801	0.00961391
965	sp|P18428|LBP_HUMAN	Lipopolysaccharide-binding protein OS=Homo sapiens OX=9606 GN=LBP PE=1 SV=3	53503	0.435	19	146	1.6229	0.00036895
966	sp|P61201|CSN2_HUMAN	COP9 signalosome complex subunit 2 OS=Homo sapiens OX=9606 GN=COPS2 PE=1 SV=1	51831.2	0.122	5	5	1.82049	0.00932773
967	sp|Q14117|DPYS_HUMAN	Dihydropyrimidinase OS=Homo sapiens OX=9606 GN=DPYS PE=1 SV=1	57088.9	0.04	2	2	2.18876	0.0469047
970	sp|Q9UPN3|MACF1_HUMAN	Microtubule-actin cross-linking factor 1, isoforms 1/2/3/5 OS=Homo sapiens OX=9606 GN=MACF1 PE=1 SV=4	843015	0.003	2	2	1.20311	0.0265216
971	sp|Q8N392|RHG18_HUMAN	Rho GTPase-activating protein 18 OS=Homo sapiens OX=9606 GN=ARHGAP18 PE=1 SV=3	75197	0.089	6	8	2.48612	9.58075e-05
974	sp|P53396|ACLY_HUMAN	ATP-citrate synthase OS=Homo sapiens OX=9606 GN=ACLY PE=1 SV=3	121656	0.017	2	2	2.46827	0.00286927
975	sp|P11021|BIP_HUMAN	Endoplasmic reticulum chaperone BiP OS=Homo sapiens OX=9606 GN=HSPA5 PE=1 SV=2	72384.5	0.399	24	46	1.4465	0.003
976	sp|Q9BS26|ERP44_HUMAN	Endoplasmic reticulum resident protein 44 OS=Homo sapiens OX=9606 GN=ERP44 PE=1 SV=1	47322.5	0.086	4	4	1.37325	0.00599323
977	sp|O60234|GMFG_HUMAN	Glia maturation factor gamma OS=Homo sapiens OX=9606 GN=GMFG PE=1 SV=1	16943.5	0.401	4	5	2.08886	0.000369081
979	sp|Q9Y4L1|HYOU1_HUMAN	Hypoxia up-regulated protein 1 OS=Homo sapiens OX=9606 GN=HYOU1 PE=1 SV=1	111476	0.236	17	22	1.82335	3.7114e-07
980	sp|Q9BV57|MTND_HUMAN	1,2-dihydroxy-3-keto-5-methylthiopentene dioxygenase OS=Homo sapiens OX=9606 GN=ADI1 PE=1 SV=1	21523.7	0.475	6	6	1.68611	0.0498931
982	sp|P04275|VWF_HUMAN	von Willebrand factor OS=Homo sapiens OX=9606 GN=VWF PE=1 SV=4	322383	0.278	67	177	1.32902	4.58828e-05
983	sp|Q92688|AN32B_HUMAN	Acidic leucine-rich nuclear phosphoprotein 32 family member B OS=Homo sapiens OX=9606 GN=ANP32B PE=1 SV=1	28923.4	0.096	2	2	4.56848	0.00123822
984	sp|P13010|XRCC5_HUMAN	X-ray repair cross-complementing protein 5 OS=Homo sapiens OX=9606 GN=XRCC5 PE=1 SV=3	83204.5	0.023	2	2	1.93915	0.0113081
985	sp|P10645|CMGA_HUMAN	Chromogranin-A OS=Homo sapiens OX=9606 GN=CHGA PE=1 SV=7	50810.7	0.37	12	23	2.01307	0.00646631
986	sp|P80303|NUCB2_HUMAN	Nucleobindin-2 OS=Homo sapiens OX=9606 GN=NUCB2 PE=1 SV=3	50287.4	0.3	12	12	1.96455	0.00035025
987	sp|Q13790|APOF_HUMAN	Apolipoprotein F OS=Homo sapiens OX=9606 GN=APOF PE=1 SV=2	35701.1	0.304	6	11	1.36695	1.74804e-05
989	sp|P26038|MOES_HUMAN	Moesin OS=Homo sapiens OX=9606 GN=MSN PE=1 SV=3	67873.8	0.293	11	15	1.89139	0.0015753
990	sp|P58166|INHBE_HUMAN	Inhibin beta E chain OS=Homo sapiens OX=9606 GN=INHBE PE=1 SV=1	39260.2	0.16	6	9	1.25299	0.000974578
991	sp|Q16555|DPYL2_HUMAN	Dihydropyrimidinase-related protein 2 OS=Homo sapiens OX=9606 GN=DPYSL2 PE=1 SV=1	62692.7	0.101	4	4	1.24404	0.0248665
992	sp|P62081|RS7_HUMAN	40S ribosomal protein S7 OS=Homo sapiens OX=9606 GN=RPS7 PE=1 SV=1	22095.2	0.082	2	2	1.48676	0.00210934
993	sp|P23396|RS3_HUMAN	40S ribosomal protein S3 OS=Homo sapiens OX=9606 GN=RPS3 PE=1 SV=2	26824.5	0.095	2	2	2.30932	0.000440835
995	sp|P05154|IPSP_HUMAN	Plasma serine protease inhibitor OS=Homo sapiens OX=9606 GN=SERPINA5 PE=1 SV=3	45741.7	0.34	15	50	1.28251	0.0171563
996	sp|Q15833|STXB2_HUMAN	Syntaxin-binding protein 2 OS=Homo sapiens OX=9606 GN=STXBP2 PE=1 SV=2	66848.7	0.071	3	4	1.78534	0.000157417
997	sp|Q96KK5|H2A1H_HUMAN	Histone H2A type 1-H OS=Homo sapiens OX=9606 GN=HIST1H2AH PE=1 SV=3	13879.8	0.328	2	8	3.11397	2.83651e-05
998	sp|P0DMV8|HS71A_HUMAN	Heat shock 70 kDa protein 1B OS=Homo sapiens OX=9606 GN=HSPA1B PE=1 SV=1	70276.1	0.259	13	16	2.39022	0.0150373
1000	sp|P55209|NP1L1_HUMAN	Nucleosome assembly protein 1-like 1 OS=Homo sapiens OX=9606 GN=NAP1L1 PE=1 SV=1	45613	0.197	7	11	2.95347	0.000936102
1001	sp|Q15691|MARE1_HUMAN	Microtubule-associated protein RP/EB family member 1 OS=Homo sapiens OX=9606 GN=MAPRE1 PE=1 SV=3	30133.2	0.097	2	2	2.68277	0.00384059
1002	sp|Q08495|DEMA_HUMAN	Dematin OS=Homo sapiens OX=9606 GN=DMTN PE=1 SV=3	45582.3	0.111	4	5	1.54247	0.00112961
1003	sp|O00303|EIF3F_HUMAN	Eukaryotic translation initiation factor 3 subunit F OS=Homo sapiens OX=9606 GN=EIF3F PE=1 SV=1	37636.2	0.073	2	2	1.60424	0.00872941
1004	sp|P0DJI9|SAA2_HUMAN	Serum amyloid A-2 protein OS=Homo sapiens OX=9606 GN=SAA2 PE=1 SV=1	13557.7	0.533	2	8	1.60879	0.0223836
1007	sp|Q9UNZ2|NSF1C_HUMAN	NSFL1 cofactor p47 OS=Homo sapiens OX=9606 GN=NSFL1C PE=1 SV=2	40530.3	0.051	2	2	3.0108	0.00730926
1008	sp|P02545|LMNA_HUMAN	Prelamin-A/C OS=Homo sapiens OX=9606 GN=LMNA PE=1 SV=1	74361.8	0.063	4	4	1.51278	0.000584149
1009	sp|P28065|PSB9_HUMAN	Proteasome subunit beta type-9 OS=Homo sapiens OX=9606 GN=PSMB9 PE=1 SV=2	23345.6	0.169	3	4	1.94091	0.0189447
1011	sp|P21281|VATB2_HUMAN	V-type proton ATPase subunit B, brain isoform OS=Homo sapiens OX=9606 GN=ATP6V1B2 PE=1 SV=3	56789	0.031	2	2	2.12487	0.00339275
1013	sp|P01042|KNG1_HUMAN	Kininogen-1 OS=Homo sapiens OX=9606 GN=KNG1 PE=1 SV=2	72977.5	0.45	35	220	1.72425	0.00522202
1015	sp|Q13043|STK4_HUMAN	Serine/threonine-protein kinase 4 OS=Homo sapiens OX=9606 GN=STK4 PE=1 SV=2	55804.9	0.199	4	4	1.81614	0.00209506
1016	sp|P01160|ANF_HUMAN	Natriuretic peptides A OS=Homo sapiens OX=9606 GN=NPPA PE=1 SV=1	16793.5	0.105	2	4	1.56145	0.0104392
1017	sp|P02774|VTDB_HUMAN	Vitamin D-binding protein OS=Homo sapiens OX=9606 GN=GC PE=1 SV=2	54461.5	0.641	32	154	2.74817	0.000556856
1018	sp|P48507|GSH0_HUMAN	Glutamate--cysteine ligase regulatory subunit OS=Homo sapiens OX=9606 GN=GCLM PE=1 SV=1	31031.9	0.106	2	2	1.7171	0.00470221
1019	sp|O60664|PLIN3_HUMAN	Perilipin-3 OS=Homo sapiens OX=9606 GN=PLIN3 PE=1 SV=3	47199	0.138	4	4	1.51528	3.77546e-05
1020	sp|P13667|PDIA4_HUMAN	Protein disulfide-isomerase A4 OS=Homo sapiens OX=9606 GN=PDIA4 PE=1 SV=2	73211.1	0.456	28	49	2.32432	0.000681619
1023	sp|P62820|RAB1A_HUMAN	Ras-related protein Rab-1A OS=Homo sapiens OX=9606 GN=RAB1A PE=1 SV=3	22873.5	0.302	5	10	2.31049	0.000769493
1024	sp|Q9UDY2|ZO2_HUMAN	Tight junction protein ZO-2 OS=Homo sapiens OX=9606 GN=TJP2 PE=1 SV=2	134086	0.054	5	5	2.13967	0.000873938
1025	sp|P34932|HSP74_HUMAN	Heat shock 70 kDa protein 4 OS=Homo sapiens OX=9606 GN=HSPA4 PE=1 SV=4	95108.6	0.101	7	8	1.45886	0.0176775
1026	sp|P35241|RADI_HUMAN	Radixin OS=Homo sapiens OX=9606 GN=RDX PE=1 SV=1	68617.4	0.168	2	2	2.9945	0.0021111
1027	sp|Q99613|EIF3C_HUMAN	Eukaryotic translation initiation factor 3 subunit C OS=Homo sapiens OX=9606 GN=EIF3C PE=1 SV=1	105944	0.104	6	6	2.17494	0.00476309
1030	sp|P51570|GALK1_HUMAN	Galactokinase OS=Homo sapiens OX=9606 GN=GALK1 PE=1 SV=1	42683.7	0.122	3	3	1.46419	0.00100424
1032	sp|P01130|LDLR_HUMAN	Low-density lipoprotein receptor OS=Homo sapiens OX=9606 GN=LDLR PE=1 SV=1	98888	0.037	3	3	1.47469	0.00806039
1033	sp|Q9UL46|PSME2_HUMAN	Proteasome activator complex subunit 2 OS=Homo sapiens OX=9606 GN=PSME2 PE=1 SV=4	27537.4	0.176	4	4	2.13401	0.000151664
1034	sp|P15880|RS2_HUMAN	40S ribosomal protein S2 OS=Homo sapiens OX=9606 GN=RPS2 PE=1 SV=2	31571.7	0.116	3	3	1.89743	0.00112991
1035	sp|P05783|K1C18_HUMAN	Keratin, type I cytoskeletal 18 OS=Homo sapiens OX=9606 GN=KRT18 PE=1 SV=2	48010.5	0.14	5	5	1.8239	0.0172871
1037	sp|O43847|NRDC_HUMAN	Nardilysin OS=Homo sapiens OX=9606 GN=NRDC PE=1 SV=3	132626	0.032	3	4	2.46741	0.00327141
1038	sp|P05198|IF2A_HUMAN	Eukaryotic translation initiation factor 2 subunit 1 OS=Homo sapiens OX=9606 GN=EIF2S1 PE=1 SV=3	36356.5	0.162	4	4	2.23868	0.0024664
1040	sp|Q8WZA9|IRGQ_HUMAN	Immunity-related GTPase family Q protein OS=Homo sapiens OX=9606 GN=IRGQ PE=1 SV=1	63173.6	0.056	3	3	1.42463	0.00521919
1042	sp|P17931|LEG3_HUMAN	Galectin-3 OS=Homo sapiens OX=9606 GN=LGALS3 PE=1 SV=5	26175.1	0.072	2	2	1.76792	0.00323123
1043	sp|P01009|A1AT_HUMAN	Alpha-1-antitrypsin OS=Homo sapiens OX=9606 GN=SERPINA1 PE=1 SV=3	46860.1	0.495	22	120	1.29318	5.08328e-06
1044	sp|Q93091|RNAS6_HUMAN	Ribonuclease K6 OS=Homo sapiens OX=9606 GN=RNASE6 PE=1 SV=2	17736.9	0.187	2	2	1.22209	0.00839886
1046	sp|P35268|RL22_HUMAN	60S ribosomal protein L22 OS=Homo sapiens OX=9606 GN=RPL22 PE=1 SV=2	14816.8	0.188	2	2	2.07108	0.0141566
1047	sp|Q8IZP0|ABI1_HUMAN	Abl interactor 1 OS=Homo sapiens OX=9606 GN=ABI1 PE=1 SV=4	55142.7	0.094	4	4	2.15385	0.000897165
1048	sp|P28074|PSB5_HUMAN	Proteasome subunit beta type-5 OS=Homo sapiens OX=9606 GN=PSMB5 PE=1 SV=3	28615.3	0.342	6	11	1.53052	0.0365567
1050	sp|Q99685|MGLL_HUMAN	Monoglyceride lipase OS=Homo sapiens OX=9606 GN=MGLL PE=1 SV=2	33450.3	0.069	2	2	1.49385	0.00169316
1052	sp|P02763|A1AG1_HUMAN	Alpha-1-acid glycoprotein 1 OS=Homo sapiens OX=9606 GN=ORM1 PE=1 SV=1	23706.8	0.348	4	9	1.41912	0.000480562
1055	sp|Q9H074|PAIP1_HUMAN	Polyadenylate-binding protein-interacting protein 1 OS=Homo sapiens OX=9606 GN=PAIP1 PE=1 SV=1	53929.3	0.042	2	2	2.06076	0.00118281
1060	sp|P08514|ITA2B_HUMAN	Integrin alpha-IIb OS=Homo sapiens OX=9606 GN=ITGA2B PE=1 SV=3	114428	0.204	17	24	1.46708	0.00867803
1063	sp|P42224|STAT1_HUMAN	Signal transducer and activator of transcription 1-alpha/beta OS=Homo sapiens OX=9606 GN=STAT1 PE=1 SV=2	87831.7	0.043	2	2	1.69279	0.00186636
1064	sp|P30153|2AAA_HUMAN	Serine/threonine-protein phosphatase 2A 65 kDa regulatory subunit A alpha isoform OS=Homo sapiens OX=9606 GN=PPP2R1A PE=1 SV=4	66047.2	0.219	10	10	2.53043	0.00171612
1065	sp|P07478|TRY2_HUMAN	Trypsin-2 OS=Homo sapiens OX=9606 GN=PRSS2 PE=1 SV=1	26909.2	0.182	2	2	1.95603	0.000151067
1066	sp|P53618|COPB_HUMAN	Coatomer subunit beta OS=Homo sapiens OX=9606 GN=COPB1 PE=1 SV=3	108196	0.063	4	4	2.19661	0.00066997
1067	sp|Q16543|CDC37_HUMAN	Hsp90 co-chaperone Cdc37 OS=Homo sapiens OX=9606 GN=CDC37 PE=1 SV=1	44935.2	0.204	7	9	2.82819	0.00361117
1068	sp|P00751|CFAB_HUMAN	Complement factor B OS=Homo sapiens OX=9606 GN=CFB PE=1 SV=2	86829	0.264	20	31	1.21784	0.000279249
1069	sp|P62258|1433E_HUMAN	14-3-3 protein epsilon OS=Homo sapiens OX=9606 GN=YWHAE PE=1 SV=1	29308.5	0.553	13	31	1.90352	0.0145239
1070	sp|O14974|MYPT1_HUMAN	Protein phosphatase 1 regulatory subunit 12A OS=Homo sapiens OX=9606 GN=PPP1R12A PE=1 SV=1	115592	0.02	2	2	1.54909	0.00334616
1071	sp|O95373|IPO7_HUMAN	Importin-7 OS=Homo sapiens OX=9606 GN=IPO7 PE=1 SV=1	120733	0.031	2	2	1.66109	0.000157951
1072	sp|Q14BN4|SLMAP_HUMAN	Sarcolemmal membrane-associated protein OS=Homo sapiens OX=9606 GN=SLMAP PE=1 SV=1	95976.9	0.018	2	2	1.89813	7.00396e-06
1073	sp|Q27J81|INF2_HUMAN	Inverted formin-2 OS=Homo sapiens OX=9606 GN=INF2 PE=1 SV=2	136833	0.02	2	2	2.4088	1.18957e-05
1075	sp|P15374|UCHL3_HUMAN	Ubiquitin carboxyl-terminal hydrolase isozyme L3 OS=Homo sapiens OX=9606 GN=UCHL3 PE=1 SV=1	26319	0.152	3	4	1.85716	0.00599318
1078	sp|P60981|DEST_HUMAN	Destrin OS=Homo sapiens OX=9606 GN=DSTN PE=1 SV=3	18931.6	0.212	3	4	2.30582	0.00179586
1080	sp|P30043|BLVRB_HUMAN	Flavin reductase (NADPH) OS=Homo sapiens OX=9606 GN=BLVRB PE=1 SV=3	22201.5	0.345	5	6	1.89897	0.0115806
1083	sp|P61981|1433G_HUMAN	14-3-3 protein gamma OS=Homo sapiens OX=9606 GN=YWHAG PE=1 SV=2	28438	0.32	5	21	2.66386	0.00253542
1084	sp|Q96QK1|VPS35_HUMAN	Vacuolar protein sorting-associated protein 35 OS=Homo sapiens OX=9606 GN=VPS35 PE=1 SV=2	92429.2	0.057	4	4	1.58007	0.0157557
1086	sp|Q9H4B7|TBB1_HUMAN	Tubulin beta-1 chain OS=Homo sapiens OX=9606 GN=TUBB1 PE=1 SV=1	50846.8	0.594	15	42	2.41952	5.42965e-06
1091	sp|Q96C24|SYTL4_HUMAN	Synaptotagmin-like protein 4 OS=Homo sapiens OX=9606 GN=SYTL4 PE=1 SV=2	76585.1	0.101	7	8	1.98227	0.000876248
1093	sp|Q14008|CKAP5_HUMAN	Cytoskeleton-associated protein 5 OS=Homo sapiens OX=9606 GN=CKAP5 PE=1 SV=3	227044	0.008	2	2	2.15384	9.70238e-06
1094	sp|P61626|LYSC_HUMAN	Lysozyme C OS=Homo sapiens OX=9606 GN=LYZ PE=1 SV=1	16964.4	0.432	7	30	1.48172	0.00139817
1096	sp|P23588|IF4B_HUMAN	Eukaryotic translation initiation factor 4B OS=Homo sapiens OX=9606 GN=EIF4B PE=1 SV=2	69149.3	0.047	2	3	2.60393	0.00262395
1097	sp|Q92905|CSN5_HUMAN	COP9 signalosome complex subunit 5 OS=Homo sapiens OX=9606 GN=COPS5 PE=1 SV=4	37764.8	0.09	3	3	2.28445	0.0112361
1098	sp|P14555|PA2GA_HUMAN	Phospholipase A2, membrane associated OS=Homo sapiens OX=9606 GN=PLA2G2A PE=1 SV=2	16852.1	0.382	6	8	2.10175	0.00201963
1099	sp|P02776|PLF4_HUMAN	Platelet factor 4 OS=Homo sapiens OX=9606 GN=PF4 PE=1 SV=2	11105	0.347	3	23	2.15445	0.00431775
1101	sp|P49354|FNTA_HUMAN	Protein farnesyltransferase/geranylgeranyltransferase type-1 subunit alpha OS=Homo sapiens OX=9606 GN=FNTA PE=1 SV=1	44477.1	0.047	2	2	1.81978	0.00623785
1102	sp|P33176|KINH_HUMAN	Kinesin-1 heavy chain OS=Homo sapiens OX=9606 GN=KIF5B PE=1 SV=1	110340	0.073	4	5	1.76278	0.00167764
1103	sp|Q16762|THTR_HUMAN	Thiosulfate sulfurtransferase OS=Homo sapiens OX=9606 GN=TST PE=1 SV=4	33617.9	0.189	5	5	2.27034	0.0208316
1106	sp|P19105|ML12A_HUMAN	Myosin regulatory light chain 12A OS=Homo sapiens OX=9606 GN=MYL12A PE=1 SV=2	19820.5	0.392	2	3	1.86756	0.000496437
1107	sp|P02750|A2GL_HUMAN	Leucine-rich alpha-2-glycoprotein OS=Homo sapiens OX=9606 GN=LRG1 PE=1 SV=2	38364.2	0.205	6	14	1.82255	0.000337752
1108	sp|Q15382|RHEB_HUMAN	GTP-binding protein Rheb OS=Homo sapiens OX=9606 GN=RHEB PE=1 SV=1	20523.5	0.125	2	2	2.68575	4.98709e-05
1109	sp|O14618|CCS_HUMAN	Copper chaperone for superoxide dismutase OS=Homo sapiens OX=9606 GN=CCS PE=1 SV=1	29517.5	0.088	3	3	2.15619	0.00580284
1110	sp|P22694|KAPCB_HUMAN	cAMP-dependent protein kinase catalytic subunit beta OS=Homo sapiens OX=9606 GN=PRKACB PE=1 SV=2	40693	0.1	2	2	3.34558	0.000261764
1111	sp|P25789|PSA4_HUMAN	Proteasome subunit alpha type-4 OS=Homo sapiens OX=9606 GN=PSMA4 PE=1 SV=1	29732.3	0.322	9	12	3.24785	0.0177296
1112	sp|P17987|TCPA_HUMAN	T-complex protein 1 subunit alpha OS=Homo sapiens OX=9606 GN=TCP1 PE=1 SV=1	60800.8	0.18	6	6	1.39202	0.0158546
1113	sp|Q99497|PARK7_HUMAN	Protein/nucleic acid deglycase DJ-1 OS=Homo sapiens OX=9606 GN=PARK7 PE=1 SV=2	20031.5	0.206	3	3	2.35807	4.60137e-05
1118	sp|P19971|TYPH_HUMAN	Thymidine phosphorylase OS=Homo sapiens OX=9606 GN=TYMP PE=1 SV=2	50305.3	0.085	3	4	1.90585	0.00117233
1119	sp|Q9H479|FN3K_HUMAN	Fructosamine-3-kinase OS=Homo sapiens OX=9606 GN=FN3K PE=1 SV=1	35358.9	0.139	3	3	2.22225	0.0148664
1120	sp|P41226|UBA7_HUMAN	Ubiquitin-like modifier-activating enzyme 7 OS=Homo sapiens OX=9606 GN=UBA7 PE=1 SV=2	112575	0.018	2	2	2.15617	0.000431117
1122	sp|Q13201|MMRN1_HUMAN	Multimerin-1 OS=Homo sapiens OX=9606 GN=MMRN1 PE=1 SV=3	139203	0.208	19	28	1.77597	0.00184475
1123	sp|Q8NBS9|TXND5_HUMAN	Thioredoxin domain-containing protein 5 OS=Homo sapiens OX=9606 GN=TXNDC5 PE=1 SV=2	48264.9	0.093	3	4	1.75613	0.000839904
1124	sp|P30084|ECHM_HUMAN	Enoyl-CoA hydratase, mitochondrial OS=Homo sapiens OX=9606 GN=ECHS1 PE=1 SV=4	31805.3	0.155	3	3	2.21566	0.00499076
1125	sp|Q13228|SBP1_HUMAN	Methanethiol oxidase OS=Homo sapiens OX=9606 GN=SELENBP1 PE=1 SV=2	52909.8	0.053	2	2	1.41729	0.00883385
1126	sp|P06748|NPM_HUMAN	Nucleophosmin OS=Homo sapiens OX=9606 GN=NPM1 PE=1 SV=2	32707.9	0.167	4	5	3.11302	0.00113478
1127	sp|P14866|HNRPL_HUMAN	Heterogeneous nuclear ribonucleoprotein L OS=Homo sapiens OX=9606 GN=HNRNPL PE=1 SV=2	64701.6	0.048	2	2	1.60266	0.00427291
1128	sp|P20290|BTF3_HUMAN	Transcription factor BTF3 OS=Homo sapiens OX=9606 GN=BTF3 PE=1 SV=1	22193.4	0.073	3	3	3.08346	0.00285329
1130	sp|P22626|ROA2_HUMAN	Heterogeneous nuclear ribonucleoproteins A2/B1 OS=Homo sapiens OX=9606 GN=HNRNPA2B1 PE=1 SV=2	37445.7	0.119	4	5	1.93268	0.00324405
1131	sp|P68032|ACTC_HUMAN	Actin, alpha cardiac muscle 1 OS=Homo sapiens OX=9606 GN=ACTC1 PE=1 SV=1	42316	0.515	7	33	1.58007	0.000889226
1132	sp|O95450|ATS2_HUMAN	A disintegrin and metalloproteinase with thrombospondin motifs 2 OS=Homo sapiens OX=9606 GN=ADAMTS2 PE=2 SV=2	137900	0.021	2	2	1.5693	4.1856e-05
1133	sp|P18031|PTN1_HUMAN	Tyrosine-protein phosphatase non-receptor type 1 OS=Homo sapiens OX=9606 GN=PTPN1 PE=1 SV=1	50487	0.182	7	7	1.76286	0.0107242
1134	sp|P51659|DHB4_HUMAN	Peroxisomal multifunctional enzyme type 2 OS=Homo sapiens OX=9606 GN=HSD17B4 PE=1 SV=3	80074.5	0.102	6	6	2.19062	0.000327754
1138	sp|P35579|MYH9_HUMAN	Myosin-9 OS=Homo sapiens OX=9606 GN=MYH9 PE=1 SV=4	227628	0.404	63	133	1.98242	0.00111266
1140	sp|P05186|PPBT_HUMAN	Alkaline phosphatase, tissue-nonspecific isozyme OS=Homo sapiens OX=9606 GN=ALPL PE=1 SV=4	57592.7	0.04	2	3	1.34094	0.0013664
1142	sp|O15305|PMM2_HUMAN	Phosphomannomutase 2 OS=Homo sapiens OX=9606 GN=PMM2 PE=1 SV=1	28388.3	0.077	2	2	2.84249	0.00814696
1143	sp|O60493|SNX3_HUMAN	Sorting nexin-3 OS=Homo sapiens OX=9606 GN=SNX3 PE=1 SV=3	18789.8	0.123	2	2	2.6803	2.48126e-08
1145	sp|O14818|PSA7_HUMAN	Proteasome subunit alpha type-7 OS=Homo sapiens OX=9606 GN=PSMA7 PE=1 SV=1	28022.7	0.532	14	20	1.92169	0.0327899
1148	sp|P21333|FLNA_HUMAN	Filamin-A OS=Homo sapiens OX=9606 GN=FLNA PE=1 SV=4	283283	0.356	67	99	1.8265	0.000303063
1152	sp|Q8N474|SFRP1_HUMAN	Secreted frizzled-related protein 1 OS=Homo sapiens OX=9606 GN=SFRP1 PE=1 SV=1	36256.4	0.236	6	7	2.11415	0.0120035
1153	sp|P08865|RSSA_HUMAN	40S ribosomal protein SA OS=Homo sapiens OX=9606 GN=RPSA PE=1 SV=4	32929.5	0.305	6	13	1.69609	0.00308429
1156	sp|Q13510|ASAH1_HUMAN	Acid ceramidase OS=Homo sapiens OX=9606 GN=ASAH1 PE=1 SV=5	45069	0.048	2	2	1.23578	0.000146927
1158	sp|P08670|VIME_HUMAN	Vimentin OS=Homo sapiens OX=9606 GN=VIM PE=1 SV=4	53658.1	0.436	16	26	2.01655	2.8884e-06
1160	sp|P09486|SPRC_HUMAN	SPARC OS=Homo sapiens OX=9606 GN=SPARC PE=1 SV=1	35447	0.31	9	27	1.74073	0.00339596
1163	sp|Q12797|ASPH_HUMAN	Aspartyl/asparaginyl beta-hydroxylase OS=Homo sapiens OX=9606 GN=ASPH PE=1 SV=3	86247.6	0.065	5	5	1.23996	0.000520893
1166	sp|P11413|G6PD_HUMAN	Glucose-6-phosphate 1-dehydrogenase OS=Homo sapiens OX=9606 GN=G6PD PE=1 SV=4	59657.2	0.21	9	9	2.26409	0.000309046
1167	sp|Q96T51|RUFY1_HUMAN	RUN and FYVE domain-containing protein 1 OS=Homo sapiens OX=9606 GN=RUFY1 PE=1 SV=2	80832.7	0.032	2	2	1.58308	0.00058522
1169	sp|Q9NYU2|UGGG1_HUMAN	UDP-glucose:glycoprotein glucosyltransferase 1 OS=Homo sapiens OX=9606 GN=UGGT1 PE=1 SV=3	177801	0.149	18	21	1.53617	0.00834737
1171	sp|P20774|MIME_HUMAN	Mimecan OS=Homo sapiens OX=9606 GN=OGN PE=1 SV=1	34225	0.164	4	5	1.40216	0.000528454
1173	sp|P50225|ST1A1_HUMAN	Sulfotransferase 1A1 OS=Homo sapiens OX=9606 GN=SULT1A1 PE=1 SV=3	34239.2	0.424	7	8	3.50054	0.0363012
1174	sp|Q01105|SET_HUMAN	Protein SET OS=Homo sapiens OX=9606 GN=SET PE=1 SV=3	33450.7	0.166	4	4	3.91614	0.0116039
1175	sp|P50502|F10A1_HUMAN	Hsc70-interacting protein OS=Homo sapiens OX=9606 GN=ST13 PE=1 SV=2	41458.5	0.163	6	9	2.79866	0.00710191
1176	sp|Q16531|DDB1_HUMAN	DNA damage-binding protein 1 OS=Homo sapiens OX=9606 GN=DDB1 PE=1 SV=1	128124	0.065	7	7	2.12719	0.00913796
1177	sp|P26196|DDX6_HUMAN	Probable ATP-dependent RNA helicase DDX6 OS=Homo sapiens OX=9606 GN=DDX6 PE=1 SV=2	54763.4	0.124	5	5	1.9313	0.000132738
1178	sp|Q86UX7|URP2_HUMAN	Fermitin family homolog 3 OS=Homo sapiens OX=9606 GN=FERMT3 PE=1 SV=1	76457.2	0.417	21	44	2.20977	0.000137789
1179	sp|P00738|HPT_HUMAN	Haptoglobin OS=Homo sapiens OX=9606 GN=HP PE=1 SV=1	45842.8	0.591	12	51	1.30938	0.0144409
1181	sp|P52306|GDS1_HUMAN	Rap1 GTPase-GDP dissociation stimulator 1 OS=Homo sapiens OX=9606 GN=RAP1GDS1 PE=1 SV=3	67054.8	0.033	2	3	1.68908	0.00119316
1182	sp|O00194|RB27B_HUMAN	Ras-related protein Rab-27B OS=Homo sapiens OX=9606 GN=RAB27B PE=1 SV=4	24802.3	0.193	3	4	1.58866	0.000130644
1184	sp|P55072|TERA_HUMAN	Transitional endoplasmic reticulum ATPase OS=Homo sapiens OX=9606 GN=VCP PE=1 SV=4	89932	0.366	27	53	2.33686	0.00810917
1185	sp|Q00796|DHSO_HUMAN	Sorbitol dehydrogenase OS=Homo sapiens OX=9606 GN=SORD PE=1 SV=4	38909	0.577	15	53	2.63412	0.0424348
1186	sp|P48061|SDF1_HUMAN	Stromal cell-derived factor 1 OS=Homo sapiens OX=9606 GN=CXCL12 PE=1 SV=1	10925.9	0.398	4	7	1.24924	0.00416104
1188	sp|Q9Y6C2|EMIL1_HUMAN	EMILIN-1 OS=Homo sapiens OX=9606 GN=EMILIN1 PE=1 SV=3	107923	0.04	4	6	1.44926	0.000460484
1189	sp|P42566|EPS15_HUMAN	Epidermal growth factor receptor substrate 15 OS=Homo sapiens OX=9606 GN=EPS15 PE=1 SV=2	99204	0.099	8	8	2.55277	0.00041768
1190	sp|P55060|XPO2_HUMAN	Exportin-2 OS=Homo sapiens OX=9606 GN=CSE1L PE=1 SV=3	111127	0.05	4	4	1.72891	0.00199541
1192	sp|Q01813|PFKAP_HUMAN	ATP-dependent 6-phosphofructokinase, platelet type OS=Homo sapiens OX=9606 GN=PFKP PE=1 SV=2	86435.9	0.214	14	18	2.20527	0.000470539
1194	sp|Q9H832|UBE2Z_HUMAN	Ubiquitin-conjugating enzyme E2 Z OS=Homo sapiens OX=9606 GN=UBE2Z PE=1 SV=2	38623.7	0.059	2	2	1.7421	0.00556397
1195	sp|Q7L7X3|TAOK1_HUMAN	Serine/threonine-protein kinase TAO1 OS=Homo sapiens OX=9606 GN=TAOK1 PE=1 SV=1	116436	0.026	2	2	1.34261	0.00206008
1196	sp|Q9HBB8|CDHR5_HUMAN	Cadherin-related family member 5 OS=Homo sapiens OX=9606 GN=CDHR5 PE=1 SV=3	88549.8	0.026	2	2	1.21163	0.00708266
1197	sp|P62906|RL10A_HUMAN	60S ribosomal protein L10a OS=Homo sapiens OX=9606 GN=RPL10A PE=1 SV=2	24968.6	0.161	4	6	3.20956	0.0061245
1199	sp|P36959|GMPR1_HUMAN	GMP reductase 1 OS=Homo sapiens OX=9606 GN=GMPR PE=1 SV=1	37832.9	0.075	3	4	1.237	0.0238036
1201	sp|P49591|SYSC_HUMAN	Serine--tRNA ligase, cytoplasmic OS=Homo sapiens OX=9606 GN=SARS PE=1 SV=3	59235.2	0.138	7	7	2.50316	0.0108252
1202	sp|P14618|KPYM_HUMAN	Pyruvate kinase PKM OS=Homo sapiens OX=9606 GN=PKM PE=1 SV=4	58452.2	0.473	21	38	1.99279	0.00018979
1203	sp|P05060|SCG1_HUMAN	Secretogranin-1 OS=Homo sapiens OX=9606 GN=CHGB PE=1 SV=2	78325.2	0.167	11	16	2.46884	0.013206
1205	sp|Q9Y251|HPSE_HUMAN	Heparanase OS=Homo sapiens OX=9606 GN=HPSE PE=1 SV=2	61377.2	0.052	3	3	3.5416	5.06646e-05
1206	sp|Q9BRK5|CAB45_HUMAN	45 kDa calcium-binding protein OS=Homo sapiens OX=9606 GN=SDF4 PE=1 SV=1	41876.5	0.169	5	9	1.41084	0.00750875
1207	sp|Q99988|GDF15_HUMAN	Growth/differentiation factor 15 OS=Homo sapiens OX=9606 GN=GDF15 PE=1 SV=3	34613.9	0.13	3	3	1.50217	0.00109154
9	sp|P78509|RELN_HUMAN	Reelin OS=Homo sapiens OX=9606 GN=RELN PE=1 SV=3	394962	0.123	36	61	0.79278	0.00328002
16	sp|P04180|LCAT_HUMAN	Phosphatidylcholine-sterol acyltransferase OS=Homo sapiens OX=9606 GN=LCAT PE=1 SV=1	49870.2	0.227	7	24	0.804352	0.000421885
28	sp|P02751|FINC_HUMAN	Fibronectin OS=Homo sapiens OX=9606 GN=FN1 PE=1 SV=4	266034	0.621	109	980	0.769189	0.00121331
35	sp|P58335|ANTR2_HUMAN	Anthrax toxin receptor 2 OS=Homo sapiens OX=9606 GN=ANTXR2 PE=1 SV=5	54241.3	0.07	3	3	0.654297	0.00329673
38	sp|P10909|CLUS_HUMAN	Clusterin OS=Homo sapiens OX=9606 GN=CLU PE=1 SV=1	53013.2	0.423	21	444	0.799338	9.3748e-05
39	sp|P04114|APOB_HUMAN	Apolipoprotein B-100 OS=Homo sapiens OX=9606 GN=APOB PE=1 SV=2	516633	0.583	267	1805	0.829448	0.00174656
57	sp|P12259|FA5_HUMAN	Coagulation factor V OS=Homo sapiens OX=9606 GN=F5 PE=1 SV=4	252668	0.296	65	259	0.793443	0.00442544
72	sp|P05160|F13B_HUMAN	Coagulation factor XIII B chain OS=Homo sapiens OX=9606 GN=F13B PE=1 SV=3	77724	0.413	24	60	0.796835	0.00174251
101	sp|Q9H497|TOR3A_HUMAN	Torsin-3A OS=Homo sapiens OX=9606 GN=TOR3A PE=1 SV=1	46721.5	0.045	2	2	0.755771	0.00456428
109	sp|Q13103|SPP24_HUMAN	Secreted phosphoprotein 24 OS=Homo sapiens OX=9606 GN=SPP2 PE=1 SV=1	24588.9	0.27	5	21	0.732899	0.000587054
118	sp|Q9NQ79|CRAC1_HUMAN	Cartilage acidic protein 1 OS=Homo sapiens OX=9606 GN=CRTAC1 PE=1 SV=2	72156.1	0.286	14	23	0.648238	6.62327e-05
138	sp|P26927|HGFL_HUMAN	Hepatocyte growth factor-like protein OS=Homo sapiens OX=9606 GN=MST1 PE=1 SV=2	82815.5	0.335	20	30	0.820679	5.57044e-05
170	sp|Q15166|PON3_HUMAN	Serum paraoxonase/lactonase 3 OS=Homo sapiens OX=9606 GN=PON3 PE=1 SV=3	39792.4	0.528	16	112	0.607909	0.00013231
180	sp|P04004|VTNC_HUMAN	Vitronectin OS=Homo sapiens OX=9606 GN=VTN PE=1 SV=1	55051.5	0.5	21	699	0.767892	4.83857e-05
181	sp|Q12794|HYAL1_HUMAN	Hyaluronidase-1 OS=Homo sapiens OX=9606 GN=HYAL1 PE=1 SV=2	48946.2	0.356	10	27	0.771207	0.00397031
189	sp|P07357|CO8A_HUMAN	Complement component C8 alpha chain OS=Homo sapiens OX=9606 GN=C8A PE=1 SV=2	66813.7	0.308	17	35	0.759177	0.0117015
198	sp|P01782|HV309_HUMAN	Immunoglobulin heavy variable 3-9 OS=Homo sapiens OX=9606 GN=IGHV3-9 PE=1 SV=2	13089.5	0.347	2	2	0.82051	0.00218319
200	sp|P54802|ANAG_HUMAN	Alpha-N-acetylglucosaminidase OS=Homo sapiens OX=9606 GN=NAGLU PE=1 SV=2	82651.8	0.039	2	2	0.753971	0.000148123
237	sp|P01860|IGHG3_HUMAN	Immunoglobulin heavy constant gamma 3 OS=Homo sapiens OX=9606 GN=IGHG3 PE=1 SV=2	42268.7	0.626	8	41	0.68954	0.0014326
238	sp|P02768|ALBU_HUMAN	Serum albumin OS=Homo sapiens OX=9606 GN=ALB PE=1 SV=2	71299.2	0.75	51	542	0.827557	0.000375453
243	sp|P27918|PROP_HUMAN	Properdin OS=Homo sapiens OX=9606 GN=CFP PE=1 SV=2	53732.9	0.228	8	18	0.57445	1.97821e-06
250	sp|P22792|CPN2_HUMAN	Carboxypeptidase N subunit 2 OS=Homo sapiens OX=9606 GN=CPN2 PE=1 SV=3	61355.4	0.277	12	28	0.810561	4.94348e-05
253	sp|Q04756|HGFA_HUMAN	Hepatocyte growth factor activator OS=Homo sapiens OX=9606 GN=HGFAC PE=1 SV=1	72841.9	0.197	8	26	0.618155	1.04663e-08
261	sp|P60985|KTDAP_HUMAN	Keratinocyte differentiation-associated protein OS=Homo sapiens OX=9606 GN=KRTDAP PE=1 SV=1	11024.9	0.283	2	3	0.701014	0.00639591
280	sp|Q9Y6Z7|COL10_HUMAN	Collectin-10 OS=Homo sapiens OX=9606 GN=COLEC10 PE=1 SV=2	31066.5	0.238	8	30	0.746588	2.12132e-05
298	sp|P08253|MMP2_HUMAN	72 kDa type IV collagenase OS=Homo sapiens OX=9606 GN=MMP2 PE=1 SV=2	74900.1	0.542	28	65	0.72572	3.90824e-05
311	sp|A0A0A0MS15|HV349_HUMAN	Immunoglobulin heavy variable 3-49 OS=Homo sapiens OX=9606 GN=IGHV3-49 PE=3 SV=1	13200.6	0.37	3	6	0.733074	7.80564e-06
416	sp|P08603|CFAH_HUMAN	Complement factor H OS=Homo sapiens OX=9606 GN=CFH PE=1 SV=4	143662	0.546	55	474	0.816641	0.000359418
417	sp|P06727|APOA4_HUMAN	Apolipoprotein A-IV OS=Homo sapiens OX=9606 GN=APOA4 PE=1 SV=3	45353.5	0.778	35	750	0.77192	0.0166472
418	sp|P80108|PHLD_HUMAN	Phosphatidylinositol-glycan-specific phospholipase D OS=Homo sapiens OX=9606 GN=GPLD1 PE=1 SV=3	92887.2	0.344	25	152	0.775137	0.00596868
441	sp|P55291|CAD15_HUMAN	Cadherin-15 OS=Homo sapiens OX=9606 GN=CDH15 PE=1 SV=1	89242.5	0.085	5	6	0.793962	0.0322791
453	sp|Q9NY15|STAB1_HUMAN	Stabilin-1 OS=Homo sapiens OX=9606 GN=STAB1 PE=1 SV=3	286914	0.021	4	5	0.831834	4.64739e-05
459	sp|P01764|HV323_HUMAN	Immunoglobulin heavy variable 3-23 OS=Homo sapiens OX=9606 GN=IGHV3-23 PE=1 SV=2	12727.3	0.41	2	3	0.794274	0.00757611
547	sp|P0DOX7|IGK_HUMAN	Immunoglobulin kappa light chain OS=Homo sapiens OX=9606 PE=1 SV=1	23631.5	0.547	2	8	0.763604	0.00568595
550	sp|P02647|APOA1_HUMAN	Apolipoprotein A-I OS=Homo sapiens OX=9606 GN=APOA1 PE=1 SV=1	30740.9	1.18	41	2190	0.801546	0.00019753
558	sp|P02042|HBD_HUMAN	Hemoglobin subunit delta OS=Homo sapiens OX=9606 GN=HBD PE=1 SV=2	16141.3	0.456	2	3	0.780062	0.000945095
559	sp|Q9UBX1|CATF_HUMAN	Cathepsin F OS=Homo sapiens OX=9606 GN=CTSF PE=1 SV=1	53941	0.163	7	8	0.796841	1.50056e-06
593	sp|Q96PD5|PGRP2_HUMAN	N-acetylmuramoyl-L-alanine amidase OS=Homo sapiens OX=9606 GN=PGLYRP2 PE=1 SV=1	62730.1	0.295	9	21	0.791566	4.95343e-05
601	sp|P17936|IBP3_HUMAN	Insulin-like growth factor-binding protein 3 OS=Homo sapiens OX=9606 GN=IGFBP3 PE=1 SV=2	32662.1	0.271	7	17	0.769913	0.000594057
603	sp|P54803|GALC_HUMAN	Galactocerebrosidase OS=Homo sapiens OX=9606 GN=GALC PE=1 SV=3	77281.8	0.124	6	8	0.742243	0.00315241
610	sp|P02760|AMBP_HUMAN	Protein AMBP OS=Homo sapiens OX=9606 GN=AMBP PE=1 SV=1	39868.3	0.332	9	47	0.737334	0.00231896
664	sp|Q6Q788|APOA5_HUMAN	Apolipoprotein A-V OS=Homo sapiens OX=9606 GN=APOA5 PE=1 SV=1	41226.1	0.585	16	39	0.653519	0.00129979
698	sp|A0M8Q6|IGLC7_HUMAN	Immunoglobulin lambda constant 7 OS=Homo sapiens OX=9606 GN=IGLC7 PE=1 SV=3	11399.7	0.623	2	5	0.654144	0.00260858
751	sp|P16035|TIMP2_HUMAN	Metalloproteinase inhibitor 2 OS=Homo sapiens OX=9606 GN=TIMP2 PE=1 SV=2	25049.4	0.468	8	12	0.799341	8.86441e-05
765	sp|P29622|KAIN_HUMAN	Kallistatin OS=Homo sapiens OX=9606 GN=SERPINA4 PE=1 SV=3	48664.2	0.501	17	36	0.811414	0.00771257
768	sp|Q96KN2|CNDP1_HUMAN	Beta-Ala-His dipeptidase OS=Homo sapiens OX=9606 GN=CNDP1 PE=1 SV=4	56766.2	0.458	20	131	0.623146	2.60068e-07
796	sp|Q504Y2|PKDCC_HUMAN	Extracellular tyrosine-protein kinase PKDCC OS=Homo sapiens OX=9606 GN=PKDCC PE=2 SV=2	54934.6	0.032	2	2	0.630979	0.0036332
833	sp|P11226|MBL2_HUMAN	Mannose-binding protein C OS=Homo sapiens OX=9606 GN=MBL2 PE=1 SV=2	26508.1	0.411	8	11	0.645781	0.00538249
868	sp|A0A075B6I0|LV861_HUMAN	Immunoglobulin lambda variable 8-61 OS=Homo sapiens OX=9606 GN=IGLV8-61 PE=3 SV=7	12902.2	0.148	2	3	0.605151	0.00307688
901	sp|Q16610|ECM1_HUMAN	Extracellular matrix protein 1 OS=Homo sapiens OX=9606 GN=ECM1 PE=1 SV=2	62213.9	0.263	11	17	0.780601	2.46139e-06
912	sp|P00488|F13A_HUMAN	Coagulation factor XIII A chain OS=Homo sapiens OX=9606 GN=F13A1 PE=1 SV=4	83709.8	0.583	36	147	0.778656	0.00314246
914	sp|Q9Y646|CBPQ_HUMAN	Carboxypeptidase Q OS=Homo sapiens OX=9606 GN=CPQ PE=1 SV=1	52064.6	0.042	2	2	0.62762	0.000483049
915	sp|P49747|COMP_HUMAN	Cartilage oligomeric matrix protein OS=Homo sapiens OX=9606 GN=COMP PE=1 SV=2	85412.6	0.246	12	57	0.702365	0.000559297
958	sp|A0A0C4DH33|HV124_HUMAN	Immunoglobulin heavy variable 1-24 OS=Homo sapiens OX=9606 GN=IGHV1-24 PE=3 SV=1	12969.2	0.47	3	6	0.791447	0.0210117
973	sp|Q13822|ENPP2_HUMAN	Ectonucleotide pyrophosphatase/phosphodiesterase family member 2 OS=Homo sapiens OX=9606 GN=ENPP2 PE=1 SV=3	100793	0.045	4	4	0.712471	0.00103743
1028	sp|P04070|PROC_HUMAN	Vitamin K-dependent protein C OS=Homo sapiens OX=9606 GN=PROC PE=1 SV=1	53388	0.373	14	103	0.74529	0.00478759
1041	sp|P43251|BTD_HUMAN	Biotinidase OS=Homo sapiens OX=9606 GN=BTD PE=1 SV=2	61987.6	0.114	4	5	0.695888	0.0116387
1081	sp|P01024|CO3_HUMAN	Complement C3 OS=Homo sapiens OX=9606 GN=C3 PE=1 SV=2	188551	0.707	106	786	0.816459	0.00585932
1087	sp|A0A0B4J1Y9|HV372_HUMAN	Immunoglobulin heavy variable 3-72 OS=Homo sapiens OX=9606 GN=IGHV3-72 PE=3 SV=1	13347.6	0.529	5	9	0.687825	0.00115046
1095	sp|P02654|APOC1_HUMAN	Apolipoprotein C-I OS=Homo sapiens OX=9606 GN=APOC1 PE=1 SV=1	9308.08	0.373	6	99	0.79448	0.000515936
1114	sp|P06312|KV401_HUMAN	Immunoglobulin kappa variable 4-1 OS=Homo sapiens OX=9606 GN=IGKV4-1 PE=1 SV=1	13467.6	0.298	3	9	0.829124	0.0103247
1115	sp|P08519|APOA_HUMAN	Apolipoprotein(a) OS=Homo sapiens OX=9606 GN=LPA PE=1 SV=1	514719	0.089	29	90	0.612095	0.000336989
1137	sp|P27169|PON1_HUMAN	Serum paraoxonase/arylesterase 1 OS=Homo sapiens OX=9606 GN=PON1 PE=1 SV=3	39859.3	0.704	16	453	0.631603	0.00015924
1149	sp|P00748|FA12_HUMAN	Coagulation factor XII OS=Homo sapiens OX=9606 GN=F12 PE=1 SV=3	70010.7	0.354	21	84	0.768386	3.02556e-07
1165	sp|Q5SZK8|FREM2_HUMAN	FRAS1-related extracellular matrix protein 2 OS=Homo sapiens OX=9606 GN=FREM2 PE=1 SV=2	352573	0.033	9	11	0.773373	0.00184003
1172	sp|Q9H6X2|ANTR1_HUMAN	Anthrax toxin receptor 1 OS=Homo sapiens OX=9606 GN=ANTXR1 PE=1 SV=2	63415.3	0.057	3	3	0.739494	0.0102618
