# Supplementary material for: Proteomic analysis of plasma proteins from patients with cardiac rupture after acute myocardial infarction using TMT-based quantitative proteomics approach
Source: Clin Proteomics. 2024 Mar 1;21:18. doi: 10.1186/s12014-024-09474-9 (PMC10908035; doi:10.1186/s12014-024-09474-9)
Supplement: Supplementary file 7 — Supplementary Material 7: Table S7. GO analysis of the differentially expressed proteins among the three comparison groups [file 12014_2024_9474_MOESM7_ESM.xlsx]

## Sheet: AMI vs. Con
Gene Ontology term	GO_ID	p Value	Count	Differentially expressed proteins
Biological Processe
organelle organization	GO:0006996	3.08518e-08	58	sp|P67936|TPM4_HUMAN,sp|Q14008|CKAP5_HUMAN,sp|P12956|XRCC6_HUMAN,sp|O15230|LAMA5_HUMAN,sp|Q9NR12|PDLI7_HUMAN,sp|P05771|KPCB_HUMAN,sp|Q71U36|TBA1A_HUMAN,sp|P49755|TMEDA_HUMAN,sp|P63104|1433Z_HUMAN,sp|P31946|1433B_HUMAN,sp|Q92734|TFG_HUMAN,sp|P55209|NP1L1_HUMAN,sp|P21291|CSRP1_HUMAN,sp|Q27J81|INF2_HUMAN,sp|P09493|TPM1_HUMAN,sp|O75558|STX11_HUMAN,sp|Q96M86|DNHD1_HUMAN,sp|Q9Y490|TLN1_HUMAN,sp|Q16512|…
actin filament-based process	GO:0030029	1.76537e-07	27	sp|P67936|TPM4_HUMAN,sp|P07951|TPM2_HUMAN,sp|Q96SB3|NEB2_HUMAN,sp|Q13045|FLII_HUMAN,sp|Q9NR12|PDLI7_HUMAN,sp|P50552|VASP_HUMAN,sp|P09429|HMGB1_HUMAN,sp|O75116|ROCK2_HUMAN,sp|P61158|ARP3_HUMAN,sp|Q9HBI1|PARVB_HUMAN,sp|P63316|TNNC1_HUMAN,sp|P07737|PROF1_HUMAN,sp|P60660|MYL6_HUMAN,sp|P12814|ACTN1_HUMAN,sp|Q13576|IQGA2_HUMAN,sp|P21291|CSRP1_HUMAN,sp|P09493|TPM1_HUMAN,sp|Q27J81|INF2_HUMAN,sp|O43491|E4…
actin cytoskeleton organization	GO:0030036	7.38721e-07	24	sp|P67936|TPM4_HUMAN,sp|P07951|TPM2_HUMAN,sp|Q96SB3|NEB2_HUMAN,sp|Q13045|FLII_HUMAN,sp|Q9NR12|PDLI7_HUMAN,sp|P50552|VASP_HUMAN,sp|P09429|HMGB1_HUMAN,sp|O75116|ROCK2_HUMAN,sp|P61158|ARP3_HUMAN,sp|Q9HBI1|PARVB_HUMAN,sp|P07737|PROF1_HUMAN,sp|P12814|ACTN1_HUMAN,sp|Q13576|IQGA2_HUMAN,sp|P21291|CSRP1_HUMAN,sp|P09493|TPM1_HUMAN,sp|Q27J81|INF2_HUMAN,sp|O43491|E41L2_HUMAN,sp|P21333|FLNA_HUMAN,sp|O75083|WD…
cytoskeleton organization	GO:0007010	1.04748e-06	31	sp|P67936|TPM4_HUMAN,sp|P07951|TPM2_HUMAN,sp|Q14008|CKAP5_HUMAN,sp|Q96SB3|NEB2_HUMAN,sp|O15230|LAMA5_HUMAN,sp|Q13045|FLII_HUMAN,sp|Q9NR12|PDLI7_HUMAN,sp|P50552|VASP_HUMAN,sp|P09429|HMGB1_HUMAN,sp|O75116|ROCK2_HUMAN,sp|P61158|ARP3_HUMAN,sp|Q9HBI1|PARVB_HUMAN,sp|P07737|PROF1_HUMAN,sp|Q04917|1433F_HUMAN,sp|P12814|ACTN1_HUMAN,sp|Q9H2G2|SLK_HUMAN,sp|Q13576|IQGA2_HUMAN,sp|P21291|CSRP1_HUMAN,sp|Q27J81|I…
muscle system process	GO:0003012	1.33555e-05	16	sp|P67936|TPM4_HUMAN,sp|P07951|TPM2_HUMAN,sp|O14983|AT2A1_HUMAN,sp|O76074|PDE5A_HUMAN,sp|P18206|VINC_HUMAN,sp|Q96HC4|PDLI5_HUMAN,sp|P09493|TPM1_HUMAN,sp|Q9Y623|MYH4_HUMAN,sp|O75116|ROCK2_HUMAN,sp|Q15746|MYLK_HUMAN,sp|P63316|TNNC1_HUMAN,sp|P08590|MYL3_HUMAN,sp|P0DP23|CALM1_HUMAN,sp|Q05682|CALD1_HUMAN,sp|P10916|MLRV_HUMAN,sp|P60660|MYL6_HUMAN
plasma membrane bounded cell projection assembly	GO:0120031	1.34421e-05	15	sp|Q14008|CKAP5_HUMAN,sp|P68366|TBA4A_HUMAN,sp|P18206|VINC_HUMAN,sp|Q96SB3|NEB2_HUMAN,sp|O15230|LAMA5_HUMAN,sp|Q96M86|DNHD1_HUMAN,sp|Q15746|MYLK_HUMAN,sp|O75935|DCTN3_HUMAN,sp|P61158|ARP3_HUMAN,sp|Q9HBI1|PARVB_HUMAN,sp|P21333|FLNA_HUMAN,sp|Q9NZN3|EHD3_HUMAN,sp|Q71U36|TBA1A_HUMAN,sp|Q14247|SRC8_HUMAN,sp|Q9UJU6|DBNL_HUMAN
cell projection assembly	GO:0030031	2.03669e-05	15	sp|Q14008|CKAP5_HUMAN,sp|P68366|TBA4A_HUMAN,sp|P18206|VINC_HUMAN,sp|Q96SB3|NEB2_HUMAN,sp|O15230|LAMA5_HUMAN,sp|Q96M86|DNHD1_HUMAN,sp|Q15746|MYLK_HUMAN,sp|O75935|DCTN3_HUMAN,sp|P61158|ARP3_HUMAN,sp|Q9HBI1|PARVB_HUMAN,sp|P21333|FLNA_HUMAN,sp|Q9NZN3|EHD3_HUMAN,sp|Q71U36|TBA1A_HUMAN,sp|Q14247|SRC8_HUMAN,sp|Q9UJU6|DBNL_HUMAN
muscle contraction	GO:0006936	4.61418e-05	13	sp|P67936|TPM4_HUMAN,sp|P07951|TPM2_HUMAN,sp|P18206|VINC_HUMAN,sp|P09493|TPM1_HUMAN,sp|Q9Y623|MYH4_HUMAN,sp|O75116|ROCK2_HUMAN,sp|Q15746|MYLK_HUMAN,sp|P63316|TNNC1_HUMAN,sp|P08590|MYL3_HUMAN,sp|P0DP23|CALM1_HUMAN,sp|Q05682|CALD1_HUMAN,sp|P60660|MYL6_HUMAN,sp|P10916|MLRV_HUMAN
actin filament organization	GO:0007015	9.86119e-05	14	sp|P67936|TPM4_HUMAN,sp|P12814|ACTN1_HUMAN,sp|P07951|TPM2_HUMAN,sp|Q13576|IQGA2_HUMAN,sp|Q96SB3|NEB2_HUMAN,sp|P09493|TPM1_HUMAN,sp|P50552|VASP_HUMAN,sp|P61158|ARP3_HUMAN,sp|O75083|WDR1_HUMAN,sp|P21333|FLNA_HUMAN,sp|P14625|ENPL_HUMAN,sp|Q01518|CAP1_HUMAN,sp|Q14247|SRC8_HUMAN,sp|P07737|PROF1_HUMAN
tissue morphogenesis	GO:0048729	0.000218054	17	sp|O43294|TGFI1_HUMAN,sp|P18206|VINC_HUMAN,sp|P22694|KAPCB_HUMAN,sp|O15230|LAMA5_HUMAN,sp|P24593|IBP5_HUMAN,sp|P09493|TPM1_HUMAN,sp|P50552|VASP_HUMAN,sp|Q15746|MYLK_HUMAN,sp|P04259|K2C6B_HUMAN,sp|O75083|WDR1_HUMAN,sp|P21333|FLNA_HUMAN,sp|P63316|TNNC1_HUMAN,sp|P62136|PP1A_HUMAN,sp|P08590|MYL3_HUMAN,sp|Q13418|ILK_HUMAN,sp|P07737|PROF1_HUMAN,sp|P10916|MLRV_HUMAN
cell junction assembly	GO:0034329	0.000360244	10	sp|P12814|ACTN1_HUMAN,sp|P18206|VINC_HUMAN,sp|O15230|LAMA5_HUMAN,sp|P48059|LIMS1_HUMAN,sp|P50552|VASP_HUMAN,sp|P17252|KPCA_HUMAN,sp|P21333|FLNA_HUMAN,sp|O75083|WDR1_HUMAN,sp|Q14247|SRC8_HUMAN,sp|Q13418|ILK_HUMAN
cellular component organization	GO:0016043	0.000511432	84	sp|P12956|XRCC6_HUMAN,sp|P14618|KPYM_HUMAN,sp|P08514|ITA2B_HUMAN,sp|O15230|LAMA5_HUMAN,sp|Q9NR12|PDLI7_HUMAN,sp|P06727|APOA4_HUMAN,sp|P63104|1433Z_HUMAN,sp|P31946|1433B_HUMAN,sp|P09493|TPM1_HUMAN,sp|P18085|ARF4_HUMAN,sp|O75558|STX11_HUMAN,sp|Q16512|PKN1_HUMAN,sp|Q9NP79|VTA1_HUMAN,sp|Q9Y490|TLN1_HUMAN,sp|Q96M86|DNHD1_HUMAN,sp|O75935|DCTN3_HUMAN,sp|P14625|ENPL_HUMAN,sp|P27105|STOM_HUMAN,sp|P22694|K…
regulation of muscle contraction	GO:0006937	0.000546514	10	sp|O14983|AT2A1_HUMAN,sp|O76074|PDE5A_HUMAN,sp|P09493|TPM1_HUMAN,sp|P17252|KPCA_HUMAN,sp|P63316|TNNC1_HUMAN,sp|Q9NZN3|EHD3_HUMAN,sp|P08590|MYL3_HUMAN,sp|Q14247|SRC8_HUMAN,sp|P10916|MLRV_HUMAN,sp|P0DP23|CALM1_HUMAN
organelle assembly	GO:0070925	0.000736418	16	sp|Q14008|CKAP5_HUMAN,sp|P68366|TBA4A_HUMAN,sp|O15230|LAMA5_HUMAN,sp|Q9UBW5|BIN2_HUMAN,sp|P61158|ARP3_HUMAN,sp|Q71U36|TBA1A_HUMAN,sp|P12814|ACTN1_HUMAN,sp|P09493|TPM1_HUMAN,sp|Q96M86|DNHD1_HUMAN,sp|Q9NP79|VTA1_HUMAN,sp|O75935|DCTN3_HUMAN,sp|P21333|FLNA_HUMAN,sp|O75083|WDR1_HUMAN,sp|Q9NZN3|EHD3_HUMAN,sp|Q9UJU6|DBNL_HUMAN,sp|P10916|MLRV_HUMAN
supramolecular fiber organization	GO:0097435	0.000743842	18	sp|P67936|TPM4_HUMAN,sp|P07951|TPM2_HUMAN,sp|Q14008|CKAP5_HUMAN,sp|Q96SB3|NEB2_HUMAN,sp|P50552|VASP_HUMAN,sp|P61158|ARP3_HUMAN,sp|P07737|PROF1_HUMAN,sp|P12814|ACTN1_HUMAN,sp|Q9H2G2|SLK_HUMAN,sp|Q13576|IQGA2_HUMAN,sp|P09493|TPM1_HUMAN,sp|P21333|FLNA_HUMAN,sp|O75083|WDR1_HUMAN,sp|P14625|ENPL_HUMAN,sp|Q01518|CAP1_HUMAN,sp|Q13418|ILK_HUMAN,sp|Q14247|SRC8_HUMAN,sp|P10916|MLRV_HUMAN
muscle filament sliding	GO:0030049	0.00107595	7	sp|P67936|TPM4_HUMAN,sp|P07951|TPM2_HUMAN,sp|P63316|TNNC1_HUMAN,sp|P08590|MYL3_HUMAN,sp|P09493|TPM1_HUMAN,sp|P10916|MLRV_HUMAN,sp|P60660|MYL6_HUMAN
actin-myosin filament sliding	GO:0033275	0.00107595	7	sp|P67936|TPM4_HUMAN,sp|P07951|TPM2_HUMAN,sp|P63316|TNNC1_HUMAN,sp|P08590|MYL3_HUMAN,sp|P09493|TPM1_HUMAN,sp|P10916|MLRV_HUMAN,sp|P60660|MYL6_HUMAN
actin-mediated cell contraction	GO:0070252	0.00107595	7	sp|P67936|TPM4_HUMAN,sp|P07951|TPM2_HUMAN,sp|P63316|TNNC1_HUMAN,sp|P08590|MYL3_HUMAN,sp|P09493|TPM1_HUMAN,sp|P10916|MLRV_HUMAN,sp|P60660|MYL6_HUMAN
positive regulation of protein localization to membrane	GO:1905477	0.00122602	8	sp|P63104|1433Z_HUMAN,sp|P31946|1433B_HUMAN,sp|Q96SB3|NEB2_HUMAN,sp|P04156|PRIO_HUMAN,sp|P61158|ARP3_HUMAN,sp|Q04917|1433F_HUMAN,sp|P27348|1433T_HUMAN,sp|P27105|STOM_HUMAN
cellular component organization or biogenesis	GO:0071840	0.00137301	84	sp|P12956|XRCC6_HUMAN,sp|P14618|KPYM_HUMAN,sp|P08514|ITA2B_HUMAN,sp|O15230|LAMA5_HUMAN,sp|Q9NR12|PDLI7_HUMAN,sp|P06727|APOA4_HUMAN,sp|P63104|1433Z_HUMAN,sp|P31946|1433B_HUMAN,sp|P09493|TPM1_HUMAN,sp|P18085|ARF4_HUMAN,sp|O75558|STX11_HUMAN,sp|Q16512|PKN1_HUMAN,sp|Q9NP79|VTA1_HUMAN,sp|Q9Y490|TLN1_HUMAN,sp|Q96M86|DNHD1_HUMAN,sp|O75935|DCTN3_HUMAN,sp|P14625|ENPL_HUMAN,sp|P27105|STOM_HUMAN,sp|P22694|K…
negative regulation of mononuclear cell proliferation	GO:0032945	0.00143748	4	sp|Q06187|BTK_HUMAN,sp|Q16512|PKN1_HUMAN,sp|O76074|PDE5A_HUMAN,sp|P04156|PRIO_HUMAN
adherens junction assembly	GO:0034333	0.00143748	4	sp|P12814|ACTN1_HUMAN,sp|P18206|VINC_HUMAN,sp|Q14247|SRC8_HUMAN,sp|O15230|LAMA5_HUMAN
negative regulation of lymphocyte proliferation	GO:0050672	0.00143748	4	sp|Q06187|BTK_HUMAN,sp|Q16512|PKN1_HUMAN,sp|O76074|PDE5A_HUMAN,sp|P04156|PRIO_HUMAN
plasma membrane bounded cell projection organization	GO:0120036	0.00164757	23	sp|Q14008|CKAP5_HUMAN,sp|P68366|TBA4A_HUMAN,sp|Q96SB3|NEB2_HUMAN,sp|O15230|LAMA5_HUMAN,sp|Q9NR12|PDLI7_HUMAN,sp|P50552|VASP_HUMAN,sp|P06727|APOA4_HUMAN,sp|P61158|ARP3_HUMAN,sp|Q9HBI1|PARVB_HUMAN,sp|Q71U36|TBA1A_HUMAN,sp|P18206|VINC_HUMAN,sp|P09493|TPM1_HUMAN,sp|P04156|PRIO_HUMAN,sp|P18085|ARF4_HUMAN,sp|P17252|KPCA_HUMAN,sp|Q96M86|DNHD1_HUMAN,sp|Q15746|MYLK_HUMAN,sp|O75935|DCTN3_HUMAN,sp|P21333|FL…
muscle organ morphogenesis	GO:0048644	0.00168005	5	sp|Q15746|MYLK_HUMAN,sp|P63316|TNNC1_HUMAN,sp|P08590|MYL3_HUMAN,sp|P09493|TPM1_HUMAN,sp|P10916|MLRV_HUMAN
muscle tissue morphogenesis	GO:0060415	0.00168005	5	sp|Q15746|MYLK_HUMAN,sp|P63316|TNNC1_HUMAN,sp|P08590|MYL3_HUMAN,sp|P09493|TPM1_HUMAN,sp|P10916|MLRV_HUMAN
actin filament-based movement	GO:0030048	0.00179086	7	sp|P67936|TPM4_HUMAN,sp|P07951|TPM2_HUMAN,sp|P63316|TNNC1_HUMAN,sp|P08590|MYL3_HUMAN,sp|P09493|TPM1_HUMAN,sp|P10916|MLRV_HUMAN,sp|P60660|MYL6_HUMAN
cilium organization	GO:0044782	0.00179662	9	sp|Q14008|CKAP5_HUMAN,sp|P68366|TBA4A_HUMAN,sp|O15230|LAMA5_HUMAN,sp|Q96M86|DNHD1_HUMAN,sp|O75935|DCTN3_HUMAN,sp|P61158|ARP3_HUMAN,sp|P21333|FLNA_HUMAN,sp|Q71U36|TBA1A_HUMAN,sp|Q9NZN3|EHD3_HUMAN
cilium assembly	GO:0060271	0.00179662	9	sp|Q14008|CKAP5_HUMAN,sp|P68366|TBA4A_HUMAN,sp|O15230|LAMA5_HUMAN,sp|Q96M86|DNHD1_HUMAN,sp|O75935|DCTN3_HUMAN,sp|P61158|ARP3_HUMAN,sp|P21333|FLNA_HUMAN,sp|Q71U36|TBA1A_HUMAN,sp|Q9NZN3|EHD3_HUMAN
regulation of muscle system process	GO:0090257	0.0019272	11	sp|O14983|AT2A1_HUMAN,sp|O76074|PDE5A_HUMAN,sp|P24593|IBP5_HUMAN,sp|P09493|TPM1_HUMAN,sp|P17252|KPCA_HUMAN,sp|P63316|TNNC1_HUMAN,sp|Q9NZN3|EHD3_HUMAN,sp|P08590|MYL3_HUMAN,sp|Q14247|SRC8_HUMAN,sp|P10916|MLRV_HUMAN,sp|P0DP23|CALM1_HUMAN
hyperosmotic response	GO:0006972	0.00242156	3	sp|Q16512|PKN1_HUMAN,sp|P13010|XRCC5_HUMAN,sp|P12956|XRCC6_HUMAN
activation of adenylate cyclase activity	GO:0007190	0.00242156	3	sp|P17252|KPCA_HUMAN,sp|Q01518|CAP1_HUMAN,sp|P0DP23|CALM1_HUMAN
viral latency	GO:0019042	0.00242156	3	sp|P13010|XRCC5_HUMAN,sp|P12956|XRCC6_HUMAN,sp|P62937|PPIA_HUMAN
establishment of viral latency	GO:0019043	0.00242156	3	sp|P13010|XRCC5_HUMAN,sp|P12956|XRCC6_HUMAN,sp|P62937|PPIA_HUMAN
histone-threonine phosphorylation	GO:0035405	0.00242156	3	sp|P17252|KPCA_HUMAN,sp|Q16512|PKN1_HUMAN,sp|P05771|KPCB_HUMAN
cellular response to osmotic stress	GO:0071470	0.00242156	3	sp|Q15746|MYLK_HUMAN,sp|P13010|XRCC5_HUMAN,sp|P12956|XRCC6_HUMAN
establishment of integrated proviral latency	GO:0075713	0.00242156	3	sp|P13010|XRCC5_HUMAN,sp|P12956|XRCC6_HUMAN,sp|P62937|PPIA_HUMAN
cell cycle arrest	GO:0007050	0.00253395	6	sp|Q9H4X1|RGCC_HUMAN,sp|P78344|IF4G2_HUMAN,sp|Q96SB3|NEB2_HUMAN,sp|Q13418|ILK_HUMAN,sp|Q15382|RHEB_HUMAN,sp|P04156|PRIO_HUMAN
actomyosin structure organization	GO:0031032	0.00253395	6	sp|P12814|ACTN1_HUMAN,sp|O75083|WDR1_HUMAN,sp|Q99439|CNN2_HUMAN,sp|P09493|TPM1_HUMAN,sp|O43491|E41L2_HUMAN,sp|P10916|MLRV_HUMAN
cell projection organization	GO:0030030	0.00261222	23	sp|Q14008|CKAP5_HUMAN,sp|P68366|TBA4A_HUMAN,sp|Q96SB3|NEB2_HUMAN,sp|O15230|LAMA5_HUMAN,sp|Q9NR12|PDLI7_HUMAN,sp|P50552|VASP_HUMAN,sp|P06727|APOA4_HUMAN,sp|P61158|ARP3_HUMAN,sp|Q9HBI1|PARVB_HUMAN,sp|Q71U36|TBA1A_HUMAN,sp|P18206|VINC_HUMAN,sp|P09493|TPM1_HUMAN,sp|P04156|PRIO_HUMAN,sp|P18085|ARF4_HUMAN,sp|P17252|KPCA_HUMAN,sp|Q96M86|DNHD1_HUMAN,sp|Q15746|MYLK_HUMAN,sp|O75935|DCTN3_HUMAN,sp|P21333|FL…
regulation of molecular function	GO:0065009	0.00261228	51	sp|P12956|XRCC6_HUMAN,sp|P80108|PHLD_HUMAN,sp|O76074|PDE5A_HUMAN,sp|P06727|APOA4_HUMAN,sp|P05771|KPCB_HUMAN,sp|P63316|TNNC1_HUMAN,sp|P40763|STAT3_HUMAN,sp|P03973|SLPI_HUMAN,sp|Q15404|RSU1_HUMAN,sp|P31946|1433B_HUMAN,sp|P09493|TPM1_HUMAN,sp|P18085|ARF4_HUMAN,sp|Q16512|PKN1_HUMAN,sp|P00738|HPT_HUMAN,sp|P21333|FLNA_HUMAN,sp|P14625|ENPL_HUMAN,sp|Q01518|CAP1_HUMAN,sp|P27105|STOM_HUMAN,sp|P07951|TPM2_H…
cellular component assembly	GO:0022607	0.0028048	48	sp|Q14008|CKAP5_HUMAN,sp|P12956|XRCC6_HUMAN,sp|P14618|KPYM_HUMAN,sp|O15230|LAMA5_HUMAN,sp|P06727|APOA4_HUMAN,sp|Q71U36|TBA1A_HUMAN,sp|P49755|TMEDA_HUMAN,sp|P63104|1433Z_HUMAN,sp|P31946|1433B_HUMAN,sp|P18206|VINC_HUMAN,sp|Q92734|TFG_HUMAN,sp|P55209|NP1L1_HUMAN,sp|P09493|TPM1_HUMAN,sp|Q96M86|DNHD1_HUMAN,sp|Q9NP79|VTA1_HUMAN,sp|Q15746|MYLK_HUMAN,sp|O75935|DCTN3_HUMAN,sp|O75083|WDR1_HUMAN,sp|P21333|F…
ventricular cardiac muscle tissue morphogenesis	GO:0055010	0.00385909	4	sp|P63316|TNNC1_HUMAN,sp|P08590|MYL3_HUMAN,sp|P09493|TPM1_HUMAN,sp|P10916|MLRV_HUMAN
cardiac muscle contraction	GO:0060048	0.00385909	4	sp|P63316|TNNC1_HUMAN,sp|P08590|MYL3_HUMAN,sp|P09493|TPM1_HUMAN,sp|P10916|MLRV_HUMAN
negative regulation of leukocyte proliferation	GO:0070664	0.00385909	4	sp|Q06187|BTK_HUMAN,sp|Q16512|PKN1_HUMAN,sp|O76074|PDE5A_HUMAN,sp|P04156|PRIO_HUMAN
cell junction organization	GO:0034330	0.00526675	10	sp|P12814|ACTN1_HUMAN,sp|P18206|VINC_HUMAN,sp|O15230|LAMA5_HUMAN,sp|P48059|LIMS1_HUMAN,sp|P50552|VASP_HUMAN,sp|P17252|KPCA_HUMAN,sp|P21333|FLNA_HUMAN,sp|O75083|WDR1_HUMAN,sp|Q14247|SRC8_HUMAN,sp|Q13418|ILK_HUMAN
muscle tissue development	GO:0060537	0.00526675	10	sp|P02753|RET4_HUMAN,sp|P12814|ACTN1_HUMAN,sp|Q00839|HNRPU_HUMAN,sp|Q96HC4|PDLI5_HUMAN,sp|P09493|TPM1_HUMAN,sp|Q15746|MYLK_HUMAN,sp|P63316|TNNC1_HUMAN,sp|P08590|MYL3_HUMAN,sp|P60660|MYL6_HUMAN,sp|P10916|MLRV_HUMAN
morphogenesis of an epithelium	GO:0002009	0.00555095	12	sp|O43294|TGFI1_HUMAN,sp|P18206|VINC_HUMAN,sp|P22694|KAPCB_HUMAN,sp|O15230|LAMA5_HUMAN,sp|P24593|IBP5_HUMAN,sp|P50552|VASP_HUMAN,sp|P04259|K2C6B_HUMAN,sp|P21333|FLNA_HUMAN,sp|O75083|WDR1_HUMAN,sp|P62136|PP1A_HUMAN,sp|Q13418|ILK_HUMAN,sp|P07737|PROF1_HUMAN
cardiac chamber morphogenesis	GO:0003206	0.00601253	5	sp|P02753|RET4_HUMAN,sp|P63316|TNNC1_HUMAN,sp|P08590|MYL3_HUMAN,sp|P09493|TPM1_HUMAN,sp|P10916|MLRV_HUMAN
cellular component assembly involved in morphogenesis	GO:0010927	0.00601253	5	sp|P12814|ACTN1_HUMAN,sp|O75083|WDR1_HUMAN,sp|Q13418|ILK_HUMAN,sp|P09493|TPM1_HUMAN,sp|P10916|MLRV_HUMAN
positive regulation of actin filament polymerization	GO:0030838	0.00601253	5	sp|P61158|ARP3_HUMAN,sp|Q13576|IQGA2_HUMAN,sp|P07737|PROF1_HUMAN,sp|Q14247|SRC8_HUMAN,sp|P50552|VASP_HUMAN
regulation of ATPase activity	GO:0043462	0.00601253	5	sp|P07951|TPM2_HUMAN,sp|P63316|TNNC1_HUMAN,sp|P08590|MYL3_HUMAN,sp|P07737|PROF1_HUMAN,sp|P09493|TPM1_HUMAN
regulation of striated muscle contraction	GO:0006942	0.00651913	6	sp|O14983|AT2A1_HUMAN,sp|O76074|PDE5A_HUMAN,sp|Q9NZN3|EHD3_HUMAN,sp|P08590|MYL3_HUMAN,sp|P0DP23|CALM1_HUMAN,sp|P10916|MLRV_HUMAN
establishment or maintenance of cell polarity	GO:0007163	0.00651913	6	sp|P61158|ARP3_HUMAN,sp|Q14008|CKAP5_HUMAN,sp|Q9HBI1|PARVB_HUMAN,sp|O75083|WDR1_HUMAN,sp|Q01518|CAP1_HUMAN,sp|Q13418|ILK_HUMAN
regulation of ion transmembrane transport	GO:0034765	0.00693235	11	sp|P61769|B2MG_HUMAN,sp|Q8TF42|UBS3B_HUMAN,sp|P04156|PRIO_HUMAN,sp|P17252|KPCA_HUMAN,sp|O75083|WDR1_HUMAN,sp|P21333|FLNA_HUMAN,sp|Q9NZN3|EHD3_HUMAN,sp|Q04917|1433F_HUMAN,sp|P27348|1433T_HUMAN,sp|P0DP23|CALM1_HUMAN,sp|P27105|STOM_HUMAN
cardiac ventricle morphogenesis	GO:0003208	0.00806208	4	sp|P63316|TNNC1_HUMAN,sp|P08590|MYL3_HUMAN,sp|P09493|TPM1_HUMAN,sp|P10916|MLRV_HUMAN
ventricular cardiac muscle tissue development	GO:0003229	0.00806208	4	sp|P63316|TNNC1_HUMAN,sp|P08590|MYL3_HUMAN,sp|P09493|TPM1_HUMAN,sp|P10916|MLRV_HUMAN
response to osmotic stress	GO:0006970	0.00806208	4	sp|Q16512|PKN1_HUMAN,sp|Q15746|MYLK_HUMAN,sp|P13010|XRCC5_HUMAN,sp|P12956|XRCC6_HUMAN
regulation of phosphoprotein phosphatase activity	GO:0043666	0.00806208	4	sp|O75116|ROCK2_HUMAN,sp|P14625|ENPL_HUMAN,sp|Q96SB3|NEB2_HUMAN,sp|P0DP23|CALM1_HUMAN
cardiac muscle tissue morphogenesis	GO:0055008	0.00806208	4	sp|P63316|TNNC1_HUMAN,sp|P08590|MYL3_HUMAN,sp|P09493|TPM1_HUMAN,sp|P10916|MLRV_HUMAN
regulation of protein insertion into mitochondrial membrane involved in apoptotic signaling pathway	GO:1900739	0.00806208	4	sp|P63104|1433Z_HUMAN,sp|P31946|1433B_HUMAN,sp|Q04917|1433F_HUMAN,sp|P27348|1433T_HUMAN
positive regulation of protein insertion into mitochondrial membrane involved in apoptotic signaling pathway	GO:1900740	0.00806208	4	sp|P63104|1433Z_HUMAN,sp|P31946|1433B_HUMAN,sp|Q04917|1433F_HUMAN,sp|P27348|1433T_HUMAN
regulation of mitochondrial outer membrane permeabilization involved in apoptotic signaling pathway	GO:1901028	0.00806208	4	sp|P63104|1433Z_HUMAN,sp|P31946|1433B_HUMAN,sp|Q04917|1433F_HUMAN,sp|P27348|1433T_HUMAN
positive regulation of mitochondrial outer membrane permeabilization involved in apoptotic signaling pathway	GO:1901030	0.00806208	4	sp|P63104|1433Z_HUMAN,sp|P31946|1433B_HUMAN,sp|Q04917|1433F_HUMAN,sp|P27348|1433T_HUMAN
cell division	GO:0051301	0.00829859	9	sp|Q14008|CKAP5_HUMAN,sp|P50995|ANX11_HUMAN,sp|O43491|E41L2_HUMAN,sp|O75935|DCTN3_HUMAN,sp|P61158|ARP3_HUMAN,sp|O75116|ROCK2_HUMAN,sp|Q71U36|TBA1A_HUMAN,sp|P62136|PP1A_HUMAN,sp|Q16543|CDC37_HUMAN
muscle structure development	GO:0061061	0.00843801	12	sp|P12814|ACTN1_HUMAN,sp|Q00839|HNRPU_HUMAN,sp|O15230|LAMA5_HUMAN,sp|Q96HC4|PDLI5_HUMAN,sp|P24593|IBP5_HUMAN,sp|P09493|TPM1_HUMAN,sp|Q15746|MYLK_HUMAN,sp|O75083|WDR1_HUMAN,sp|P63316|TNNC1_HUMAN,sp|P08590|MYL3_HUMAN,sp|P10916|MLRV_HUMAN,sp|P60660|MYL6_HUMAN
regulation of transmembrane transport	GO:0034762	0.00863674	11	sp|P61769|B2MG_HUMAN,sp|Q8TF42|UBS3B_HUMAN,sp|P04156|PRIO_HUMAN,sp|P17252|KPCA_HUMAN,sp|O75083|WDR1_HUMAN,sp|P21333|FLNA_HUMAN,sp|Q9NZN3|EHD3_HUMAN,sp|Q04917|1433F_HUMAN,sp|P27348|1433T_HUMAN,sp|P0DP23|CALM1_HUMAN,sp|P27105|STOM_HUMAN
protein lipidation	GO:0006497	0.00872196	3	sp|P55157|MTP_HUMAN,sp|P80108|PHLD_HUMAN,sp|P05186|PPBT_HUMAN
cell-substrate adherens junction assembly	GO:0007045	0.00872196	3	sp|P12814|ACTN1_HUMAN,sp|Q14247|SRC8_HUMAN,sp|O15230|LAMA5_HUMAN
mitotic cell cycle checkpoint	GO:0007093	0.00872196	3	sp|Q9H4X1|RGCC_HUMAN,sp|Q00577|PURA_HUMAN,sp|Q9H2K8|TAOK3_HUMAN
histone phosphorylation	GO:0016572	0.00872196	3	sp|P17252|KPCA_HUMAN,sp|Q16512|PKN1_HUMAN,sp|P05771|KPCB_HUMAN
negative regulation of protein dephosphorylation	GO:0035308	0.00872196	3	sp|O75116|ROCK2_HUMAN,sp|P31946|1433B_HUMAN,sp|Q96SB3|NEB2_HUMAN
focal adhesion assembly	GO:0048041	0.00872196	3	sp|P12814|ACTN1_HUMAN,sp|Q14247|SRC8_HUMAN,sp|O15230|LAMA5_HUMAN
positive regulation of protein targeting to membrane	GO:0090314	0.00872196	3	sp|P61158|ARP3_HUMAN,sp|P04156|PRIO_HUMAN,sp|P27105|STOM_HUMAN
regulation of heart contraction	GO:0008016	0.00872682	7	sp|P17252|KPCA_HUMAN,sp|O76074|PDE5A_HUMAN,sp|Q9NZN3|EHD3_HUMAN,sp|P08590|MYL3_HUMAN,sp|P09493|TPM1_HUMAN,sp|P0DP23|CALM1_HUMAN,sp|P10916|MLRV_HUMAN
actin polymerization or depolymerization	GO:0008154	0.00967132	6	sp|O75083|WDR1_HUMAN,sp|Q01518|CAP1_HUMAN,sp|P07737|PROF1_HUMAN,sp|Q96SB3|NEB2_HUMAN,sp|Q14247|SRC8_HUMAN,sp|P50552|VASP_HUMAN
regulation of ion transport	GO:0043269	0.00974907	13	sp|P61769|B2MG_HUMAN,sp|Q8TF42|UBS3B_HUMAN,sp|P04156|PRIO_HUMAN,sp|P17252|KPCA_HUMAN,sp|Q15746|MYLK_HUMAN,sp|O75083|WDR1_HUMAN,sp|P21333|FLNA_HUMAN,sp|Q9NZN3|EHD3_HUMAN,sp|Q04917|1433F_HUMAN,sp|P13501|CCL5_HUMAN,sp|P27348|1433T_HUMAN,sp|P0DP23|CALM1_HUMAN,sp|P27105|STOM_HUMAN
system process	GO:0003008	0.00977551	26	sp|P67936|TPM4_HUMAN,sp|P07951|TPM2_HUMAN,sp|O76074|PDE5A_HUMAN,sp|P22694|KAPCB_HUMAN,sp|Q96SB3|NEB2_HUMAN,sp|Q9Y623|MYH4_HUMAN,sp|O75116|ROCK2_HUMAN,sp|P63316|TNNC1_HUMAN,sp|Q9NZ08|ERAP1_HUMAN,sp|P21741|MK_HUMAN,sp|P0DP23|CALM1_HUMAN,sp|Q05682|CALD1_HUMAN,sp|P04179|SODM_HUMAN,sp|P60660|MYL6_HUMAN,sp|P02753|RET4_HUMAN,sp|O14983|AT2A1_HUMAN,sp|P18206|VINC_HUMAN,sp|P09493|TPM1_HUMAN,sp|Q96HC4|PDLI5…
movement of cell or subcellular component	GO:0006928	0.00980152	31	sp|P67936|TPM4_HUMAN,sp|P07951|TPM2_HUMAN,sp|P80108|PHLD_HUMAN,sp|Q96SB3|NEB2_HUMAN,sp|O15230|LAMA5_HUMAN,sp|Q9NR12|PDLI7_HUMAN,sp|P50552|VASP_HUMAN,sp|P09429|HMGB1_HUMAN,sp|Q9UBW5|BIN2_HUMAN,sp|P61158|ARP3_HUMAN,sp|P63316|TNNC1_HUMAN,sp|P21741|MK_HUMAN,sp|P62937|PPIA_HUMAN,sp|Q05682|CALD1_HUMAN,sp|P60660|MYL6_HUMAN,sp|P18206|VINC_HUMAN,sp|P09493|TPM1_HUMAN,sp|Q9Y678|COPG1_HUMAN,sp|P18085|ARF4_HU…
regulation of phosphatase activity	GO:0010921	0.0098358	5	sp|O75116|ROCK2_HUMAN,sp|P80108|PHLD_HUMAN,sp|P14625|ENPL_HUMAN,sp|Q96SB3|NEB2_HUMAN,sp|P0DP23|CALM1_HUMAN
morphogenesis of embryonic epithelium	GO:0016331	0.0098358	5	sp|O43294|TGFI1_HUMAN,sp|P22694|KAPCB_HUMAN,sp|P07737|PROF1_HUMAN,sp|O15230|LAMA5_HUMAN,sp|P50552|VASP_HUMAN
protein autophosphorylation	GO:0046777	0.0098358	5	sp|Q06187|BTK_HUMAN,sp|Q9H2G2|SLK_HUMAN,sp|P17252|KPCA_HUMAN,sp|O94804|STK10_HUMAN,sp|Q9H2K8|TAOK3_HUMAN
cellular component biogenesis	GO:0044085	0.00998679	48	sp|Q14008|CKAP5_HUMAN,sp|P12956|XRCC6_HUMAN,sp|P14618|KPYM_HUMAN,sp|O15230|LAMA5_HUMAN,sp|P06727|APOA4_HUMAN,sp|Q71U36|TBA1A_HUMAN,sp|P49755|TMEDA_HUMAN,sp|P63104|1433Z_HUMAN,sp|P31946|1433B_HUMAN,sp|P18206|VINC_HUMAN,sp|Q92734|TFG_HUMAN,sp|P55209|NP1L1_HUMAN,sp|P09493|TPM1_HUMAN,sp|Q96M86|DNHD1_HUMAN,sp|Q9NP79|VTA1_HUMAN,sp|Q15746|MYLK_HUMAN,sp|O75935|DCTN3_HUMAN,sp|O75083|WDR1_HUMAN,sp|P21333|F…
regulation of protein localization to membrane	GO:1905475	0.0100369	8	sp|P63104|1433Z_HUMAN,sp|P31946|1433B_HUMAN,sp|Q96SB3|NEB2_HUMAN,sp|P04156|PRIO_HUMAN,sp|P61158|ARP3_HUMAN,sp|Q04917|1433F_HUMAN,sp|P27348|1433T_HUMAN,sp|P27105|STOM_HUMAN
striated muscle tissue development	GO:0014706	0.0106679	9	sp|P02753|RET4_HUMAN,sp|P12814|ACTN1_HUMAN,sp|Q00839|HNRPU_HUMAN,sp|Q96HC4|PDLI5_HUMAN,sp|P09493|TPM1_HUMAN,sp|P63316|TNNC1_HUMAN,sp|P08590|MYL3_HUMAN,sp|P60660|MYL6_HUMAN,sp|P10916|MLRV_HUMAN
positive regulation of cytoskeleton organization	GO:0051495	0.0106679	9	sp|Q13576|IQGA2_HUMAN,sp|P09493|TPM1_HUMAN,sp|P50552|VASP_HUMAN,sp|Q9H4X1|RGCC_HUMAN,sp|P61158|ARP3_HUMAN,sp|O75116|ROCK2_HUMAN,sp|O75083|WDR1_HUMAN,sp|Q14247|SRC8_HUMAN,sp|P07737|PROF1_HUMAN
cell-cell junction organization	GO:0045216	0.0119316	7	sp|P12814|ACTN1_HUMAN,sp|P17252|KPCA_HUMAN,sp|O75083|WDR1_HUMAN,sp|P18206|VINC_HUMAN,sp|Q14247|SRC8_HUMAN,sp|O15230|LAMA5_HUMAN,sp|P48059|LIMS1_HUMAN
cardiac muscle tissue development	GO:0048738	0.0119316	7	sp|P02753|RET4_HUMAN,sp|Q00839|HNRPU_HUMAN,sp|P63316|TNNC1_HUMAN,sp|P08590|MYL3_HUMAN,sp|Q96HC4|PDLI5_HUMAN,sp|P09493|TPM1_HUMAN,sp|P10916|MLRV_HUMAN
platelet aggregation	GO:0070527	0.0119316	7	sp|Q15084|PDIA6_HUMAN,sp|P21333|FLNA_HUMAN,sp|P08514|ITA2B_HUMAN,sp|P18206|VINC_HUMAN,sp|Q8TF42|UBS3B_HUMAN,sp|P21291|CSRP1_HUMAN,sp|Q13418|ILK_HUMAN
cytokinesis	GO:0000910	0.0144441	4	sp|O75116|ROCK2_HUMAN,sp|P61158|ARP3_HUMAN,sp|O75935|DCTN3_HUMAN,sp|P50995|ANX11_HUMAN
myofibril assembly	GO:0030239	0.0144441	4	sp|P12814|ACTN1_HUMAN,sp|O75083|WDR1_HUMAN,sp|P09493|TPM1_HUMAN,sp|P10916|MLRV_HUMAN
very-low-density lipoprotein particle remodeling	GO:0034372	0.0144441	4	sp|P04180|LCAT_HUMAN,sp|P11597|CETP_HUMAN,sp|P06727|APOA4_HUMAN,sp|P06858|LIPL_HUMAN
lipoprotein biosynthetic process	GO:0042158	0.0144441	4	sp|P55157|MTP_HUMAN,sp|P04180|LCAT_HUMAN,sp|P80108|PHLD_HUMAN,sp|P05186|PPBT_HUMAN
regulation of mitochondrial membrane permeability	GO:0046902	0.0144441	4	sp|P63104|1433Z_HUMAN,sp|P31946|1433B_HUMAN,sp|Q04917|1433F_HUMAN,sp|P27348|1433T_HUMAN
regulation of cellular component movement	GO:0051270	0.0149457	26	sp|P80108|PHLD_HUMAN,sp|P08514|ITA2B_HUMAN,sp|O15230|LAMA5_HUMAN,sp|P24593|IBP5_HUMAN,sp|P09429|HMGB1_HUMAN,sp|Q9H4X1|RGCC_HUMAN,sp|O75116|ROCK2_HUMAN,sp|P61158|ARP3_HUMAN,sp|P63316|TNNC1_HUMAN,sp|P40763|STAT3_HUMAN,sp|P07737|PROF1_HUMAN,sp|O94804|STK10_HUMAN,sp|P04179|SODM_HUMAN,sp|P48735|IDHP_HUMAN,sp|P12814|ACTN1_HUMAN,sp|Q9H2G2|SLK_HUMAN,sp|P18206|VINC_HUMAN,sp|P09493|TPM1_HUMAN,sp|P17252|KPC…
mitochondrial membrane organization	GO:0007006	0.0150514	5	sp|P63104|1433Z_HUMAN,sp|P31946|1433B_HUMAN,sp|Q04917|1433F_HUMAN,sp|P27348|1433T_HUMAN,sp|P0DP23|CALM1_HUMAN
calcium-mediated signaling	GO:0019722	0.0150514	5	sp|Q06187|BTK_HUMAN,sp|P0DMM9|ST1A3_HUMAN,sp|Q96SB3|NEB2_HUMAN,sp|P0DP23|CALM1_HUMAN,sp|P04156|PRIO_HUMAN
regulation of protein dephosphorylation	GO:0035304	0.0150514	5	sp|O75116|ROCK2_HUMAN,sp|P14625|ENPL_HUMAN,sp|P31946|1433B_HUMAN,sp|Q96SB3|NEB2_HUMAN,sp|P0DP23|CALM1_HUMAN
microtubule-based process	GO:0007017	0.0164677	10	sp|Q9H2G2|SLK_HUMAN,sp|Q14008|CKAP5_HUMAN,sp|P68366|TBA4A_HUMAN,sp|Q9Y678|COPG1_HUMAN,sp|Q96M86|DNHD1_HUMAN,sp|O75116|ROCK2_HUMAN,sp|O75935|DCTN3_HUMAN,sp|P61158|ARP3_HUMAN,sp|P21333|FLNA_HUMAN,sp|Q71U36|TBA1A_HUMAN
muscle organ development	GO:0007517	0.0167998	8	sp|P12814|ACTN1_HUMAN,sp|Q15746|MYLK_HUMAN,sp|P63316|TNNC1_HUMAN,sp|P08590|MYL3_HUMAN,sp|O15230|LAMA5_HUMAN,sp|P09493|TPM1_HUMAN,sp|P10916|MLRV_HUMAN,sp|P60660|MYL6_HUMAN
positive regulation of supramolecular fiber organization	GO:1902905	0.0167998	8	sp|Q9H4X1|RGCC_HUMAN,sp|P61158|ARP3_HUMAN,sp|O75083|WDR1_HUMAN,sp|Q13576|IQGA2_HUMAN,sp|P07737|PROF1_HUMAN,sp|Q14247|SRC8_HUMAN,sp|P09493|TPM1_HUMAN,sp|P50552|VASP_HUMAN
tissue development	GO:0009888	0.0181348	32	sp|Q00839|HNRPU_HUMAN,sp|P14618|KPYM_HUMAN,sp|P80108|PHLD_HUMAN,sp|P05452|TETN_HUMAN,sp|P22694|KAPCB_HUMAN,sp|Q9Y2Q3|GSTK1_HUMAN,sp|O15230|LAMA5_HUMAN,sp|P24593|IBP5_HUMAN,sp|P50552|VASP_HUMAN,sp|P13645|K1C10_HUMAN,sp|Q06187|BTK_HUMAN,sp|P63316|TNNC1_HUMAN,sp|P07737|PROF1_HUMAN,sp|P60660|MYL6_HUMAN,sp|P12814|ACTN1_HUMAN,sp|P02753|RET4_HUMAN,sp|P11215|ITAM_HUMAN,sp|P18206|VINC_HUMAN,sp|O43294|TGFI…
histamine secretion	GO:0001821	0.0181373	2	sp|Q06187|BTK_HUMAN,sp|P63104|1433Z_HUMAN
alpha-beta T cell activation involved in immune response	GO:0002287	0.0181373	2	sp|P40763|STAT3_HUMAN,sp|P09429|HMGB1_HUMAN
T cell differentiation involved in immune response	GO:0002292	0.0181373	2	sp|P40763|STAT3_HUMAN,sp|P09429|HMGB1_HUMAN
alpha-beta T cell differentiation involved in immune response	GO:0002293	0.0181373	2	sp|P40763|STAT3_HUMAN,sp|P09429|HMGB1_HUMAN
CD4-positive, alpha-beta T cell differentiation involved in immune response	GO:0002294	0.0181373	2	sp|P40763|STAT3_HUMAN,sp|P09429|HMGB1_HUMAN
histamine production involved in inflammatory response	GO:0002349	0.0181373	2	sp|Q06187|BTK_HUMAN,sp|P63104|1433Z_HUMAN
histamine secretion involved in inflammatory response	GO:0002441	0.0181373	2	sp|Q06187|BTK_HUMAN,sp|P63104|1433Z_HUMAN
antigen processing and presentation of endogenous peptide antigen	GO:0002483	0.0181373	2	sp|P61769|B2MG_HUMAN,sp|Q9NZ08|ERAP1_HUMAN
histamine secretion by mast cell	GO:0002553	0.0181373	2	sp|Q06187|BTK_HUMAN,sp|P63104|1433Z_HUMAN
regulation of glycogen catabolic process	GO:0005981	0.0181373	2	sp|P62136|PP1A_HUMAN,sp|P09429|HMGB1_HUMAN
DNA ligation	GO:0006266	0.0181373	2	sp|P12956|XRCC6_HUMAN,sp|P09429|HMGB1_HUMAN
C-terminal protein lipidation	GO:0006501	0.0181373	2	sp|P80108|PHLD_HUMAN,sp|P05186|PPBT_HUMAN
ectoderm development	GO:0007398	0.0181373	2	sp|P04259|K2C6B_HUMAN,sp|P11215|ITAM_HUMAN
carbohydrate transport	GO:0008643	0.0181373	2	sp|P11169|GTR3_HUMAN,sp|P02775|CXCL7_HUMAN
hexose transport	GO:0008645	0.0181373	2	sp|P11169|GTR3_HUMAN,sp|P02775|CXCL7_HUMAN
flavonoid metabolic process	GO:0009812	0.0181373	2	sp|P50225|ST1A1_HUMAN,sp|P0DMM9|ST1A3_HUMAN
response to X-ray	GO:0010165	0.0181373	2	sp|P13010|XRCC5_HUMAN,sp|P12956|XRCC6_HUMAN
regulation of anion channel activity	GO:0010359	0.0181373	2	sp|P17252|KPCA_HUMAN,sp|P04156|PRIO_HUMAN
regulation of sequestering of triglyceride	GO:0010889	0.0181373	2	sp|P55056|APOC4_HUMAN,sp|P06858|LIPL_HUMAN
positive regulation of sequestering of triglyceride	GO:0010890	0.0181373	2	sp|P55056|APOC4_HUMAN,sp|P06858|LIPL_HUMAN
negative regulation of phosphatase activity	GO:0010923	0.0181373	2	sp|O75116|ROCK2_HUMAN,sp|Q96SB3|NEB2_HUMAN
monosaccharide transport	GO:0015749	0.0181373	2	sp|P11169|GTR3_HUMAN,sp|P02775|CXCL7_HUMAN
glucose transport	GO:0015758	0.0181373	2	sp|P11169|GTR3_HUMAN,sp|P02775|CXCL7_HUMAN
C-terminal protein amino acid modification	GO:0018410	0.0181373	2	sp|P80108|PHLD_HUMAN,sp|P05186|PPBT_HUMAN
antigen processing and presentation of endogenous antigen	GO:0019883	0.0181373	2	sp|P61769|B2MG_HUMAN,sp|Q9NZ08|ERAP1_HUMAN
antigen processing and presentation of endogenous peptide antigen via MHC class I	GO:0019885	0.0181373	2	sp|P61769|B2MG_HUMAN,sp|Q9NZ08|ERAP1_HUMAN
negative regulation of B cell proliferation	GO:0030889	0.0181373	2	sp|Q06187|BTK_HUMAN,sp|Q16512|PKN1_HUMAN
activation of phospholipase D activity	GO:0031584	0.0181373	2	sp|P13501|CCL5_HUMAN,sp|P18085|ARF4_HUMAN
negative regulation of phosphoprotein phosphatase activity	GO:0032515	0.0181373	2	sp|O75116|ROCK2_HUMAN,sp|Q96SB3|NEB2_HUMAN
histone H3-T6 phosphorylation	GO:0035408	0.0181373	2	sp|P17252|KPCA_HUMAN,sp|P05771|KPCB_HUMAN
CD4-positive, alpha-beta T cell activation	GO:0035710	0.0181373	2	sp|P40763|STAT3_HUMAN,sp|P09429|HMGB1_HUMAN
response to immobilization stress	GO:0035902	0.0181373	2	sp|Q96SB3|NEB2_HUMAN,sp|P04179|SODM_HUMAN
T-helper cell differentiation	GO:0042093	0.0181373	2	sp|P40763|STAT3_HUMAN,sp|P09429|HMGB1_HUMAN
hyperosmotic salinity response	GO:0042538	0.0181373	2	sp|P13010|XRCC5_HUMAN,sp|P12956|XRCC6_HUMAN
CD4-positive, alpha-beta T cell differentiation	GO:0043367	0.0181373	2	sp|P40763|STAT3_HUMAN,sp|P09429|HMGB1_HUMAN
regulation of cellular carbohydrate catabolic process	GO:0043471	0.0181373	2	sp|P62136|PP1A_HUMAN,sp|P09429|HMGB1_HUMAN
azole transport	GO:0045117	0.0181373	2	sp|Q06187|BTK_HUMAN,sp|P63104|1433Z_HUMAN
negative regulation of fat cell differentiation	GO:0045599	0.0181373	2	sp|O43294|TGFI1_HUMAN,sp|P04179|SODM_HUMAN
regulation of oligodendrocyte differentiation	GO:0048713	0.0181373	2	sp|O75083|WDR1_HUMAN,sp|Q15382|RHEB_HUMAN
centrosome duplication	GO:0051298	0.0181373	2	sp|O75116|ROCK2_HUMAN,sp|Q14008|CKAP5_HUMAN
histamine transport	GO:0051608	0.0181373	2	sp|Q06187|BTK_HUMAN,sp|P63104|1433Z_HUMAN
cellular response to salt stress	GO:0071472	0.0181373	2	sp|P13010|XRCC5_HUMAN,sp|P12956|XRCC6_HUMAN
cellular hyperosmotic response	GO:0071474	0.0181373	2	sp|P13010|XRCC5_HUMAN,sp|P12956|XRCC6_HUMAN
cellular hyperosmotic salinity response	GO:0071475	0.0181373	2	sp|P13010|XRCC5_HUMAN,sp|P12956|XRCC6_HUMAN
cellular response to X-ray	GO:0071481	0.0181373	2	sp|P13010|XRCC5_HUMAN,sp|P12956|XRCC6_HUMAN
podosome assembly	GO:0071800	0.0181373	2	sp|Q9UBW5|BIN2_HUMAN,sp|Q9UJU6|DBNL_HUMAN
positive regulation of interleukin-6 secretion	GO:2000778	0.0181373	2	sp|Q9NPH3|IL1AP_HUMAN,sp|P09429|HMGB1_HUMAN
heart morphogenesis	GO:0003007	0.0189654	6	sp|P02753|RET4_HUMAN,sp|P63316|TNNC1_HUMAN,sp|P08590|MYL3_HUMAN,sp|Q13418|ILK_HUMAN,sp|P09493|TPM1_HUMAN,sp|P10916|MLRV_HUMAN
regulation of dephosphorylation	GO:0035303	0.0189654	6	sp|O75116|ROCK2_HUMAN,sp|P80108|PHLD_HUMAN,sp|P14625|ENPL_HUMAN,sp|P31946|1433B_HUMAN,sp|Q96SB3|NEB2_HUMAN,sp|P0DP23|CALM1_HUMAN
regulation of actin filament-based process	GO:0032970	0.0191305	13	sp|P35579|MYH9_HUMAN,sp|Q13576|IQGA2_HUMAN,sp|P09493|TPM1_HUMAN,sp|P50552|VASP_HUMAN,sp|Q9H4X1|RGCC_HUMAN,sp|O75116|ROCK2_HUMAN,sp|P61158|ARP3_HUMAN,sp|O75083|WDR1_HUMAN,sp|P63316|TNNC1_HUMAN,sp|Q99439|CNN2_HUMAN,sp|Q14247|SRC8_HUMAN,sp|Q13418|ILK_HUMAN,sp|P07737|PROF1_HUMAN
regulation of the force of heart contraction	GO:0002026	0.0196487	3	sp|P17252|KPCA_HUMAN,sp|P08590|MYL3_HUMAN,sp|P10916|MLRV_HUMAN
negative regulation of dephosphorylation	GO:0035305	0.0196487	3	sp|O75116|ROCK2_HUMAN,sp|P31946|1433B_HUMAN,sp|Q96SB3|NEB2_HUMAN
regulation of protein targeting to membrane	GO:0090313	0.0196487	3	sp|P61158|ARP3_HUMAN,sp|P04156|PRIO_HUMAN,sp|P27105|STOM_HUMAN
regulation of metal ion transport	GO:0010959	0.0199993	10	sp|P61769|B2MG_HUMAN,sp|Q8TF42|UBS3B_HUMAN,sp|P04156|PRIO_HUMAN,sp|Q15746|MYLK_HUMAN,sp|P21333|FLNA_HUMAN,sp|Q9NZN3|EHD3_HUMAN,sp|Q04917|1433F_HUMAN,sp|P13501|CCL5_HUMAN,sp|P27105|STOM_HUMAN,sp|P0DP23|CALM1_HUMAN
homotypic cell-cell adhesion	GO:0034109	0.0207475	7	sp|Q15084|PDIA6_HUMAN,sp|P21333|FLNA_HUMAN,sp|P08514|ITA2B_HUMAN,sp|P18206|VINC_HUMAN,sp|Q8TF42|UBS3B_HUMAN,sp|P21291|CSRP1_HUMAN,sp|Q13418|ILK_HUMAN
mitochondrion organization	GO:0007005	0.0211985	8	sp|P48735|IDHP_HUMAN,sp|P63104|1433Z_HUMAN,sp|O14983|AT2A1_HUMAN,sp|P31946|1433B_HUMAN,sp|Q04917|1433F_HUMAN,sp|P27348|1433T_HUMAN,sp|P04179|SODM_HUMAN,sp|P0DP23|CALM1_HUMAN
cardiac chamber development	GO:0003205	0.0218421	5	sp|P02753|RET4_HUMAN,sp|P63316|TNNC1_HUMAN,sp|P08590|MYL3_HUMAN,sp|P09493|TPM1_HUMAN,sp|P10916|MLRV_HUMAN
positive regulation of protein polymerization	GO:0032273	0.0218421	5	sp|P61158|ARP3_HUMAN,sp|Q13576|IQGA2_HUMAN,sp|P07737|PROF1_HUMAN,sp|Q14247|SRC8_HUMAN,sp|P50552|VASP_HUMAN
negative regulation of lymphocyte activation	GO:0051250	0.0218421	5	sp|Q06187|BTK_HUMAN,sp|Q16512|PKN1_HUMAN,sp|O76074|PDE5A_HUMAN,sp|P09429|HMGB1_HUMAN,sp|P04156|PRIO_HUMAN
regulation of cell motility	GO:2000145	0.0232848	24	sp|P80108|PHLD_HUMAN,sp|P08514|ITA2B_HUMAN,sp|O15230|LAMA5_HUMAN,sp|P24593|IBP5_HUMAN,sp|P09429|HMGB1_HUMAN,sp|Q9H4X1|RGCC_HUMAN,sp|O75116|ROCK2_HUMAN,sp|P61158|ARP3_HUMAN,sp|P40763|STAT3_HUMAN,sp|P07737|PROF1_HUMAN,sp|O94804|STK10_HUMAN,sp|P04179|SODM_HUMAN,sp|P48735|IDHP_HUMAN,sp|Q9H2G2|SLK_HUMAN,sp|P18206|VINC_HUMAN,sp|P09493|TPM1_HUMAN,sp|P17252|KPCA_HUMAN,sp|Q16512|PKN1_HUMAN,sp|Q15746|MYLK_…
cardiac ventricle development	GO:0003231	0.0233031	4	sp|P63316|TNNC1_HUMAN,sp|P08590|MYL3_HUMAN,sp|P09493|TPM1_HUMAN,sp|P10916|MLRV_HUMAN
regulation of gliogenesis	GO:0014013	0.0233031	4	sp|P48735|IDHP_HUMAN,sp|P61158|ARP3_HUMAN,sp|O75083|WDR1_HUMAN,sp|Q15382|RHEB_HUMAN
regulation of dendrite morphogenesis	GO:0048814	0.0233031	4	sp|P61158|ARP3_HUMAN,sp|Q04917|1433F_HUMAN,sp|Q13418|ILK_HUMAN,sp|Q96HC4|PDLI5_HUMAN
heart contraction	GO:0060047	0.0233031	4	sp|P63316|TNNC1_HUMAN,sp|P08590|MYL3_HUMAN,sp|P09493|TPM1_HUMAN,sp|P10916|MLRV_HUMAN
regulation of membrane permeability	GO:0090559	0.0233031	4	sp|P63104|1433Z_HUMAN,sp|P31946|1433B_HUMAN,sp|Q04917|1433F_HUMAN,sp|P27348|1433T_HUMAN
negative regulation of cellular component movement	GO:0051271	0.0240574	10	sp|P12814|ACTN1_HUMAN,sp|P48735|IDHP_HUMAN,sp|P18206|VINC_HUMAN,sp|P24593|IBP5_HUMAN,sp|P09493|TPM1_HUMAN,sp|P09429|HMGB1_HUMAN,sp|Q9H4X1|RGCC_HUMAN,sp|P40763|STAT3_HUMAN,sp|Q13418|ILK_HUMAN,sp|Q99439|CNN2_HUMAN
positive regulation of organelle organization	GO:0010638	0.0247244	16	sp|P63104|1433Z_HUMAN,sp|P31946|1433B_HUMAN,sp|Q13576|IQGA2_HUMAN,sp|P09493|TPM1_HUMAN,sp|P50552|VASP_HUMAN,sp|Q9H4X1|RGCC_HUMAN,sp|O75116|ROCK2_HUMAN,sp|P13010|XRCC5_HUMAN,sp|P61158|ARP3_HUMAN,sp|O75083|WDR1_HUMAN,sp|P48426|PI42A_HUMAN,sp|Q16543|CDC37_HUMAN,sp|P07737|PROF1_HUMAN,sp|Q14247|SRC8_HUMAN,sp|Q04917|1433F_HUMAN,sp|P27348|1433T_HUMAN
regulation of mononuclear cell proliferation	GO:0032944	0.0253464	6	sp|Q06187|BTK_HUMAN,sp|Q16512|PKN1_HUMAN,sp|O76074|PDE5A_HUMAN,sp|P13501|CCL5_HUMAN,sp|P09429|HMGB1_HUMAN,sp|P04156|PRIO_HUMAN
regulation of lymphocyte proliferation	GO:0050670	0.0253464	6	sp|Q06187|BTK_HUMAN,sp|Q16512|PKN1_HUMAN,sp|O76074|PDE5A_HUMAN,sp|P13501|CCL5_HUMAN,sp|P09429|HMGB1_HUMAN,sp|P04156|PRIO_HUMAN
muscle cell development	GO:0055001	0.0253464	6	sp|P12814|ACTN1_HUMAN,sp|Q00839|HNRPU_HUMAN,sp|O75083|WDR1_HUMAN,sp|Q96HC4|PDLI5_HUMAN,sp|P09493|TPM1_HUMAN,sp|P10916|MLRV_HUMAN
striated muscle cell development	GO:0055002	0.0253464	6	sp|P12814|ACTN1_HUMAN,sp|Q00839|HNRPU_HUMAN,sp|O75083|WDR1_HUMAN,sp|Q96HC4|PDLI5_HUMAN,sp|P09493|TPM1_HUMAN,sp|P10916|MLRV_HUMAN
regulation of myeloid cell differentiation	GO:0045637	0.0265257	7	sp|P17252|KPCA_HUMAN,sp|P61769|B2MG_HUMAN,sp|P08514|ITA2B_HUMAN,sp|Q8TF42|UBS3B_HUMAN,sp|P40763|STAT3_HUMAN,sp|P09429|HMGB1_HUMAN,sp|P05771|KPCB_HUMAN
striated muscle cell differentiation	GO:0051146	0.0265257	7	sp|P12814|ACTN1_HUMAN,sp|Q00839|HNRPU_HUMAN,sp|O75083|WDR1_HUMAN,sp|Q96HC4|PDLI5_HUMAN,sp|P24593|IBP5_HUMAN,sp|P09493|TPM1_HUMAN,sp|P10916|MLRV_HUMAN
regulation of blood circulation	GO:1903522	0.0265257	7	sp|P17252|KPCA_HUMAN,sp|O76074|PDE5A_HUMAN,sp|Q9NZN3|EHD3_HUMAN,sp|P08590|MYL3_HUMAN,sp|P09493|TPM1_HUMAN,sp|P0DP23|CALM1_HUMAN,sp|P10916|MLRV_HUMAN
hematopoietic or lymphoid organ development	GO:0048534	0.0265464	11	sp|P12814|ACTN1_HUMAN,sp|P61769|B2MG_HUMAN,sp|P09429|HMGB1_HUMAN,sp|Q16512|PKN1_HUMAN,sp|Q06187|BTK_HUMAN,sp|P13010|XRCC5_HUMAN,sp|O75083|WDR1_HUMAN,sp|P48426|PI42A_HUMAN,sp|P40763|STAT3_HUMAN,sp|Q99439|CNN2_HUMAN,sp|P04179|SODM_HUMAN
platelet activation	GO:0030168	0.0286806	10	sp|Q15084|PDIA6_HUMAN,sp|P63104|1433Z_HUMAN,sp|P08514|ITA2B_HUMAN,sp|P18206|VINC_HUMAN,sp|Q8TF42|UBS3B_HUMAN,sp|P21291|CSRP1_HUMAN,sp|P05771|KPCB_HUMAN,sp|P17252|KPCA_HUMAN,sp|P21333|FLNA_HUMAN,sp|Q13418|ILK_HUMAN
macromolecular complex subunit organization	GO:0043933	0.0297501	37	sp|Q14008|CKAP5_HUMAN,sp|P12956|XRCC6_HUMAN,sp|P14618|KPYM_HUMAN,sp|P06727|APOA4_HUMAN,sp|P49755|TMEDA_HUMAN,sp|P31946|1433B_HUMAN,sp|Q92734|TFG_HUMAN,sp|P55209|NP1L1_HUMAN,sp|Q96M86|DNHD1_HUMAN,sp|Q9NP79|VTA1_HUMAN,sp|O75083|WDR1_HUMAN,sp|P02748|CO9_HUMAN,sp|P27105|STOM_HUMAN,sp|P55056|APOC4_HUMAN,sp|P23588|IF4B_HUMAN,sp|P04180|LCAT_HUMAN,sp|P22694|KAPCB_HUMAN,sp|Q96SB3|NEB2_HUMAN,sp|P06858|LIPL…
negative regulation of leukocyte activation	GO:0002695	0.0303548	5	sp|Q06187|BTK_HUMAN,sp|Q16512|PKN1_HUMAN,sp|O76074|PDE5A_HUMAN,sp|P09429|HMGB1_HUMAN,sp|P04156|PRIO_HUMAN
adaptive immune response	GO:0002250	0.0306772	9	sp|O00187|MASP2_HUMAN,sp|P09429|HMGB1_HUMAN,sp|P05771|KPCB_HUMAN,sp|Q06187|BTK_HUMAN,sp|P07357|CO8A_HUMAN,sp|P02748|CO9_HUMAN,sp|Q9NZ08|ERAP1_HUMAN,sp|P40763|STAT3_HUMAN,sp|Q9UJU6|DBNL_HUMAN
negative regulation of cell migration	GO:0030336	0.0306772	9	sp|P48735|IDHP_HUMAN,sp|P18206|VINC_HUMAN,sp|P24593|IBP5_HUMAN,sp|P09493|TPM1_HUMAN,sp|P09429|HMGB1_HUMAN,sp|Q9H4X1|RGCC_HUMAN,sp|P40763|STAT3_HUMAN,sp|Q13418|ILK_HUMAN,sp|Q99439|CNN2_HUMAN
immune system development	GO:0002520	0.0311269	11	sp|P12814|ACTN1_HUMAN,sp|P61769|B2MG_HUMAN,sp|P09429|HMGB1_HUMAN,sp|Q16512|PKN1_HUMAN,sp|Q06187|BTK_HUMAN,sp|P13010|XRCC5_HUMAN,sp|O75083|WDR1_HUMAN,sp|P48426|PI42A_HUMAN,sp|P40763|STAT3_HUMAN,sp|Q99439|CNN2_HUMAN,sp|P04179|SODM_HUMAN
regulation of cell migration	GO:0030334	0.0318184	23	sp|P80108|PHLD_HUMAN,sp|P08514|ITA2B_HUMAN,sp|O15230|LAMA5_HUMAN,sp|P24593|IBP5_HUMAN,sp|P09429|HMGB1_HUMAN,sp|Q9H4X1|RGCC_HUMAN,sp|O75116|ROCK2_HUMAN,sp|P61158|ARP3_HUMAN,sp|P40763|STAT3_HUMAN,sp|P07737|PROF1_HUMAN,sp|O94804|STK10_HUMAN,sp|P04179|SODM_HUMAN,sp|P48735|IDHP_HUMAN,sp|Q9H2G2|SLK_HUMAN,sp|P18206|VINC_HUMAN,sp|P09493|TPM1_HUMAN,sp|P17252|KPCA_HUMAN,sp|Q15746|MYLK_HUMAN,sp|P21333|FLNA_…
cellular response to oxygen-containing compound	GO:1901701	0.032637	22	sp|Q00839|HNRPU_HUMAN,sp|P14618|KPYM_HUMAN,sp|P80108|PHLD_HUMAN,sp|P0DMM9|ST1A3_HUMAN,sp|P56192|SYMC_HUMAN,sp|P22694|KAPCB_HUMAN,sp|Q96SB3|NEB2_HUMAN,sp|P24593|IBP5_HUMAN,sp|P30044|PRDX5_HUMAN,sp|P06727|APOA4_HUMAN,sp|P05771|KPCB_HUMAN,sp|Q06187|BTK_HUMAN,sp|O75116|ROCK2_HUMAN,sp|P13010|XRCC5_HUMAN,sp|P61158|ARP3_HUMAN,sp|P40763|STAT3_HUMAN,sp|P04179|SODM_HUMAN,sp|P09493|TPM1_HUMAN,sp|P04156|PRIO…
cellular response to organic cyclic compound	GO:0071407	0.0329039	12	sp|Q00839|HNRPU_HUMAN,sp|P80108|PHLD_HUMAN,sp|P0DMM9|ST1A3_HUMAN,sp|O43294|TGFI1_HUMAN,sp|P05186|PPBT_HUMAN,sp|Q96SB3|NEB2_HUMAN,sp|P24593|IBP5_HUMAN,sp|O75116|ROCK2_HUMAN,sp|P61158|ARP3_HUMAN,sp|P14625|ENPL_HUMAN,sp|Q04917|1433F_HUMAN,sp|P13501|CCL5_HUMAN
regulation of leukocyte proliferation	GO:0070663	0.033017	6	sp|Q06187|BTK_HUMAN,sp|Q16512|PKN1_HUMAN,sp|O76074|PDE5A_HUMAN,sp|P13501|CCL5_HUMAN,sp|P09429|HMGB1_HUMAN,sp|P04156|PRIO_HUMAN
muscle cell differentiation	GO:0042692	0.0333151	7	sp|P12814|ACTN1_HUMAN,sp|Q00839|HNRPU_HUMAN,sp|O75083|WDR1_HUMAN,sp|Q96HC4|PDLI5_HUMAN,sp|P24593|IBP5_HUMAN,sp|P09493|TPM1_HUMAN,sp|P10916|MLRV_HUMAN
chemical homeostasis	GO:0048878	0.0333928	21	sp|P55056|APOC4_HUMAN,sp|P61769|B2MG_HUMAN,sp|P04180|LCAT_HUMAN,sp|P22694|KAPCB_HUMAN,sp|P24593|IBP5_HUMAN,sp|P09429|HMGB1_HUMAN,sp|P63241|IF5A1_HUMAN,sp|P06727|APOA4_HUMAN,sp|P06858|LIPL_HUMAN,sp|P05771|KPCB_HUMAN,sp|P40763|STAT3_HUMAN,sp|P0DP23|CALM1_HUMAN,sp|P04179|SODM_HUMAN,sp|P02753|RET4_HUMAN,sp|O14983|AT2A1_HUMAN,sp|P04156|PRIO_HUMAN,sp|P17252|KPCA_HUMAN,sp|P55157|MTP_HUMAN,sp|P11597|CETP…
hemopoiesis	GO:0030097	0.0339055	10	sp|P12814|ACTN1_HUMAN,sp|P61769|B2MG_HUMAN,sp|P09429|HMGB1_HUMAN,sp|Q06187|BTK_HUMAN,sp|P13010|XRCC5_HUMAN,sp|P48426|PI42A_HUMAN,sp|O75083|WDR1_HUMAN,sp|P40763|STAT3_HUMAN,sp|Q99439|CNN2_HUMAN,sp|P04179|SODM_HUMAN
positive regulation of protein kinase activity	GO:0045860	0.0341353	13	sp|Q9H2G2|SLK_HUMAN,sp|P12956|XRCC6_HUMAN,sp|O76074|PDE5A_HUMAN,sp|P22694|KAPCB_HUMAN,sp|P04156|PRIO_HUMAN,sp|Q9H2K8|TAOK3_HUMAN,sp|Q16512|PKN1_HUMAN,sp|Q9H4X1|RGCC_HUMAN,sp|P13010|XRCC5_HUMAN,sp|Q13418|ILK_HUMAN,sp|O94804|STK10_HUMAN,sp|Q9UJU6|DBNL_HUMAN,sp|P0DP23|CALM1_HUMAN
protein oligomerization	GO:0051259	0.0341353	13	sp|P12956|XRCC6_HUMAN,sp|P14618|KPYM_HUMAN,sp|P31946|1433B_HUMAN,sp|P48059|LIMS1_HUMAN,sp|P50552|VASP_HUMAN,sp|P04156|PRIO_HUMAN,sp|P02748|CO9_HUMAN,sp|Q9NZN3|EHD3_HUMAN,sp|Q13418|ILK_HUMAN,sp|P13501|CCL5_HUMAN,sp|P49755|TMEDA_HUMAN,sp|P27105|STOM_HUMAN,sp|P04179|SODM_HUMAN
regulation of production of molecular mediator of immune response	GO:0002700	0.0348301	4	sp|Q06187|BTK_HUMAN,sp|P02753|RET4_HUMAN,sp|Q16512|PKN1_HUMAN,sp|P61769|B2MG_HUMAN
regulation of adaptive immune response	GO:0002819	0.0348301	4	sp|Q06187|BTK_HUMAN,sp|Q16512|PKN1_HUMAN,sp|P61769|B2MG_HUMAN,sp|P09429|HMGB1_HUMAN
regulation of adaptive immune response based on somatic recombination of immune receptors built from immunoglobulin superfamily domains	GO:0002822	0.0348301	4	sp|Q06187|BTK_HUMAN,sp|Q16512|PKN1_HUMAN,sp|P61769|B2MG_HUMAN,sp|P09429|HMGB1_HUMAN
heart process	GO:0003015	0.0348301	4	sp|P63316|TNNC1_HUMAN,sp|P08590|MYL3_HUMAN,sp|P09493|TPM1_HUMAN,sp|P10916|MLRV_HUMAN
striated muscle contraction	GO:0006941	0.0348301	4	sp|P63316|TNNC1_HUMAN,sp|P08590|MYL3_HUMAN,sp|P09493|TPM1_HUMAN,sp|P10916|MLRV_HUMAN
actin cytoskeleton reorganization	GO:0031532	0.0348301	4	sp|Q9HBI1|PARVB_HUMAN,sp|P21333|FLNA_HUMAN,sp|Q14247|SRC8_HUMAN,sp|P09429|HMGB1_HUMAN
positive regulation of JNK cascade	GO:0046330	0.0348301	4	sp|Q16512|PKN1_HUMAN,sp|Q9UJU6|DBNL_HUMAN,sp|P09429|HMGB1_HUMAN,sp|Q9H2K8|TAOK3_HUMAN
regulation of localization	GO:0032879	0.0351404	49	sp|P80108|PHLD_HUMAN,sp|P08514|ITA2B_HUMAN,sp|O15230|LAMA5_HUMAN,sp|P24593|IBP5_HUMAN,sp|P06727|APOA4_HUMAN,sp|P05771|KPCB_HUMAN,sp|P63316|TNNC1_HUMAN,sp|P40763|STAT3_HUMAN,sp|P02753|RET4_HUMAN,sp|P63104|1433Z_HUMAN,sp|P31946|1433B_HUMAN,sp|P18206|VINC_HUMAN,sp|P09493|TPM1_HUMAN,sp|Q16512|PKN1_HUMAN,sp|Q15746|MYLK_HUMAN,sp|O75083|WDR1_HUMAN,sp|P21333|FLNA_HUMAN,sp|P27105|STOM_HUMAN,sp|P55056|APOC…
neural tube closure	GO:0001843	0.0354383	3	sp|P22694|KAPCB_HUMAN,sp|P07737|PROF1_HUMAN,sp|P50552|VASP_HUMAN
DNA recombination	GO:0006310	0.0354383	3	sp|P13010|XRCC5_HUMAN,sp|P12956|XRCC6_HUMAN,sp|P09429|HMGB1_HUMAN
cell-cell junction assembly	GO:0007043	0.0354383	3	sp|P17252|KPCA_HUMAN,sp|O75083|WDR1_HUMAN,sp|P18206|VINC_HUMAN
response to gamma radiation	GO:0010332	0.0354383	3	sp|P13010|XRCC5_HUMAN,sp|P12956|XRCC6_HUMAN,sp|P04179|SODM_HUMAN
T cell differentiation	GO:0030217	0.0354383	3	sp|P61769|B2MG_HUMAN,sp|P40763|STAT3_HUMAN,sp|P09429|HMGB1_HUMAN
regulation of cyclic nucleotide biosynthetic process	GO:0030802	0.0354383	3	sp|P17252|KPCA_HUMAN,sp|Q01518|CAP1_HUMAN,sp|P0DP23|CALM1_HUMAN
regulation of cAMP biosynthetic process	GO:0030817	0.0354383	3	sp|P17252|KPCA_HUMAN,sp|Q01518|CAP1_HUMAN,sp|P0DP23|CALM1_HUMAN
cortical cytoskeleton organization	GO:0030865	0.0354383	3	sp|O75116|ROCK2_HUMAN,sp|O75083|WDR1_HUMAN,sp|O43491|E41L2_HUMAN
regulation of carbohydrate catabolic process	GO:0043470	0.0354383	3	sp|P62136|PP1A_HUMAN,sp|P40763|STAT3_HUMAN,sp|P09429|HMGB1_HUMAN
positive regulation of JUN kinase activity	GO:0043507	0.0354383	3	sp|Q16512|PKN1_HUMAN,sp|Q9UJU6|DBNL_HUMAN,sp|Q9H2K8|TAOK3_HUMAN
sarcomere organization	GO:0045214	0.0354383	3	sp|P12814|ACTN1_HUMAN,sp|O75083|WDR1_HUMAN,sp|P09493|TPM1_HUMAN
regulation of glial cell differentiation	GO:0045685	0.0354383	3	sp|P61158|ARP3_HUMAN,sp|O75083|WDR1_HUMAN,sp|Q15382|RHEB_HUMAN
tube closure	GO:0060606	0.0354383	3	sp|P22694|KAPCB_HUMAN,sp|P07737|PROF1_HUMAN,sp|P50552|VASP_HUMAN
regulation of locomotion	GO:0040012	0.0370499	24	sp|P80108|PHLD_HUMAN,sp|P08514|ITA2B_HUMAN,sp|O15230|LAMA5_HUMAN,sp|P24593|IBP5_HUMAN,sp|P09429|HMGB1_HUMAN,sp|Q9H4X1|RGCC_HUMAN,sp|O75116|ROCK2_HUMAN,sp|P61158|ARP3_HUMAN,sp|P40763|STAT3_HUMAN,sp|P07737|PROF1_HUMAN,sp|O94804|STK10_HUMAN,sp|P04179|SODM_HUMAN,sp|P48735|IDHP_HUMAN,sp|Q9H2G2|SLK_HUMAN,sp|P18206|VINC_HUMAN,sp|P09493|TPM1_HUMAN,sp|P17252|KPCA_HUMAN,sp|Q16512|PKN1_HUMAN,sp|Q15746|MYLK_…
cellular calcium ion homeostasis	GO:0006874	0.0391805	8	sp|P17252|KPCA_HUMAN,sp|O14983|AT2A1_HUMAN,sp|P14625|ENPL_HUMAN,sp|P13501|CCL5_HUMAN,sp|P0DP23|CALM1_HUMAN,sp|P09429|HMGB1_HUMAN,sp|P63241|IF5A1_HUMAN,sp|P05771|KPCB_HUMAN
calcium ion homeostasis	GO:0055074	0.0391805	8	sp|P17252|KPCA_HUMAN,sp|O14983|AT2A1_HUMAN,sp|P14625|ENPL_HUMAN,sp|P13501|CCL5_HUMAN,sp|P0DP23|CALM1_HUMAN,sp|P09429|HMGB1_HUMAN,sp|P63241|IF5A1_HUMAN,sp|P05771|KPCB_HUMAN
negative regulation of cell proliferation	GO:0008285	0.0397939	15	sp|P02753|RET4_HUMAN,sp|P48735|IDHP_HUMAN,sp|P80108|PHLD_HUMAN,sp|O76074|PDE5A_HUMAN,sp|O43294|TGFI1_HUMAN,sp|P24593|IBP5_HUMAN,sp|P09493|TPM1_HUMAN,sp|P04156|PRIO_HUMAN,sp|Q06187|BTK_HUMAN,sp|Q16512|PKN1_HUMAN,sp|P17252|KPCA_HUMAN,sp|Q9H4X1|RGCC_HUMAN,sp|P40763|STAT3_HUMAN,sp|Q13418|ILK_HUMAN,sp|P04179|SODM_HUMAN
regulation of cellular carbohydrate metabolic process	GO:0010675	0.0406966	5	sp|P80108|PHLD_HUMAN,sp|P62136|PP1A_HUMAN,sp|P40763|STAT3_HUMAN,sp|P24593|IBP5_HUMAN,sp|P09429|HMGB1_HUMAN
regulation of dendrite development	GO:0050773	0.0406966	5	sp|P61158|ARP3_HUMAN,sp|Q9NPH3|IL1AP_HUMAN,sp|Q04917|1433F_HUMAN,sp|Q13418|ILK_HUMAN,sp|Q96HC4|PDLI5_HUMAN
regulation of catalytic activity	GO:0050790	0.0408493	39	sp|P12956|XRCC6_HUMAN,sp|P80108|PHLD_HUMAN,sp|O76074|PDE5A_HUMAN,sp|P06727|APOA4_HUMAN,sp|P63316|TNNC1_HUMAN,sp|P40763|STAT3_HUMAN,sp|Q15404|RSU1_HUMAN,sp|P31946|1433B_HUMAN,sp|P09493|TPM1_HUMAN,sp|P18085|ARF4_HUMAN,sp|Q16512|PKN1_HUMAN,sp|P00738|HPT_HUMAN,sp|P14625|ENPL_HUMAN,sp|Q01518|CAP1_HUMAN,sp|P07951|TPM2_HUMAN,sp|P22694|KAPCB_HUMAN,sp|Q96SB3|NEB2_HUMAN,sp|P06858|LIPL_HUMAN,sp|P30044|PRDX5…
protein-lipid complex subunit organization	GO:0071825	0.0411762	7	sp|P55056|APOC4_HUMAN,sp|P55157|MTP_HUMAN,sp|P04180|LCAT_HUMAN,sp|P11597|CETP_HUMAN,sp|P22694|KAPCB_HUMAN,sp|P06727|APOA4_HUMAN,sp|P06858|LIPL_HUMAN
plasma lipoprotein particle organization	GO:0071827	0.0411762	7	sp|P55056|APOC4_HUMAN,sp|P55157|MTP_HUMAN,sp|P04180|LCAT_HUMAN,sp|P11597|CETP_HUMAN,sp|P22694|KAPCB_HUMAN,sp|P06727|APOA4_HUMAN,sp|P06858|LIPL_HUMAN
nervous system development	GO:0007399	0.0414307	33	sp|P12956|XRCC6_HUMAN,sp|Q86TP1|PRUN1_HUMAN,sp|Q9NR12|PDLI7_HUMAN,sp|P06727|APOA4_HUMAN,sp|Q9NPG4|PCD12_HUMAN,sp|Q71U36|TBA1A_HUMAN,sp|P40763|STAT3_HUMAN,sp|P21741|MK_HUMAN,sp|P60891|PRPS1_HUMAN,sp|P18206|VINC_HUMAN,sp|P21291|CSRP1_HUMAN,sp|Q96HC4|PDLI5_HUMAN,sp|P18085|ARF4_HUMAN,sp|O75083|WDR1_HUMAN,sp|Q15382|RHEB_HUMAN,sp|P61769|B2MG_HUMAN,sp|P22694|KAPCB_HUMAN,sp|Q96SB3|NEB2_HUMAN,sp|P50552|VA…
ameboidal-type cell migration	GO:0001667	0.0420536	6	sp|Q16512|PKN1_HUMAN,sp|P80108|PHLD_HUMAN,sp|Q01518|CAP1_HUMAN,sp|Q13418|ILK_HUMAN,sp|O15230|LAMA5_HUMAN,sp|P09429|HMGB1_HUMAN
lipoprotein metabolic process	GO:0042157	0.0420536	6	sp|P55157|MTP_HUMAN,sp|P04180|LCAT_HUMAN,sp|P80108|PHLD_HUMAN,sp|P05186|PPBT_HUMAN,sp|O14791|APOL1_HUMAN,sp|P06727|APOA4_HUMAN
regulation of system process	GO:0044057	0.0433668	12	sp|O14983|AT2A1_HUMAN,sp|O76074|PDE5A_HUMAN,sp|P24593|IBP5_HUMAN,sp|P09493|TPM1_HUMAN,sp|P06727|APOA4_HUMAN,sp|P17252|KPCA_HUMAN,sp|P63316|TNNC1_HUMAN,sp|Q9NZN3|EHD3_HUMAN,sp|P08590|MYL3_HUMAN,sp|Q14247|SRC8_HUMAN,sp|P0DP23|CALM1_HUMAN,sp|P10916|MLRV_HUMAN
negative regulation of locomotion	GO:0040013	0.0433776	9	sp|P48735|IDHP_HUMAN,sp|P18206|VINC_HUMAN,sp|P24593|IBP5_HUMAN,sp|P09493|TPM1_HUMAN,sp|P09429|HMGB1_HUMAN,sp|Q9H4X1|RGCC_HUMAN,sp|P40763|STAT3_HUMAN,sp|Q13418|ILK_HUMAN,sp|Q99439|CNN2_HUMAN
negative regulation of cell motility	GO:2000146	0.0433776	9	sp|P48735|IDHP_HUMAN,sp|P18206|VINC_HUMAN,sp|P24593|IBP5_HUMAN,sp|P09493|TPM1_HUMAN,sp|P09429|HMGB1_HUMAN,sp|Q9H4X1|RGCC_HUMAN,sp|P40763|STAT3_HUMAN,sp|Q13418|ILK_HUMAN,sp|Q99439|CNN2_HUMAN
positive regulation of kinase activity	GO:0033674	0.0442143	13	sp|Q9H2G2|SLK_HUMAN,sp|P12956|XRCC6_HUMAN,sp|O76074|PDE5A_HUMAN,sp|P22694|KAPCB_HUMAN,sp|P04156|PRIO_HUMAN,sp|Q9H2K8|TAOK3_HUMAN,sp|Q16512|PKN1_HUMAN,sp|Q9H4X1|RGCC_HUMAN,sp|P13010|XRCC5_HUMAN,sp|Q13418|ILK_HUMAN,sp|O94804|STK10_HUMAN,sp|Q9UJU6|DBNL_HUMAN,sp|P0DP23|CALM1_HUMAN
vesicle-mediated transport	GO:0016192	0.0444779	48	sp|P12956|XRCC6_HUMAN,sp|P14618|KPYM_HUMAN,sp|P08514|ITA2B_HUMAN,sp|P05452|TETN_HUMAN,sp|Q9UHY1|NRBP_HUMAN,sp|Q9NR12|PDLI7_HUMAN,sp|P49755|TMEDA_HUMAN,sp|P03973|SLPI_HUMAN,sp|P63104|1433Z_HUMAN,sp|P35579|MYH9_HUMAN,sp|P50995|ANX11_HUMAN,sp|P18206|VINC_HUMAN,sp|Q92734|TFG_HUMAN,sp|P00739|HPTR_HUMAN,sp|P07339|CATD_HUMAN,sp|P18085|ARF4_HUMAN,sp|O75558|STX11_HUMAN,sp|P00738|HPT_HUMAN,sp|Q9NP79|VTA1_H…
multicellular organismal process	GO:0032501	0.0477229	87	sp|P12956|XRCC6_HUMAN,sp|P14618|KPYM_HUMAN,sp|O76074|PDE5A_HUMAN,sp|P08514|ITA2B_HUMAN,sp|Q86TP1|PRUN1_HUMAN,sp|O15230|LAMA5_HUMAN,sp|Q9NR12|PDLI7_HUMAN,sp|P06727|APOA4_HUMAN,sp|P40763|STAT3_HUMAN,sp|Q9NZ08|ERAP1_HUMAN,sp|P21741|MK_HUMAN,sp|P60660|MYL6_HUMAN,sp|P02753|RET4_HUMAN,sp|P63104|1433Z_HUMAN,sp|O43294|TGFI1_HUMAN,sp|P07339|CATD_HUMAN,sp|P09493|TPM1_HUMAN,sp|P18085|ARF4_HUMAN,sp|Q16512|PK…
metal ion homeostasis	GO:0055065	0.0482182	11	sp|P61769|B2MG_HUMAN,sp|O14983|AT2A1_HUMAN,sp|P09429|HMGB1_HUMAN,sp|P04156|PRIO_HUMAN,sp|P63241|IF5A1_HUMAN,sp|P05771|KPCB_HUMAN,sp|P17252|KPCA_HUMAN,sp|P14625|ENPL_HUMAN,sp|P13501|CCL5_HUMAN,sp|P0DP23|CALM1_HUMAN,sp|P04179|SODM_HUMAN
regulation of cyclic nucleotide metabolic process	GO:0030799	0.0491125	4	sp|P17252|KPCA_HUMAN,sp|O76074|PDE5A_HUMAN,sp|Q01518|CAP1_HUMAN,sp|P0DP23|CALM1_HUMAN
triglyceride-rich lipoprotein particle remodeling	GO:0034370	0.0491125	4	sp|P04180|LCAT_HUMAN,sp|P11597|CETP_HUMAN,sp|P06727|APOA4_HUMAN,sp|P06858|LIPL_HUMAN
regulation of viral genome replication	GO:0045069	0.0491125	4	sp|P13501|CCL5_HUMAN,sp|P62937|PPIA_HUMAN,sp|P27105|STOM_HUMAN,sp|P03973|SLPI_HUMAN
regulation of stress fiber assembly	GO:0051492	0.0491125	4	sp|Q9H4X1|RGCC_HUMAN,sp|O75116|ROCK2_HUMAN,sp|P07737|PROF1_HUMAN,sp|P09493|TPM1_HUMAN
positive regulation of protein localization to cell periphery	GO:1904377	0.0491125	4	sp|P61158|ARP3_HUMAN,sp|Q96SB3|NEB2_HUMAN,sp|O43491|E41L2_HUMAN,sp|P04156|PRIO_HUMAN
mast cell activation involved in immune response	GO:0002279	0.0495688	2	sp|Q06187|BTK_HUMAN,sp|P63104|1433Z_HUMAN
T cell activation involved in immune response	GO:0002286	0.0495688	2	sp|P40763|STAT3_HUMAN,sp|P09429|HMGB1_HUMAN
production of molecular mediator involved in inflammatory response	GO:0002532	0.0495688	2	sp|Q06187|BTK_HUMAN,sp|P63104|1433Z_HUMAN
regulation of T cell mediated immunity	GO:0002709	0.0495688	2	sp|P61769|B2MG_HUMAN,sp|P09429|HMGB1_HUMAN
mitotic nuclear envelope disassembly	GO:0007077	0.0495688	2	sp|P17252|KPCA_HUMAN,sp|P05771|KPCB_HUMAN
regulation of exit from mitosis	GO:0007096	0.0495688	2	sp|Q9H4X1|RGCC_HUMAN,sp|Q96SB3|NEB2_HUMAN
positive regulation of epithelial to mesenchymal transition	GO:0010718	0.0495688	2	sp|Q9H4X1|RGCC_HUMAN,sp|O43294|TGFI1_HUMAN
negative regulation of macrophage derived foam cell differentiation	GO:0010745	0.0495688	2	sp|P11597|CETP_HUMAN,sp|P02741|CRP_HUMAN
negative regulation of glucose transport	GO:0010829	0.0495688	2	sp|P17252|KPCA_HUMAN,sp|P05771|KPCB_HUMAN
platelet formation	GO:0030220	0.0495688	2	sp|P12814|ACTN1_HUMAN,sp|O75083|WDR1_HUMAN
regulation of B cell proliferation	GO:0030888	0.0495688	2	sp|Q06187|BTK_HUMAN,sp|Q16512|PKN1_HUMAN
acylglycerol transport	GO:0034196	0.0495688	2	sp|P55157|MTP_HUMAN,sp|P11597|CETP_HUMAN
triglyceride transport	GO:0034197	0.0495688	2	sp|P55157|MTP_HUMAN,sp|P11597|CETP_HUMAN
Arp2/3 complex-mediated actin nucleation	GO:0034314	0.0495688	2	sp|P61158|ARP3_HUMAN,sp|Q13576|IQGA2_HUMAN
protein localization to cell surface	GO:0034394	0.0495688	2	sp|P21333|FLNA_HUMAN,sp|P18206|VINC_HUMAN
platelet morphogenesis	GO:0036344	0.0495688	2	sp|P12814|ACTN1_HUMAN,sp|O75083|WDR1_HUMAN
negative regulation of T cell proliferation	GO:0042130	0.0495688	2	sp|O76074|PDE5A_HUMAN,sp|P04156|PRIO_HUMAN
apical junction assembly	GO:0043297	0.0495688	2	sp|O75083|WDR1_HUMAN,sp|P18206|VINC_HUMAN
mast cell degranulation	GO:0043303	0.0495688	2	sp|Q06187|BTK_HUMAN,sp|P63104|1433Z_HUMAN
mitotic DNA damage checkpoint	GO:0044773	0.0495688	2	sp|Q9H4X1|RGCC_HUMAN,sp|Q9H2K8|TAOK3_HUMAN
mitotic DNA integrity checkpoint	GO:0044774	0.0495688	2	sp|Q9H4X1|RGCC_HUMAN,sp|Q9H2K8|TAOK3_HUMAN
positive regulation of glial cell differentiation	GO:0045687	0.0495688	2	sp|P61158|ARP3_HUMAN,sp|Q15382|RHEB_HUMAN
regulation of adenylate cyclase activity	GO:0045761	0.0495688	2	sp|P17252|KPCA_HUMAN,sp|Q01518|CAP1_HUMAN
negative regulation of nucleotide metabolic process	GO:0045980	0.0495688	2	sp|P17252|KPCA_HUMAN,sp|P40763|STAT3_HUMAN
negative regulation of striated muscle contraction	GO:0045988	0.0495688	2	sp|O14983|AT2A1_HUMAN,sp|O76074|PDE5A_HUMAN
negative regulation of B cell activation	GO:0050869	0.0495688	2	sp|Q06187|BTK_HUMAN,sp|Q16512|PKN1_HUMAN
negative regulation of cofactor metabolic process	GO:0051195	0.0495688	2	sp|P00738|HPT_HUMAN,sp|P40763|STAT3_HUMAN
regulation of lyase activity	GO:0051339	0.0495688	2	sp|P17252|KPCA_HUMAN,sp|Q01518|CAP1_HUMAN
actin crosslink formation	GO:0051764	0.0495688	2	sp|P12814|ACTN1_HUMAN,sp|P21333|FLNA_HUMAN
sulfation	GO:0051923	0.0495688	2	sp|P50225|ST1A1_HUMAN,sp|P0DMM9|ST1A3_HUMAN
positive regulation of synapse assembly	GO:0051965	0.0495688	2	sp|P61158|ARP3_HUMAN,sp|Q9NPH3|IL1AP_HUMAN
regulation of glycogen metabolic process	GO:0070873	0.0495688	2	sp|P62136|PP1A_HUMAN,sp|P09429|HMGB1_HUMAN
plasma membrane tubulation	GO:0097320	0.0495688	2	sp|Q9UBW5|BIN2_HUMAN,sp|O95810|CAVN2_HUMAN
response to antipsychotic drug	GO:0097332	0.0495688	2	sp|P22694|KAPCB_HUMAN,sp|Q96SB3|NEB2_HUMAN
response to clozapine	GO:0097338	0.0495688	2	sp|P22694|KAPCB_HUMAN,sp|Q96SB3|NEB2_HUMAN
negative regulation of purine nucleotide metabolic process	GO:1900543	0.0495688	2	sp|P17252|KPCA_HUMAN,sp|P40763|STAT3_HUMAN
negative regulation of muscle tissue development	GO:1901862	0.0495688	2	sp|P02753|RET4_HUMAN,sp|P24593|IBP5_HUMAN
regulation of protein localization to cell cortex	GO:1904776	0.0495688	2	sp|Q96SB3|NEB2_HUMAN,sp|O43491|E41L2_HUMAN
positive regulation of protein localization to cell cortex	GO:1904778	0.0495688	2	sp|Q96SB3|NEB2_HUMAN,sp|O43491|E41L2_HUMAN
regulation of neurogenesis	GO:0050767	0.0499699	13	sp|P48735|IDHP_HUMAN,sp|P61769|B2MG_HUMAN,sp|Q86TP1|PRUN1_HUMAN,sp|Q96HC4|PDLI5_HUMAN,sp|Q9NPH3|IL1AP_HUMAN,sp|P13010|XRCC5_HUMAN,sp|P61158|ARP3_HUMAN,sp|O75083|WDR1_HUMAN,sp|P40763|STAT3_HUMAN,sp|Q04917|1433F_HUMAN,sp|Q13418|ILK_HUMAN,sp|Q14247|SRC8_HUMAN,sp|Q15382|RHEB_HUMAN
Cellular Component
actin cytoskeleton	GO:0015629	1.64035e-09	33	sp|P67936|TPM4_HUMAN,sp|P12883|MYH7_HUMAN,sp|Q9NR12|PDLI7_HUMAN,sp|Q9Y623|MYH4_HUMAN,sp|P63316|TNNC1_HUMAN,sp|P60660|MYL6_HUMAN,sp|P35579|MYH9_HUMAN,sp|P18206|VINC_HUMAN,sp|P21291|CSRP1_HUMAN,sp|Q9UKX2|MYH2_HUMAN,sp|P09493|TPM1_HUMAN,sp|Q96HC4|PDLI5_HUMAN,sp|Q15746|MYLK_HUMAN,sp|O75935|DCTN3_HUMAN,sp|O75083|WDR1_HUMAN,sp|P21333|FLNA_HUMAN,sp|Q01518|CAP1_HUMAN,sp|P10916|MLRV_HUMAN,sp|P07951|TPM2_H…
cytoskeleton	GO:0005856	2.1633e-07	52	sp|P67936|TPM4_HUMAN,sp|Q00839|HNRPU_HUMAN,sp|Q14008|CKAP5_HUMAN,sp|P12883|MYH7_HUMAN,sp|Q9NR12|PDLI7_HUMAN,sp|P13645|K1C10_HUMAN,sp|Q9Y623|MYH4_HUMAN,sp|P63316|TNNC1_HUMAN,sp|Q71U36|TBA1A_HUMAN,sp|P60660|MYL6_HUMAN,sp|P35579|MYH9_HUMAN,sp|P50995|ANX11_HUMAN,sp|O43294|TGFI1_HUMAN,sp|P18206|VINC_HUMAN,sp|P21291|CSRP1_HUMAN,sp|Q9UKX2|MYH2_HUMAN,sp|P09493|TPM1_HUMAN,sp|Q96HC4|PDLI5_HUMAN,sp|Q96M86|D…
adherens junction	GO:0005912	8.70914e-07	34	sp|P67936|TPM4_HUMAN,sp|P78344|IF4G2_HUMAN,sp|P08514|ITA2B_HUMAN,sp|Q86TP1|PRUN1_HUMAN,sp|Q9NR12|PDLI7_HUMAN,sp|P63104|1433Z_HUMAN,sp|Q15404|RSU1_HUMAN,sp|O43294|TGFI1_HUMAN,sp|P31946|1433B_HUMAN,sp|P18206|VINC_HUMAN,sp|P21291|CSRP1_HUMAN,sp|Q96HC4|PDLI5_HUMAN,sp|Q9Y490|TLN1_HUMAN,sp|P21333|FLNA_HUMAN,sp|P14625|ENPL_HUMAN,sp|Q01518|CAP1_HUMAN,sp|P61769|B2MG_HUMAN,sp|Q96SB3|NEB2_HUMAN,sp|Q13045|FL…
anchoring junction	GO:0070161	1.75613e-06	34	sp|P67936|TPM4_HUMAN,sp|P78344|IF4G2_HUMAN,sp|P08514|ITA2B_HUMAN,sp|Q86TP1|PRUN1_HUMAN,sp|Q9NR12|PDLI7_HUMAN,sp|P63104|1433Z_HUMAN,sp|Q15404|RSU1_HUMAN,sp|O43294|TGFI1_HUMAN,sp|P31946|1433B_HUMAN,sp|P18206|VINC_HUMAN,sp|P21291|CSRP1_HUMAN,sp|Q96HC4|PDLI5_HUMAN,sp|Q9Y490|TLN1_HUMAN,sp|P21333|FLNA_HUMAN,sp|P14625|ENPL_HUMAN,sp|Q01518|CAP1_HUMAN,sp|P61769|B2MG_HUMAN,sp|Q96SB3|NEB2_HUMAN,sp|Q13045|FL…
cytoskeletal part	GO:0044430	1.8105e-06	43	sp|P67936|TPM4_HUMAN,sp|Q00839|HNRPU_HUMAN,sp|Q14008|CKAP5_HUMAN,sp|P12883|MYH7_HUMAN,sp|Q9NR12|PDLI7_HUMAN,sp|P13645|K1C10_HUMAN,sp|Q9Y623|MYH4_HUMAN,sp|P63316|TNNC1_HUMAN,sp|Q71U36|TBA1A_HUMAN,sp|P60660|MYL6_HUMAN,sp|P35579|MYH9_HUMAN,sp|P50995|ANX11_HUMAN,sp|P18206|VINC_HUMAN,sp|Q9UKX2|MYH2_HUMAN,sp|P09493|TPM1_HUMAN,sp|Q96M86|DNHD1_HUMAN,sp|Q15746|MYLK_HUMAN,sp|O75935|DCTN3_HUMAN,sp|P04259|K2…
cell-substrate adherens junction	GO:0005924	2.86202e-06	30	sp|P67936|TPM4_HUMAN,sp|P61769|B2MG_HUMAN,sp|P08514|ITA2B_HUMAN,sp|Q86TP1|PRUN1_HUMAN,sp|Q13045|FLII_HUMAN,sp|Q9NR12|PDLI7_HUMAN,sp|P50552|VASP_HUMAN,sp|P61158|ARP3_HUMAN,sp|Q9HBI1|PARVB_HUMAN,sp|O00151|PDLI1_HUMAN,sp|P07737|PROF1_HUMAN,sp|P62937|PPIA_HUMAN,sp|P63104|1433Z_HUMAN,sp|P12814|ACTN1_HUMAN,sp|Q15404|RSU1_HUMAN,sp|O43294|TGFI1_HUMAN,sp|P31946|1433B_HUMAN,sp|P18206|VINC_HUMAN,sp|P21291|C…
focal adhesion	GO:0005925	2.86202e-06	30	sp|P67936|TPM4_HUMAN,sp|P61769|B2MG_HUMAN,sp|P08514|ITA2B_HUMAN,sp|Q86TP1|PRUN1_HUMAN,sp|Q13045|FLII_HUMAN,sp|Q9NR12|PDLI7_HUMAN,sp|P50552|VASP_HUMAN,sp|P61158|ARP3_HUMAN,sp|Q9HBI1|PARVB_HUMAN,sp|O00151|PDLI1_HUMAN,sp|P07737|PROF1_HUMAN,sp|P62937|PPIA_HUMAN,sp|P63104|1433Z_HUMAN,sp|P12814|ACTN1_HUMAN,sp|Q15404|RSU1_HUMAN,sp|O43294|TGFI1_HUMAN,sp|P31946|1433B_HUMAN,sp|P18206|VINC_HUMAN,sp|P21291|C…
cell-substrate junction	GO:0030055	2.86202e-06	30	sp|P67936|TPM4_HUMAN,sp|P61769|B2MG_HUMAN,sp|P08514|ITA2B_HUMAN,sp|Q86TP1|PRUN1_HUMAN,sp|Q13045|FLII_HUMAN,sp|Q9NR12|PDLI7_HUMAN,sp|P50552|VASP_HUMAN,sp|P61158|ARP3_HUMAN,sp|Q9HBI1|PARVB_HUMAN,sp|O00151|PDLI1_HUMAN,sp|P07737|PROF1_HUMAN,sp|P62937|PPIA_HUMAN,sp|P63104|1433Z_HUMAN,sp|P12814|ACTN1_HUMAN,sp|Q15404|RSU1_HUMAN,sp|O43294|TGFI1_HUMAN,sp|P31946|1433B_HUMAN,sp|P18206|VINC_HUMAN,sp|P21291|C…
myofibril	GO:0030016	2.13269e-05	17	sp|P67936|TPM4_HUMAN,sp|P07951|TPM2_HUMAN,sp|Q9UKX3|MYH13_HUMAN,sp|P12883|MYH7_HUMAN,sp|Q9Y623|MYH4_HUMAN,sp|Q9HBI1|PARVB_HUMAN,sp|P63316|TNNC1_HUMAN,sp|P0DP23|CALM1_HUMAN,sp|Q05682|CALD1_HUMAN,sp|P12814|ACTN1_HUMAN,sp|O14983|AT2A1_HUMAN,sp|P18206|VINC_HUMAN,sp|Q9UKX2|MYH2_HUMAN,sp|P09493|TPM1_HUMAN,sp|P08590|MYL3_HUMAN,sp|Q13418|ILK_HUMAN,sp|P10916|MLRV_HUMAN
cell junction	GO:0030054	2.71911e-05	39	sp|P67936|TPM4_HUMAN,sp|P78344|IF4G2_HUMAN,sp|P08514|ITA2B_HUMAN,sp|Q86TP1|PRUN1_HUMAN,sp|Q9NR12|PDLI7_HUMAN,sp|Q9NPG4|PCD12_HUMAN,sp|P63104|1433Z_HUMAN,sp|Q15404|RSU1_HUMAN,sp|O43294|TGFI1_HUMAN,sp|P31946|1433B_HUMAN,sp|P18206|VINC_HUMAN,sp|P21291|CSRP1_HUMAN,sp|Q96HC4|PDLI5_HUMAN,sp|Q9Y490|TLN1_HUMAN,sp|O75083|WDR1_HUMAN,sp|P21333|FLNA_HUMAN,sp|P14625|ENPL_HUMAN,sp|Q01518|CAP1_HUMAN,sp|P61769|B…
myosin complex	GO:0016459	3.10049e-05	8	sp|P35579|MYH9_HUMAN,sp|Q9UKX3|MYH13_HUMAN,sp|P12883|MYH7_HUMAN,sp|Q9UKX2|MYH2_HUMAN,sp|Q9Y623|MYH4_HUMAN,sp|P08590|MYL3_HUMAN,sp|P60660|MYL6_HUMAN,sp|P10916|MLRV_HUMAN
contractile fiber	GO:0043292	5.85101e-05	17	sp|P67936|TPM4_HUMAN,sp|P07951|TPM2_HUMAN,sp|Q9UKX3|MYH13_HUMAN,sp|P12883|MYH7_HUMAN,sp|Q9Y623|MYH4_HUMAN,sp|Q9HBI1|PARVB_HUMAN,sp|P63316|TNNC1_HUMAN,sp|P0DP23|CALM1_HUMAN,sp|Q05682|CALD1_HUMAN,sp|P12814|ACTN1_HUMAN,sp|O14983|AT2A1_HUMAN,sp|P18206|VINC_HUMAN,sp|Q9UKX2|MYH2_HUMAN,sp|P09493|TPM1_HUMAN,sp|P08590|MYL3_HUMAN,sp|Q13418|ILK_HUMAN,sp|P10916|MLRV_HUMAN
non-membrane-bounded organelle	GO:0043228	0.000159723	63	sp|P67936|TPM4_HUMAN,sp|Q00839|HNRPU_HUMAN,sp|Q14008|CKAP5_HUMAN,sp|P12956|XRCC6_HUMAN,sp|P05452|TETN_HUMAN,sp|P12883|MYH7_HUMAN,sp|Q9NR12|PDLI7_HUMAN,sp|P13645|K1C10_HUMAN,sp|Q9Y623|MYH4_HUMAN,sp|P63316|TNNC1_HUMAN,sp|Q71U36|TBA1A_HUMAN,sp|P40763|STAT3_HUMAN,sp|Q13228|SBP1_HUMAN,sp|P60660|MYL6_HUMAN,sp|P35579|MYH9_HUMAN,sp|P50995|ANX11_HUMAN,sp|O43294|TGFI1_HUMAN,sp|P18206|VINC_HUMAN,sp|P21291|C…
intracellular non-membrane-bounded organelle	GO:0043232	0.000159723	63	sp|P67936|TPM4_HUMAN,sp|Q00839|HNRPU_HUMAN,sp|Q14008|CKAP5_HUMAN,sp|P12956|XRCC6_HUMAN,sp|P05452|TETN_HUMAN,sp|P12883|MYH7_HUMAN,sp|Q9NR12|PDLI7_HUMAN,sp|P13645|K1C10_HUMAN,sp|Q9Y623|MYH4_HUMAN,sp|P63316|TNNC1_HUMAN,sp|Q71U36|TBA1A_HUMAN,sp|P40763|STAT3_HUMAN,sp|Q13228|SBP1_HUMAN,sp|P60660|MYL6_HUMAN,sp|P35579|MYH9_HUMAN,sp|P50995|ANX11_HUMAN,sp|O43294|TGFI1_HUMAN,sp|P18206|VINC_HUMAN,sp|P21291|C…
filamentous actin	GO:0031941	0.000334843	4	sp|P67936|TPM4_HUMAN,sp|P21333|FLNA_HUMAN,sp|Q13576|IQGA2_HUMAN,sp|P09493|TPM1_HUMAN
podosome	GO:0002102	0.000647034	7	sp|P67936|TPM4_HUMAN,sp|Q9UBW5|BIN2_HUMAN,sp|P61158|ARP3_HUMAN,sp|O75083|WDR1_HUMAN,sp|P18206|VINC_HUMAN,sp|Q14247|SRC8_HUMAN,sp|Q9UJU6|DBNL_HUMAN
actomyosin	GO:0042641	0.000825737	8	sp|P67936|TPM4_HUMAN,sp|P12814|ACTN1_HUMAN,sp|P09493|TPM1_HUMAN,sp|Q9NR12|PDLI7_HUMAN,sp|Q15746|MYLK_HUMAN,sp|O75083|WDR1_HUMAN,sp|Q13418|ILK_HUMAN,sp|Q99439|CNN2_HUMAN
contractile fiber part	GO:0044449	0.000958535	14	sp|P67936|TPM4_HUMAN,sp|P12814|ACTN1_HUMAN,sp|P07951|TPM2_HUMAN,sp|O14983|AT2A1_HUMAN,sp|P18206|VINC_HUMAN,sp|P12883|MYH7_HUMAN,sp|P09493|TPM1_HUMAN,sp|Q9Y623|MYH4_HUMAN,sp|Q9HBI1|PARVB_HUMAN,sp|P63316|TNNC1_HUMAN,sp|P08590|MYL3_HUMAN,sp|Q13418|ILK_HUMAN,sp|P0DP23|CALM1_HUMAN,sp|P10916|MLRV_HUMAN
cell-cell junction	GO:0005911	0.00105341	16	sp|P78344|IF4G2_HUMAN,sp|Q9NR12|PDLI7_HUMAN,sp|P50552|VASP_HUMAN,sp|P61158|ARP3_HUMAN,sp|Q9NPG4|PCD12_HUMAN,sp|O00151|PDLI1_HUMAN,sp|Q04917|1433F_HUMAN,sp|P12814|ACTN1_HUMAN,sp|P18206|VINC_HUMAN,sp|Q96HC4|PDLI5_HUMAN,sp|P48059|LIMS1_HUMAN,sp|P21333|FLNA_HUMAN,sp|O75083|WDR1_HUMAN,sp|P62136|PP1A_HUMAN,sp|Q13418|ILK_HUMAN,sp|Q99439|CNN2_HUMAN
stress fiber	GO:0001725	0.00114688	7	sp|P67936|TPM4_HUMAN,sp|P12814|ACTN1_HUMAN,sp|Q15746|MYLK_HUMAN,sp|Q99439|CNN2_HUMAN,sp|Q13418|ILK_HUMAN,sp|P09493|TPM1_HUMAN,sp|Q9NR12|PDLI7_HUMAN
contractile actin filament bundle	GO:0097517	0.00114688	7	sp|P67936|TPM4_HUMAN,sp|P12814|ACTN1_HUMAN,sp|Q15746|MYLK_HUMAN,sp|Q99439|CNN2_HUMAN,sp|Q13418|ILK_HUMAN,sp|P09493|TPM1_HUMAN,sp|Q9NR12|PDLI7_HUMAN
actin filament	GO:0005884	0.0013157	8	sp|P67936|TPM4_HUMAN,sp|P12814|ACTN1_HUMAN,sp|P07951|TPM2_HUMAN,sp|O75083|WDR1_HUMAN,sp|P21333|FLNA_HUMAN,sp|Q13576|IQGA2_HUMAN,sp|Q14247|SRC8_HUMAN,sp|P09493|TPM1_HUMAN
cell leading edge	GO:0031252	0.00162065	17	sp|Q9H2G2|SLK_HUMAN,sp|P12814|ACTN1_HUMAN,sp|P63104|1433Z_HUMAN,sp|Q13576|IQGA2_HUMAN,sp|Q9UHY1|NRBP_HUMAN,sp|Q96SB3|NEB2_HUMAN,sp|P09493|TPM1_HUMAN,sp|Q9NR12|PDLI7_HUMAN,sp|P50552|VASP_HUMAN,sp|P18085|ARF4_HUMAN,sp|Q9Y490|TLN1_HUMAN,sp|Q15746|MYLK_HUMAN,sp|P61158|ARP3_HUMAN,sp|Q9HBI1|PARVB_HUMAN,sp|Q13418|ILK_HUMAN,sp|Q14247|SRC8_HUMAN,sp|Q9UJU6|DBNL_HUMAN
supramolecular fiber	GO:0099512	0.00177233	27	sp|P67936|TPM4_HUMAN,sp|P07951|TPM2_HUMAN,sp|Q14008|CKAP5_HUMAN,sp|P68366|TBA4A_HUMAN,sp|Q9UKX3|MYH13_HUMAN,sp|P12883|MYH7_HUMAN,sp|P13645|K1C10_HUMAN,sp|Q9Y623|MYH4_HUMAN,sp|Q9HBI1|PARVB_HUMAN,sp|P63316|TNNC1_HUMAN,sp|Q71U36|TBA1A_HUMAN,sp|P0DP23|CALM1_HUMAN,sp|Q05682|CALD1_HUMAN,sp|P12814|ACTN1_HUMAN,sp|O14983|AT2A1_HUMAN,sp|P18206|VINC_HUMAN,sp|Q13576|IQGA2_HUMAN,sp|Q9UKX2|MYH2_HUMAN,sp|P09493…
actin filament bundle	GO:0032432	0.0019062	7	sp|P67936|TPM4_HUMAN,sp|P12814|ACTN1_HUMAN,sp|Q15746|MYLK_HUMAN,sp|Q99439|CNN2_HUMAN,sp|Q13418|ILK_HUMAN,sp|P09493|TPM1_HUMAN,sp|Q9NR12|PDLI7_HUMAN
cell-cell adherens junction	GO:0005913	0.00201202	8	sp|P12814|ACTN1_HUMAN,sp|P78344|IF4G2_HUMAN,sp|P18206|VINC_HUMAN,sp|Q96HC4|PDLI5_HUMAN,sp|Q9NR12|PDLI7_HUMAN,sp|P61158|ARP3_HUMAN,sp|O00151|PDLI1_HUMAN,sp|P62136|PP1A_HUMAN
supramolecular complex	GO:0099080	0.00203861	27	sp|P67936|TPM4_HUMAN,sp|P07951|TPM2_HUMAN,sp|Q14008|CKAP5_HUMAN,sp|P68366|TBA4A_HUMAN,sp|Q9UKX3|MYH13_HUMAN,sp|P12883|MYH7_HUMAN,sp|P13645|K1C10_HUMAN,sp|Q9Y623|MYH4_HUMAN,sp|Q9HBI1|PARVB_HUMAN,sp|P63316|TNNC1_HUMAN,sp|Q71U36|TBA1A_HUMAN,sp|P0DP23|CALM1_HUMAN,sp|Q05682|CALD1_HUMAN,sp|P12814|ACTN1_HUMAN,sp|O14983|AT2A1_HUMAN,sp|P18206|VINC_HUMAN,sp|Q13576|IQGA2_HUMAN,sp|Q9UKX2|MYH2_HUMAN,sp|P09493…
supramolecular polymer	GO:0099081	0.00203861	27	sp|P67936|TPM4_HUMAN,sp|P07951|TPM2_HUMAN,sp|Q14008|CKAP5_HUMAN,sp|P68366|TBA4A_HUMAN,sp|Q9UKX3|MYH13_HUMAN,sp|P12883|MYH7_HUMAN,sp|P13645|K1C10_HUMAN,sp|Q9Y623|MYH4_HUMAN,sp|Q9HBI1|PARVB_HUMAN,sp|P63316|TNNC1_HUMAN,sp|Q71U36|TBA1A_HUMAN,sp|P0DP23|CALM1_HUMAN,sp|Q05682|CALD1_HUMAN,sp|P12814|ACTN1_HUMAN,sp|O14983|AT2A1_HUMAN,sp|P18206|VINC_HUMAN,sp|Q13576|IQGA2_HUMAN,sp|Q9UKX2|MYH2_HUMAN,sp|P09493…
sarcomere	GO:0030017	0.00233487	12	sp|P67936|TPM4_HUMAN,sp|P12814|ACTN1_HUMAN,sp|P07951|TPM2_HUMAN,sp|O14983|AT2A1_HUMAN,sp|P12883|MYH7_HUMAN,sp|P09493|TPM1_HUMAN,sp|P63316|TNNC1_HUMAN,sp|Q9HBI1|PARVB_HUMAN,sp|P08590|MYL3_HUMAN,sp|Q13418|ILK_HUMAN,sp|P0DP23|CALM1_HUMAN,sp|P10916|MLRV_HUMAN
myosin filament	GO:0032982	0.0024961	3	sp|Q9Y623|MYH4_HUMAN,sp|P12883|MYH7_HUMAN,sp|Q9UKX2|MYH2_HUMAN
lamellipodium	GO:0030027	0.00469454	11	sp|P12814|ACTN1_HUMAN,sp|Q13576|IQGA2_HUMAN,sp|Q9UHY1|NRBP_HUMAN,sp|Q96SB3|NEB2_HUMAN,sp|P50552|VASP_HUMAN,sp|P61158|ARP3_HUMAN,sp|Q15746|MYLK_HUMAN,sp|Q9HBI1|PARVB_HUMAN,sp|Q14247|SRC8_HUMAN,sp|Q13418|ILK_HUMAN,sp|Q9UJU6|DBNL_HUMAN
dendrite	GO:0030425	0.0048681	13	sp|P23588|IF4B_HUMAN,sp|Q00577|PURA_HUMAN,sp|Q96SB3|NEB2_HUMAN,sp|P04156|PRIO_HUMAN,sp|P63241|IF5A1_HUMAN,sp|P18085|ARF4_HUMAN,sp|P17252|KPCA_HUMAN,sp|P21333|FLNA_HUMAN,sp|P62136|PP1A_HUMAN,sp|Q14247|SRC8_HUMAN,sp|Q13418|ILK_HUMAN,sp|Q9UJU6|DBNL_HUMAN,sp|Q15382|RHEB_HUMAN
protein complex	GO:0043234	0.00525638	61	sp|P67936|TPM4_HUMAN,sp|Q00839|HNRPU_HUMAN,sp|P78344|IF4G2_HUMAN,sp|Q14008|CKAP5_HUMAN,sp|P12956|XRCC6_HUMAN,sp|P08514|ITA2B_HUMAN,sp|P12883|MYH7_HUMAN,sp|O15230|LAMA5_HUMAN,sp|P24593|IBP5_HUMAN,sp|P63241|IF5A1_HUMAN,sp|Q9Y623|MYH4_HUMAN,sp|P63316|TNNC1_HUMAN,sp|P40763|STAT3_HUMAN,sp|P35858|ALS_HUMAN,sp|P49755|TMEDA_HUMAN,sp|P60660|MYL6_HUMAN,sp|P02753|RET4_HUMAN,sp|P35579|MYH9_HUMAN,sp|P63104|14…
macromolecular complex	GO:0032991	0.00677564	77	sp|P12956|XRCC6_HUMAN,sp|P14618|KPYM_HUMAN,sp|P08514|ITA2B_HUMAN,sp|O15230|LAMA5_HUMAN,sp|P63241|IF5A1_HUMAN,sp|P06727|APOA4_HUMAN,sp|P40763|STAT3_HUMAN,sp|P60660|MYL6_HUMAN,sp|P02753|RET4_HUMAN,sp|P63104|1433Z_HUMAN,sp|P31946|1433B_HUMAN,sp|Q9UKX2|MYH2_HUMAN,sp|P00739|HPTR_HUMAN,sp|P09493|TPM1_HUMAN,sp|O75558|STX11_HUMAN,sp|Q16512|PKN1_HUMAN,sp|P00738|HPT_HUMAN,sp|Q96M86|DNHD1_HUMAN,sp|O75935|DC…
striated muscle thin filament	GO:0005865	0.0083667	4	sp|P67936|TPM4_HUMAN,sp|P07951|TPM2_HUMAN,sp|P63316|TNNC1_HUMAN,sp|P09493|TPM1_HUMAN
myofilament	GO:0036379	0.0083667	4	sp|P67936|TPM4_HUMAN,sp|P07951|TPM2_HUMAN,sp|P63316|TNNC1_HUMAN,sp|P09493|TPM1_HUMAN
cell cortex	GO:0005938	0.00885714	13	sp|P67936|TPM4_HUMAN,sp|P12814|ACTN1_HUMAN,sp|P18206|VINC_HUMAN,sp|Q9UHY1|NRBP_HUMAN,sp|Q96SB3|NEB2_HUMAN,sp|O43491|E41L2_HUMAN,sp|Q9UBW5|BIN2_HUMAN,sp|O75083|WDR1_HUMAN,sp|Q01518|CAP1_HUMAN,sp|Q14247|SRC8_HUMAN,sp|P07737|PROF1_HUMAN,sp|Q9UJU6|DBNL_HUMAN,sp|Q05682|CALD1_HUMAN
muscle thin filament tropomyosin	GO:0005862	0.00897989	3	sp|P67936|TPM4_HUMAN,sp|P07951|TPM2_HUMAN,sp|P09493|TPM1_HUMAN
cardiac myofibril	GO:0097512	0.00897989	3	sp|P63316|TNNC1_HUMAN,sp|P09493|TPM1_HUMAN,sp|P10916|MLRV_HUMAN
ruffle	GO:0001726	0.0114092	9	sp|P12814|ACTN1_HUMAN,sp|Q96SB3|NEB2_HUMAN,sp|P09493|TPM1_HUMAN,sp|Q9NR12|PDLI7_HUMAN,sp|P18085|ARF4_HUMAN,sp|Q9Y490|TLN1_HUMAN,sp|P61158|ARP3_HUMAN,sp|Q14247|SRC8_HUMAN,sp|Q9UJU6|DBNL_HUMAN
cortical cytoskeleton	GO:0030863	0.0144316	9	sp|P67936|TPM4_HUMAN,sp|P12814|ACTN1_HUMAN,sp|P18206|VINC_HUMAN,sp|Q96SB3|NEB2_HUMAN,sp|O43491|E41L2_HUMAN,sp|O75083|WDR1_HUMAN,sp|Q01518|CAP1_HUMAN,sp|Q14247|SRC8_HUMAN,sp|Q05682|CALD1_HUMAN
cell projection	GO:0042995	0.014813	35	sp|P14618|KPYM_HUMAN,sp|Q9UHY1|NRBP_HUMAN,sp|Q9NR12|PDLI7_HUMAN,sp|P63241|IF5A1_HUMAN,sp|P21741|MK_HUMAN,sp|P09493|TPM1_HUMAN,sp|Q96HC4|PDLI5_HUMAN,sp|P18085|ARF4_HUMAN,sp|Q96M86|DNHD1_HUMAN,sp|Q9Y490|TLN1_HUMAN,sp|Q15746|MYLK_HUMAN,sp|O75083|WDR1_HUMAN,sp|P21333|FLNA_HUMAN,sp|Q15382|RHEB_HUMAN,sp|P23588|IF4B_HUMAN,sp|P22694|KAPCB_HUMAN,sp|Q96SB3|NEB2_HUMAN,sp|P09429|HMGB1_HUMAN,sp|P50552|VASP_HU…
cytoplasmic region	GO:0099568	0.0164009	14	sp|P67936|TPM4_HUMAN,sp|P12814|ACTN1_HUMAN,sp|P18206|VINC_HUMAN,sp|Q9UHY1|NRBP_HUMAN,sp|Q96SB3|NEB2_HUMAN,sp|O43491|E41L2_HUMAN,sp|Q96M86|DNHD1_HUMAN,sp|Q9UBW5|BIN2_HUMAN,sp|O75083|WDR1_HUMAN,sp|Q01518|CAP1_HUMAN,sp|Q14247|SRC8_HUMAN,sp|P07737|PROF1_HUMAN,sp|Q9UJU6|DBNL_HUMAN,sp|Q05682|CALD1_HUMAN
cortical actin cytoskeleton	GO:0030864	0.0167939	7	sp|P12814|ACTN1_HUMAN,sp|O75083|WDR1_HUMAN,sp|P18206|VINC_HUMAN,sp|Q01518|CAP1_HUMAN,sp|Q96SB3|NEB2_HUMAN,sp|O43491|E41L2_HUMAN,sp|Q05682|CALD1_HUMAN
cytosol	GO:0005829	0.017911	91	sp|P12956|XRCC6_HUMAN,sp|P14618|KPYM_HUMAN,sp|O76074|PDE5A_HUMAN,sp|Q86TP1|PRUN1_HUMAN,sp|Q9NR12|PDLI7_HUMAN,sp|P63241|IF5A1_HUMAN,sp|P40763|STAT3_HUMAN,sp|Q9NZ08|ERAP1_HUMAN,sp|Q13228|SBP1_HUMAN,sp|P60660|MYL6_HUMAN,sp|P02753|RET4_HUMAN,sp|P50225|ST1A1_HUMAN,sp|P63104|1433Z_HUMAN,sp|Q15404|RSU1_HUMAN,sp|P31946|1433B_HUMAN,sp|P09493|TPM1_HUMAN,sp|P18085|ARF4_HUMAN,sp|Q9NP79|VTA1_HUMAN,sp|Q16512|P…
protein phosphatase type 1 complex	GO:0000164	0.0185034	2	sp|P62136|PP1A_HUMAN,sp|Q96SB3|NEB2_HUMAN
condensed chromosome kinetochore	GO:0000777	0.0185034	2	sp|Q14008|CKAP5_HUMAN,sp|O75935|DCTN3_HUMAN
telomere cap complex	GO:0000782	0.0185034	2	sp|P13010|XRCC5_HUMAN,sp|P12956|XRCC6_HUMAN
nuclear telomere cap complex	GO:0000783	0.0185034	2	sp|P13010|XRCC5_HUMAN,sp|P12956|XRCC6_HUMAN
zonula adherens	GO:0005915	0.0185034	2	sp|P12814|ACTN1_HUMAN,sp|P18206|VINC_HUMAN
voltage-gated potassium channel complex	GO:0008076	0.0185034	2	sp|Q14247|SRC8_HUMAN,sp|P0DP23|CALM1_HUMAN
potassium channel complex	GO:0034705	0.0185034	2	sp|Q14247|SRC8_HUMAN,sp|P0DP23|CALM1_HUMAN
Ku70:Ku80 complex	GO:0043564	0.0185034	2	sp|P13010|XRCC5_HUMAN,sp|P12956|XRCC6_HUMAN
nonhomologous end joining complex	GO:0070419	0.0185034	2	sp|P13010|XRCC5_HUMAN,sp|P12956|XRCC6_HUMAN
outer dense plaque of desmosome	GO:0090636	0.0185034	2	sp|P12814|ACTN1_HUMAN,sp|P18206|VINC_HUMAN
inner dense plaque of desmosome	GO:0090637	0.0185034	2	sp|P12814|ACTN1_HUMAN,sp|P18206|VINC_HUMAN
terminal web	GO:1990357	0.0185034	2	sp|P12814|ACTN1_HUMAN,sp|P18206|VINC_HUMAN
midbody	GO:0030496	0.0241243	4	sp|Q16512|PKN1_HUMAN,sp|O75935|DCTN3_HUMAN,sp|P50995|ANX11_HUMAN,sp|P14625|ENPL_HUMAN
specific granule	GO:0042581	0.027035	9	sp|P50995|ANX11_HUMAN,sp|P18206|VINC_HUMAN,sp|P07339|CATD_HUMAN,sp|P00738|HPT_HUMAN,sp|Q99439|CNN2_HUMAN,sp|Q9Y251|HPSE_HUMAN,sp|O94804|STK10_HUMAN,sp|P03973|SLPI_HUMAN,sp|P27105|STOM_HUMAN
plasma membrane bounded cell projection	GO:0120025	0.0318614	32	sp|P14618|KPYM_HUMAN,sp|Q9UHY1|NRBP_HUMAN,sp|Q9NR12|PDLI7_HUMAN,sp|P63241|IF5A1_HUMAN,sp|P09493|TPM1_HUMAN,sp|Q96HC4|PDLI5_HUMAN,sp|P18085|ARF4_HUMAN,sp|Q96M86|DNHD1_HUMAN,sp|Q9Y490|TLN1_HUMAN,sp|Q15746|MYLK_HUMAN,sp|P21333|FLNA_HUMAN,sp|Q15382|RHEB_HUMAN,sp|P23588|IF4B_HUMAN,sp|P22694|KAPCB_HUMAN,sp|Q96SB3|NEB2_HUMAN,sp|P09429|HMGB1_HUMAN,sp|P50552|VASP_HUMAN,sp|P61158|ARP3_HUMAN,sp|Q9HBI1|PARVB…
postsynaptic density	GO:0014069	0.0345378	6	sp|P63104|1433Z_HUMAN,sp|Q96SB3|NEB2_HUMAN,sp|Q9UJU6|DBNL_HUMAN,sp|Q96HC4|PDLI5_HUMAN,sp|P0DP23|CALM1_HUMAN,sp|P04156|PRIO_HUMAN
nuclear chromosome, telomeric region	GO:0000784	0.0364029	3	sp|P13010|XRCC5_HUMAN,sp|P12956|XRCC6_HUMAN,sp|Q00577|PURA_HUMAN
cell division site	GO:0032153	0.0364029	3	sp|Q16512|PKN1_HUMAN,sp|Q15746|MYLK_HUMAN,sp|O75935|DCTN3_HUMAN
cleavage furrow	GO:0032154	0.0364029	3	sp|Q16512|PKN1_HUMAN,sp|Q15746|MYLK_HUMAN,sp|O75935|DCTN3_HUMAN
cell division site part	GO:0032155	0.0364029	3	sp|Q16512|PKN1_HUMAN,sp|Q15746|MYLK_HUMAN,sp|O75935|DCTN3_HUMAN
apical junction complex	GO:0043296	0.0364029	3	sp|P12814|ACTN1_HUMAN,sp|P18206|VINC_HUMAN,sp|P50552|VASP_HUMAN
cell surface furrow	GO:0097610	0.0364029	3	sp|Q16512|PKN1_HUMAN,sp|Q15746|MYLK_HUMAN,sp|O75935|DCTN3_HUMAN
membrane raft	GO:0045121	0.0388698	9	sp|P11215|ITAM_HUMAN,sp|P18206|VINC_HUMAN,sp|P07339|CATD_HUMAN,sp|P04156|PRIO_HUMAN,sp|Q06187|BTK_HUMAN,sp|O95810|CAVN2_HUMAN,sp|Q71U36|TBA1A_HUMAN,sp|Q9Y251|HPSE_HUMAN,sp|P27105|STOM_HUMAN
membrane microdomain	GO:0098857	0.0388698	9	sp|P11215|ITAM_HUMAN,sp|P18206|VINC_HUMAN,sp|P07339|CATD_HUMAN,sp|P04156|PRIO_HUMAN,sp|Q06187|BTK_HUMAN,sp|O95810|CAVN2_HUMAN,sp|Q71U36|TBA1A_HUMAN,sp|Q9Y251|HPSE_HUMAN,sp|P27105|STOM_HUMAN
brush border	GO:0005903	0.0439345	6	sp|P12814|ACTN1_HUMAN,sp|P61158|ARP3_HUMAN,sp|P55157|MTP_HUMAN,sp|P18206|VINC_HUMAN,sp|Q13045|FLII_HUMAN,sp|P60660|MYL6_HUMAN
asymmetric synapse	GO:0032279	0.0439345	6	sp|P63104|1433Z_HUMAN,sp|Q96SB3|NEB2_HUMAN,sp|Q9UJU6|DBNL_HUMAN,sp|Q96HC4|PDLI5_HUMAN,sp|P0DP23|CALM1_HUMAN,sp|P04156|PRIO_HUMAN
neuron to neuron synapse	GO:0098984	0.0439345	6	sp|P63104|1433Z_HUMAN,sp|Q96SB3|NEB2_HUMAN,sp|Q9UJU6|DBNL_HUMAN,sp|Q96HC4|PDLI5_HUMAN,sp|P0DP23|CALM1_HUMAN,sp|P04156|PRIO_HUMAN
postsynaptic specialization	GO:0099572	0.0439345	6	sp|P63104|1433Z_HUMAN,sp|Q96SB3|NEB2_HUMAN,sp|Q9UJU6|DBNL_HUMAN,sp|Q96HC4|PDLI5_HUMAN,sp|P0DP23|CALM1_HUMAN,sp|P04156|PRIO_HUMAN
melanosome	GO:0042470	0.0459422	9	sp|Q15084|PDIA6_HUMAN,sp|P63104|1433Z_HUMAN,sp|P50995|ANX11_HUMAN,sp|P31946|1433B_HUMAN,sp|P55209|NP1L1_HUMAN,sp|P07339|CATD_HUMAN,sp|P14625|ENPL_HUMAN,sp|P49755|TMEDA_HUMAN,sp|P27105|STOM_HUMAN
pigment granule	GO:0048770	0.0459422	9	sp|Q15084|PDIA6_HUMAN,sp|P63104|1433Z_HUMAN,sp|P50995|ANX11_HUMAN,sp|P31946|1433B_HUMAN,sp|P55209|NP1L1_HUMAN,sp|P07339|CATD_HUMAN,sp|P14625|ENPL_HUMAN,sp|P49755|TMEDA_HUMAN,sp|P27105|STOM_HUMAN
Molecular Function
actin binding	GO:0003779	1.70698e-12	34	sp|P67936|TPM4_HUMAN,sp|Q00839|HNRPU_HUMAN,sp|P12883|MYH7_HUMAN,sp|Q9Y623|MYH4_HUMAN,sp|P63316|TNNC1_HUMAN,sp|P35579|MYH9_HUMAN,sp|P18206|VINC_HUMAN,sp|Q9UKX2|MYH2_HUMAN,sp|Q27J81|INF2_HUMAN,sp|P09493|TPM1_HUMAN,sp|Q96HC4|PDLI5_HUMAN,sp|Q9Y490|TLN1_HUMAN,sp|Q15746|MYLK_HUMAN,sp|O75083|WDR1_HUMAN,sp|P21333|FLNA_HUMAN,sp|Q01518|CAP1_HUMAN,sp|P10916|MLRV_HUMAN,sp|P07951|TPM2_HUMAN,sp|Q9UKX3|MYH13_HU…
actin filament binding	GO:0051015	9.9666e-09	19	sp|P67936|TPM4_HUMAN,sp|P07951|TPM2_HUMAN,sp|Q9UKX3|MYH13_HUMAN,sp|P12883|MYH7_HUMAN,sp|Q96SB3|NEB2_HUMAN,sp|Q13045|FLII_HUMAN,sp|Q9Y623|MYH4_HUMAN,sp|P61158|ARP3_HUMAN,sp|P63316|TNNC1_HUMAN,sp|P35579|MYH9_HUMAN,sp|P12814|ACTN1_HUMAN,sp|P18206|VINC_HUMAN,sp|Q13576|IQGA2_HUMAN,sp|Q9UKX2|MYH2_HUMAN,sp|P09493|TPM1_HUMAN,sp|Q9Y490|TLN1_HUMAN,sp|O75083|WDR1_HUMAN,sp|P21333|FLNA_HUMAN,sp|Q9UJU6|DBNL_HU…
cytoskeletal protein binding	GO:0008092	2.9569e-07	38	sp|P67936|TPM4_HUMAN,sp|Q00839|HNRPU_HUMAN,sp|Q14008|CKAP5_HUMAN,sp|Q86TP1|PRUN1_HUMAN,sp|P12883|MYH7_HUMAN,sp|Q9Y623|MYH4_HUMAN,sp|P63316|TNNC1_HUMAN,sp|P35579|MYH9_HUMAN,sp|P18206|VINC_HUMAN,sp|Q9UKX2|MYH2_HUMAN,sp|Q27J81|INF2_HUMAN,sp|P09493|TPM1_HUMAN,sp|Q96HC4|PDLI5_HUMAN,sp|Q9Y490|TLN1_HUMAN,sp|Q15746|MYLK_HUMAN,sp|O75083|WDR1_HUMAN,sp|P21333|FLNA_HUMAN,sp|Q01518|CAP1_HUMAN,sp|P10916|MLRV_H…
protein kinase activity	GO:0004672	5.72804e-05	16	sp|P22694|KAPCB_HUMAN,sp|Q9UHY1|NRBP_HUMAN,sp|Q96SB3|NEB2_HUMAN,sp|P05771|KPCB_HUMAN,sp|Q06187|BTK_HUMAN,sp|O75116|ROCK2_HUMAN,sp|O94804|STK10_HUMAN,sp|P0DP23|CALM1_HUMAN,sp|Q9H2G2|SLK_HUMAN,sp|Q9H2K8|TAOK3_HUMAN,sp|P17252|KPCA_HUMAN,sp|Q16512|PKN1_HUMAN,sp|Q15746|MYLK_HUMAN,sp|Q13418|ILK_HUMAN,sp|Q16543|CDC37_HUMAN,sp|P13501|CCL5_HUMAN
phosphotransferase activity, alcohol group as acceptor	GO:0016773	6.33138e-05	18	sp|P14618|KPYM_HUMAN,sp|P22694|KAPCB_HUMAN,sp|Q9UHY1|NRBP_HUMAN,sp|Q96SB3|NEB2_HUMAN,sp|P05771|KPCB_HUMAN,sp|Q06187|BTK_HUMAN,sp|O75116|ROCK2_HUMAN,sp|P48426|PI42A_HUMAN,sp|O94804|STK10_HUMAN,sp|P0DP23|CALM1_HUMAN,sp|Q9H2G2|SLK_HUMAN,sp|Q9H2K8|TAOK3_HUMAN,sp|P17252|KPCA_HUMAN,sp|Q16512|PKN1_HUMAN,sp|Q15746|MYLK_HUMAN,sp|Q13418|ILK_HUMAN,sp|Q16543|CDC37_HUMAN,sp|P13501|CCL5_HUMAN
motor activity	GO:0003774	8.04141e-05	8	sp|P35579|MYH9_HUMAN,sp|Q9UKX3|MYH13_HUMAN,sp|P12883|MYH7_HUMAN,sp|Q9UKX2|MYH2_HUMAN,sp|Q96M86|DNHD1_HUMAN,sp|Q9Y623|MYH4_HUMAN,sp|P08590|MYL3_HUMAN,sp|P60660|MYL6_HUMAN
protein serine/threonine kinase activity	GO:0004674	8.95508e-05	12	sp|Q9H2G2|SLK_HUMAN,sp|P22694|KAPCB_HUMAN,sp|Q9UHY1|NRBP_HUMAN,sp|P05771|KPCB_HUMAN,sp|Q9H2K8|TAOK3_HUMAN,sp|Q16512|PKN1_HUMAN,sp|P17252|KPCA_HUMAN,sp|O75116|ROCK2_HUMAN,sp|Q15746|MYLK_HUMAN,sp|Q13418|ILK_HUMAN,sp|O94804|STK10_HUMAN,sp|P0DP23|CALM1_HUMAN
ATP binding	GO:0005524	0.000168914	32	sp|Q00839|HNRPU_HUMAN,sp|P12956|XRCC6_HUMAN,sp|P14618|KPYM_HUMAN,sp|P56192|SYMC_HUMAN,sp|P22694|KAPCB_HUMAN,sp|Q9UKX3|MYH13_HUMAN,sp|P12883|MYH7_HUMAN,sp|Q9UHY1|NRBP_HUMAN,sp|Q14166|TTL12_HUMAN,sp|P05771|KPCB_HUMAN,sp|Q06187|BTK_HUMAN,sp|Q9Y623|MYH4_HUMAN,sp|O75116|ROCK2_HUMAN,sp|P61158|ARP3_HUMAN,sp|P13010|XRCC5_HUMAN,sp|P48426|PI42A_HUMAN,sp|O94804|STK10_HUMAN,sp|Q9H2G2|SLK_HUMAN,sp|P35579|MYH9…
adenyl nucleotide binding	GO:0030554	0.000182718	33	sp|Q00839|HNRPU_HUMAN,sp|P12956|XRCC6_HUMAN,sp|P14618|KPYM_HUMAN,sp|P12883|MYH7_HUMAN,sp|Q9UHY1|NRBP_HUMAN,sp|Q14166|TTL12_HUMAN,sp|P05771|KPCB_HUMAN,sp|Q9Y623|MYH4_HUMAN,sp|P35579|MYH9_HUMAN,sp|P34932|HSP74_HUMAN,sp|P60891|PRPS1_HUMAN,sp|Q9UKX2|MYH2_HUMAN,sp|Q96M86|DNHD1_HUMAN,sp|Q16512|PKN1_HUMAN,sp|Q15746|MYLK_HUMAN,sp|P14625|ENPL_HUMAN,sp|Q9UKX3|MYH13_HUMAN,sp|P22694|KAPCB_HUMAN,sp|P56192|SYM…
adenyl ribonucleotide binding	GO:0032559	0.000322119	32	sp|Q00839|HNRPU_HUMAN,sp|P12956|XRCC6_HUMAN,sp|P14618|KPYM_HUMAN,sp|P56192|SYMC_HUMAN,sp|P22694|KAPCB_HUMAN,sp|Q9UKX3|MYH13_HUMAN,sp|P12883|MYH7_HUMAN,sp|Q9UHY1|NRBP_HUMAN,sp|Q14166|TTL12_HUMAN,sp|P05771|KPCB_HUMAN,sp|Q06187|BTK_HUMAN,sp|Q9Y623|MYH4_HUMAN,sp|O75116|ROCK2_HUMAN,sp|P61158|ARP3_HUMAN,sp|P13010|XRCC5_HUMAN,sp|P48426|PI42A_HUMAN,sp|O94804|STK10_HUMAN,sp|Q9H2G2|SLK_HUMAN,sp|P35579|MYH9…
purine nucleotide binding	GO:0017076	0.000357575	38	sp|Q00839|HNRPU_HUMAN,sp|P12956|XRCC6_HUMAN,sp|P14618|KPYM_HUMAN,sp|O76074|PDE5A_HUMAN,sp|P12883|MYH7_HUMAN,sp|Q9UHY1|NRBP_HUMAN,sp|Q14166|TTL12_HUMAN,sp|P05771|KPCB_HUMAN,sp|Q9Y623|MYH4_HUMAN,sp|Q71U36|TBA1A_HUMAN,sp|P35579|MYH9_HUMAN,sp|P34932|HSP74_HUMAN,sp|P60891|PRPS1_HUMAN,sp|Q9UKX2|MYH2_HUMAN,sp|P18085|ARF4_HUMAN,sp|Q96M86|DNHD1_HUMAN,sp|Q16512|PKN1_HUMAN,sp|Q15746|MYLK_HUMAN,sp|P14625|ENP…
purine ribonucleotide binding	GO:0032555	0.00060029	37	sp|Q00839|HNRPU_HUMAN,sp|P12956|XRCC6_HUMAN,sp|P14618|KPYM_HUMAN,sp|O76074|PDE5A_HUMAN,sp|P12883|MYH7_HUMAN,sp|Q9UHY1|NRBP_HUMAN,sp|Q14166|TTL12_HUMAN,sp|P05771|KPCB_HUMAN,sp|Q9Y623|MYH4_HUMAN,sp|Q71U36|TBA1A_HUMAN,sp|P35579|MYH9_HUMAN,sp|P34932|HSP74_HUMAN,sp|P60891|PRPS1_HUMAN,sp|Q9UKX2|MYH2_HUMAN,sp|P18085|ARF4_HUMAN,sp|Q96M86|DNHD1_HUMAN,sp|Q16512|PKN1_HUMAN,sp|Q15746|MYLK_HUMAN,sp|P14625|ENP…
kinase activity	GO:0016301	0.000670967	20	sp|P14618|KPYM_HUMAN,sp|P22694|KAPCB_HUMAN,sp|Q9UHY1|NRBP_HUMAN,sp|Q96SB3|NEB2_HUMAN,sp|P05771|KPCB_HUMAN,sp|Q06187|BTK_HUMAN,sp|O75116|ROCK2_HUMAN,sp|P48426|PI42A_HUMAN,sp|O94804|STK10_HUMAN,sp|P0DP23|CALM1_HUMAN,sp|Q9H2G2|SLK_HUMAN,sp|P60891|PRPS1_HUMAN,sp|P06732|KCRM_HUMAN,sp|Q9H2K8|TAOK3_HUMAN,sp|P17252|KPCA_HUMAN,sp|Q16512|PKN1_HUMAN,sp|Q15746|MYLK_HUMAN,sp|Q13418|ILK_HUMAN,sp|Q16543|CDC37_H…
ribonucleotide binding	GO:0032553	0.000684424	37	sp|Q00839|HNRPU_HUMAN,sp|P12956|XRCC6_HUMAN,sp|P14618|KPYM_HUMAN,sp|O76074|PDE5A_HUMAN,sp|P12883|MYH7_HUMAN,sp|Q9UHY1|NRBP_HUMAN,sp|Q14166|TTL12_HUMAN,sp|P05771|KPCB_HUMAN,sp|Q9Y623|MYH4_HUMAN,sp|Q71U36|TBA1A_HUMAN,sp|P35579|MYH9_HUMAN,sp|P34932|HSP74_HUMAN,sp|P60891|PRPS1_HUMAN,sp|Q9UKX2|MYH2_HUMAN,sp|P18085|ARF4_HUMAN,sp|Q96M86|DNHD1_HUMAN,sp|Q16512|PKN1_HUMAN,sp|Q15746|MYLK_HUMAN,sp|P14625|ENP…
drug binding	GO:0008144	0.000751934	35	sp|Q00839|HNRPU_HUMAN,sp|P12956|XRCC6_HUMAN,sp|P14618|KPYM_HUMAN,sp|P12883|MYH7_HUMAN,sp|Q9UHY1|NRBP_HUMAN,sp|Q14166|TTL12_HUMAN,sp|P05771|KPCB_HUMAN,sp|Q9Y623|MYH4_HUMAN,sp|P35579|MYH9_HUMAN,sp|P34932|HSP74_HUMAN,sp|P60891|PRPS1_HUMAN,sp|Q9UKX2|MYH2_HUMAN,sp|Q96M86|DNHD1_HUMAN,sp|Q16512|PKN1_HUMAN,sp|Q15746|MYLK_HUMAN,sp|P14625|ENPL_HUMAN,sp|Q9UKX3|MYH13_HUMAN,sp|P22694|KAPCB_HUMAN,sp|P56192|SYM…
purine ribonucleoside triphosphate binding	GO:0035639	0.000767341	36	sp|Q00839|HNRPU_HUMAN,sp|P12956|XRCC6_HUMAN,sp|P14618|KPYM_HUMAN,sp|P12883|MYH7_HUMAN,sp|Q9UHY1|NRBP_HUMAN,sp|Q14166|TTL12_HUMAN,sp|P05771|KPCB_HUMAN,sp|Q9Y623|MYH4_HUMAN,sp|Q71U36|TBA1A_HUMAN,sp|P35579|MYH9_HUMAN,sp|P34932|HSP74_HUMAN,sp|P60891|PRPS1_HUMAN,sp|Q9UKX2|MYH2_HUMAN,sp|P18085|ARF4_HUMAN,sp|Q96M86|DNHD1_HUMAN,sp|Q16512|PKN1_HUMAN,sp|Q15746|MYLK_HUMAN,sp|P14625|ENPL_HUMAN,sp|Q15382|RHEB…
ion channel binding	GO:0044325	0.000923568	8	sp|P12814|ACTN1_HUMAN,sp|P63104|1433Z_HUMAN,sp|Q96SB3|NEB2_HUMAN,sp|P04156|PRIO_HUMAN,sp|P21333|FLNA_HUMAN,sp|Q04917|1433F_HUMAN,sp|P27348|1433T_HUMAN,sp|P0DP23|CALM1_HUMAN
protein binding	GO:0005515	0.00180589	113	sp|P12956|XRCC6_HUMAN,sp|P14618|KPYM_HUMAN,sp|P08514|ITA2B_HUMAN,sp|Q86TP1|PRUN1_HUMAN,sp|O15230|LAMA5_HUMAN,sp|P63241|IF5A1_HUMAN,sp|P06727|APOA4_HUMAN,sp|P40763|STAT3_HUMAN,sp|Q9NZ08|ERAP1_HUMAN,sp|P21741|MK_HUMAN,sp|P03973|SLPI_HUMAN,sp|P02753|RET4_HUMAN,sp|P63104|1433Z_HUMAN,sp|O43294|TGFI1_HUMAN,sp|P31946|1433B_HUMAN,sp|Q9UKX2|MYH2_HUMAN,sp|P00739|HPTR_HUMAN,sp|P09493|TPM1_HUMAN,sp|P18085|AR…
calmodulin binding	GO:0005516	0.00210306	7	sp|Q9Y623|MYH4_HUMAN,sp|Q15746|MYLK_HUMAN,sp|Q13576|IQGA2_HUMAN,sp|Q99439|CNN2_HUMAN,sp|P12883|MYH7_HUMAN,sp|Q9UKX2|MYH2_HUMAN,sp|Q05682|CALD1_HUMAN
transferase activity, transferring phosphorus-containing groups	GO:0016772	0.00210326	20	sp|P14618|KPYM_HUMAN,sp|P22694|KAPCB_HUMAN,sp|Q9UHY1|NRBP_HUMAN,sp|Q96SB3|NEB2_HUMAN,sp|P05771|KPCB_HUMAN,sp|Q06187|BTK_HUMAN,sp|O75116|ROCK2_HUMAN,sp|P48426|PI42A_HUMAN,sp|O94804|STK10_HUMAN,sp|P0DP23|CALM1_HUMAN,sp|Q9H2G2|SLK_HUMAN,sp|P60891|PRPS1_HUMAN,sp|P06732|KCRM_HUMAN,sp|Q9H2K8|TAOK3_HUMAN,sp|P17252|KPCA_HUMAN,sp|Q16512|PKN1_HUMAN,sp|Q15746|MYLK_HUMAN,sp|Q13418|ILK_HUMAN,sp|Q16543|CDC37_H…
double-stranded telomeric DNA binding	GO:0003691	0.00262402	3	sp|P13010|XRCC5_HUMAN,sp|P12956|XRCC6_HUMAN,sp|Q00577|PURA_HUMAN
ligand-dependent nuclear receptor transcription coactivator activity	GO:0030374	0.00262402	3	sp|P12814|ACTN1_HUMAN,sp|Q16512|PKN1_HUMAN,sp|P05771|KPCB_HUMAN
histone kinase activity	GO:0035173	0.00262402	3	sp|P17252|KPCA_HUMAN,sp|Q16512|PKN1_HUMAN,sp|P05771|KPCB_HUMAN
histone threonine kinase activity	GO:0035184	0.00262402	3	sp|P17252|KPCA_HUMAN,sp|Q16512|PKN1_HUMAN,sp|P05771|KPCB_HUMAN
nucleotide binding	GO:0000166	0.00280441	39	sp|Q00839|HNRPU_HUMAN,sp|P12956|XRCC6_HUMAN,sp|P14618|KPYM_HUMAN,sp|O76074|PDE5A_HUMAN,sp|P12883|MYH7_HUMAN,sp|Q9UHY1|NRBP_HUMAN,sp|Q14166|TTL12_HUMAN,sp|P05771|KPCB_HUMAN,sp|Q9Y623|MYH4_HUMAN,sp|Q71U36|TBA1A_HUMAN,sp|P35579|MYH9_HUMAN,sp|P34932|HSP74_HUMAN,sp|P60891|PRPS1_HUMAN,sp|Q9UKX2|MYH2_HUMAN,sp|P18085|ARF4_HUMAN,sp|Q96M86|DNHD1_HUMAN,sp|Q16512|PKN1_HUMAN,sp|Q15746|MYLK_HUMAN,sp|P14625|ENP…
Rho GTPase binding	GO:0017048	0.00291723	6	sp|Q16512|PKN1_HUMAN,sp|O75116|ROCK2_HUMAN,sp|P21333|FLNA_HUMAN,sp|Q13576|IQGA2_HUMAN,sp|P07737|PROF1_HUMAN,sp|Q27J81|INF2_HUMAN
nucleoside phosphate binding	GO:1901265	0.00311751	39	sp|Q00839|HNRPU_HUMAN,sp|P12956|XRCC6_HUMAN,sp|P14618|KPYM_HUMAN,sp|O76074|PDE5A_HUMAN,sp|P12883|MYH7_HUMAN,sp|Q9UHY1|NRBP_HUMAN,sp|Q14166|TTL12_HUMAN,sp|P05771|KPCB_HUMAN,sp|Q9Y623|MYH4_HUMAN,sp|Q71U36|TBA1A_HUMAN,sp|P35579|MYH9_HUMAN,sp|P34932|HSP74_HUMAN,sp|P60891|PRPS1_HUMAN,sp|Q9UKX2|MYH2_HUMAN,sp|P18085|ARF4_HUMAN,sp|Q96M86|DNHD1_HUMAN,sp|Q16512|PKN1_HUMAN,sp|Q15746|MYLK_HUMAN,sp|P14625|ENP…
transcription coactivator activity	GO:0003713	0.00380368	5	sp|P12814|ACTN1_HUMAN,sp|Q16512|PKN1_HUMAN,sp|O43294|TGFI1_HUMAN,sp|O00151|PDLI1_HUMAN,sp|P05771|KPCB_HUMAN
steroid hormone receptor binding	GO:0035258	0.00380368	5	sp|Q16512|PKN1_HUMAN,sp|O43294|TGFI1_HUMAN,sp|P40763|STAT3_HUMAN,sp|Q04917|1433F_HUMAN,sp|P05771|KPCB_HUMAN
transcription regulator activity	GO:0140110	0.00424743	9	sp|P12814|ACTN1_HUMAN,sp|O43294|TGFI1_HUMAN,sp|P31946|1433B_HUMAN,sp|Q00577|PURA_HUMAN,sp|P09429|HMGB1_HUMAN,sp|P05771|KPCB_HUMAN,sp|Q16512|PKN1_HUMAN,sp|O00151|PDLI1_HUMAN,sp|P40763|STAT3_HUMAN
structural constituent of muscle	GO:0008307	0.00480334	6	sp|P67936|TPM4_HUMAN,sp|P07951|TPM2_HUMAN,sp|P08590|MYL3_HUMAN,sp|P09493|TPM1_HUMAN,sp|P10916|MLRV_HUMAN,sp|P60660|MYL6_HUMAN
macromolecular complex binding	GO:0044877	0.00596912	37	sp|P67936|TPM4_HUMAN,sp|P12956|XRCC6_HUMAN,sp|P14618|KPYM_HUMAN,sp|P08514|ITA2B_HUMAN,sp|P12883|MYH7_HUMAN,sp|O14602|IF1AY_HUMAN,sp|O15230|LAMA5_HUMAN,sp|P63241|IF5A1_HUMAN,sp|Q9Y623|MYH4_HUMAN,sp|P63316|TNNC1_HUMAN,sp|P49755|TMEDA_HUMAN,sp|P63104|1433Z_HUMAN,sp|P35579|MYH9_HUMAN,sp|P50995|ANX11_HUMAN,sp|P31946|1433B_HUMAN,sp|P18206|VINC_HUMAN,sp|Q9UKX2|MYH2_HUMAN,sp|P09493|TPM1_HUMAN,sp|Q9Y490|T…
nuclear hormone receptor binding	GO:0035257	0.00676314	5	sp|Q16512|PKN1_HUMAN,sp|O43294|TGFI1_HUMAN,sp|P40763|STAT3_HUMAN,sp|Q04917|1433F_HUMAN,sp|P05771|KPCB_HUMAN
actin monomer binding	GO:0003785	0.00942263	3	sp|P08590|MYL3_HUMAN,sp|P07737|PROF1_HUMAN,sp|P10916|MLRV_HUMAN
cadherin binding involved in cell-cell adhesion	GO:0098641	0.00942263	3	sp|P62136|PP1A_HUMAN,sp|O00151|PDLI1_HUMAN,sp|Q96HC4|PDLI5_HUMAN
transcription cofactor activity	GO:0003712	0.0110228	6	sp|P12814|ACTN1_HUMAN,sp|Q16512|PKN1_HUMAN,sp|O43294|TGFI1_HUMAN,sp|P31946|1433B_HUMAN,sp|O00151|PDLI1_HUMAN,sp|P05771|KPCB_HUMAN
small molecule binding	GO:0036094	0.0137907	44	sp|Q00839|HNRPU_HUMAN,sp|P12956|XRCC6_HUMAN,sp|P14618|KPYM_HUMAN,sp|O76074|PDE5A_HUMAN,sp|P12883|MYH7_HUMAN,sp|Q9UHY1|NRBP_HUMAN,sp|Q14166|TTL12_HUMAN,sp|P06727|APOA4_HUMAN,sp|P05771|KPCB_HUMAN,sp|Q9Y623|MYH4_HUMAN,sp|Q71U36|TBA1A_HUMAN,sp|P02753|RET4_HUMAN,sp|P35579|MYH9_HUMAN,sp|P34932|HSP74_HUMAN,sp|P60891|PRPS1_HUMAN,sp|Q9UKX2|MYH2_HUMAN,sp|P18085|ARF4_HUMAN,sp|Q96M86|DNHD1_HUMAN,sp|Q16512|PK…
transcription factor activity, protein binding	GO:0000988	0.0156516	6	sp|P12814|ACTN1_HUMAN,sp|Q16512|PKN1_HUMAN,sp|O43294|TGFI1_HUMAN,sp|P31946|1433B_HUMAN,sp|O00151|PDLI1_HUMAN,sp|P05771|KPCB_HUMAN
transcription factor activity, transcription factor binding	GO:0000989	0.0156516	6	sp|P12814|ACTN1_HUMAN,sp|Q16512|PKN1_HUMAN,sp|O43294|TGFI1_HUMAN,sp|P31946|1433B_HUMAN,sp|O00151|PDLI1_HUMAN,sp|P05771|KPCB_HUMAN
channel regulator activity	GO:0016247	0.0168209	5	sp|P21333|FLNA_HUMAN,sp|P80108|PHLD_HUMAN,sp|Q04917|1433F_HUMAN,sp|P0DP23|CALM1_HUMAN,sp|P05771|KPCB_HUMAN
glucose transmembrane transporter activity	GO:0005355	0.0191328	2	sp|P11169|GTR3_HUMAN,sp|P02775|CXCL7_HUMAN
protein phosphatase 1 binding	GO:0008157	0.0191328	2	sp|P62136|PP1A_HUMAN,sp|Q96SB3|NEB2_HUMAN
adenylate cyclase binding	GO:0008179	0.0191328	2	sp|Q01518|CAP1_HUMAN,sp|P0DP23|CALM1_HUMAN
carbohydrate transmembrane transporter activity	GO:0015144	0.0191328	2	sp|P11169|GTR3_HUMAN,sp|P02775|CXCL7_HUMAN
monosaccharide transmembrane transporter activity	GO:0015145	0.0191328	2	sp|P11169|GTR3_HUMAN,sp|P02775|CXCL7_HUMAN
hexose transmembrane transporter activity	GO:0015149	0.0191328	2	sp|P11169|GTR3_HUMAN,sp|P02775|CXCL7_HUMAN
triglyceride binding	GO:0017129	0.0191328	2	sp|P11597|CETP_HUMAN,sp|P06858|LIPL_HUMAN
troponin I binding	GO:0031013	0.0191328	2	sp|P63316|TNNC1_HUMAN,sp|P09493|TPM1_HUMAN
G-protein coupled glutamate receptor binding	GO:0035256	0.0191328	2	sp|P0DP23|CALM1_HUMAN,sp|P04156|PRIO_HUMAN
glucocorticoid receptor binding	GO:0035259	0.0191328	2	sp|P40763|STAT3_HUMAN,sp|Q04917|1433F_HUMAN
histone kinase activity (H3-T6 specific)	GO:0035403	0.0191328	2	sp|P17252|KPCA_HUMAN,sp|P05771|KPCB_HUMAN
flavonol 3-sulfotransferase activity	GO:0047894	0.0191328	2	sp|P50225|ST1A1_HUMAN,sp|P0DMM9|ST1A3_HUMAN
sugar transmembrane transporter activity	GO:0051119	0.0191328	2	sp|P11169|GTR3_HUMAN,sp|P02775|CXCL7_HUMAN
5'-deoxyribose-5-phosphate lyase activity	GO:0051575	0.0191328	2	sp|P13010|XRCC5_HUMAN,sp|P12956|XRCC6_HUMAN
vitamin transmembrane transporter activity	GO:0090482	0.0191328	2	sp|P02753|RET4_HUMAN,sp|P11169|GTR3_HUMAN
structural constituent of cytoskeleton	GO:0005200	0.0195762	8	sp|Q9Y490|TLN1_HUMAN,sp|P07951|TPM2_HUMAN,sp|P61158|ARP3_HUMAN,sp|P04259|K2C6B_HUMAN,sp|P68366|TBA4A_HUMAN,sp|Q71U36|TBA1A_HUMAN,sp|P09493|TPM1_HUMAN,sp|O43491|E41L2_HUMAN
protein kinase C activity	GO:0004697	0.021164	3	sp|P17252|KPCA_HUMAN,sp|Q16512|PKN1_HUMAN,sp|P05771|KPCB_HUMAN
cell-cell adhesion mediator activity	GO:0098632	0.021164	3	sp|P62136|PP1A_HUMAN,sp|O00151|PDLI1_HUMAN,sp|Q96HC4|PDLI5_HUMAN
protein complex binding	GO:0032403	0.0214356	30	sp|P67936|TPM4_HUMAN,sp|P07951|TPM2_HUMAN,sp|P14618|KPYM_HUMAN,sp|P08514|ITA2B_HUMAN,sp|Q9UKX3|MYH13_HUMAN,sp|P12883|MYH7_HUMAN,sp|Q96SB3|NEB2_HUMAN,sp|O15230|LAMA5_HUMAN,sp|Q13045|FLII_HUMAN,sp|Q9Y623|MYH4_HUMAN,sp|P61158|ARP3_HUMAN,sp|P63316|TNNC1_HUMAN,sp|P49755|TMEDA_HUMAN,sp|P63104|1433Z_HUMAN,sp|P35579|MYH9_HUMAN,sp|P12814|ACTN1_HUMAN,sp|P50995|ANX11_HUMAN,sp|P31946|1433B_HUMAN,sp|P18206|VI…
protein N-terminus binding	GO:0047485	0.0243319	5	sp|Q96HC4|PDLI5_HUMAN,sp|P27348|1433T_HUMAN,sp|P09493|TPM1_HUMAN,sp|P0DP23|CALM1_HUMAN,sp|P63241|IF5A1_HUMAN
hormone receptor binding	GO:0051427	0.0243319	5	sp|Q16512|PKN1_HUMAN,sp|O43294|TGFI1_HUMAN,sp|P40763|STAT3_HUMAN,sp|Q04917|1433F_HUMAN,sp|P05771|KPCB_HUMAN
pyrophosphatase activity	GO:0016462	0.0322085	18	sp|P23588|IF4B_HUMAN,sp|P12956|XRCC6_HUMAN,sp|P68366|TBA4A_HUMAN,sp|Q9UKX3|MYH13_HUMAN,sp|Q86TP1|PRUN1_HUMAN,sp|P12883|MYH7_HUMAN,sp|Q9Y623|MYH4_HUMAN,sp|P13010|XRCC5_HUMAN,sp|Q71U36|TBA1A_HUMAN,sp|P60660|MYL6_HUMAN,sp|P35579|MYH9_HUMAN,sp|O14983|AT2A1_HUMAN,sp|P05186|PPBT_HUMAN,sp|Q9UKX2|MYH2_HUMAN,sp|P18085|ARF4_HUMAN,sp|Q96M86|DNHD1_HUMAN,sp|P08590|MYL3_HUMAN,sp|Q15382|RHEB_HUMAN
hydrolase activity, acting on acid anhydrides	GO:0016817	0.0322085	18	sp|P23588|IF4B_HUMAN,sp|P12956|XRCC6_HUMAN,sp|P68366|TBA4A_HUMAN,sp|Q9UKX3|MYH13_HUMAN,sp|Q86TP1|PRUN1_HUMAN,sp|P12883|MYH7_HUMAN,sp|Q9Y623|MYH4_HUMAN,sp|P13010|XRCC5_HUMAN,sp|Q71U36|TBA1A_HUMAN,sp|P60660|MYL6_HUMAN,sp|P35579|MYH9_HUMAN,sp|O14983|AT2A1_HUMAN,sp|P05186|PPBT_HUMAN,sp|Q9UKX2|MYH2_HUMAN,sp|P18085|ARF4_HUMAN,sp|Q96M86|DNHD1_HUMAN,sp|P08590|MYL3_HUMAN,sp|Q15382|RHEB_HUMAN
hydrolase activity, acting on acid anhydrides, in phosphorus-containing anhydrides	GO:0016818	0.0322085	18	sp|P23588|IF4B_HUMAN,sp|P12956|XRCC6_HUMAN,sp|P68366|TBA4A_HUMAN,sp|Q9UKX3|MYH13_HUMAN,sp|Q86TP1|PRUN1_HUMAN,sp|P12883|MYH7_HUMAN,sp|Q9Y623|MYH4_HUMAN,sp|P13010|XRCC5_HUMAN,sp|Q71U36|TBA1A_HUMAN,sp|P60660|MYL6_HUMAN,sp|P35579|MYH9_HUMAN,sp|O14983|AT2A1_HUMAN,sp|P05186|PPBT_HUMAN,sp|Q9UKX2|MYH2_HUMAN,sp|P18085|ARF4_HUMAN,sp|Q96M86|DNHD1_HUMAN,sp|P08590|MYL3_HUMAN,sp|Q15382|RHEB_HUMAN
protein kinase C binding	GO:0005080	0.0380461	4	sp|Q16512|PKN1_HUMAN,sp|O95810|CAVN2_HUMAN,sp|Q96HC4|PDLI5_HUMAN,sp|P05771|KPCB_HUMAN
telomeric DNA binding	GO:0042162	0.0380596	3	sp|P13010|XRCC5_HUMAN,sp|P12956|XRCC6_HUMAN,sp|Q00577|PURA_HUMAN
androgen receptor binding	GO:0050681	0.0380596	3	sp|Q16512|PKN1_HUMAN,sp|O43294|TGFI1_HUMAN,sp|P05771|KPCB_HUMAN
cell adhesion mediator activity	GO:0098631	0.0380596	3	sp|P62136|PP1A_HUMAN,sp|O00151|PDLI1_HUMAN,sp|Q96HC4|PDLI5_HUMAN
carbohydrate derivative binding	GO:0097367	0.0420136	43	sp|Q00839|HNRPU_HUMAN,sp|P12956|XRCC6_HUMAN,sp|P14618|KPYM_HUMAN,sp|O76074|PDE5A_HUMAN,sp|P05452|TETN_HUMAN,sp|P12883|MYH7_HUMAN,sp|Q9UHY1|NRBP_HUMAN,sp|Q14166|TTL12_HUMAN,sp|P05771|KPCB_HUMAN,sp|Q9Y623|MYH4_HUMAN,sp|Q71U36|TBA1A_HUMAN,sp|P21741|MK_HUMAN,sp|P35579|MYH9_HUMAN,sp|P34932|HSP74_HUMAN,sp|P60891|PRPS1_HUMAN,sp|Q9UKX2|MYH2_HUMAN,sp|P18085|ARF4_HUMAN,sp|Q96M86|DNHD1_HUMAN,sp|Q16512|PKN1_…
organic cyclic compound binding	GO:0097159	0.0492537	63	sp|Q00839|HNRPU_HUMAN,sp|P78344|IF4G2_HUMAN,sp|P12956|XRCC6_HUMAN,sp|P14618|KPYM_HUMAN,sp|O76074|PDE5A_HUMAN,sp|P12883|MYH7_HUMAN,sp|Q9UHY1|NRBP_HUMAN,sp|Q14166|TTL12_HUMAN,sp|O14602|IF1AY_HUMAN,sp|P63241|IF5A1_HUMAN,sp|P06727|APOA4_HUMAN,sp|P05771|KPCB_HUMAN,sp|Q9Y623|MYH4_HUMAN,sp|Q71U36|TBA1A_HUMAN,sp|P40763|STAT3_HUMAN,sp|P03973|SLPI_HUMAN,sp|P35579|MYH9_HUMAN,sp|P63104|1433Z_HUMAN,sp|P34932|…

## Sheet: CR vs. Con
Gene Ontology term	GO_ID	p Value	Count	Differentially expressed proteins
Biological Processe
organelle organization	GO:0006996	1.56697e-10	203	sp|P31146|COR1A_HUMAN,sp|P12956|XRCC6_HUMAN,sp|Q15942|ZYX_HUMAN,sp|P84077|ARF1_HUMAN,sp|P55774|CCL18_HUMAN,sp|Q9Y6W5|WASF2_HUMAN,sp|Q9NR12|PDLI7_HUMAN,sp|P06748|NPM_HUMAN,sp|Q14974|IMB1_HUMAN,sp|Q16531|DDB1_HUMAN,sp|Q9H4M9|EHD1_HUMAN,sp|P51149|RAB7A_HUMAN,sp|P16104|H2AX_HUMAN,sp|O60493|SNX3_HUMAN,sp|Q01105|SET_HUMAN,sp|P49321|NASP_HUMAN,sp|Q9NQC3|RTN4_HUMAN,sp|P63104|1433Z_HUMAN,sp|Q9H6X2|ANTR1_H…
nucleic acid metabolic process	GO:0090304	3.25823e-10	120	sp|P41226|UBA7_HUMAN,sp|P12956|XRCC6_HUMAN,sp|P51858|HDGF_HUMAN,sp|Q04637|IF4G1_HUMAN,sp|P06748|NPM_HUMAN,sp|Q14974|IMB1_HUMAN,sp|Q16531|DDB1_HUMAN,sp|Q32P51|RA1L2_HUMAN,sp|P16104|H2AX_HUMAN,sp|P40763|STAT3_HUMAN,sp|P62906|RL10A_HUMAN,sp|P26639|SYTC_HUMAN,sp|Q01105|SET_HUMAN,sp|P49321|NASP_HUMAN,sp|P62495|ERF1_HUMAN,sp|Q9NQG5|RPR1B_HUMAN,sp|Q14240|IF4A2_HUMAN,sp|Q8IUX7|AEBP1_HUMAN,sp|O43294|TGFI1…
RNA metabolic process	GO:0016070	3.92791e-09	95	sp|P12956|XRCC6_HUMAN,sp|P51858|HDGF_HUMAN,sp|Q04637|IF4G1_HUMAN,sp|Q32P51|RA1L2_HUMAN,sp|P40763|STAT3_HUMAN,sp|P62906|RL10A_HUMAN,sp|P26639|SYTC_HUMAN,sp|P62495|ERF1_HUMAN,sp|Q9NQG5|RPR1B_HUMAN,sp|Q14240|IF4A2_HUMAN,sp|Q8IUX7|AEBP1_HUMAN,sp|O43294|TGFI1_HUMAN,sp|Q92945|FUBP2_HUMAN,sp|P07814|SYEP_HUMAN,sp|Q16512|PKN1_HUMAN,sp|Q15233|NONO_HUMAN,sp|P62805|H4_HUMAN,sp|P49591|SYSC_HUMAN,sp|P39687|AN3…
cellular macromolecule biosynthetic process	GO:0034645	1.26949e-08	131	sp|P41226|UBA7_HUMAN,sp|P12956|XRCC6_HUMAN,sp|P51858|HDGF_HUMAN,sp|P62906|RL10A_HUMAN,sp|O60493|SNX3_HUMAN,sp|P26639|SYTC_HUMAN,sp|Q01105|SET_HUMAN,sp|P49321|NASP_HUMAN,sp|P62495|ERF1_HUMAN,sp|Q14240|IF4A2_HUMAN,sp|Q8IUX7|AEBP1_HUMAN,sp|P13639|EF2_HUMAN,sp|Q9NYU2|UGGG1_HUMAN,sp|Q92945|FUBP2_HUMAN,sp|P18085|ARF4_HUMAN,sp|P07814|SYEP_HUMAN,sp|Q16512|PKN1_HUMAN,sp|Q15233|NONO_HUMAN,sp|O00303|EIF3F_H…
posttranscriptional regulation of gene expression	GO:0010608	7.1893e-08	85	sp|P49720|PSB3_HUMAN,sp|P20618|PSB1_HUMAN,sp|P55010|IF5_HUMAN,sp|Q04637|IF4G1_HUMAN,sp|Q16401|PSMD5_HUMAN,sp|P63241|IF5A1_HUMAN,sp|P40306|PSB10_HUMAN,sp|P06748|NPM_HUMAN,sp|P62195|PRS8_HUMAN,sp|P49721|PSB2_HUMAN,sp|P40763|STAT3_HUMAN,sp|Q01105|SET_HUMAN,sp|P62495|ERF1_HUMAN,sp|P63104|1433Z_HUMAN,sp|P62333|PRS10_HUMAN,sp|O00232|PSD12_HUMAN,sp|Q14240|IF4A2_HUMAN,sp|P31946|1433B_HUMAN,sp|P13639|EF2_…
establishment of protein localization	GO:0045184	1.60113e-07	134	sp|Q07960|RHG01_HUMAN,sp|P84077|ARF1_HUMAN,sp|O14579|COPE_HUMAN,sp|P06748|NPM_HUMAN,sp|Q14974|IMB1_HUMAN,sp|Q9H4M9|EHD1_HUMAN,sp|P51149|RAB7A_HUMAN,sp|P62906|RL10A_HUMAN,sp|O60493|SNX3_HUMAN,sp|P49321|NASP_HUMAN,sp|Q9UJJ9|GNPTG_HUMAN,sp|P63104|1433Z_HUMAN,sp|P18085|ARF4_HUMAN,sp|P02545|LMNA_HUMAN,sp|Q9NP79|VTA1_HUMAN,sp|P09496|CLCA_HUMAN,sp|P04792|HSPB1_HUMAN,sp|P11142|HSP7C_HUMAN,sp|P50914|RL14_…
establishment of localization in cell	GO:0051649	5.01582e-07	125	sp|P31146|COR1A_HUMAN,sp|P84077|ARF1_HUMAN,sp|P55774|CCL18_HUMAN,sp|O14618|CCS_HUMAN,sp|Q13813|SPTN1_HUMAN,sp|O14579|COPE_HUMAN,sp|P46459|NSF_HUMAN,sp|Q05193|DYN1_HUMAN,sp|Q9NT62|ATG3_HUMAN,sp|P63241|IF5A1_HUMAN,sp|O00410|IPO5_HUMAN,sp|P06748|NPM_HUMAN,sp|Q14974|IMB1_HUMAN,sp|Q9H4M9|EHD1_HUMAN,sp|P51149|RAB7A_HUMAN,sp|P54920|SNAA_HUMAN,sp|P62906|RL10A_HUMAN,sp|P61970|NTF2_HUMAN,sp|Q96C24|SYTL4_HU…
regulation of cell cycle process	GO:0010564	5.18857e-07	78	sp|P49720|PSB3_HUMAN,sp|P20618|PSB1_HUMAN,sp|Q04637|IF4G1_HUMAN,sp|Q16401|PSMD5_HUMAN,sp|P40306|PSB10_HUMAN,sp|P06748|NPM_HUMAN,sp|Q16531|DDB1_HUMAN,sp|P62195|PRS8_HUMAN,sp|P49721|PSB2_HUMAN,sp|P62333|PRS10_HUMAN,sp|O00232|PSD12_HUMAN,sp|Q9NQG5|RPR1B_HUMAN,sp|Q9UL46|PSME2_HUMAN,sp|Q06323|PSME1_HUMAN,sp|O75935|DCTN3_HUMAN,sp|P35998|PRS7_HUMAN,sp|P43686|PRS6B_HUMAN,sp|P28074|PSB5_HUMAN,sp|P11362|FG…
translation	GO:0006412	5.64011e-07	53	sp|Q92905|CSN5_HUMAN,sp|P62277|RS13_HUMAN,sp|P05198|IF2A_HUMAN,sp|P55010|IF5_HUMAN,sp|Q04637|IF4G1_HUMAN,sp|O14602|IF1AY_HUMAN,sp|P63241|IF5A1_HUMAN,sp|Q9H074|PAIP1_HUMAN,sp|P26640|SYVC_HUMAN,sp|P62906|RL10A_HUMAN,sp|P26639|SYTC_HUMAN,sp|P62495|ERF1_HUMAN,sp|Q14240|IF4A2_HUMAN,sp|P05388|RLA0_HUMAN,sp|O15523|DDX3Y_HUMAN,sp|P13639|EF2_HUMAN,sp|P07814|SYEP_HUMAN,sp|O00303|EIF3F_HUMAN,sp|P49591|SYSC_…
mitotic cell cycle process	GO:1903047	5.91188e-07	72	sp|P49720|PSB3_HUMAN,sp|P20618|PSB1_HUMAN,sp|P84077|ARF1_HUMAN,sp|Q16401|PSMD5_HUMAN,sp|P40306|PSB10_HUMAN,sp|Q14974|IMB1_HUMAN,sp|P62195|PRS8_HUMAN,sp|P49721|PSB2_HUMAN,sp|P62333|PRS10_HUMAN,sp|O00232|PSD12_HUMAN,sp|P02545|LMNA_HUMAN,sp|Q9UL46|PSME2_HUMAN,sp|Q06323|PSME1_HUMAN,sp|O75935|DCTN3_HUMAN,sp|P35998|PRS7_HUMAN,sp|P43686|PRS6B_HUMAN,sp|P28074|PSB5_HUMAN,sp|P51665|PSMD7_HUMAN,sp|Q08209|PP…
mRNA metabolic process	GO:0016071	9.67879e-07	43	sp|P62277|RS13_HUMAN,sp|P26196|DDX6_HUMAN,sp|Q04637|IF4G1_HUMAN,sp|Q9H074|PAIP1_HUMAN,sp|Q32P51|RA1L2_HUMAN,sp|P17931|LEG3_HUMAN,sp|P62906|RL10A_HUMAN,sp|P40763|STAT3_HUMAN,sp|Q13838|DX39B_HUMAN,sp|P14866|HNRPL_HUMAN,sp|P62495|ERF1_HUMAN,sp|Q14240|IF4A2_HUMAN,sp|P05388|RLA0_HUMAN,sp|Q92945|FUBP2_HUMAN,sp|Q9Y3F4|STRAP_HUMAN,sp|Q15233|NONO_HUMAN,sp|P67775|PP2AA_HUMAN,sp|P05387|RLA2_HUMAN,sp|P11142|…
cell cycle process	GO:0022402	1.234e-06	90	sp|P49720|PSB3_HUMAN,sp|P20618|PSB1_HUMAN,sp|P84077|ARF1_HUMAN,sp|Q16401|PSMD5_HUMAN,sp|P40306|PSB10_HUMAN,sp|P06748|NPM_HUMAN,sp|Q14974|IMB1_HUMAN,sp|P62195|PRS8_HUMAN,sp|P49721|PSB2_HUMAN,sp|P62333|PRS10_HUMAN,sp|O00232|PSD12_HUMAN,sp|P02545|LMNA_HUMAN,sp|Q9UL46|PSME2_HUMAN,sp|Q06323|PSME1_HUMAN,sp|O75935|DCTN3_HUMAN,sp|P35998|PRS7_HUMAN,sp|P43686|PRS6B_HUMAN,sp|P28074|PSB5_HUMAN,sp|P51665|PSMD…
nucleobase-containing compound metabolic process	GO:0006139	1.57868e-06	167	sp|P41226|UBA7_HUMAN,sp|P12956|XRCC6_HUMAN,sp|P51858|HDGF_HUMAN,sp|O76074|PDE5A_HUMAN,sp|P06748|NPM_HUMAN,sp|Q14974|IMB1_HUMAN,sp|Q16531|DDB1_HUMAN,sp|P16104|H2AX_HUMAN,sp|P62906|RL10A_HUMAN,sp|P26639|SYTC_HUMAN,sp|Q01105|SET_HUMAN,sp|P49321|NASP_HUMAN,sp|P62495|ERF1_HUMAN,sp|P50225|ST1A1_HUMAN,sp|Q14240|IF4A2_HUMAN,sp|Q8IUX7|AEBP1_HUMAN,sp|Q92945|FUBP2_HUMAN,sp|P07814|SYEP_HUMAN,sp|Q16512|PKN1_H…
protein transport	GO:0015031	1.67595e-06	124	sp|Q07960|RHG01_HUMAN,sp|P84077|ARF1_HUMAN,sp|O14579|COPE_HUMAN,sp|P46459|NSF_HUMAN,sp|Q9NT62|ATG3_HUMAN,sp|P63241|IF5A1_HUMAN,sp|O00410|IPO5_HUMAN,sp|P06748|NPM_HUMAN,sp|Q14974|IMB1_HUMAN,sp|Q9H4M9|EHD1_HUMAN,sp|P51149|RAB7A_HUMAN,sp|P54920|SNAA_HUMAN,sp|P40763|STAT3_HUMAN,sp|P62906|RL10A_HUMAN,sp|P61970|NTF2_HUMAN,sp|O60493|SNX3_HUMAN,sp|P49321|NASP_HUMAN,sp|Q96C24|SYTL4_HUMAN,sp|Q9UJJ9|GNPTG_H…
cellular localization	GO:0051641	1.6945e-06	174	sp|P31146|COR1A_HUMAN,sp|Q07960|RHG01_HUMAN,sp|P84077|ARF1_HUMAN,sp|P55774|CCL18_HUMAN,sp|O14618|CCS_HUMAN,sp|Q13813|SPTN1_HUMAN,sp|O14579|COPE_HUMAN,sp|P06748|NPM_HUMAN,sp|Q14974|IMB1_HUMAN,sp|Q9H4M9|EHD1_HUMAN,sp|P51149|RAB7A_HUMAN,sp|P02792|FRIL_HUMAN,sp|P62906|RL10A_HUMAN,sp|Q9UJJ9|GNPTG_HUMAN,sp|P63104|1433Z_HUMAN,sp|P18085|ARF4_HUMAN,sp|P02545|LMNA_HUMAN,sp|Q9Y490|TLN1_HUMAN,sp|Q9NP79|VTA1_…
mitotic cell cycle	GO:0000278	2.06109e-06	73	sp|P49720|PSB3_HUMAN,sp|P20618|PSB1_HUMAN,sp|P84077|ARF1_HUMAN,sp|Q16401|PSMD5_HUMAN,sp|P40306|PSB10_HUMAN,sp|Q14974|IMB1_HUMAN,sp|P62195|PRS8_HUMAN,sp|P49721|PSB2_HUMAN,sp|P62333|PRS10_HUMAN,sp|O00232|PSD12_HUMAN,sp|P02545|LMNA_HUMAN,sp|Q9UL46|PSME2_HUMAN,sp|Q06323|PSME1_HUMAN,sp|O75935|DCTN3_HUMAN,sp|P35998|PRS7_HUMAN,sp|P43686|PRS6B_HUMAN,sp|P28074|PSB5_HUMAN,sp|P51665|PSMD7_HUMAN,sp|Q08209|PP…
intracellular protein transport	GO:0006886	2.06109e-06	73	sp|P46459|NSF_HUMAN,sp|Q9NT62|ATG3_HUMAN,sp|P63241|IF5A1_HUMAN,sp|O00410|IPO5_HUMAN,sp|P06748|NPM_HUMAN,sp|Q14974|IMB1_HUMAN,sp|Q9H4M9|EHD1_HUMAN,sp|P51149|RAB7A_HUMAN,sp|P54920|SNAA_HUMAN,sp|P62906|RL10A_HUMAN,sp|P61970|NTF2_HUMAN,sp|Q96C24|SYTL4_HUMAN,sp|Q9UJJ9|GNPTG_HUMAN,sp|P63104|1433Z_HUMAN,sp|P31946|1433B_HUMAN,sp|O75558|STX11_HUMAN,sp|P10809|CH60_HUMAN,sp|P09496|CLCA_HUMAN,sp|P14625|ENPL_…
intracellular transport	GO:0046907	2.5696e-06	118	sp|P31146|COR1A_HUMAN,sp|P84077|ARF1_HUMAN,sp|O14618|CCS_HUMAN,sp|Q13813|SPTN1_HUMAN,sp|O14579|COPE_HUMAN,sp|P46459|NSF_HUMAN,sp|Q05193|DYN1_HUMAN,sp|Q9NT62|ATG3_HUMAN,sp|P63241|IF5A1_HUMAN,sp|O00410|IPO5_HUMAN,sp|P06748|NPM_HUMAN,sp|Q14974|IMB1_HUMAN,sp|Q9H4M9|EHD1_HUMAN,sp|P51149|RAB7A_HUMAN,sp|P54920|SNAA_HUMAN,sp|P62906|RL10A_HUMAN,sp|P61970|NTF2_HUMAN,sp|Q96C24|SYTL4_HUMAN,sp|Q9UJJ9|GNPTG_HU…
regulation of cell cycle phase transition	GO:1901987	2.63925e-06	61	sp|Q99436|PSB7_HUMAN,sp|Q14008|CKAP5_HUMAN,sp|P49720|PSB3_HUMAN,sp|P20618|PSB1_HUMAN,sp|P25786|PSA1_HUMAN,sp|Q04637|IF4G1_HUMAN,sp|Q16401|PSMD5_HUMAN,sp|P17980|PRS6A_HUMAN,sp|P40306|PSB10_HUMAN,sp|P06748|NPM_HUMAN,sp|Q16531|DDB1_HUMAN,sp|Q96JB5|CK5P3_HUMAN,sp|P62258|1433E_HUMAN,sp|P62195|PRS8_HUMAN,sp|Q71U36|TBA1A_HUMAN,sp|Q99623|PHB2_HUMAN,sp|P49721|PSB2_HUMAN,sp|P31323|KAP3_HUMAN,sp|P62333|PRS1…
peptide transport	GO:0015833	2.68077e-06	126	sp|Q07960|RHG01_HUMAN,sp|P84077|ARF1_HUMAN,sp|O14579|COPE_HUMAN,sp|P46459|NSF_HUMAN,sp|Q9NT62|ATG3_HUMAN,sp|P63241|IF5A1_HUMAN,sp|O00410|IPO5_HUMAN,sp|P06748|NPM_HUMAN,sp|Q14974|IMB1_HUMAN,sp|Q9H4M9|EHD1_HUMAN,sp|P51149|RAB7A_HUMAN,sp|P54920|SNAA_HUMAN,sp|P40763|STAT3_HUMAN,sp|P62906|RL10A_HUMAN,sp|P61970|NTF2_HUMAN,sp|O60493|SNX3_HUMAN,sp|P49321|NASP_HUMAN,sp|Q96C24|SYTL4_HUMAN,sp|Q9UJJ9|GNPTG_H…
regulation of mitotic cell cycle	GO:0007346	2.82023e-06	77	sp|P49720|PSB3_HUMAN,sp|P20618|PSB1_HUMAN,sp|Q04637|IF4G1_HUMAN,sp|Q16401|PSMD5_HUMAN,sp|P40306|PSB10_HUMAN,sp|Q16531|DDB1_HUMAN,sp|P62195|PRS8_HUMAN,sp|P49721|PSB2_HUMAN,sp|P62333|PRS10_HUMAN,sp|O00232|PSD12_HUMAN,sp|Q9UL46|PSME2_HUMAN,sp|Q06323|PSME1_HUMAN,sp|O75935|DCTN3_HUMAN,sp|P35998|PRS7_HUMAN,sp|P43686|PRS6B_HUMAN,sp|P28074|PSB5_HUMAN,sp|P11362|FGFR1_HUMAN,sp|P51665|PSMD7_HUMAN,sp|P48556|…
macromolecule biosynthetic process	GO:0009059	3.26892e-06	137	sp|P41226|UBA7_HUMAN,sp|P12956|XRCC6_HUMAN,sp|P51858|HDGF_HUMAN,sp|P62906|RL10A_HUMAN,sp|O60493|SNX3_HUMAN,sp|P26639|SYTC_HUMAN,sp|Q01105|SET_HUMAN,sp|P49321|NASP_HUMAN,sp|P62495|ERF1_HUMAN,sp|Q14240|IF4A2_HUMAN,sp|Q8IUX7|AEBP1_HUMAN,sp|P13639|EF2_HUMAN,sp|Q9NYU2|UGGG1_HUMAN,sp|Q92945|FUBP2_HUMAN,sp|P18085|ARF4_HUMAN,sp|P07814|SYEP_HUMAN,sp|Q16512|PKN1_HUMAN,sp|Q15233|NONO_HUMAN,sp|O00303|EIF3F_H…
regulation of cell cycle G2/M phase transition	GO:1902749	3.42028e-06	54	sp|Q99436|PSB7_HUMAN,sp|Q14008|CKAP5_HUMAN,sp|P49720|PSB3_HUMAN,sp|P20618|PSB1_HUMAN,sp|P25786|PSA1_HUMAN,sp|Q16401|PSMD5_HUMAN,sp|P17980|PRS6A_HUMAN,sp|P40306|PSB10_HUMAN,sp|P06748|NPM_HUMAN,sp|Q96JB5|CK5P3_HUMAN,sp|P62258|1433E_HUMAN,sp|P62195|PRS8_HUMAN,sp|Q71U36|TBA1A_HUMAN,sp|P49721|PSB2_HUMAN,sp|P31323|KAP3_HUMAN,sp|P62333|PRS10_HUMAN,sp|O00232|PSD12_HUMAN,sp|P68371|TBB4B_HUMAN,sp|O43242|PS…
regulation of mitotic cell cycle phase transition	GO:1901990	4.68497e-06	59	sp|Q99436|PSB7_HUMAN,sp|Q14008|CKAP5_HUMAN,sp|P49720|PSB3_HUMAN,sp|P20618|PSB1_HUMAN,sp|P25786|PSA1_HUMAN,sp|Q04637|IF4G1_HUMAN,sp|Q16401|PSMD5_HUMAN,sp|P17980|PRS6A_HUMAN,sp|P40306|PSB10_HUMAN,sp|Q16531|DDB1_HUMAN,sp|Q96JB5|CK5P3_HUMAN,sp|P62258|1433E_HUMAN,sp|P62195|PRS8_HUMAN,sp|Q71U36|TBA1A_HUMAN,sp|Q99623|PHB2_HUMAN,sp|P49721|PSB2_HUMAN,sp|P31323|KAP3_HUMAN,sp|P62333|PRS10_HUMAN,sp|O00232|PS…
regulation of G2/M transition of mitotic cell cycle	GO:0010389	6.18934e-06	52	sp|Q99436|PSB7_HUMAN,sp|Q14008|CKAP5_HUMAN,sp|P49720|PSB3_HUMAN,sp|P20618|PSB1_HUMAN,sp|P25786|PSA1_HUMAN,sp|Q16401|PSMD5_HUMAN,sp|P17980|PRS6A_HUMAN,sp|P40306|PSB10_HUMAN,sp|Q96JB5|CK5P3_HUMAN,sp|P62258|1433E_HUMAN,sp|P62195|PRS8_HUMAN,sp|Q71U36|TBA1A_HUMAN,sp|P49721|PSB2_HUMAN,sp|P31323|KAP3_HUMAN,sp|P62333|PRS10_HUMAN,sp|O00232|PSD12_HUMAN,sp|P68371|TBB4B_HUMAN,sp|O43242|PSMD3_HUMAN,sp|P28065|…
amide transport	GO:0042886	6.44886e-06	126	sp|Q07960|RHG01_HUMAN,sp|P84077|ARF1_HUMAN,sp|O14579|COPE_HUMAN,sp|P46459|NSF_HUMAN,sp|Q9NT62|ATG3_HUMAN,sp|P63241|IF5A1_HUMAN,sp|O00410|IPO5_HUMAN,sp|P06748|NPM_HUMAN,sp|Q14974|IMB1_HUMAN,sp|Q9H4M9|EHD1_HUMAN,sp|P51149|RAB7A_HUMAN,sp|P54920|SNAA_HUMAN,sp|P40763|STAT3_HUMAN,sp|P62906|RL10A_HUMAN,sp|P61970|NTF2_HUMAN,sp|O60493|SNX3_HUMAN,sp|P49321|NASP_HUMAN,sp|Q96C24|SYTL4_HUMAN,sp|Q9UJJ9|GNPTG_H…
RNA processing	GO:0006396	6.94858e-06	37	sp|P62277|RS13_HUMAN,sp|Q32P51|RA1L2_HUMAN,sp|P17931|LEG3_HUMAN,sp|P56537|IF6_HUMAN,sp|P62906|RL10A_HUMAN,sp|Q13838|DX39B_HUMAN,sp|P14866|HNRPL_HUMAN,sp|P05388|RLA0_HUMAN,sp|Q92945|FUBP2_HUMAN,sp|Q9Y3F4|STRAP_HUMAN,sp|Q15233|NONO_HUMAN,sp|P49591|SYSC_HUMAN,sp|P67775|PP2AA_HUMAN,sp|P05387|RLA2_HUMAN,sp|P11142|HSP7C_HUMAN,sp|P50914|RL14_HUMAN,sp|P11940|PABP1_HUMAN,sp|Q13395|TARB1_HUMAN,sp|Q96SB3|NE…
regulation of cell cycle	GO:0051726	7.43153e-06	105	sp|P49720|PSB3_HUMAN,sp|P20618|PSB1_HUMAN,sp|O00299|CLIC1_HUMAN,sp|Q04637|IF4G1_HUMAN,sp|Q16401|PSMD5_HUMAN,sp|P40306|PSB10_HUMAN,sp|P06748|NPM_HUMAN,sp|Q16531|DDB1_HUMAN,sp|P62195|PRS8_HUMAN,sp|P16104|H2AX_HUMAN,sp|P49721|PSB2_HUMAN,sp|P40763|STAT3_HUMAN,sp|P62333|PRS10_HUMAN,sp|O00232|PSD12_HUMAN,sp|Q9NQG5|RPR1B_HUMAN,sp|Q9UL46|PSME2_HUMAN,sp|Q06323|PSME1_HUMAN,sp|O75935|DCTN3_HUMAN,sp|P35998|P…
regulation of mRNA metabolic process	GO:1903311	8.31365e-06	51	sp|Q99436|PSB7_HUMAN,sp|P49720|PSB3_HUMAN,sp|P20618|PSB1_HUMAN,sp|P25786|PSA1_HUMAN,sp|Q04637|IF4G1_HUMAN,sp|Q16401|PSMD5_HUMAN,sp|P17980|PRS6A_HUMAN,sp|P40306|PSB10_HUMAN,sp|Q9H074|PAIP1_HUMAN,sp|P06748|NPM_HUMAN,sp|Q32P51|RA1L2_HUMAN,sp|P62195|PRS8_HUMAN,sp|P49721|PSB2_HUMAN,sp|P14866|HNRPL_HUMAN,sp|Q01105|SET_HUMAN,sp|P62333|PRS10_HUMAN,sp|P63104|1433Z_HUMAN,sp|O00232|PSD12_HUMAN,sp|P31946|143…
cell cycle	GO:0007049	9.33668e-06	104	sp|P49720|PSB3_HUMAN,sp|P20618|PSB1_HUMAN,sp|P84077|ARF1_HUMAN,sp|Q16401|PSMD5_HUMAN,sp|P40306|PSB10_HUMAN,sp|P06748|NPM_HUMAN,sp|Q14974|IMB1_HUMAN,sp|P62195|PRS8_HUMAN,sp|P16104|H2AX_HUMAN,sp|P49721|PSB2_HUMAN,sp|P49321|NASP_HUMAN,sp|P62333|PRS10_HUMAN,sp|O00232|PSD12_HUMAN,sp|P02545|LMNA_HUMAN,sp|Q9UL46|PSME2_HUMAN,sp|Q06323|PSME1_HUMAN,sp|Q14012|KCC1A_HUMAN,sp|O75935|DCTN3_HUMAN,sp|P09496|CLCA…
microtubule-based process	GO:0007017	9.63893e-06	36	sp|Q14008|CKAP5_HUMAN,sp|Q9NY65|TBA8_HUMAN,sp|P43487|RANG_HUMAN,sp|P06748|NPM_HUMAN,sp|Q14974|IMB1_HUMAN,sp|Q71U36|TBA1A_HUMAN,sp|P62820|RAB1A_HUMAN,sp|P68371|TBB4B_HUMAN,sp|P02545|LMNA_HUMAN,sp|P04406|G3P_HUMAN,sp|Q96M86|DNHD1_HUMAN,sp|O75935|DCTN3_HUMAN,sp|P21333|FLNA_HUMAN,sp|Q00610|CLH1_HUMAN,sp|P09496|CLCA_HUMAN,sp|P04792|HSPB1_HUMAN,sp|P33176|KINH_HUMAN,sp|P11142|HSP7C_HUMAN,sp|O14974|MYPT1…
ribonucleoprotein complex biogenesis	GO:0022613	9.63893e-06	36	sp|P62277|RS13_HUMAN,sp|P26196|DDX6_HUMAN,sp|P55010|IF5_HUMAN,sp|Q15185|TEBP_HUMAN,sp|P06748|NPM_HUMAN,sp|P56537|IF6_HUMAN,sp|P62906|RL10A_HUMAN,sp|Q13838|DX39B_HUMAN,sp|P05388|RLA0_HUMAN,sp|Q9Y3F4|STRAP_HUMAN,sp|O00303|EIF3F_HUMAN,sp|P05387|RLA2_HUMAN,sp|P50914|RL14_HUMAN,sp|Q13395|TARB1_HUMAN,sp|P23588|IF4B_HUMAN,sp|Q99613|EIF3C_HUMAN,sp|O75822|EIF3J_HUMAN,sp|P62081|RS7_HUMAN,sp|P15880|RS2_HUMA…
organelle assembly	GO:0070925	1.11557e-05	50	sp|P68032|ACTC_HUMAN,sp|P31146|COR1A_HUMAN,sp|Q14008|CKAP5_HUMAN,sp|P26196|DDX6_HUMAN,sp|Q9NT62|ATG3_HUMAN,sp|Q14974|IMB1_HUMAN,sp|P62258|1433E_HUMAN,sp|Q9H4M9|EHD1_HUMAN,sp|P56537|IF6_HUMAN,sp|Q71U36|TBA1A_HUMAN,sp|P51149|RAB7A_HUMAN,sp|P31323|KAP3_HUMAN,sp|P62820|RAB1A_HUMAN,sp|P68371|TBB4B_HUMAN,sp|P09493|TPM1_HUMAN,sp|Q96M86|DNHD1_HUMAN,sp|Q9NP79|VTA1_HUMAN,sp|O75935|DCTN3_HUMAN,sp|O75083|WDR…
nitrogen compound transport	GO:0071705	1.68972e-05	133	sp|Q07960|RHG01_HUMAN,sp|P84077|ARF1_HUMAN,sp|O14579|COPE_HUMAN,sp|P06748|NPM_HUMAN,sp|Q14974|IMB1_HUMAN,sp|Q9H4M9|EHD1_HUMAN,sp|P51149|RAB7A_HUMAN,sp|P62906|RL10A_HUMAN,sp|O60493|SNX3_HUMAN,sp|P49321|NASP_HUMAN,sp|Q9UJJ9|GNPTG_HUMAN,sp|P63104|1433Z_HUMAN,sp|Q92945|FUBP2_HUMAN,sp|P18085|ARF4_HUMAN,sp|P02545|LMNA_HUMAN,sp|Q9NP79|VTA1_HUMAN,sp|P09496|CLCA_HUMAN,sp|P04792|HSPB1_HUMAN,sp|P11142|HSP7C…
cellular macromolecule metabolic process	GO:0044260	1.83501e-05	349	sp|P51858|HDGF_HUMAN,sp|Q13813|SPTN1_HUMAN,sp|P06748|NPM_HUMAN,sp|Q16531|DDB1_HUMAN,sp|P16104|H2AX_HUMAN,sp|P62906|RL10A_HUMAN,sp|O60493|SNX3_HUMAN,sp|P26639|SYTC_HUMAN,sp|Q01105|SET_HUMAN,sp|P49321|NASP_HUMAN,sp|P62495|ERF1_HUMAN,sp|P14314|GLU2B_HUMAN,sp|O14672|ADA10_HUMAN,sp|Q9UJJ9|GNPTG_HUMAN,sp|P62333|PRS10_HUMAN,sp|Q14240|IF4A2_HUMAN,sp|P08253|MMP2_HUMAN,sp|P13639|EF2_HUMAN,sp|Q9NYU2|UGGG1_H…
translational initiation	GO:0006413	1.8528e-05	34	sp|P62277|RS13_HUMAN,sp|P05198|IF2A_HUMAN,sp|P55010|IF5_HUMAN,sp|Q04637|IF4G1_HUMAN,sp|O14602|IF1AY_HUMAN,sp|Q9H074|PAIP1_HUMAN,sp|P62906|RL10A_HUMAN,sp|Q14240|IF4A2_HUMAN,sp|P05388|RLA0_HUMAN,sp|O15523|DDX3Y_HUMAN,sp|O00303|EIF3F_HUMAN,sp|P05387|RLA2_HUMAN,sp|P50914|RL14_HUMAN,sp|P11940|PABP1_HUMAN,sp|P23588|IF4B_HUMAN,sp|Q99613|EIF3C_HUMAN,sp|O75822|EIF3J_HUMAN,sp|Q8NE71|ABCF1_HUMAN,sp|P60842|I…
protein localization	GO:0008104	2.41325e-05	164	sp|Q07960|RHG01_HUMAN,sp|P84077|ARF1_HUMAN,sp|O14579|COPE_HUMAN,sp|P06748|NPM_HUMAN,sp|Q14974|IMB1_HUMAN,sp|Q9H4M9|EHD1_HUMAN,sp|P51149|RAB7A_HUMAN,sp|P62906|RL10A_HUMAN,sp|O60493|SNX3_HUMAN,sp|P49321|NASP_HUMAN,sp|Q9UJJ9|GNPTG_HUMAN,sp|P63104|1433Z_HUMAN,sp|P18085|ARF4_HUMAN,sp|P02545|LMNA_HUMAN,sp|Q9Y490|TLN1_HUMAN,sp|Q9NP79|VTA1_HUMAN,sp|P09496|CLCA_HUMAN,sp|P04792|HSPB1_HUMAN,sp|P11142|HSP7C_…
cellular macromolecule catabolic process	GO:0044265	2.62401e-05	91	sp|P41226|UBA7_HUMAN,sp|P49720|PSB3_HUMAN,sp|P20618|PSB1_HUMAN,sp|Q04637|IF4G1_HUMAN,sp|Q16401|PSMD5_HUMAN,sp|P40306|PSB10_HUMAN,sp|Q14974|IMB1_HUMAN,sp|Q16531|DDB1_HUMAN,sp|P62195|PRS8_HUMAN,sp|P51149|RAB7A_HUMAN,sp|P49721|PSB2_HUMAN,sp|P62906|RL10A_HUMAN,sp|P62495|ERF1_HUMAN,sp|P62333|PRS10_HUMAN,sp|O00232|PSD12_HUMAN,sp|Q14240|IF4A2_HUMAN,sp|Q9NYU2|UGGG1_HUMAN,sp|O43294|TGFI1_HUMAN,sp|Q92945|F…
heterocycle metabolic process	GO:0046483	2.6427e-05	174	sp|P02760|AMBP_HUMAN,sp|P41226|UBA7_HUMAN,sp|P12956|XRCC6_HUMAN,sp|P51858|HDGF_HUMAN,sp|O76074|PDE5A_HUMAN,sp|P06748|NPM_HUMAN,sp|Q14974|IMB1_HUMAN,sp|Q16531|DDB1_HUMAN,sp|P16104|H2AX_HUMAN,sp|P62906|RL10A_HUMAN,sp|P26639|SYTC_HUMAN,sp|Q01105|SET_HUMAN,sp|P49321|NASP_HUMAN,sp|P62495|ERF1_HUMAN,sp|P50225|ST1A1_HUMAN,sp|Q14240|IF4A2_HUMAN,sp|Q8IUX7|AEBP1_HUMAN,sp|Q92945|FUBP2_HUMAN,sp|P07814|SYEP_H…
cellular aromatic compound metabolic process	GO:0006725	3.70744e-05	179	sp|P02760|AMBP_HUMAN,sp|P41226|UBA7_HUMAN,sp|P12956|XRCC6_HUMAN,sp|P51858|HDGF_HUMAN,sp|O76074|PDE5A_HUMAN,sp|P06748|NPM_HUMAN,sp|Q14974|IMB1_HUMAN,sp|Q16531|DDB1_HUMAN,sp|P16104|H2AX_HUMAN,sp|P62906|RL10A_HUMAN,sp|P26639|SYTC_HUMAN,sp|Q01105|SET_HUMAN,sp|P49321|NASP_HUMAN,sp|P62495|ERF1_HUMAN,sp|P50225|ST1A1_HUMAN,sp|Q14240|IF4A2_HUMAN,sp|Q8IUX7|AEBP1_HUMAN,sp|Q92945|FUBP2_HUMAN,sp|P07814|SYEP_H…
regulation of protein modification by small protein conjugation or removal	GO:1903320	5.85233e-05	50	sp|O94874|UFL1_HUMAN,sp|Q99436|PSB7_HUMAN,sp|P49720|PSB3_HUMAN,sp|P20618|PSB1_HUMAN,sp|P25786|PSA1_HUMAN,sp|Q16401|PSMD5_HUMAN,sp|P17980|PRS6A_HUMAN,sp|P40306|PSB10_HUMAN,sp|P06748|NPM_HUMAN,sp|Q96JB5|CK5P3_HUMAN,sp|Q99497|PARK7_HUMAN,sp|P62195|PRS8_HUMAN,sp|P49721|PSB2_HUMAN,sp|P11021|BIP_HUMAN,sp|P62333|PRS10_HUMAN,sp|O00232|PSD12_HUMAN,sp|P62820|RAB1A_HUMAN,sp|O43242|PSMD3_HUMAN,sp|P28065|PSB9…
regulation of RNA stability	GO:0043487	6.36565e-05	44	sp|Q99436|PSB7_HUMAN,sp|P49720|PSB3_HUMAN,sp|P20618|PSB1_HUMAN,sp|P25786|PSA1_HUMAN,sp|Q04637|IF4G1_HUMAN,sp|Q16401|PSMD5_HUMAN,sp|P17980|PRS6A_HUMAN,sp|P40306|PSB10_HUMAN,sp|Q9H074|PAIP1_HUMAN,sp|P62195|PRS8_HUMAN,sp|P49721|PSB2_HUMAN,sp|Q01105|SET_HUMAN,sp|P62333|PRS10_HUMAN,sp|P63104|1433Z_HUMAN,sp|O00232|PSD12_HUMAN,sp|P31946|1433B_HUMAN,sp|Q92945|FUBP2_HUMAN,sp|O43242|PSMD3_HUMAN,sp|P28065|P…
regulation of mRNA stability	GO:0043488	6.36565e-05	44	sp|Q99436|PSB7_HUMAN,sp|P49720|PSB3_HUMAN,sp|P20618|PSB1_HUMAN,sp|P25786|PSA1_HUMAN,sp|Q04637|IF4G1_HUMAN,sp|Q16401|PSMD5_HUMAN,sp|P17980|PRS6A_HUMAN,sp|P40306|PSB10_HUMAN,sp|Q9H074|PAIP1_HUMAN,sp|P62195|PRS8_HUMAN,sp|P49721|PSB2_HUMAN,sp|Q01105|SET_HUMAN,sp|P62333|PRS10_HUMAN,sp|P63104|1433Z_HUMAN,sp|O00232|PSD12_HUMAN,sp|P31946|1433B_HUMAN,sp|Q92945|FUBP2_HUMAN,sp|O43242|PSMD3_HUMAN,sp|P28065|P…
regulation of mRNA catabolic process	GO:0061013	6.36565e-05	44	sp|Q99436|PSB7_HUMAN,sp|P49720|PSB3_HUMAN,sp|P20618|PSB1_HUMAN,sp|P25786|PSA1_HUMAN,sp|Q04637|IF4G1_HUMAN,sp|Q16401|PSMD5_HUMAN,sp|P17980|PRS6A_HUMAN,sp|P40306|PSB10_HUMAN,sp|Q9H074|PAIP1_HUMAN,sp|P62195|PRS8_HUMAN,sp|P49721|PSB2_HUMAN,sp|Q01105|SET_HUMAN,sp|P62333|PRS10_HUMAN,sp|P63104|1433Z_HUMAN,sp|O00232|PSD12_HUMAN,sp|P31946|1433B_HUMAN,sp|Q92945|FUBP2_HUMAN,sp|O43242|PSMD3_HUMAN,sp|P28065|P…
signal transduction by protein phosphorylation	GO:0023014	6.37582e-05	55	sp|Q99436|PSB7_HUMAN,sp|P49720|PSB3_HUMAN,sp|P20618|PSB1_HUMAN,sp|P25786|PSA1_HUMAN,sp|P55774|CCL18_HUMAN,sp|Q13813|SPTN1_HUMAN,sp|Q16401|PSMD5_HUMAN,sp|P17980|PRS6A_HUMAN,sp|P40306|PSB10_HUMAN,sp|P62258|1433E_HUMAN,sp|P62195|PRS8_HUMAN,sp|Q13098|CSN1_HUMAN,sp|P18031|PTN1_HUMAN,sp|P49721|PSB2_HUMAN,sp|Q02750|MP2K1_HUMAN,sp|P62333|PRS10_HUMAN,sp|O00232|PSD12_HUMAN,sp|P31946|1433B_HUMAN,sp|P13521|S…
peptide biosynthetic process	GO:0043043	6.37582e-05	55	sp|Q92905|CSN5_HUMAN,sp|O14841|OPLA_HUMAN,sp|P62277|RS13_HUMAN,sp|P05198|IF2A_HUMAN,sp|P55010|IF5_HUMAN,sp|Q04637|IF4G1_HUMAN,sp|O14602|IF1AY_HUMAN,sp|P63241|IF5A1_HUMAN,sp|Q9H074|PAIP1_HUMAN,sp|P26640|SYVC_HUMAN,sp|P62906|RL10A_HUMAN,sp|P26639|SYTC_HUMAN,sp|P62495|ERF1_HUMAN,sp|Q14240|IF4A2_HUMAN,sp|P05388|RLA0_HUMAN,sp|O15523|DDX3Y_HUMAN,sp|P13639|EF2_HUMAN,sp|P07814|SYEP_HUMAN,sp|O00303|EIF3F_…
gene expression	GO:0010467	6.3961e-05	130	sp|P12956|XRCC6_HUMAN,sp|P51858|HDGF_HUMAN,sp|P62906|RL10A_HUMAN,sp|P26639|SYTC_HUMAN,sp|P62495|ERF1_HUMAN,sp|O14672|ADA10_HUMAN,sp|Q14240|IF4A2_HUMAN,sp|Q8IUX7|AEBP1_HUMAN,sp|P13639|EF2_HUMAN,sp|P08311|CATG_HUMAN,sp|O75787|RENR_HUMAN,sp|Q92945|FUBP2_HUMAN,sp|Q12797|ASPH_HUMAN,sp|P07814|SYEP_HUMAN,sp|Q16512|PKN1_HUMAN,sp|Q15233|NONO_HUMAN,sp|O00303|EIF3F_HUMAN,sp|P62805|H4_HUMAN,sp|P39687|AN32A_H…
protein stabilization	GO:0050821	6.81674e-05	30	sp|P48643|TCPE_HUMAN,sp|P17987|TCPA_HUMAN,sp|Q15185|TEBP_HUMAN,sp|P62081|RS7_HUMAN,sp|P02647|APOA1_HUMAN,sp|P06748|NPM_HUMAN,sp|Q99497|PARK7_HUMAN,sp|Q99623|PHB2_HUMAN,sp|P40227|TCPZ_HUMAN,sp|Q9BUL8|PDC10_HUMAN,sp|P78371|TCPB_HUMAN,sp|P23284|PPIB_HUMAN,sp|P07737|PROF1_HUMAN,sp|P50990|TCPQ_HUMAN,sp|P07900|HS90A_HUMAN,sp|Q9NQC3|RTN4_HUMAN,sp|P46379|BAG6_HUMAN,sp|P49368|TCPG_HUMAN,sp|P27797|CALR_HUM…
organelle localization	GO:0051640	8.2996e-05	54	sp|Q9UBN7|HDAC6_HUMAN,sp|Q14008|CKAP5_HUMAN,sp|Q07960|RHG01_HUMAN,sp|P84077|ARF1_HUMAN,sp|O00429|DNM1L_HUMAN,sp|P46459|NSF_HUMAN,sp|Q05193|DYN1_HUMAN,sp|P06748|NPM_HUMAN,sp|Q14974|IMB1_HUMAN,sp|P62258|1433E_HUMAN,sp|P56537|IF6_HUMAN,sp|Q71U36|TBA1A_HUMAN,sp|P54920|SNAA_HUMAN,sp|P49755|TMEDA_HUMAN,sp|P31323|KAP3_HUMAN,sp|Q96C24|SYTL4_HUMAN,sp|P63104|1433Z_HUMAN,sp|P62820|RAB1A_HUMAN,sp|P68371|TBB4…
phosphorylation	GO:0016310	8.49024e-05	98	sp|P49720|PSB3_HUMAN,sp|P14618|KPYM_HUMAN,sp|P20618|PSB1_HUMAN,sp|P55774|CCL18_HUMAN,sp|Q13813|SPTN1_HUMAN,sp|Q16401|PSMD5_HUMAN,sp|P40306|PSB10_HUMAN,sp|P62195|PRS8_HUMAN,sp|P49721|PSB2_HUMAN,sp|P40763|STAT3_HUMAN,sp|O14672|ADA10_HUMAN,sp|Q9UJJ9|GNPTG_HUMAN,sp|P62333|PRS10_HUMAN,sp|O00232|PSD12_HUMAN,sp|P31946|1433B_HUMAN,sp|P08311|CATG_HUMAN,sp|Q9UL46|PSME2_HUMAN,sp|Q06323|PSME1_HUMAN,sp|P04406…
cellular protein localization	GO:0034613	9.10633e-05	117	sp|P46459|NSF_HUMAN,sp|Q9NT62|ATG3_HUMAN,sp|P63241|IF5A1_HUMAN,sp|O00410|IPO5_HUMAN,sp|P06748|NPM_HUMAN,sp|Q14974|IMB1_HUMAN,sp|Q9H4M9|EHD1_HUMAN,sp|P51149|RAB7A_HUMAN,sp|P54920|SNAA_HUMAN,sp|P40763|STAT3_HUMAN,sp|P62906|RL10A_HUMAN,sp|P61970|NTF2_HUMAN,sp|P19022|CADH2_HUMAN,sp|Q96C24|SYTL4_HUMAN,sp|Q9UJJ9|GNPTG_HUMAN,sp|P63104|1433Z_HUMAN,sp|P31946|1433B_HUMAN,sp|P02545|LMNA_HUMAN,sp|O75558|STX1…
cellular macromolecule localization	GO:0070727	9.10633e-05	117	sp|P46459|NSF_HUMAN,sp|Q9NT62|ATG3_HUMAN,sp|P63241|IF5A1_HUMAN,sp|O00410|IPO5_HUMAN,sp|P06748|NPM_HUMAN,sp|Q14974|IMB1_HUMAN,sp|Q9H4M9|EHD1_HUMAN,sp|P51149|RAB7A_HUMAN,sp|P54920|SNAA_HUMAN,sp|P40763|STAT3_HUMAN,sp|P62906|RL10A_HUMAN,sp|P61970|NTF2_HUMAN,sp|P19022|CADH2_HUMAN,sp|Q96C24|SYTL4_HUMAN,sp|Q9UJJ9|GNPTG_HUMAN,sp|P63104|1433Z_HUMAN,sp|P31946|1433B_HUMAN,sp|P02545|LMNA_HUMAN,sp|O75558|STX1…
regulation of protein ubiquitination	GO:0031396	0.00010114	48	sp|O94874|UFL1_HUMAN,sp|Q99436|PSB7_HUMAN,sp|P49720|PSB3_HUMAN,sp|P20618|PSB1_HUMAN,sp|P25786|PSA1_HUMAN,sp|Q16401|PSMD5_HUMAN,sp|P17980|PRS6A_HUMAN,sp|P40306|PSB10_HUMAN,sp|P06748|NPM_HUMAN,sp|Q96JB5|CK5P3_HUMAN,sp|Q99497|PARK7_HUMAN,sp|P62195|PRS8_HUMAN,sp|P49721|PSB2_HUMAN,sp|P11021|BIP_HUMAN,sp|P62333|PRS10_HUMAN,sp|O00232|PSD12_HUMAN,sp|P62820|RAB1A_HUMAN,sp|O43242|PSMD3_HUMAN,sp|P28065|PSB9…
protein localization to organelle	GO:0033365	0.00010714	58	sp|P62277|RS13_HUMAN,sp|O00429|DNM1L_HUMAN,sp|O00505|IMA4_HUMAN,sp|O00410|IPO5_HUMAN,sp|P43487|RANG_HUMAN,sp|Q14974|IMB1_HUMAN,sp|Q9H4M9|EHD1_HUMAN,sp|P51149|RAB7A_HUMAN,sp|Q99623|PHB2_HUMAN,sp|P62906|RL10A_HUMAN,sp|P40763|STAT3_HUMAN,sp|P61970|NTF2_HUMAN,sp|P11021|BIP_HUMAN,sp|Q9UJJ9|GNPTG_HUMAN,sp|P63104|1433Z_HUMAN,sp|P05388|RLA0_HUMAN,sp|P02545|LMNA_HUMAN,sp|P10809|CH60_HUMAN,sp|P55060|XPO2_H…
MAPK cascade	GO:0000165	0.00014001	52	sp|Q99436|PSB7_HUMAN,sp|P49720|PSB3_HUMAN,sp|P20618|PSB1_HUMAN,sp|P25786|PSA1_HUMAN,sp|P55774|CCL18_HUMAN,sp|Q13813|SPTN1_HUMAN,sp|Q16401|PSMD5_HUMAN,sp|P17980|PRS6A_HUMAN,sp|P40306|PSB10_HUMAN,sp|P62258|1433E_HUMAN,sp|P62195|PRS8_HUMAN,sp|Q13098|CSN1_HUMAN,sp|P18031|PTN1_HUMAN,sp|P49721|PSB2_HUMAN,sp|Q02750|MP2K1_HUMAN,sp|P62333|PRS10_HUMAN,sp|O00232|PSD12_HUMAN,sp|P31946|1433B_HUMAN,sp|P13521|S…
negative regulation of macromolecule metabolic process	GO:0010605	0.000147728	181	sp|P02760|AMBP_HUMAN,sp|O94874|UFL1_HUMAN,sp|P49720|PSB3_HUMAN,sp|P12956|XRCC6_HUMAN,sp|P51858|HDGF_HUMAN,sp|P55774|CCL18_HUMAN,sp|P40306|PSB10_HUMAN,sp|P06748|NPM_HUMAN,sp|P62195|PRS8_HUMAN,sp|P16104|H2AX_HUMAN,sp|P62906|RL10A_HUMAN,sp|O60493|SNX3_HUMAN,sp|Q01105|SET_HUMAN,sp|P62495|ERF1_HUMAN,sp|P62333|PRS10_HUMAN,sp|O00232|PSD12_HUMAN,sp|Q14240|IF4A2_HUMAN,sp|Q8IUX7|AEBP1_HUMAN,sp|Q92945|FUBP2…
protein phosphorylation	GO:0006468	0.000155389	83	sp|P49720|PSB3_HUMAN,sp|P20618|PSB1_HUMAN,sp|P55774|CCL18_HUMAN,sp|Q13813|SPTN1_HUMAN,sp|Q16401|PSMD5_HUMAN,sp|P40306|PSB10_HUMAN,sp|P62195|PRS8_HUMAN,sp|P49721|PSB2_HUMAN,sp|O14672|ADA10_HUMAN,sp|P62333|PRS10_HUMAN,sp|O00232|PSD12_HUMAN,sp|P31946|1433B_HUMAN,sp|P08311|CATG_HUMAN,sp|Q9UL46|PSME2_HUMAN,sp|Q06323|PSME1_HUMAN,sp|Q14012|KCC1A_HUMAN,sp|Q16512|PKN1_HUMAN,sp|P35998|PRS7_HUMAN,sp|P43686|…
viral process	GO:0016032	0.000158381	87	sp|P02760|AMBP_HUMAN,sp|P49720|PSB3_HUMAN,sp|P12956|XRCC6_HUMAN,sp|Q15942|ZYX_HUMAN,sp|P20618|PSB1_HUMAN,sp|P84077|ARF1_HUMAN,sp|Q04637|IF4G1_HUMAN,sp|Q9Y6W5|WASF2_HUMAN,sp|O00410|IPO5_HUMAN,sp|P40306|PSB10_HUMAN,sp|Q14974|IMB1_HUMAN,sp|Q16531|DDB1_HUMAN,sp|Q32P51|RA1L2_HUMAN,sp|P51149|RAB7A_HUMAN,sp|P16104|H2AX_HUMAN,sp|P49721|PSB2_HUMAN,sp|P62906|RL10A_HUMAN,sp|Q01105|SET_HUMAN,sp|P62495|ERF1_H…
chromosome organization	GO:0051276	0.00018143	51	sp|Q92905|CSN5_HUMAN,sp|Q14008|CKAP5_HUMAN,sp|P12956|XRCC6_HUMAN,sp|Q16576|RBBP7_HUMAN,sp|Q15185|TEBP_HUMAN,sp|P05771|KPCB_HUMAN,sp|P06748|NPM_HUMAN,sp|Q14974|IMB1_HUMAN,sp|Q16531|DDB1_HUMAN,sp|Q13098|CSN1_HUMAN,sp|Q99623|PHB2_HUMAN,sp|P16104|H2AX_HUMAN,sp|Q05655|KPCD_HUMAN,sp|Q01105|SET_HUMAN,sp|P49321|NASP_HUMAN,sp|Q13185|CBX3_HUMAN,sp|P55209|NP1L1_HUMAN,sp|Q92688|AN32B_HUMAN,sp|Q16512|PKN1_HUM…
regulation of cellular macromolecule biosynthetic process	GO:2000112	0.000191703	186	sp|O94874|UFL1_HUMAN,sp|P48643|TCPE_HUMAN,sp|P49720|PSB3_HUMAN,sp|P12956|XRCC6_HUMAN,sp|P51858|HDGF_HUMAN,sp|P05109|S10A8_HUMAN,sp|P40306|PSB10_HUMAN,sp|P06748|NPM_HUMAN,sp|P62195|PRS8_HUMAN,sp|P16104|H2AX_HUMAN,sp|P21741|MK_HUMAN,sp|Q01105|SET_HUMAN,sp|P62495|ERF1_HUMAN,sp|P62333|PRS10_HUMAN,sp|O00232|PSD12_HUMAN,sp|Q14240|IF4A2_HUMAN,sp|Q8IUX7|AEBP1_HUMAN,sp|P13639|EF2_HUMAN,sp|Q92945|FUBP2_HUM…
interspecies interaction between organisms	GO:0044419	0.000196763	113	sp|P02760|AMBP_HUMAN,sp|P49720|PSB3_HUMAN,sp|P12956|XRCC6_HUMAN,sp|Q15942|ZYX_HUMAN,sp|P20618|PSB1_HUMAN,sp|P02776|PLF4_HUMAN,sp|P84077|ARF1_HUMAN,sp|P55774|CCL18_HUMAN,sp|Q04637|IF4G1_HUMAN,sp|Q9Y6W5|WASF2_HUMAN,sp|O00410|IPO5_HUMAN,sp|P40306|PSB10_HUMAN,sp|Q14974|IMB1_HUMAN,sp|Q16531|DDB1_HUMAN,sp|Q32P51|RA1L2_HUMAN,sp|P51149|RAB7A_HUMAN,sp|P16104|H2AX_HUMAN,sp|P49721|PSB2_HUMAN,sp|P62906|RL10A…
establishment of localization	GO:0051234	0.00021162	381	sp|P48643|TCPE_HUMAN,sp|P08514|ITA2B_HUMAN,sp|Q96T51|RUFY1_HUMAN,sp|P84077|ARF1_HUMAN,sp|Q0VD83|APOBR_HUMAN,sp|Q13813|SPTN1_HUMAN,sp|O14579|COPE_HUMAN,sp|Q9Y6W5|WASF2_HUMAN,sp|P06748|NPM_HUMAN,sp|P18428|LBP_HUMAN,sp|Q9H4M9|EHD1_HUMAN,sp|P62906|RL10A_HUMAN,sp|O60493|SNX3_HUMAN,sp|Q01105|SET_HUMAN,sp|P49321|NASP_HUMAN,sp|O14672|ADA10_HUMAN,sp|Q9UJJ9|GNPTG_HUMAN,sp|P62333|PRS10_HUMAN,sp|P13639|EF2_H…
symbiosis, encompassing mutualism through parasitism	GO:0044403	0.000216561	105	sp|P02760|AMBP_HUMAN,sp|P49720|PSB3_HUMAN,sp|P12956|XRCC6_HUMAN,sp|Q15942|ZYX_HUMAN,sp|P20618|PSB1_HUMAN,sp|P02776|PLF4_HUMAN,sp|P84077|ARF1_HUMAN,sp|P55774|CCL18_HUMAN,sp|Q04637|IF4G1_HUMAN,sp|Q9Y6W5|WASF2_HUMAN,sp|O00410|IPO5_HUMAN,sp|P40306|PSB10_HUMAN,sp|Q14974|IMB1_HUMAN,sp|Q16531|DDB1_HUMAN,sp|Q32P51|RA1L2_HUMAN,sp|P51149|RAB7A_HUMAN,sp|P16104|H2AX_HUMAN,sp|P49721|PSB2_HUMAN,sp|P62906|RL10A…
regulation of translation	GO:0006417	0.000296873	44	sp|P78344|IF4G2_HUMAN,sp|P05198|IF2A_HUMAN,sp|P26196|DDX6_HUMAN,sp|P55010|IF5_HUMAN,sp|Q04637|IF4G1_HUMAN,sp|P24593|IBP5_HUMAN,sp|P63241|IF5A1_HUMAN,sp|P06748|NPM_HUMAN,sp|P56537|IF6_HUMAN,sp|P40763|STAT3_HUMAN,sp|Q13838|DX39B_HUMAN,sp|P62495|ERF1_HUMAN,sp|Q02750|MP2K1_HUMAN,sp|Q14240|IF4A2_HUMAN,sp|P13639|EF2_HUMAN,sp|Q92945|FUBP2_HUMAN,sp|P07814|SYEP_HUMAN,sp|P04406|G3P_HUMAN,sp|O00303|EIF3F_HU…
phosphorus metabolic process	GO:0006793	0.000298384	170	sp|P49720|PSB3_HUMAN,sp|O76074|PDE5A_HUMAN,sp|Q96T51|RUFY1_HUMAN,sp|P84077|ARF1_HUMAN,sp|P55774|CCL18_HUMAN,sp|Q13813|SPTN1_HUMAN,sp|P40306|PSB10_HUMAN,sp|P49327|FAS_HUMAN,sp|P62195|PRS8_HUMAN,sp|O14672|ADA10_HUMAN,sp|Q9UJJ9|GNPTG_HUMAN,sp|P50225|ST1A1_HUMAN,sp|P62333|PRS10_HUMAN,sp|O00232|PSD12_HUMAN,sp|P08311|CATG_HUMAN,sp|Q9UL46|PSME2_HUMAN,sp|Q06323|PSME1_HUMAN,sp|Q16512|PKN1_HUMAN,sp|P35998|…
regulation of nucleobase-containing compound metabolic process	GO:0019219	0.000320488	186	sp|O94874|UFL1_HUMAN,sp|P48643|TCPE_HUMAN,sp|P49720|PSB3_HUMAN,sp|P12956|XRCC6_HUMAN,sp|P51858|HDGF_HUMAN,sp|O76074|PDE5A_HUMAN,sp|P05109|S10A8_HUMAN,sp|P55774|CCL18_HUMAN,sp|P40306|PSB10_HUMAN,sp|P06748|NPM_HUMAN,sp|P62195|PRS8_HUMAN,sp|P16104|H2AX_HUMAN,sp|P21741|MK_HUMAN,sp|Q01105|SET_HUMAN,sp|P63104|1433Z_HUMAN,sp|P62333|PRS10_HUMAN,sp|O00232|PSD12_HUMAN,sp|Q14240|IF4A2_HUMAN,sp|Q8IUX7|AEBP1_…
mRNA catabolic process	GO:0006402	0.000344601	25	sp|P23588|IF4B_HUMAN,sp|P62277|RS13_HUMAN,sp|P26196|DDX6_HUMAN,sp|Q04637|IF4G1_HUMAN,sp|P15170|ERF3A_HUMAN,sp|P60842|IF4A1_HUMAN,sp|P62081|RS7_HUMAN,sp|Q9H074|PAIP1_HUMAN,sp|P15880|RS2_HUMAN,sp|P35268|RL22_HUMAN,sp|P62906|RL10A_HUMAN,sp|P39019|RS19_HUMAN,sp|P08865|RSSA_HUMAN,sp|P62495|ERF1_HUMAN,sp|P62750|RL23A_HUMAN,sp|Q14240|IF4A2_HUMAN,sp|P0DMV8|HS71A_HUMAN,sp|P05388|RLA0_HUMAN,sp|Q92945|FUBP2…
regulation of intrinsic apoptotic signaling pathway	GO:2001242	0.000344601	25	sp|P06733|ENOA_HUMAN,sp|P05109|S10A8_HUMAN,sp|P31689|DNJA1_HUMAN,sp|O00429|DNM1L_HUMAN,sp|P62081|RS7_HUMAN,sp|P61978|HNRPK_HUMAN,sp|O14745|NHRF1_HUMAN,sp|Q99497|PARK7_HUMAN,sp|Q9UMX0|UBQL1_HUMAN,sp|P18031|PTN1_HUMAN,sp|Q96K76|UBP47_HUMAN,sp|P07237|PDIA1_HUMAN,sp|Q9Y4L1|HYOU1_HUMAN,sp|P04179|SODM_HUMAN,sp|P14780|MMP9_HUMAN,sp|P07203|GPX1_HUMAN,sp|P06702|S10A9_HUMAN,sp|O60936|NOL3_HUMAN,sp|P63244|R…
negative regulation of protein ubiquitination	GO:0031397	0.000347652	38	sp|O94874|UFL1_HUMAN,sp|Q99436|PSB7_HUMAN,sp|P49720|PSB3_HUMAN,sp|P20618|PSB1_HUMAN,sp|P25786|PSA1_HUMAN,sp|Q16401|PSMD5_HUMAN,sp|P17980|PRS6A_HUMAN,sp|P40306|PSB10_HUMAN,sp|Q99497|PARK7_HUMAN,sp|P62195|PRS8_HUMAN,sp|P49721|PSB2_HUMAN,sp|P62333|PRS10_HUMAN,sp|O00232|PSD12_HUMAN,sp|O43242|PSMD3_HUMAN,sp|P28065|PSB9_HUMAN,sp|Q9UL46|PSME2_HUMAN,sp|Q06323|PSME1_HUMAN,sp|P35998|PRS7_HUMAN,sp|P43686|PR…
negative regulation of protein modification by small protein conjugation or removal	GO:1903321	0.000347652	38	sp|O94874|UFL1_HUMAN,sp|Q99436|PSB7_HUMAN,sp|P49720|PSB3_HUMAN,sp|P20618|PSB1_HUMAN,sp|P25786|PSA1_HUMAN,sp|Q16401|PSMD5_HUMAN,sp|P17980|PRS6A_HUMAN,sp|P40306|PSB10_HUMAN,sp|Q99497|PARK7_HUMAN,sp|P62195|PRS8_HUMAN,sp|P49721|PSB2_HUMAN,sp|P62333|PRS10_HUMAN,sp|O00232|PSD12_HUMAN,sp|O43242|PSMD3_HUMAN,sp|P28065|PSB9_HUMAN,sp|Q9UL46|PSME2_HUMAN,sp|Q06323|PSME1_HUMAN,sp|P35998|PRS7_HUMAN,sp|P43686|PR…
regulation of macromolecule biosynthetic process	GO:0010556	0.000357385	195	sp|O94874|UFL1_HUMAN,sp|P48643|TCPE_HUMAN,sp|P49720|PSB3_HUMAN,sp|P12956|XRCC6_HUMAN,sp|P51858|HDGF_HUMAN,sp|P05109|S10A8_HUMAN,sp|P55774|CCL18_HUMAN,sp|P40306|PSB10_HUMAN,sp|P06748|NPM_HUMAN,sp|P18428|LBP_HUMAN,sp|P62195|PRS8_HUMAN,sp|P16104|H2AX_HUMAN,sp|P21741|MK_HUMAN,sp|Q01105|SET_HUMAN,sp|P62495|ERF1_HUMAN,sp|P62333|PRS10_HUMAN,sp|O00232|PSD12_HUMAN,sp|Q14240|IF4A2_HUMAN,sp|Q8IUX7|AEBP1_HUM…
regulation of organelle organization	GO:0033043	0.000365215	106	sp|P48643|TCPE_HUMAN,sp|P31146|COR1A_HUMAN,sp|P84077|ARF1_HUMAN,sp|P05109|S10A8_HUMAN,sp|Q13813|SPTN1_HUMAN,sp|Q86TP1|PRUN1_HUMAN,sp|Q9Y6W5|WASF2_HUMAN,sp|Q9NT62|ATG3_HUMAN,sp|P06748|NPM_HUMAN,sp|P37840|SYUA_HUMAN,sp|Q32P51|RA1L2_HUMAN,sp|P51149|RAB7A_HUMAN,sp|Q01105|SET_HUMAN,sp|P19022|CADH2_HUMAN,sp|P49368|TCPG_HUMAN,sp|P63104|1433Z_HUMAN,sp|P31946|1433B_HUMAN,sp|P09493|TPM1_HUMAN,sp|P47755|CAZ…
negative regulation of cell cycle process	GO:0010948	0.000387083	43	sp|Q99436|PSB7_HUMAN,sp|P49720|PSB3_HUMAN,sp|P20618|PSB1_HUMAN,sp|P25786|PSA1_HUMAN,sp|Q16401|PSMD5_HUMAN,sp|P17980|PRS6A_HUMAN,sp|P40306|PSB10_HUMAN,sp|P06748|NPM_HUMAN,sp|Q96JB5|CK5P3_HUMAN,sp|Q6ZVM7|TM1L2_HUMAN,sp|P62195|PRS8_HUMAN,sp|P49721|PSB2_HUMAN,sp|P62333|PRS10_HUMAN,sp|O00232|PSD12_HUMAN,sp|O43242|PSMD3_HUMAN,sp|P28065|PSB9_HUMAN,sp|Q9UL46|PSME2_HUMAN,sp|Q06323|PSME1_HUMAN,sp|P35998|PR…
immune response-activating cell surface receptor signaling pathway	GO:0002429	0.00039096	48	sp|Q99436|PSB7_HUMAN,sp|P49720|PSB3_HUMAN,sp|P80108|PHLD_HUMAN,sp|P20618|PSB1_HUMAN,sp|P25786|PSA1_HUMAN,sp|Q16401|PSMD5_HUMAN,sp|P17980|PRS6A_HUMAN,sp|Q9Y6W5|WASF2_HUMAN,sp|P40306|PSB10_HUMAN,sp|P05771|KPCB_HUMAN,sp|P59998|ARPC4_HUMAN,sp|P62195|PRS8_HUMAN,sp|P49721|PSB2_HUMAN,sp|Q13094|LCP2_HUMAN,sp|P62333|PRS10_HUMAN,sp|O00232|PSD12_HUMAN,sp|O43242|PSMD3_HUMAN,sp|P28065|PSB9_HUMAN,sp|Q9UL46|PSM…
transmembrane transport	GO:0055085	0.000429592	57	sp|Q99436|PSB7_HUMAN,sp|Q07960|RHG01_HUMAN,sp|P49720|PSB3_HUMAN,sp|P20618|PSB1_HUMAN,sp|O00299|CLIC1_HUMAN,sp|P25786|PSA1_HUMAN,sp|P05198|IF2A_HUMAN,sp|P55774|CCL18_HUMAN,sp|Q16401|PSMD5_HUMAN,sp|P17980|PRS6A_HUMAN,sp|P12273|PIP_HUMAN,sp|P40306|PSB10_HUMAN,sp|P06748|NPM_HUMAN,sp|P62258|1433E_HUMAN,sp|P62195|PRS8_HUMAN,sp|Q99623|PHB2_HUMAN,sp|P49721|PSB2_HUMAN,sp|P62333|PRS10_HUMAN,sp|O00232|PSD12…
regulation of cellular catabolic process	GO:0031329	0.000431928	90	sp|O94874|UFL1_HUMAN,sp|P49720|PSB3_HUMAN,sp|P21695|GPDA_HUMAN,sp|P20618|PSB1_HUMAN,sp|Q04637|IF4G1_HUMAN,sp|Q16401|PSMD5_HUMAN,sp|P06727|APOA4_HUMAN,sp|P40306|PSB10_HUMAN,sp|P37840|SYUA_HUMAN,sp|P62195|PRS8_HUMAN,sp|P49721|PSB2_HUMAN,sp|Q01105|SET_HUMAN,sp|P04632|CPNS1_HUMAN,sp|P63104|1433Z_HUMAN,sp|P62333|PRS10_HUMAN,sp|O00232|PSD12_HUMAN,sp|P31946|1433B_HUMAN,sp|Q92945|FUBP2_HUMAN,sp|O43847|NR…
cellular macromolecular complex assembly	GO:0034622	0.0004426	74	sp|P55010|IF5_HUMAN,sp|Q16401|PSMD5_HUMAN,sp|Q05193|DYN1_HUMAN,sp|P06748|NPM_HUMAN,sp|Q16531|DDB1_HUMAN,sp|P16104|H2AX_HUMAN,sp|Q01105|SET_HUMAN,sp|P49321|NASP_HUMAN,sp|Q9NQC3|RTN4_HUMAN,sp|Q92688|AN32B_HUMAN,sp|Q96M86|DNHD1_HUMAN,sp|P04004|VTNC_HUMAN,sp|O00303|EIF3F_HUMAN,sp|P62805|H4_HUMAN,sp|O94979|SC31A_HUMAN,sp|P10809|CH60_HUMAN,sp|P09496|CLCA_HUMAN,sp|Q8N257|H2B3B_HUMAN,sp|P10909|CLUS_HUMAN…
tumor necrosis factor-mediated signaling pathway	GO:0033209	0.000459117	37	sp|Q99436|PSB7_HUMAN,sp|P49720|PSB3_HUMAN,sp|P20618|PSB1_HUMAN,sp|P25786|PSA1_HUMAN,sp|Q16401|PSMD5_HUMAN,sp|P17980|PRS6A_HUMAN,sp|P40306|PSB10_HUMAN,sp|P62195|PRS8_HUMAN,sp|P05783|K1C18_HUMAN,sp|P49721|PSB2_HUMAN,sp|P62333|PRS10_HUMAN,sp|O00232|PSD12_HUMAN,sp|O43242|PSMD3_HUMAN,sp|P28065|PSB9_HUMAN,sp|Q9UL46|PSME2_HUMAN,sp|Q06323|PSME1_HUMAN,sp|P35998|PRS7_HUMAN,sp|P43686|PRS6B_HUMAN,sp|P28074|P…
negative regulation of cell cycle G2/M phase transition	GO:1902750	0.000459117	37	sp|Q99436|PSB7_HUMAN,sp|P49720|PSB3_HUMAN,sp|P20618|PSB1_HUMAN,sp|P25786|PSA1_HUMAN,sp|Q16401|PSMD5_HUMAN,sp|P17980|PRS6A_HUMAN,sp|P40306|PSB10_HUMAN,sp|Q96JB5|CK5P3_HUMAN,sp|P62195|PRS8_HUMAN,sp|P49721|PSB2_HUMAN,sp|P62333|PRS10_HUMAN,sp|O00232|PSD12_HUMAN,sp|O43242|PSMD3_HUMAN,sp|P28065|PSB9_HUMAN,sp|Q9UL46|PSME2_HUMAN,sp|Q06323|PSME1_HUMAN,sp|P35998|PRS7_HUMAN,sp|P43686|PRS6B_HUMAN,sp|P28074|P…
cellular process	GO:0009987	0.000467624	768	sp|P48643|TCPE_HUMAN,sp|Q9BY76|ANGL4_HUMAN,sp|Q13683|ITA7_HUMAN,sp|O14841|OPLA_HUMAN,sp|P84077|ARF1_HUMAN,sp|Q0VD83|APOBR_HUMAN,sp|Q16531|DDB1_HUMAN,sp|P18428|LBP_HUMAN,sp|Q9H4M9|EHD1_HUMAN,sp|P16104|H2AX_HUMAN,sp|P62906|RL10A_HUMAN,sp|P26639|SYTC_HUMAN,sp|P62495|ERF1_HUMAN,sp|P49321|NASP_HUMAN,sp|Q99715|COCA1_HUMAN,sp|Q01105|SET_HUMAN,sp|O14672|ADA10_HUMAN,sp|P14314|GLU2B_HUMAN,sp|P62333|PRS10_H…
antigen processing and presentation of exogenous peptide antigen	GO:0002478	0.000474175	52	sp|Q99436|PSB7_HUMAN,sp|P49720|PSB3_HUMAN,sp|P20618|PSB1_HUMAN,sp|P84077|ARF1_HUMAN,sp|P25786|PSA1_HUMAN,sp|O43747|AP1G1_HUMAN,sp|Q16401|PSMD5_HUMAN,sp|P17980|PRS6A_HUMAN,sp|P40306|PSB10_HUMAN,sp|P62195|PRS8_HUMAN,sp|P51149|RAB7A_HUMAN,sp|P49721|PSB2_HUMAN,sp|P62333|PRS10_HUMAN,sp|O00232|PSD12_HUMAN,sp|P27824|CALX_HUMAN,sp|O43242|PSMD3_HUMAN,sp|P47755|CAZA2_HUMAN,sp|P28065|PSB9_HUMAN,sp|Q9UL46|PS…
antigen processing and presentation of exogenous antigen	GO:0019884	0.000474175	52	sp|Q99436|PSB7_HUMAN,sp|P49720|PSB3_HUMAN,sp|P20618|PSB1_HUMAN,sp|P84077|ARF1_HUMAN,sp|P25786|PSA1_HUMAN,sp|O43747|AP1G1_HUMAN,sp|Q16401|PSMD5_HUMAN,sp|P17980|PRS6A_HUMAN,sp|P40306|PSB10_HUMAN,sp|P62195|PRS8_HUMAN,sp|P51149|RAB7A_HUMAN,sp|P49721|PSB2_HUMAN,sp|P62333|PRS10_HUMAN,sp|O00232|PSD12_HUMAN,sp|P27824|CALX_HUMAN,sp|O43242|PSMD3_HUMAN,sp|P47755|CAZA2_HUMAN,sp|P28065|PSB9_HUMAN,sp|Q9UL46|PS…
regulation of apoptotic signaling pathway	GO:2001233	0.000474175	52	sp|P06733|ENOA_HUMAN,sp|P02776|PLF4_HUMAN,sp|P05109|S10A8_HUMAN,sp|O00429|DNM1L_HUMAN,sp|P62258|1433E_HUMAN,sp|Q99497|PARK7_HUMAN,sp|P17931|LEG3_HUMAN,sp|P18031|PTN1_HUMAN,sp|Q05655|KPCD_HUMAN,sp|P07237|PDIA1_HUMAN,sp|P63104|1433Z_HUMAN,sp|P07203|GPX1_HUMAN,sp|P31946|1433B_HUMAN,sp|P06702|S10A9_HUMAN,sp|P13521|SCG2_HUMAN,sp|P02545|LMNA_HUMAN,sp|Q15233|NONO_HUMAN,sp|Q13043|STK4_HUMAN,sp|P04792|HSP…
muscle cell differentiation	GO:0042692	0.000476003	24	sp|P68032|ACTC_HUMAN,sp|Q00839|HNRPU_HUMAN,sp|Q08209|PP2BA_HUMAN,sp|P05787|K2C8_HUMAN,sp|P01019|ANGT_HUMAN,sp|P24593|IBP5_HUMAN,sp|Q9Y6Z7|COL10_HUMAN,sp|O95393|BMP10_HUMAN,sp|Q0ZGT2|NEXN_HUMAN,sp|P19022|CADH2_HUMAN,sp|P12814|ACTN1_HUMAN,sp|P27797|CALR_HUMAN,sp|P07203|GPX1_HUMAN,sp|Q6UXI9|NPNT_HUMAN,sp|P05556|ITB1_HUMAN,sp|Q96HC4|PDLI5_HUMAN,sp|P09493|TPM1_HUMAN,sp|P02545|LMNA_HUMAN,sp|O75083|WDR1…
transcription, DNA-templated	GO:0006351	0.000503269	47	sp|P06733|ENOA_HUMAN,sp|Q9UBN7|HDAC6_HUMAN,sp|Q92905|CSN5_HUMAN,sp|P12956|XRCC6_HUMAN,sp|P51858|HDGF_HUMAN,sp|Q16576|RBBP7_HUMAN,sp|Q9UHY1|NRBP_HUMAN,sp|P05771|KPCB_HUMAN,sp|Q7L1Q6|BZW1_HUMAN,sp|Q8NEV1|CSK23_HUMAN,sp|Q99623|PHB2_HUMAN,sp|P40763|STAT3_HUMAN,sp|Q13838|DX39B_HUMAN,sp|Q9NQG5|RPR1B_HUMAN,sp|Q13185|CBX3_HUMAN,sp|Q8IUX7|AEBP1_HUMAN,sp|O43294|TGFI1_HUMAN,sp|Q92945|FUBP2_HUMAN,sp|Q86VP6|C…
RNA biosynthetic process	GO:0032774	0.000503269	47	sp|P06733|ENOA_HUMAN,sp|Q9UBN7|HDAC6_HUMAN,sp|Q92905|CSN5_HUMAN,sp|P12956|XRCC6_HUMAN,sp|P51858|HDGF_HUMAN,sp|Q16576|RBBP7_HUMAN,sp|Q9UHY1|NRBP_HUMAN,sp|P05771|KPCB_HUMAN,sp|Q7L1Q6|BZW1_HUMAN,sp|Q8NEV1|CSK23_HUMAN,sp|Q99623|PHB2_HUMAN,sp|P40763|STAT3_HUMAN,sp|Q13838|DX39B_HUMAN,sp|Q9NQG5|RPR1B_HUMAN,sp|Q13185|CBX3_HUMAN,sp|Q8IUX7|AEBP1_HUMAN,sp|O43294|TGFI1_HUMAN,sp|Q92945|FUBP2_HUMAN,sp|Q86VP6|C…
nucleic acid-templated transcription	GO:0097659	0.000503269	47	sp|P06733|ENOA_HUMAN,sp|Q9UBN7|HDAC6_HUMAN,sp|Q92905|CSN5_HUMAN,sp|P12956|XRCC6_HUMAN,sp|P51858|HDGF_HUMAN,sp|Q16576|RBBP7_HUMAN,sp|Q9UHY1|NRBP_HUMAN,sp|P05771|KPCB_HUMAN,sp|Q7L1Q6|BZW1_HUMAN,sp|Q8NEV1|CSK23_HUMAN,sp|Q99623|PHB2_HUMAN,sp|P40763|STAT3_HUMAN,sp|Q13838|DX39B_HUMAN,sp|Q9NQG5|RPR1B_HUMAN,sp|Q13185|CBX3_HUMAN,sp|Q8IUX7|AEBP1_HUMAN,sp|O43294|TGFI1_HUMAN,sp|Q92945|FUBP2_HUMAN,sp|Q86VP6|C…
establishment of protein localization to organelle	GO:0072594	0.000503875	42	sp|P62277|RS13_HUMAN,sp|O00505|IMA4_HUMAN,sp|O00410|IPO5_HUMAN,sp|P43487|RANG_HUMAN,sp|Q14974|IMB1_HUMAN,sp|P51149|RAB7A_HUMAN,sp|Q99623|PHB2_HUMAN,sp|P62906|RL10A_HUMAN,sp|P40763|STAT3_HUMAN,sp|P61970|NTF2_HUMAN,sp|Q9UJJ9|GNPTG_HUMAN,sp|P63104|1433Z_HUMAN,sp|P05388|RLA0_HUMAN,sp|P02545|LMNA_HUMAN,sp|P10809|CH60_HUMAN,sp|P55060|XPO2_HUMAN,sp|P05387|RLA2_HUMAN,sp|P11142|HSP7C_HUMAN,sp|P50914|RL14_…
positive regulation of molecular function	GO:0044093	0.000562332	156	sp|P49720|PSB3_HUMAN,sp|P12956|XRCC6_HUMAN,sp|O76074|PDE5A_HUMAN,sp|P05109|S10A8_HUMAN,sp|P55774|CCL18_HUMAN,sp|O14618|CCS_HUMAN,sp|P40306|PSB10_HUMAN,sp|P06748|NPM_HUMAN,sp|P62195|PRS8_HUMAN,sp|P62333|PRS10_HUMAN,sp|O00232|PSD12_HUMAN,sp|Q9H6X2|ANTR1_HUMAN,sp|Q12797|ASPH_HUMAN,sp|P09493|TPM1_HUMAN,sp|P18085|ARF4_HUMAN,sp|Q9UL46|PSME2_HUMAN,sp|Q06323|PSME1_HUMAN,sp|Q92688|AN32B_HUMAN,sp|P04004|VT…
negative regulation of G2/M transition of mitotic cell cycle	GO:0010972	0.000605403	36	sp|Q99436|PSB7_HUMAN,sp|P49720|PSB3_HUMAN,sp|P20618|PSB1_HUMAN,sp|P25786|PSA1_HUMAN,sp|Q16401|PSMD5_HUMAN,sp|P17980|PRS6A_HUMAN,sp|P40306|PSB10_HUMAN,sp|Q96JB5|CK5P3_HUMAN,sp|P62195|PRS8_HUMAN,sp|P49721|PSB2_HUMAN,sp|P62333|PRS10_HUMAN,sp|O00232|PSD12_HUMAN,sp|O43242|PSMD3_HUMAN,sp|P28065|PSB9_HUMAN,sp|Q9UL46|PSME2_HUMAN,sp|Q06323|PSME1_HUMAN,sp|P35998|PRS7_HUMAN,sp|P43686|PRS6B_HUMAN,sp|P28074|P…
positive regulation of Wnt signaling pathway	GO:0030177	0.000605403	36	sp|Q99436|PSB7_HUMAN,sp|P49720|PSB3_HUMAN,sp|P20618|PSB1_HUMAN,sp|P25786|PSA1_HUMAN,sp|Q16401|PSMD5_HUMAN,sp|P17980|PRS6A_HUMAN,sp|P40306|PSB10_HUMAN,sp|P62195|PRS8_HUMAN,sp|Q8NEV1|CSK23_HUMAN,sp|P49721|PSB2_HUMAN,sp|P62333|PRS10_HUMAN,sp|O00232|PSD12_HUMAN,sp|O75787|RENR_HUMAN,sp|O43242|PSMD3_HUMAN,sp|P28065|PSB9_HUMAN,sp|Q9UL46|PSME2_HUMAN,sp|Q06323|PSME1_HUMAN,sp|P35998|PRS7_HUMAN,sp|P43686|PR…
transport	GO:0006810	0.00060777	373	sp|P48643|TCPE_HUMAN,sp|P08514|ITA2B_HUMAN,sp|Q96T51|RUFY1_HUMAN,sp|P84077|ARF1_HUMAN,sp|Q0VD83|APOBR_HUMAN,sp|Q13813|SPTN1_HUMAN,sp|O14579|COPE_HUMAN,sp|Q9Y6W5|WASF2_HUMAN,sp|P06748|NPM_HUMAN,sp|P18428|LBP_HUMAN,sp|Q9H4M9|EHD1_HUMAN,sp|P62906|RL10A_HUMAN,sp|O60493|SNX3_HUMAN,sp|Q01105|SET_HUMAN,sp|P49321|NASP_HUMAN,sp|O14672|ADA10_HUMAN,sp|Q9UJJ9|GNPTG_HUMAN,sp|P62333|PRS10_HUMAN,sp|P13639|EF2_H…
nucleocytoplasmic transport	GO:0006913	0.000635811	30	sp|Q08209|PP2BA_HUMAN,sp|Q9NZQ3|SPN90_HUMAN,sp|P01019|ANGT_HUMAN,sp|P30101|PDIA3_HUMAN,sp|O00505|IMA4_HUMAN,sp|P63241|IF5A1_HUMAN,sp|O00410|IPO5_HUMAN,sp|P43487|RANG_HUMAN,sp|P06748|NPM_HUMAN,sp|Q14974|IMB1_HUMAN,sp|Q32P51|RA1L2_HUMAN,sp|P62826|RAN_HUMAN,sp|Q99623|PHB2_HUMAN,sp|P43405|KSYK_HUMAN,sp|P22626|ROA2_HUMAN,sp|P40763|STAT3_HUMAN,sp|Q13838|DX39B_HUMAN,sp|P61970|NTF2_HUMAN,sp|Q01105|SET_HU…
phosphate-containing compound metabolic process	GO:0006796	0.000651969	165	sp|P49720|PSB3_HUMAN,sp|O76074|PDE5A_HUMAN,sp|Q96T51|RUFY1_HUMAN,sp|P84077|ARF1_HUMAN,sp|P55774|CCL18_HUMAN,sp|Q13813|SPTN1_HUMAN,sp|P40306|PSB10_HUMAN,sp|P62195|PRS8_HUMAN,sp|O14672|ADA10_HUMAN,sp|Q9UJJ9|GNPTG_HUMAN,sp|P50225|ST1A1_HUMAN,sp|P62333|PRS10_HUMAN,sp|O00232|PSD12_HUMAN,sp|P08311|CATG_HUMAN,sp|Q9UL46|PSME2_HUMAN,sp|Q06323|PSME1_HUMAN,sp|Q16512|PKN1_HUMAN,sp|P35998|PRS7_HUMAN,sp|P43686…
positive regulation of protein modification by small protein conjugation or removal	GO:1903322	0.000654796	41	sp|Q99436|PSB7_HUMAN,sp|P49720|PSB3_HUMAN,sp|P20618|PSB1_HUMAN,sp|P25786|PSA1_HUMAN,sp|Q16401|PSMD5_HUMAN,sp|P17980|PRS6A_HUMAN,sp|P40306|PSB10_HUMAN,sp|P06748|NPM_HUMAN,sp|Q96JB5|CK5P3_HUMAN,sp|P62195|PRS8_HUMAN,sp|P49721|PSB2_HUMAN,sp|P11021|BIP_HUMAN,sp|P62333|PRS10_HUMAN,sp|O00232|PSD12_HUMAN,sp|P62820|RAB1A_HUMAN,sp|O43242|PSMD3_HUMAN,sp|P28065|PSB9_HUMAN,sp|Q9UL46|PSME2_HUMAN,sp|Q06323|PSME…
nuclear-transcribed mRNA catabolic process	GO:0000956	0.00065728	23	sp|P23588|IF4B_HUMAN,sp|P62277|RS13_HUMAN,sp|P26196|DDX6_HUMAN,sp|Q04637|IF4G1_HUMAN,sp|P15170|ERF3A_HUMAN,sp|P60842|IF4A1_HUMAN,sp|P62081|RS7_HUMAN,sp|Q9H074|PAIP1_HUMAN,sp|P15880|RS2_HUMAN,sp|P35268|RL22_HUMAN,sp|P62906|RL10A_HUMAN,sp|P39019|RS19_HUMAN,sp|P08865|RSSA_HUMAN,sp|P62495|ERF1_HUMAN,sp|P62750|RL23A_HUMAN,sp|Q14240|IF4A2_HUMAN,sp|P05388|RLA0_HUMAN,sp|P25398|RS12_HUMAN,sp|P67775|PP2AA_…
membrane docking	GO:0022406	0.00065728	23	sp|Q14008|CKAP5_HUMAN,sp|P68366|TBA4A_HUMAN,sp|P08567|PLEK_HUMAN,sp|P62258|1433E_HUMAN,sp|Q71U36|TBA1A_HUMAN,sp|P51149|RAB7A_HUMAN,sp|O60763|USO1_HUMAN,sp|Q14203|DCTN1_HUMAN,sp|P07437|TBB5_HUMAN,sp|O60493|SNX3_HUMAN,sp|P07900|HS90A_HUMAN,sp|P31323|KAP3_HUMAN,sp|P19320|VCAM1_HUMAN,sp|Q13561|DCTN2_HUMAN,sp|Q15691|MARE1_HUMAN,sp|P68371|TBB4B_HUMAN,sp|P26038|MOES_HUMAN,sp|P61163|ACTZ_HUMAN,sp|O75558|…
striated muscle cell differentiation	GO:0051146	0.00065728	23	sp|P68032|ACTC_HUMAN,sp|Q00839|HNRPU_HUMAN,sp|Q08209|PP2BA_HUMAN,sp|P05787|K2C8_HUMAN,sp|P01019|ANGT_HUMAN,sp|P24593|IBP5_HUMAN,sp|Q9Y6Z7|COL10_HUMAN,sp|O95393|BMP10_HUMAN,sp|Q0ZGT2|NEXN_HUMAN,sp|P19022|CADH2_HUMAN,sp|P12814|ACTN1_HUMAN,sp|P27797|CALR_HUMAN,sp|P07203|GPX1_HUMAN,sp|P05556|ITB1_HUMAN,sp|Q96HC4|PDLI5_HUMAN,sp|P09493|TPM1_HUMAN,sp|P02545|LMNA_HUMAN,sp|O75083|WDR1_HUMAN,sp|P01160|ANF_…
ribonucleoprotein complex subunit organization	GO:0071826	0.00065728	23	sp|P23588|IF4B_HUMAN,sp|Q99613|EIF3C_HUMAN,sp|O75822|EIF3J_HUMAN,sp|P26196|DDX6_HUMAN,sp|P55010|IF5_HUMAN,sp|Q15185|TEBP_HUMAN,sp|O15372|EIF3H_HUMAN,sp|P08238|HS90B_HUMAN,sp|P56537|IF6_HUMAN,sp|Q13838|DX39B_HUMAN,sp|P39019|RS19_HUMAN,sp|P62750|RL23A_HUMAN,sp|P07900|HS90A_HUMAN,sp|P08865|RSSA_HUMAN,sp|Q9UN86|G3BP2_HUMAN,sp|P55884|EIF3B_HUMAN,sp|Q9Y3F4|STRAP_HUMAN,sp|O15371|EIF3D_HUMAN,sp|Q14152|EI…
cellular protein metabolic process	GO:0044267	0.000659706	280	sp|Q13813|SPTN1_HUMAN,sp|Q16531|DDB1_HUMAN,sp|P62906|RL10A_HUMAN,sp|O60493|SNX3_HUMAN,sp|P26639|SYTC_HUMAN,sp|P62495|ERF1_HUMAN,sp|P14314|GLU2B_HUMAN,sp|O14672|ADA10_HUMAN,sp|P62333|PRS10_HUMAN,sp|Q14240|IF4A2_HUMAN,sp|P08253|MMP2_HUMAN,sp|P13639|EF2_HUMAN,sp|Q9NYU2|UGGG1_HUMAN,sp|Q9H479|FN3K_HUMAN,sp|Q9UL46|PSME2_HUMAN,sp|P07814|SYEP_HUMAN,sp|Q06323|PSME1_HUMAN,sp|O00303|EIF3F_HUMAN,sp|P35998|PR…
positive regulation of catalytic activity	GO:0043085	0.000736379	134	sp|P49720|PSB3_HUMAN,sp|P12956|XRCC6_HUMAN,sp|O76074|PDE5A_HUMAN,sp|P05109|S10A8_HUMAN,sp|P55774|CCL18_HUMAN,sp|O14618|CCS_HUMAN,sp|P40306|PSB10_HUMAN,sp|P06748|NPM_HUMAN,sp|P62195|PRS8_HUMAN,sp|P62333|PRS10_HUMAN,sp|O00232|PSD12_HUMAN,sp|Q9H6X2|ANTR1_HUMAN,sp|Q12797|ASPH_HUMAN,sp|P09493|TPM1_HUMAN,sp|P18085|ARF4_HUMAN,sp|Q9UL46|PSME2_HUMAN,sp|Q06323|PSME1_HUMAN,sp|Q92688|AN32B_HUMAN,sp|Q16512|PK…
positive regulation of hydrolase activity	GO:0051345	0.000747755	59	sp|Q92905|CSN5_HUMAN,sp|P80108|PHLD_HUMAN,sp|P05109|S10A8_HUMAN,sp|P55774|CCL18_HUMAN,sp|O43665|RGS10_HUMAN,sp|P55010|IF5_HUMAN,sp|P02655|APOC2_HUMAN,sp|P06727|APOA4_HUMAN,sp|P43487|RANG_HUMAN,sp|P37840|SYUA_HUMAN,sp|P18031|PTN1_HUMAN,sp|P54920|SNAA_HUMAN,sp|P40763|STAT3_HUMAN,sp|Q05655|KPCD_HUMAN,sp|P49354|FNTA_HUMAN,sp|P11021|BIP_HUMAN,sp|Q15404|RSU1_HUMAN,sp|P06702|S10A9_HUMAN,sp|Q9H6X2|ANTR1_…
immune response-regulating cell surface receptor signaling pathway	GO:0002768	0.000767717	50	sp|Q99436|PSB7_HUMAN,sp|P49720|PSB3_HUMAN,sp|P80108|PHLD_HUMAN,sp|P20618|PSB1_HUMAN,sp|P25786|PSA1_HUMAN,sp|Q16401|PSMD5_HUMAN,sp|P17980|PRS6A_HUMAN,sp|Q9Y6W5|WASF2_HUMAN,sp|P40306|PSB10_HUMAN,sp|P05771|KPCB_HUMAN,sp|P59998|ARPC4_HUMAN,sp|P62195|PRS8_HUMAN,sp|P49721|PSB2_HUMAN,sp|Q13094|LCP2_HUMAN,sp|P62333|PRS10_HUMAN,sp|O00232|PSD12_HUMAN,sp|O43242|PSMD3_HUMAN,sp|P28065|PSB9_HUMAN,sp|Q9UL46|PSM…
regulation of cellular amine metabolic process	GO:0033238	0.000797046	35	sp|Q99436|PSB7_HUMAN,sp|P49720|PSB3_HUMAN,sp|P20618|PSB1_HUMAN,sp|P25786|PSA1_HUMAN,sp|Q16401|PSMD5_HUMAN,sp|P17980|PRS6A_HUMAN,sp|P40306|PSB10_HUMAN,sp|P62195|PRS8_HUMAN,sp|P49721|PSB2_HUMAN,sp|P62333|PRS10_HUMAN,sp|O00232|PSD12_HUMAN,sp|O43242|PSMD3_HUMAN,sp|P28065|PSB9_HUMAN,sp|Q9UL46|PSME2_HUMAN,sp|Q06323|PSME1_HUMAN,sp|P35998|PRS7_HUMAN,sp|P43686|PRS6B_HUMAN,sp|P28074|PSB5_HUMAN,sp|P21964|CO…
muscle structure development	GO:0061061	0.000849433	40	sp|P68032|ACTC_HUMAN,sp|Q00839|HNRPU_HUMAN,sp|Q13683|ITA7_HUMAN,sp|P24593|IBP5_HUMAN,sp|P63316|TNNC1_HUMAN,sp|P30626|SORCN_HUMAN,sp|P19022|CADH2_HUMAN,sp|P60660|MYL6_HUMAN,sp|P07203|GPX1_HUMAN,sp|Q8IUX7|AEBP1_HUMAN,sp|P13639|EF2_HUMAN,sp|Q6UXI9|NPNT_HUMAN,sp|P12111|CO6A3_HUMAN,sp|P09493|TPM1_HUMAN,sp|Q96HC4|PDLI5_HUMAN,sp|P02545|LMNA_HUMAN,sp|Q9H3U1|UN45A_HUMAN,sp|Q96A32|MLRS_HUMAN,sp|Q15746|MYLK…
organic substance transport	GO:0071702	0.000851878	150	sp|Q07960|RHG01_HUMAN,sp|P84077|ARF1_HUMAN,sp|Q0VD83|APOBR_HUMAN,sp|O14579|COPE_HUMAN,sp|P06748|NPM_HUMAN,sp|Q14974|IMB1_HUMAN,sp|P18428|LBP_HUMAN,sp|Q9H4M9|EHD1_HUMAN,sp|P51149|RAB7A_HUMAN,sp|P62906|RL10A_HUMAN,sp|O60493|SNX3_HUMAN,sp|P49321|NASP_HUMAN,sp|Q9UJJ9|GNPTG_HUMAN,sp|P63104|1433Z_HUMAN,sp|Q92945|FUBP2_HUMAN,sp|P18085|ARF4_HUMAN,sp|P02545|LMNA_HUMAN,sp|Q9NP79|VTA1_HUMAN,sp|Q13790|APOF_H…
muscle contraction	GO:0006936	0.000852915	29	sp|P68032|ACTC_HUMAN,sp|P67936|TPM4_HUMAN,sp|P07951|TPM2_HUMAN,sp|P01019|ANGT_HUMAN,sp|P52306|GDS1_HUMAN,sp|P02585|TNNC2_HUMAN,sp|Q9Y623|MYH4_HUMAN,sp|O75116|ROCK2_HUMAN,sp|P63316|TNNC1_HUMAN,sp|P24844|MYL9_HUMAN,sp|P05976|MYL1_HUMAN,sp|P0DP23|CALM1_HUMAN,sp|Q05682|CALD1_HUMAN,sp|P60660|MYL6_HUMAN,sp|P06753|TPM3_HUMAN,sp|P04075|ALDOA_HUMAN,sp|Q14BN4|SLMAP_HUMAN,sp|P18206|VINC_HUMAN,sp|P08670|VIME…
modification-dependent protein catabolic process	GO:0019941	0.000863748	54	sp|Q9UBN7|HDAC6_HUMAN,sp|P41226|UBA7_HUMAN,sp|Q99436|PSB7_HUMAN,sp|P49720|PSB3_HUMAN,sp|P20618|PSB1_HUMAN,sp|P25786|PSA1_HUMAN,sp|Q16401|PSMD5_HUMAN,sp|P17980|PRS6A_HUMAN,sp|P40306|PSB10_HUMAN,sp|P43487|RANG_HUMAN,sp|Q16531|DDB1_HUMAN,sp|P62195|PRS8_HUMAN,sp|P49721|PSB2_HUMAN,sp|P62333|PRS10_HUMAN,sp|O00232|PSD12_HUMAN,sp|O43294|TGFI1_HUMAN,sp|O43242|PSMD3_HUMAN,sp|P28065|PSB9_HUMAN,sp|Q9UL46|PSM…
modification-dependent macromolecule catabolic process	GO:0043632	0.000863748	54	sp|Q9UBN7|HDAC6_HUMAN,sp|P41226|UBA7_HUMAN,sp|Q99436|PSB7_HUMAN,sp|P49720|PSB3_HUMAN,sp|P20618|PSB1_HUMAN,sp|P25786|PSA1_HUMAN,sp|Q16401|PSMD5_HUMAN,sp|P17980|PRS6A_HUMAN,sp|P40306|PSB10_HUMAN,sp|P43487|RANG_HUMAN,sp|Q16531|DDB1_HUMAN,sp|P62195|PRS8_HUMAN,sp|P49721|PSB2_HUMAN,sp|P62333|PRS10_HUMAN,sp|O00232|PSD12_HUMAN,sp|O43294|TGFI1_HUMAN,sp|O43242|PSMD3_HUMAN,sp|P28065|PSB9_HUMAN,sp|Q9UL46|PSM…
cellular component biogenesis	GO:0044085	0.000886859	214	sp|Q9BY76|ANGL4_HUMAN,sp|P31146|COR1A_HUMAN,sp|P12956|XRCC6_HUMAN,sp|Q15942|ZYX_HUMAN,sp|P84077|ARF1_HUMAN,sp|Q9Y6W5|WASF2_HUMAN,sp|P06748|NPM_HUMAN,sp|Q14974|IMB1_HUMAN,sp|Q16531|DDB1_HUMAN,sp|Q9H4M9|EHD1_HUMAN,sp|P51149|RAB7A_HUMAN,sp|P16104|H2AX_HUMAN,sp|P12110|CO6A2_HUMAN,sp|P62906|RL10A_HUMAN,sp|P04275|VWF_HUMAN,sp|Q01105|SET_HUMAN,sp|P49321|NASP_HUMAN,sp|Q9NQC3|RTN4_HUMAN,sp|P14314|GLU2B_HU…
ribonucleoprotein complex assembly	GO:0022618	0.000907278	22	sp|P23588|IF4B_HUMAN,sp|Q99613|EIF3C_HUMAN,sp|O75822|EIF3J_HUMAN,sp|P26196|DDX6_HUMAN,sp|P55010|IF5_HUMAN,sp|Q15185|TEBP_HUMAN,sp|O15372|EIF3H_HUMAN,sp|P08238|HS90B_HUMAN,sp|P56537|IF6_HUMAN,sp|Q13838|DX39B_HUMAN,sp|P39019|RS19_HUMAN,sp|P62750|RL23A_HUMAN,sp|P07900|HS90A_HUMAN,sp|P08865|RSSA_HUMAN,sp|Q9UN86|G3BP2_HUMAN,sp|P55884|EIF3B_HUMAN,sp|Q9Y3F4|STRAP_HUMAN,sp|O15371|EIF3D_HUMAN,sp|Q14152|EI…
amide biosynthetic process	GO:0043604	0.000934766	58	sp|P31939|PUR9_HUMAN,sp|Q92905|CSN5_HUMAN,sp|O14841|OPLA_HUMAN,sp|P62277|RS13_HUMAN,sp|P05198|IF2A_HUMAN,sp|P55010|IF5_HUMAN,sp|Q04637|IF4G1_HUMAN,sp|P11586|C1TC_HUMAN,sp|O14602|IF1AY_HUMAN,sp|P63241|IF5A1_HUMAN,sp|Q9H074|PAIP1_HUMAN,sp|P26640|SYVC_HUMAN,sp|P62906|RL10A_HUMAN,sp|P26639|SYTC_HUMAN,sp|P62495|ERF1_HUMAN,sp|Q14240|IF4A2_HUMAN,sp|P05388|RLA0_HUMAN,sp|O15523|DDX3Y_HUMAN,sp|P13639|EF2_H…
cellular response to stress	GO:0033554	0.000943154	146	sp|O94874|UFL1_HUMAN,sp|P41226|UBA7_HUMAN,sp|P49720|PSB3_HUMAN,sp|P12956|XRCC6_HUMAN,sp|P51858|HDGF_HUMAN,sp|O14618|CCS_HUMAN,sp|P40306|PSB10_HUMAN,sp|P06748|NPM_HUMAN,sp|Q16531|DDB1_HUMAN,sp|P62195|PRS8_HUMAN,sp|P16104|H2AX_HUMAN,sp|P05164|PERM_HUMAN,sp|P62333|PRS10_HUMAN,sp|O00232|PSD12_HUMAN,sp|P13639|EF2_HUMAN,sp|Q9NYU2|UGGG1_HUMAN,sp|P09493|TPM1_HUMAN,sp|P02545|LMNA_HUMAN,sp|Q9UL46|PSME2_HUM…
macromolecule localization	GO:0033036	0.000969849	185	sp|Q07960|RHG01_HUMAN,sp|P84077|ARF1_HUMAN,sp|Q0VD83|APOBR_HUMAN,sp|O14579|COPE_HUMAN,sp|P06748|NPM_HUMAN,sp|Q14974|IMB1_HUMAN,sp|P18428|LBP_HUMAN,sp|Q9H4M9|EHD1_HUMAN,sp|P51149|RAB7A_HUMAN,sp|P62906|RL10A_HUMAN,sp|O60493|SNX3_HUMAN,sp|P49321|NASP_HUMAN,sp|Q9UJJ9|GNPTG_HUMAN,sp|P63104|1433Z_HUMAN,sp|Q92945|FUBP2_HUMAN,sp|P18085|ARF4_HUMAN,sp|P02545|LMNA_HUMAN,sp|Q9Y490|TLN1_HUMAN,sp|Q9NP79|VTA1_H…
protein folding	GO:0006457	0.000974102	49	sp|P48643|TCPE_HUMAN,sp|Q8N2S1|LTBP4_HUMAN,sp|Q8NEV1|CSK23_HUMAN,sp|P40227|TCPZ_HUMAN,sp|Q9H173|SIL1_HUMAN,sp|P07237|PDIA1_HUMAN,sp|P38646|GRP75_HUMAN,sp|P14314|GLU2B_HUMAN,sp|P49368|TCPG_HUMAN,sp|P27824|CALX_HUMAN,sp|Q9NYU2|UGGG1_HUMAN,sp|Q8NBS9|TXND5_HUMAN,sp|Q9H3U1|UN45A_HUMAN,sp|P10809|CH60_HUMAN,sp|P01160|ANF_HUMAN,sp|P13667|PDIA4_HUMAN,sp|P14625|ENPL_HUMAN,sp|P50502|F10A1_HUMAN,sp|O75356|EN…
regulation of ubiquitin-protein transferase activity	GO:0051438	0.00104765	34	sp|Q99436|PSB7_HUMAN,sp|P49720|PSB3_HUMAN,sp|P20618|PSB1_HUMAN,sp|P25786|PSA1_HUMAN,sp|Q16401|PSMD5_HUMAN,sp|P17980|PRS6A_HUMAN,sp|P40306|PSB10_HUMAN,sp|P62195|PRS8_HUMAN,sp|P49721|PSB2_HUMAN,sp|P62333|PRS10_HUMAN,sp|O00232|PSD12_HUMAN,sp|P62820|RAB1A_HUMAN,sp|O43242|PSMD3_HUMAN,sp|P28065|PSB9_HUMAN,sp|Q9UL46|PSME2_HUMAN,sp|Q06323|PSME1_HUMAN,sp|P35998|PRS7_HUMAN,sp|P43686|PRS6B_HUMAN,sp|P28074|P…
positive regulation of canonical Wnt signaling pathway	GO:0090263	0.00104765	34	sp|Q99436|PSB7_HUMAN,sp|P49720|PSB3_HUMAN,sp|P20618|PSB1_HUMAN,sp|P25786|PSA1_HUMAN,sp|Q16401|PSMD5_HUMAN,sp|P17980|PRS6A_HUMAN,sp|P40306|PSB10_HUMAN,sp|P62195|PRS8_HUMAN,sp|P49721|PSB2_HUMAN,sp|P62333|PRS10_HUMAN,sp|O00232|PSD12_HUMAN,sp|O43242|PSMD3_HUMAN,sp|P28065|PSB9_HUMAN,sp|Q9UL46|PSME2_HUMAN,sp|Q06323|PSME1_HUMAN,sp|P35998|PRS7_HUMAN,sp|P43686|PRS6B_HUMAN,sp|P28074|PSB5_HUMAN,sp|P51665|PS…
regulation of ubiquitin protein ligase activity	GO:1904666	0.00104765	34	sp|Q99436|PSB7_HUMAN,sp|P49720|PSB3_HUMAN,sp|P20618|PSB1_HUMAN,sp|P25786|PSA1_HUMAN,sp|Q16401|PSMD5_HUMAN,sp|P17980|PRS6A_HUMAN,sp|P40306|PSB10_HUMAN,sp|P62195|PRS8_HUMAN,sp|P49721|PSB2_HUMAN,sp|P62333|PRS10_HUMAN,sp|O00232|PSD12_HUMAN,sp|P62820|RAB1A_HUMAN,sp|O43242|PSMD3_HUMAN,sp|P28065|PSB9_HUMAN,sp|Q9UL46|PSME2_HUMAN,sp|Q06323|PSME1_HUMAN,sp|P35998|PRS7_HUMAN,sp|P43686|PRS6B_HUMAN,sp|P28074|P…
regulation of protein ubiquitination involved in ubiquitin-dependent protein catabolic process	GO:2000058	0.00104765	34	sp|Q99436|PSB7_HUMAN,sp|P49720|PSB3_HUMAN,sp|P20618|PSB1_HUMAN,sp|P25786|PSA1_HUMAN,sp|Q16401|PSMD5_HUMAN,sp|P17980|PRS6A_HUMAN,sp|P40306|PSB10_HUMAN,sp|P62195|PRS8_HUMAN,sp|P49721|PSB2_HUMAN,sp|P62333|PRS10_HUMAN,sp|O00232|PSD12_HUMAN,sp|O43242|PSMD3_HUMAN,sp|P28065|PSB9_HUMAN,sp|Q9UL46|PSME2_HUMAN,sp|Q06323|PSME1_HUMAN,sp|P35998|PRS7_HUMAN,sp|P43686|PRS6B_HUMAN,sp|P28074|PSB5_HUMAN,sp|P10909|CL…
Fc receptor signaling pathway	GO:0038093	0.0010619	44	sp|Q99436|PSB7_HUMAN,sp|P49720|PSB3_HUMAN,sp|P20618|PSB1_HUMAN,sp|P25786|PSA1_HUMAN,sp|Q16401|PSMD5_HUMAN,sp|P17980|PRS6A_HUMAN,sp|Q9Y6W5|WASF2_HUMAN,sp|P40306|PSB10_HUMAN,sp|P59998|ARPC4_HUMAN,sp|P62195|PRS8_HUMAN,sp|P49721|PSB2_HUMAN,sp|Q13094|LCP2_HUMAN,sp|P62333|PRS10_HUMAN,sp|O00232|PSD12_HUMAN,sp|O43242|PSMD3_HUMAN,sp|P28065|PSB9_HUMAN,sp|Q9UL46|PSME2_HUMAN,sp|Q06323|PSME1_HUMAN,sp|Q8WUW1|B…
ubiquitin-dependent protein catabolic process	GO:0006511	0.00108603	53	sp|Q9UBN7|HDAC6_HUMAN,sp|P41226|UBA7_HUMAN,sp|Q99436|PSB7_HUMAN,sp|P49720|PSB3_HUMAN,sp|P20618|PSB1_HUMAN,sp|P25786|PSA1_HUMAN,sp|Q16401|PSMD5_HUMAN,sp|P17980|PRS6A_HUMAN,sp|P40306|PSB10_HUMAN,sp|P43487|RANG_HUMAN,sp|Q16531|DDB1_HUMAN,sp|P62195|PRS8_HUMAN,sp|P49721|PSB2_HUMAN,sp|P62333|PRS10_HUMAN,sp|O00232|PSD12_HUMAN,sp|O43294|TGFI1_HUMAN,sp|O43242|PSMD3_HUMAN,sp|P28065|PSB9_HUMAN,sp|Q9UL46|PSM…
positive regulation of protein ubiquitination	GO:0031398	0.00109993	39	sp|Q99436|PSB7_HUMAN,sp|P49720|PSB3_HUMAN,sp|P20618|PSB1_HUMAN,sp|P25786|PSA1_HUMAN,sp|Q16401|PSMD5_HUMAN,sp|P17980|PRS6A_HUMAN,sp|P40306|PSB10_HUMAN,sp|P06748|NPM_HUMAN,sp|Q96JB5|CK5P3_HUMAN,sp|P62195|PRS8_HUMAN,sp|P49721|PSB2_HUMAN,sp|P11021|BIP_HUMAN,sp|P62333|PRS10_HUMAN,sp|O00232|PSD12_HUMAN,sp|P62820|RAB1A_HUMAN,sp|O43242|PSMD3_HUMAN,sp|P28065|PSB9_HUMAN,sp|Q9UL46|PSME2_HUMAN,sp|Q06323|PSME…
proteasome-mediated ubiquitin-dependent protein catabolic process	GO:0043161	0.00109993	39	sp|Q99436|PSB7_HUMAN,sp|P49720|PSB3_HUMAN,sp|P20618|PSB1_HUMAN,sp|P25786|PSA1_HUMAN,sp|Q16401|PSMD5_HUMAN,sp|P17980|PRS6A_HUMAN,sp|P40306|PSB10_HUMAN,sp|Q16531|DDB1_HUMAN,sp|P62195|PRS8_HUMAN,sp|P49721|PSB2_HUMAN,sp|P62333|PRS10_HUMAN,sp|O00232|PSD12_HUMAN,sp|O43242|PSMD3_HUMAN,sp|P28065|PSB9_HUMAN,sp|Q9UL46|PSME2_HUMAN,sp|Q06323|PSME1_HUMAN,sp|P35998|PRS7_HUMAN,sp|P43686|PRS6B_HUMAN,sp|P14625|EN…
chromatin organization	GO:0006325	0.00114268	28	sp|Q16576|RBBP7_HUMAN,sp|O75367|H2AY_HUMAN,sp|Q96KK5|H2A1H_HUMAN,sp|P49593|PPM1F_HUMAN,sp|P09429|HMGB1_HUMAN,sp|P05771|KPCB_HUMAN,sp|P06748|NPM_HUMAN,sp|Q16531|DDB1_HUMAN,sp|P63208|SKP1_HUMAN,sp|P16104|H2AX_HUMAN,sp|Q99733|NP1L4_HUMAN,sp|Q93079|H2B1H_HUMAN,sp|Q05655|KPCD_HUMAN,sp|Q01105|SET_HUMAN,sp|P49321|NASP_HUMAN,sp|P46379|BAG6_HUMAN,sp|Q7Z6Z7|HUWE1_HUMAN,sp|Q13185|CBX3_HUMAN,sp|P55209|NP1L1_…
ncRNA metabolic process	GO:0034660	0.00114268	28	sp|Q13395|TARB1_HUMAN,sp|P62277|RS13_HUMAN,sp|P56192|SYMC_HUMAN,sp|P62081|RS7_HUMAN,sp|P49588|SYAC_HUMAN,sp|P26640|SYVC_HUMAN,sp|P15880|RS2_HUMAN,sp|P35268|RL22_HUMAN,sp|P62826|RAN_HUMAN,sp|P56537|IF6_HUMAN,sp|P22626|ROA2_HUMAN,sp|P62906|RL10A_HUMAN,sp|P39019|RS19_HUMAN,sp|P26639|SYTC_HUMAN,sp|P08865|RSSA_HUMAN,sp|P62750|RL23A_HUMAN,sp|P05388|RLA0_HUMAN,sp|Q9NQG5|RPR1B_HUMAN,sp|Q92945|FUBP2_HUMAN…
negative regulation of metabolic process	GO:0009892	0.00120136	193	sp|P02760|AMBP_HUMAN,sp|O94874|UFL1_HUMAN,sp|P49720|PSB3_HUMAN,sp|P12956|XRCC6_HUMAN,sp|P51858|HDGF_HUMAN,sp|P55774|CCL18_HUMAN,sp|P40306|PSB10_HUMAN,sp|P06748|NPM_HUMAN,sp|P62195|PRS8_HUMAN,sp|P16104|H2AX_HUMAN,sp|P62906|RL10A_HUMAN,sp|O60493|SNX3_HUMAN,sp|Q01105|SET_HUMAN,sp|P62495|ERF1_HUMAN,sp|P62333|PRS10_HUMAN,sp|O00232|PSD12_HUMAN,sp|Q14240|IF4A2_HUMAN,sp|Q8IUX7|AEBP1_HUMAN,sp|Q92945|FUBP2…
negative regulation of protein modification process	GO:0031400	0.00121184	77	sp|P02760|AMBP_HUMAN,sp|O94874|UFL1_HUMAN,sp|P49720|PSB3_HUMAN,sp|P20618|PSB1_HUMAN,sp|Q04637|IF4G1_HUMAN,sp|Q16401|PSMD5_HUMAN,sp|P40306|PSB10_HUMAN,sp|P06748|NPM_HUMAN,sp|P37840|SYUA_HUMAN,sp|P62195|PRS8_HUMAN,sp|P49721|PSB2_HUMAN,sp|Q01105|SET_HUMAN,sp|P62333|PRS10_HUMAN,sp|O00232|PSD12_HUMAN,sp|P31946|1433B_HUMAN,sp|Q9UL46|PSME2_HUMAN,sp|Q06323|PSME1_HUMAN,sp|Q16512|PKN1_HUMAN,sp|P35998|PRS7_…
intracellular signal transduction	GO:0035556	0.00122284	124	sp|Q07960|RHG01_HUMAN,sp|P49720|PSB3_HUMAN,sp|P20618|PSB1_HUMAN,sp|P84077|ARF1_HUMAN,sp|P55774|CCL18_HUMAN,sp|Q13813|SPTN1_HUMAN,sp|Q16401|PSMD5_HUMAN,sp|Q9Y6W5|WASF2_HUMAN,sp|P40306|PSB10_HUMAN,sp|Q14974|IMB1_HUMAN,sp|P62195|PRS8_HUMAN,sp|P49721|PSB2_HUMAN,sp|P40763|STAT3_HUMAN,sp|P14314|GLU2B_HUMAN,sp|P62333|PRS10_HUMAN,sp|O00232|PSD12_HUMAN,sp|P31946|1433B_HUMAN,sp|Q12797|ASPH_HUMAN,sp|Q92619|…
microtubule cytoskeleton organization	GO:0000226	0.00125193	21	sp|Q14008|CKAP5_HUMAN,sp|Q9NY65|TBA8_HUMAN,sp|O00139|KIF2A_HUMAN,sp|P43487|RANG_HUMAN,sp|P06748|NPM_HUMAN,sp|Q14974|IMB1_HUMAN,sp|O75116|ROCK2_HUMAN,sp|P62826|RAN_HUMAN,sp|Q9H4B7|TBB1_HUMAN,sp|Q14203|DCTN1_HUMAN,sp|P07437|TBB5_HUMAN,sp|Q9H2G2|SLK_HUMAN,sp|Q13561|DCTN2_HUMAN,sp|P30153|2AAA_HUMAN,sp|P02545|LMNA_HUMAN,sp|Q96M86|DNHD1_HUMAN,sp|P04406|G3P_HUMAN,sp|P21333|FLNA_HUMAN,sp|Q00610|CLH1_HUMA…
establishment of protein localization to membrane	GO:0090150	0.00125193	21	sp|P62277|RS13_HUMAN,sp|Q9NT62|ATG3_HUMAN,sp|P62081|RS7_HUMAN,sp|P15880|RS2_HUMAN,sp|P05783|K1C18_HUMAN,sp|P35268|RL22_HUMAN,sp|Q96QK1|VPS35_HUMAN,sp|P62906|RL10A_HUMAN,sp|P39019|RS19_HUMAN,sp|P62750|RL23A_HUMAN,sp|P07900|HS90A_HUMAN,sp|P08865|RSSA_HUMAN,sp|P0DP23|CALM1_HUMAN,sp|P46379|BAG6_HUMAN,sp|P05388|RLA0_HUMAN,sp|P25398|RS12_HUMAN,sp|P05387|RLA2_HUMAN,sp|Q01082|SPTB2_HUMAN,sp|P50914|RL14_H…
regulation of canonical Wnt signaling pathway	GO:0060828	0.00135683	43	sp|Q99436|PSB7_HUMAN,sp|P49720|PSB3_HUMAN,sp|P20618|PSB1_HUMAN,sp|P25786|PSA1_HUMAN,sp|Q16401|PSMD5_HUMAN,sp|P17980|PRS6A_HUMAN,sp|P40306|PSB10_HUMAN,sp|P62195|PRS8_HUMAN,sp|P49721|PSB2_HUMAN,sp|P19022|CADH2_HUMAN,sp|P62333|PRS10_HUMAN,sp|O00232|PSD12_HUMAN,sp|O43242|PSMD3_HUMAN,sp|P28065|PSB9_HUMAN,sp|Q9UL46|PSME2_HUMAN,sp|Q06323|PSME1_HUMAN,sp|P08833|IBP1_HUMAN,sp|P35998|PRS7_HUMAN,sp|Q13043|ST…
antigen processing and presentation	GO:0019882	0.00136281	52	sp|Q99436|PSB7_HUMAN,sp|P49720|PSB3_HUMAN,sp|P20618|PSB1_HUMAN,sp|P84077|ARF1_HUMAN,sp|P25786|PSA1_HUMAN,sp|O43747|AP1G1_HUMAN,sp|Q16401|PSMD5_HUMAN,sp|P17980|PRS6A_HUMAN,sp|P40306|PSB10_HUMAN,sp|P62195|PRS8_HUMAN,sp|P51149|RAB7A_HUMAN,sp|P49721|PSB2_HUMAN,sp|P62333|PRS10_HUMAN,sp|O00232|PSD12_HUMAN,sp|P27824|CALX_HUMAN,sp|O43242|PSMD3_HUMAN,sp|P47755|CAZA2_HUMAN,sp|P28065|PSB9_HUMAN,sp|Q9UL46|PS…
antigen processing and presentation of peptide antigen	GO:0048002	0.00136281	52	sp|Q99436|PSB7_HUMAN,sp|P49720|PSB3_HUMAN,sp|P20618|PSB1_HUMAN,sp|P84077|ARF1_HUMAN,sp|P25786|PSA1_HUMAN,sp|O43747|AP1G1_HUMAN,sp|Q16401|PSMD5_HUMAN,sp|P17980|PRS6A_HUMAN,sp|P40306|PSB10_HUMAN,sp|P62195|PRS8_HUMAN,sp|P51149|RAB7A_HUMAN,sp|P49721|PSB2_HUMAN,sp|P62333|PRS10_HUMAN,sp|O00232|PSD12_HUMAN,sp|P27824|CALX_HUMAN,sp|O43242|PSMD3_HUMAN,sp|P47755|CAZA2_HUMAN,sp|P28065|PSB9_HUMAN,sp|Q9UL46|PS…
regulation of cellular component biogenesis	GO:0044087	0.00136331	84	sp|P31146|COR1A_HUMAN,sp|P84077|ARF1_HUMAN,sp|Q13813|SPTN1_HUMAN,sp|Q86TP1|PRUN1_HUMAN,sp|Q04637|IF4G1_HUMAN,sp|Q9Y6W5|WASF2_HUMAN,sp|Q9NT62|ATG3_HUMAN,sp|P06748|NPM_HUMAN,sp|Q16531|DDB1_HUMAN,sp|P37840|SYUA_HUMAN,sp|P62195|PRS8_HUMAN,sp|P51149|RAB7A_HUMAN,sp|P54920|SNAA_HUMAN,sp|P62333|PRS10_HUMAN,sp|Q9H6X2|ANTR1_HUMAN,sp|P09493|TPM1_HUMAN,sp|P47755|CAZA2_HUMAN,sp|Q8N392|RHG18_HUMAN,sp|P35998|PR…
innate immune response activating cell surface receptor signaling pathway	GO:0002220	0.0013747	33	sp|Q99436|PSB7_HUMAN,sp|P49720|PSB3_HUMAN,sp|P20618|PSB1_HUMAN,sp|P25786|PSA1_HUMAN,sp|Q16401|PSMD5_HUMAN,sp|P17980|PRS6A_HUMAN,sp|P40306|PSB10_HUMAN,sp|P62195|PRS8_HUMAN,sp|P49721|PSB2_HUMAN,sp|P62333|PRS10_HUMAN,sp|O00232|PSD12_HUMAN,sp|O43242|PSMD3_HUMAN,sp|P28065|PSB9_HUMAN,sp|Q9UL46|PSME2_HUMAN,sp|Q06323|PSME1_HUMAN,sp|P35998|PRS7_HUMAN,sp|P43686|PRS6B_HUMAN,sp|P28074|PSB5_HUMAN,sp|P51665|PS…
stimulatory C-type lectin receptor signaling pathway	GO:0002223	0.0013747	33	sp|Q99436|PSB7_HUMAN,sp|P49720|PSB3_HUMAN,sp|P20618|PSB1_HUMAN,sp|P25786|PSA1_HUMAN,sp|Q16401|PSMD5_HUMAN,sp|P17980|PRS6A_HUMAN,sp|P40306|PSB10_HUMAN,sp|P62195|PRS8_HUMAN,sp|P49721|PSB2_HUMAN,sp|P62333|PRS10_HUMAN,sp|O00232|PSD12_HUMAN,sp|O43242|PSMD3_HUMAN,sp|P28065|PSB9_HUMAN,sp|Q9UL46|PSME2_HUMAN,sp|Q06323|PSME1_HUMAN,sp|P35998|PRS7_HUMAN,sp|P43686|PRS6B_HUMAN,sp|P28074|PSB5_HUMAN,sp|P51665|PS…
antigen processing and presentation of exogenous peptide antigen via MHC class I, TAP-dependent	GO:0002479	0.0013747	33	sp|P51665|PSMD7_HUMAN,sp|O14818|PSA7_HUMAN,sp|Q99436|PSB7_HUMAN,sp|P49720|PSB3_HUMAN,sp|P20618|PSB1_HUMAN,sp|P25786|PSA1_HUMAN,sp|P48556|PSMD8_HUMAN,sp|P28072|PSB6_HUMAN,sp|P28070|PSB4_HUMAN,sp|P30101|PDIA3_HUMAN,sp|Q16401|PSMD5_HUMAN,sp|P17980|PRS6A_HUMAN,sp|P40306|PSB10_HUMAN,sp|P25789|PSA4_HUMAN,sp|P28066|PSA5_HUMAN,sp|P62195|PRS8_HUMAN,sp|P25787|PSA2_HUMAN,sp|P49721|PSB2_HUMAN,sp|P62333|PRS10…
regulation of cellular amino acid metabolic process	GO:0006521	0.0013747	33	sp|P51665|PSMD7_HUMAN,sp|O14818|PSA7_HUMAN,sp|Q99436|PSB7_HUMAN,sp|P49720|PSB3_HUMAN,sp|P20618|PSB1_HUMAN,sp|P25786|PSA1_HUMAN,sp|P48556|PSMD8_HUMAN,sp|P28072|PSB6_HUMAN,sp|P28070|PSB4_HUMAN,sp|Q16401|PSMD5_HUMAN,sp|P17980|PRS6A_HUMAN,sp|P40306|PSB10_HUMAN,sp|P25789|PSA4_HUMAN,sp|P28066|PSA5_HUMAN,sp|P62195|PRS8_HUMAN,sp|P25787|PSA2_HUMAN,sp|P49721|PSB2_HUMAN,sp|P62333|PRS10_HUMAN,sp|O00232|PSD12…
NIK/NF-kappaB signaling	GO:0038061	0.0013747	33	sp|P51665|PSMD7_HUMAN,sp|O14818|PSA7_HUMAN,sp|Q99436|PSB7_HUMAN,sp|P49720|PSB3_HUMAN,sp|P20618|PSB1_HUMAN,sp|P25786|PSA1_HUMAN,sp|P48556|PSMD8_HUMAN,sp|P28072|PSB6_HUMAN,sp|P28070|PSB4_HUMAN,sp|Q16401|PSMD5_HUMAN,sp|P17980|PRS6A_HUMAN,sp|P40306|PSB10_HUMAN,sp|P25789|PSA4_HUMAN,sp|P28066|PSA5_HUMAN,sp|P63208|SKP1_HUMAN,sp|P62195|PRS8_HUMAN,sp|P25787|PSA2_HUMAN,sp|P36222|CH3L1_HUMAN,sp|P49721|PSB2_…
antigen processing and presentation of exogenous peptide antigen via MHC class I	GO:0042590	0.0013747	33	sp|P51665|PSMD7_HUMAN,sp|O14818|PSA7_HUMAN,sp|Q99436|PSB7_HUMAN,sp|P49720|PSB3_HUMAN,sp|P20618|PSB1_HUMAN,sp|P25786|PSA1_HUMAN,sp|P48556|PSMD8_HUMAN,sp|P28072|PSB6_HUMAN,sp|P28070|PSB4_HUMAN,sp|P30101|PDIA3_HUMAN,sp|Q16401|PSMD5_HUMAN,sp|P17980|PRS6A_HUMAN,sp|P40306|PSB10_HUMAN,sp|P25789|PSA4_HUMAN,sp|P28066|PSA5_HUMAN,sp|P62195|PRS8_HUMAN,sp|P25787|PSA2_HUMAN,sp|P49721|PSB2_HUMAN,sp|P62333|PRS10…
regulation of transcription from RNA polymerase II promoter in response to stress	GO:0043618	0.0013747	33	sp|P51665|PSMD7_HUMAN,sp|O14818|PSA7_HUMAN,sp|Q99436|PSB7_HUMAN,sp|P49720|PSB3_HUMAN,sp|P20618|PSB1_HUMAN,sp|P25786|PSA1_HUMAN,sp|P48556|PSMD8_HUMAN,sp|P28072|PSB6_HUMAN,sp|P28070|PSB4_HUMAN,sp|Q16401|PSMD5_HUMAN,sp|P25685|DNJB1_HUMAN,sp|P17980|PRS6A_HUMAN,sp|P40306|PSB10_HUMAN,sp|P25789|PSA4_HUMAN,sp|P28066|PSA5_HUMAN,sp|P62195|PRS8_HUMAN,sp|P25787|PSA2_HUMAN,sp|P49721|PSB2_HUMAN,sp|P62333|PRS10…
regulation of DNA-templated transcription in response to stress	GO:0043620	0.0013747	33	sp|P51665|PSMD7_HUMAN,sp|O14818|PSA7_HUMAN,sp|Q99436|PSB7_HUMAN,sp|P49720|PSB3_HUMAN,sp|P20618|PSB1_HUMAN,sp|P25786|PSA1_HUMAN,sp|P48556|PSMD8_HUMAN,sp|P28072|PSB6_HUMAN,sp|P28070|PSB4_HUMAN,sp|Q16401|PSMD5_HUMAN,sp|P25685|DNJB1_HUMAN,sp|P17980|PRS6A_HUMAN,sp|P40306|PSB10_HUMAN,sp|P25789|PSA4_HUMAN,sp|P28066|PSA5_HUMAN,sp|P62195|PRS8_HUMAN,sp|P25787|PSA2_HUMAN,sp|P49721|PSB2_HUMAN,sp|P62333|PRS10…
positive regulation of ubiquitin-protein transferase activity	GO:0051443	0.0013747	33	sp|P51665|PSMD7_HUMAN,sp|O14818|PSA7_HUMAN,sp|Q99436|PSB7_HUMAN,sp|P49720|PSB3_HUMAN,sp|P20618|PSB1_HUMAN,sp|P25786|PSA1_HUMAN,sp|P48556|PSMD8_HUMAN,sp|P28072|PSB6_HUMAN,sp|P28070|PSB4_HUMAN,sp|Q16401|PSMD5_HUMAN,sp|P17980|PRS6A_HUMAN,sp|P40306|PSB10_HUMAN,sp|P25789|PSA4_HUMAN,sp|P28066|PSA5_HUMAN,sp|P63208|SKP1_HUMAN,sp|P62195|PRS8_HUMAN,sp|P25787|PSA2_HUMAN,sp|P49721|PSB2_HUMAN,sp|P62333|PRS10_…
positive regulation of ubiquitin protein ligase activity	GO:1904668	0.0013747	33	sp|P51665|PSMD7_HUMAN,sp|O14818|PSA7_HUMAN,sp|Q99436|PSB7_HUMAN,sp|P49720|PSB3_HUMAN,sp|P20618|PSB1_HUMAN,sp|P25786|PSA1_HUMAN,sp|P48556|PSMD8_HUMAN,sp|P28072|PSB6_HUMAN,sp|P28070|PSB4_HUMAN,sp|Q16401|PSMD5_HUMAN,sp|P17980|PRS6A_HUMAN,sp|P40306|PSB10_HUMAN,sp|P25789|PSA4_HUMAN,sp|P28066|PSA5_HUMAN,sp|P63208|SKP1_HUMAN,sp|P62195|PRS8_HUMAN,sp|P25787|PSA2_HUMAN,sp|P49721|PSB2_HUMAN,sp|P62333|PRS10_…
positive regulation of protein ubiquitination involved in ubiquitin-dependent protein catabolic process	GO:2000060	0.0013747	33	sp|P51665|PSMD7_HUMAN,sp|O14818|PSA7_HUMAN,sp|Q99436|PSB7_HUMAN,sp|P49720|PSB3_HUMAN,sp|P20618|PSB1_HUMAN,sp|P25786|PSA1_HUMAN,sp|P48556|PSMD8_HUMAN,sp|P28072|PSB6_HUMAN,sp|P28070|PSB4_HUMAN,sp|Q16401|PSMD5_HUMAN,sp|P17980|PRS6A_HUMAN,sp|P40306|PSB10_HUMAN,sp|P25789|PSA4_HUMAN,sp|P28066|PSA5_HUMAN,sp|P63208|SKP1_HUMAN,sp|P62195|PRS8_HUMAN,sp|P25787|PSA2_HUMAN,sp|P49721|PSB2_HUMAN,sp|P62333|PRS10_…
negative regulation of cell cycle phase transition	GO:1901988	0.00142163	38	sp|Q99436|PSB7_HUMAN,sp|P49720|PSB3_HUMAN,sp|P20618|PSB1_HUMAN,sp|P25786|PSA1_HUMAN,sp|Q16401|PSMD5_HUMAN,sp|P17980|PRS6A_HUMAN,sp|P40306|PSB10_HUMAN,sp|Q96JB5|CK5P3_HUMAN,sp|P62195|PRS8_HUMAN,sp|P49721|PSB2_HUMAN,sp|P62333|PRS10_HUMAN,sp|O00232|PSD12_HUMAN,sp|O43242|PSMD3_HUMAN,sp|P28065|PSB9_HUMAN,sp|Q9UL46|PSME2_HUMAN,sp|Q06323|PSME1_HUMAN,sp|P35998|PRS7_HUMAN,sp|P43686|PRS6B_HUMAN,sp|P28074|P…
regulation of catalytic activity	GO:0050790	0.00147952	182	sp|Q9BY76|ANGL4_HUMAN,sp|Q07960|RHG01_HUMAN,sp|P49720|PSB3_HUMAN,sp|P12956|XRCC6_HUMAN,sp|O76074|PDE5A_HUMAN,sp|P05109|S10A8_HUMAN,sp|P55774|CCL18_HUMAN,sp|O14618|CCS_HUMAN,sp|P40306|PSB10_HUMAN,sp|P06748|NPM_HUMAN,sp|P62195|PRS8_HUMAN,sp|P62333|PRS10_HUMAN,sp|O00232|PSD12_HUMAN,sp|Q14240|IF4A2_HUMAN,sp|Q9H6X2|ANTR1_HUMAN,sp|Q12797|ASPH_HUMAN,sp|P09493|TPM1_HUMAN,sp|P18085|ARF4_HUMAN,sp|Q9UL46|PS…
positive regulation of cellular catabolic process	GO:0031331	0.00150628	60	sp|Q9UBN7|HDAC6_HUMAN,sp|Q99436|PSB7_HUMAN,sp|P49720|PSB3_HUMAN,sp|P21695|GPDA_HUMAN,sp|P80108|PHLD_HUMAN,sp|P20618|PSB1_HUMAN,sp|P25786|PSA1_HUMAN,sp|P02655|APOC2_HUMAN,sp|Q16401|PSMD5_HUMAN,sp|P17980|PRS6A_HUMAN,sp|P06727|APOA4_HUMAN,sp|P40306|PSB10_HUMAN,sp|P37840|SYUA_HUMAN,sp|P62195|PRS8_HUMAN,sp|P18031|PTN1_HUMAN,sp|P49721|PSB2_HUMAN,sp|Q05655|KPCD_HUMAN,sp|P62333|PRS10_HUMAN,sp|O00232|PSD1…
vesicle organization	GO:0016050	0.00152883	27	sp|O60749|SNX2_HUMAN,sp|P01009|A1AT_HUMAN,sp|Q15436|SC23A_HUMAN,sp|P31146|COR1A_HUMAN,sp|P84077|ARF1_HUMAN,sp|O43747|AP1G1_HUMAN,sp|P46459|NSF_HUMAN,sp|Q05193|DYN1_HUMAN,sp|O43633|CHM2A_HUMAN,sp|P49257|LMAN1_HUMAN,sp|P51149|RAB7A_HUMAN,sp|O60763|USO1_HUMAN,sp|P54920|SNAA_HUMAN,sp|Q9UBV8|PEF1_HUMAN,sp|O60493|SNX3_HUMAN,sp|Q9NR31|SAR1A_HUMAN,sp|P49755|TMEDA_HUMAN,sp|Q96C24|SYTL4_HUMAN,sp|P12259|FA5…
protein modification by small protein conjugation or removal	GO:0070647	0.00153018	64	sp|O94874|UFL1_HUMAN,sp|Q9GZZ9|UBA5_HUMAN,sp|P49720|PSB3_HUMAN,sp|P20618|PSB1_HUMAN,sp|Q16401|PSMD5_HUMAN,sp|Q9NT62|ATG3_HUMAN,sp|P40306|PSB10_HUMAN,sp|Q16531|DDB1_HUMAN,sp|P62195|PRS8_HUMAN,sp|P49721|PSB2_HUMAN,sp|O60493|SNX3_HUMAN,sp|P62333|PRS10_HUMAN,sp|O00232|PSD12_HUMAN,sp|Q9UL46|PSME2_HUMAN,sp|Q06323|PSME1_HUMAN,sp|O00303|EIF3F_HUMAN,sp|A0AVT1|UBA6_HUMAN,sp|P35998|PRS7_HUMAN,sp|P43686|PRS6…
organic cyclic compound metabolic process	GO:1901360	0.00163929	197	sp|P02760|AMBP_HUMAN,sp|P41226|UBA7_HUMAN,sp|P12956|XRCC6_HUMAN,sp|P51858|HDGF_HUMAN,sp|O76074|PDE5A_HUMAN,sp|Q0VD83|APOBR_HUMAN,sp|P06748|NPM_HUMAN,sp|Q14974|IMB1_HUMAN,sp|Q16531|DDB1_HUMAN,sp|P16104|H2AX_HUMAN,sp|P62906|RL10A_HUMAN,sp|P26639|SYTC_HUMAN,sp|Q01105|SET_HUMAN,sp|P49321|NASP_HUMAN,sp|P62495|ERF1_HUMAN,sp|P50225|ST1A1_HUMAN,sp|Q14240|IF4A2_HUMAN,sp|Q8IUX7|AEBP1_HUMAN,sp|Q92945|FUBP2_…
SCF-dependent proteasomal ubiquitin-dependent protein catabolic process	GO:0031146	0.00180067	32	sp|P51665|PSMD7_HUMAN,sp|O14818|PSA7_HUMAN,sp|Q99436|PSB7_HUMAN,sp|P49720|PSB3_HUMAN,sp|P20618|PSB1_HUMAN,sp|P25786|PSA1_HUMAN,sp|P48556|PSMD8_HUMAN,sp|P28072|PSB6_HUMAN,sp|P28070|PSB4_HUMAN,sp|Q16401|PSMD5_HUMAN,sp|P17980|PRS6A_HUMAN,sp|P40306|PSB10_HUMAN,sp|P25789|PSA4_HUMAN,sp|P28066|PSA5_HUMAN,sp|P63208|SKP1_HUMAN,sp|P62195|PRS8_HUMAN,sp|P25787|PSA2_HUMAN,sp|P49721|PSB2_HUMAN,sp|P62333|PRS10_…
positive regulation of ubiquitin-protein ligase activity involved in regulation of mitotic cell cycle transition	GO:0051437	0.00180067	32	sp|P51665|PSMD7_HUMAN,sp|O14818|PSA7_HUMAN,sp|Q99436|PSB7_HUMAN,sp|P49720|PSB3_HUMAN,sp|P20618|PSB1_HUMAN,sp|P25786|PSA1_HUMAN,sp|P48556|PSMD8_HUMAN,sp|P28072|PSB6_HUMAN,sp|P28070|PSB4_HUMAN,sp|Q16401|PSMD5_HUMAN,sp|P17980|PRS6A_HUMAN,sp|P40306|PSB10_HUMAN,sp|P25789|PSA4_HUMAN,sp|P28066|PSA5_HUMAN,sp|P63208|SKP1_HUMAN,sp|P62195|PRS8_HUMAN,sp|P25787|PSA2_HUMAN,sp|P49721|PSB2_HUMAN,sp|P62333|PRS10_…
negative regulation of ubiquitin-protein transferase activity	GO:0051444	0.00180067	32	sp|P51665|PSMD7_HUMAN,sp|O14818|PSA7_HUMAN,sp|Q99436|PSB7_HUMAN,sp|P49720|PSB3_HUMAN,sp|P20618|PSB1_HUMAN,sp|P25786|PSA1_HUMAN,sp|P48556|PSMD8_HUMAN,sp|P28072|PSB6_HUMAN,sp|P28070|PSB4_HUMAN,sp|Q16401|PSMD5_HUMAN,sp|P17980|PRS6A_HUMAN,sp|P62081|RS7_HUMAN,sp|P40306|PSB10_HUMAN,sp|P25789|PSA4_HUMAN,sp|P28066|PSA5_HUMAN,sp|P62195|PRS8_HUMAN,sp|P25787|PSA2_HUMAN,sp|P49721|PSB2_HUMAN,sp|P62333|PRS10_H…
regulation of transcription from RNA polymerase II promoter in response to hypoxia	GO:0061418	0.00180067	32	sp|P51665|PSMD7_HUMAN,sp|O14818|PSA7_HUMAN,sp|Q99436|PSB7_HUMAN,sp|P49720|PSB3_HUMAN,sp|P20618|PSB1_HUMAN,sp|P25786|PSA1_HUMAN,sp|P48556|PSMD8_HUMAN,sp|P28072|PSB6_HUMAN,sp|P28070|PSB4_HUMAN,sp|Q16401|PSMD5_HUMAN,sp|P17980|PRS6A_HUMAN,sp|P40306|PSB10_HUMAN,sp|P25789|PSA4_HUMAN,sp|P28066|PSA5_HUMAN,sp|P62195|PRS8_HUMAN,sp|P25787|PSA2_HUMAN,sp|P49721|PSB2_HUMAN,sp|P62333|PRS10_HUMAN,sp|O00232|PSD12…
negative regulation of ubiquitin protein ligase activity	GO:1904667	0.00180067	32	sp|P51665|PSMD7_HUMAN,sp|O14818|PSA7_HUMAN,sp|Q99436|PSB7_HUMAN,sp|P49720|PSB3_HUMAN,sp|P20618|PSB1_HUMAN,sp|P25786|PSA1_HUMAN,sp|P48556|PSMD8_HUMAN,sp|P28072|PSB6_HUMAN,sp|P28070|PSB4_HUMAN,sp|Q16401|PSMD5_HUMAN,sp|P17980|PRS6A_HUMAN,sp|P62081|RS7_HUMAN,sp|P40306|PSB10_HUMAN,sp|P25789|PSA4_HUMAN,sp|P28066|PSA5_HUMAN,sp|P62195|PRS8_HUMAN,sp|P25787|PSA2_HUMAN,sp|P49721|PSB2_HUMAN,sp|P62333|PRS10_H…
regulation of stem cell differentiation	GO:2000736	0.00180067	32	sp|P51665|PSMD7_HUMAN,sp|O14818|PSA7_HUMAN,sp|Q99436|PSB7_HUMAN,sp|P49720|PSB3_HUMAN,sp|P20618|PSB1_HUMAN,sp|P25786|PSA1_HUMAN,sp|P48556|PSMD8_HUMAN,sp|P28072|PSB6_HUMAN,sp|P28070|PSB4_HUMAN,sp|Q16401|PSMD5_HUMAN,sp|P17980|PRS6A_HUMAN,sp|P40306|PSB10_HUMAN,sp|P25789|PSA4_HUMAN,sp|P28066|PSA5_HUMAN,sp|P62195|PRS8_HUMAN,sp|P25787|PSA2_HUMAN,sp|P49721|PSB2_HUMAN,sp|P40763|STAT3_HUMAN,sp|P62333|PRS10…
antigen processing and presentation of peptide antigen via MHC class I	GO:0002474	0.00183385	37	sp|Q99436|PSB7_HUMAN,sp|P49720|PSB3_HUMAN,sp|P20618|PSB1_HUMAN,sp|P25786|PSA1_HUMAN,sp|Q16401|PSMD5_HUMAN,sp|P17980|PRS6A_HUMAN,sp|P40306|PSB10_HUMAN,sp|P62195|PRS8_HUMAN,sp|P49721|PSB2_HUMAN,sp|P62333|PRS10_HUMAN,sp|O00232|PSD12_HUMAN,sp|P27824|CALX_HUMAN,sp|O43242|PSMD3_HUMAN,sp|P28065|PSB9_HUMAN,sp|Q9UL46|PSME2_HUMAN,sp|Q06323|PSME1_HUMAN,sp|O94979|SC31A_HUMAN,sp|P35998|PRS7_HUMAN,sp|P43686|PR…
nucleobase-containing compound catabolic process	GO:0034655	0.00183385	37	sp|O76074|PDE5A_HUMAN,sp|P62277|RS13_HUMAN,sp|P26196|DDX6_HUMAN,sp|Q04637|IF4G1_HUMAN,sp|Q9H074|PAIP1_HUMAN,sp|P19971|TYPH_HUMAN,sp|Q14974|IMB1_HUMAN,sp|P62906|RL10A_HUMAN,sp|P62495|ERF1_HUMAN,sp|Q14240|IF4A2_HUMAN,sp|P05388|RLA0_HUMAN,sp|P07203|GPX1_HUMAN,sp|Q92945|FUBP2_HUMAN,sp|P67775|PP2AA_HUMAN,sp|O75356|ENTP5_HUMAN,sp|P26572|MGAT1_HUMAN,sp|P05387|RLA2_HUMAN,sp|P50914|RL14_HUMAN,sp|P11940|PA…
non-canonical Wnt signaling pathway	GO:0035567	0.00183385	37	sp|Q99436|PSB7_HUMAN,sp|P49720|PSB3_HUMAN,sp|P20618|PSB1_HUMAN,sp|P25786|PSA1_HUMAN,sp|Q16401|PSMD5_HUMAN,sp|P17980|PRS6A_HUMAN,sp|P40306|PSB10_HUMAN,sp|P62195|PRS8_HUMAN,sp|P49721|PSB2_HUMAN,sp|P62333|PRS10_HUMAN,sp|O00232|PSD12_HUMAN,sp|O43242|PSMD3_HUMAN,sp|P28065|PSB9_HUMAN,sp|Q9UL46|PSME2_HUMAN,sp|Q06323|PSME1_HUMAN,sp|P35998|PRS7_HUMAN,sp|P43686|PRS6B_HUMAN,sp|P28074|PSB5_HUMAN,sp|P51665|PS…
antigen receptor-mediated signaling pathway	GO:0050851	0.00183385	37	sp|Q99436|PSB7_HUMAN,sp|P49720|PSB3_HUMAN,sp|P20618|PSB1_HUMAN,sp|P25786|PSA1_HUMAN,sp|Q16401|PSMD5_HUMAN,sp|P17980|PRS6A_HUMAN,sp|P40306|PSB10_HUMAN,sp|P05771|KPCB_HUMAN,sp|P62195|PRS8_HUMAN,sp|P49721|PSB2_HUMAN,sp|Q13094|LCP2_HUMAN,sp|P62333|PRS10_HUMAN,sp|O00232|PSD12_HUMAN,sp|O43242|PSMD3_HUMAN,sp|P28065|PSB9_HUMAN,sp|Q9UL46|PSME2_HUMAN,sp|Q06323|PSME1_HUMAN,sp|P35998|PRS7_HUMAN,sp|P43686|PRS…
negative regulation of mitotic cell cycle phase transition	GO:1901991	0.00183385	37	sp|Q99436|PSB7_HUMAN,sp|P49720|PSB3_HUMAN,sp|P20618|PSB1_HUMAN,sp|P25786|PSA1_HUMAN,sp|Q16401|PSMD5_HUMAN,sp|P17980|PRS6A_HUMAN,sp|P40306|PSB10_HUMAN,sp|Q96JB5|CK5P3_HUMAN,sp|P62195|PRS8_HUMAN,sp|P49721|PSB2_HUMAN,sp|P62333|PRS10_HUMAN,sp|O00232|PSD12_HUMAN,sp|O43242|PSMD3_HUMAN,sp|P28065|PSB9_HUMAN,sp|Q9UL46|PSME2_HUMAN,sp|Q06323|PSME1_HUMAN,sp|P35998|PRS7_HUMAN,sp|P43686|PRS6B_HUMAN,sp|P28074|P…
cytokine-mediated signaling pathway	GO:0019221	0.00186748	67	sp|P49720|PSB3_HUMAN,sp|P20618|PSB1_HUMAN,sp|P02776|PLF4_HUMAN,sp|P84077|ARF1_HUMAN,sp|P55774|CCL18_HUMAN,sp|Q16401|PSMD5_HUMAN,sp|P40306|PSB10_HUMAN,sp|P62195|PRS8_HUMAN,sp|P49721|PSB2_HUMAN,sp|P40763|STAT3_HUMAN,sp|P07237|PDIA1_HUMAN,sp|P38646|GRP75_HUMAN,sp|P62333|PRS10_HUMAN,sp|O00232|PSD12_HUMAN,sp|P27824|CALX_HUMAN,sp|Q9UL46|PSME2_HUMAN,sp|Q06323|PSME1_HUMAN,sp|P35998|PRS7_HUMAN,sp|P43686|P…
aromatic compound catabolic process	GO:0019439	0.00196618	46	sp|P02760|AMBP_HUMAN,sp|O76074|PDE5A_HUMAN,sp|P62277|RS13_HUMAN,sp|P26196|DDX6_HUMAN,sp|Q04637|IF4G1_HUMAN,sp|P27169|PON1_HUMAN,sp|Q9H074|PAIP1_HUMAN,sp|P19971|TYPH_HUMAN,sp|Q14974|IMB1_HUMAN,sp|P62906|RL10A_HUMAN,sp|P62495|ERF1_HUMAN,sp|Q14240|IF4A2_HUMAN,sp|Q15166|PON3_HUMAN,sp|P05388|RLA0_HUMAN,sp|P07203|GPX1_HUMAN,sp|Q92945|FUBP2_HUMAN,sp|P34913|HYES_HUMAN,sp|Q15165|PON2_HUMAN,sp|P30043|BLVRB…
negative regulation of gene expression	GO:0010629	0.00196718	93	sp|P12956|XRCC6_HUMAN,sp|P51858|HDGF_HUMAN,sp|P55774|CCL18_HUMAN,sp|Q04637|IF4G1_HUMAN,sp|P06748|NPM_HUMAN,sp|P62195|PRS8_HUMAN,sp|P16104|H2AX_HUMAN,sp|P40763|STAT3_HUMAN,sp|P62906|RL10A_HUMAN,sp|Q01105|SET_HUMAN,sp|P62495|ERF1_HUMAN,sp|Q14240|IF4A2_HUMAN,sp|P31946|1433B_HUMAN,sp|Q8IUX7|AEBP1_HUMAN,sp|Q92945|FUBP2_HUMAN,sp|P07814|SYEP_HUMAN,sp|P04406|G3P_HUMAN,sp|Q15233|NONO_HUMAN,sp|P49591|SYSC_…
RNA catabolic process	GO:0006401	0.0020426	26	sp|Q7KZF4|SND1_HUMAN,sp|P23588|IF4B_HUMAN,sp|P62277|RS13_HUMAN,sp|P26196|DDX6_HUMAN,sp|Q04637|IF4G1_HUMAN,sp|P15170|ERF3A_HUMAN,sp|P60842|IF4A1_HUMAN,sp|P62081|RS7_HUMAN,sp|Q9H074|PAIP1_HUMAN,sp|P15880|RS2_HUMAN,sp|P35268|RL22_HUMAN,sp|P62906|RL10A_HUMAN,sp|P39019|RS19_HUMAN,sp|P08865|RSSA_HUMAN,sp|P62495|ERF1_HUMAN,sp|P62750|RL23A_HUMAN,sp|Q14240|IF4A2_HUMAN,sp|P0DMV8|HS71A_HUMAN,sp|P05388|RLA0_…
regulation of catabolic process	GO:0009894	0.00220678	103	sp|O94874|UFL1_HUMAN,sp|P49720|PSB3_HUMAN,sp|P21695|GPDA_HUMAN,sp|P20618|PSB1_HUMAN,sp|Q04637|IF4G1_HUMAN,sp|Q16401|PSMD5_HUMAN,sp|P46459|NSF_HUMAN,sp|P06727|APOA4_HUMAN,sp|P40306|PSB10_HUMAN,sp|Q16531|DDB1_HUMAN,sp|P37840|SYUA_HUMAN,sp|P62195|PRS8_HUMAN,sp|P51149|RAB7A_HUMAN,sp|P49721|PSB2_HUMAN,sp|P40763|STAT3_HUMAN,sp|O60493|SNX3_HUMAN,sp|Q01105|SET_HUMAN,sp|P04632|CPNS1_HUMAN,sp|P63104|1433Z_…
response to tumor necrosis factor	GO:0034612	0.00223779	54	sp|Q99436|PSB7_HUMAN,sp|P49720|PSB3_HUMAN,sp|P21695|GPDA_HUMAN,sp|P20618|PSB1_HUMAN,sp|P25786|PSA1_HUMAN,sp|P55774|CCL18_HUMAN,sp|Q16401|PSMD5_HUMAN,sp|P17980|PRS6A_HUMAN,sp|P40306|PSB10_HUMAN,sp|Q76LX8|ATS13_HUMAN,sp|P62195|PRS8_HUMAN,sp|P05783|K1C18_HUMAN,sp|P36222|CH3L1_HUMAN,sp|P49721|PSB2_HUMAN,sp|O14672|ADA10_HUMAN,sp|P62333|PRS10_HUMAN,sp|O00232|PSD12_HUMAN,sp|Q6UXI9|NPNT_HUMAN,sp|O43242|P…
anaphase-promoting complex-dependent catabolic process	GO:0031145	0.00235429	31	sp|P51665|PSMD7_HUMAN,sp|O14818|PSA7_HUMAN,sp|Q99436|PSB7_HUMAN,sp|P49720|PSB3_HUMAN,sp|P20618|PSB1_HUMAN,sp|P25786|PSA1_HUMAN,sp|P48556|PSMD8_HUMAN,sp|P28072|PSB6_HUMAN,sp|P28070|PSB4_HUMAN,sp|Q16401|PSMD5_HUMAN,sp|P17980|PRS6A_HUMAN,sp|P40306|PSB10_HUMAN,sp|P25789|PSA4_HUMAN,sp|P28066|PSA5_HUMAN,sp|P62195|PRS8_HUMAN,sp|P25787|PSA2_HUMAN,sp|P49721|PSB2_HUMAN,sp|P62333|PRS10_HUMAN,sp|O00232|PSD12…
negative regulation of ubiquitin-protein ligase activity involved in mitotic cell cycle	GO:0051436	0.00235429	31	sp|P51665|PSMD7_HUMAN,sp|O14818|PSA7_HUMAN,sp|Q99436|PSB7_HUMAN,sp|P49720|PSB3_HUMAN,sp|P20618|PSB1_HUMAN,sp|P25786|PSA1_HUMAN,sp|P48556|PSMD8_HUMAN,sp|P28072|PSB6_HUMAN,sp|P28070|PSB4_HUMAN,sp|Q16401|PSMD5_HUMAN,sp|P17980|PRS6A_HUMAN,sp|P40306|PSB10_HUMAN,sp|P25789|PSA4_HUMAN,sp|P28066|PSA5_HUMAN,sp|P62195|PRS8_HUMAN,sp|P25787|PSA2_HUMAN,sp|P49721|PSB2_HUMAN,sp|P62333|PRS10_HUMAN,sp|O00232|PSD12…
regulation of ubiquitin-protein ligase activity involved in mitotic cell cycle	GO:0051439	0.00235429	31	sp|P51665|PSMD7_HUMAN,sp|O14818|PSA7_HUMAN,sp|Q99436|PSB7_HUMAN,sp|P49720|PSB3_HUMAN,sp|P20618|PSB1_HUMAN,sp|P25786|PSA1_HUMAN,sp|P48556|PSMD8_HUMAN,sp|P28072|PSB6_HUMAN,sp|P28070|PSB4_HUMAN,sp|Q16401|PSMD5_HUMAN,sp|P17980|PRS6A_HUMAN,sp|P40306|PSB10_HUMAN,sp|P25789|PSA4_HUMAN,sp|P28066|PSA5_HUMAN,sp|P62195|PRS8_HUMAN,sp|P25787|PSA2_HUMAN,sp|P49721|PSB2_HUMAN,sp|P62333|PRS10_HUMAN,sp|O00232|PSD12…
regulation of hematopoietic progenitor cell differentiation	GO:1901532	0.00235429	31	sp|P51665|PSMD7_HUMAN,sp|O14818|PSA7_HUMAN,sp|Q99436|PSB7_HUMAN,sp|P49720|PSB3_HUMAN,sp|P20618|PSB1_HUMAN,sp|P25786|PSA1_HUMAN,sp|P48556|PSMD8_HUMAN,sp|P28072|PSB6_HUMAN,sp|P28070|PSB4_HUMAN,sp|Q16401|PSMD5_HUMAN,sp|P17980|PRS6A_HUMAN,sp|P40306|PSB10_HUMAN,sp|P25789|PSA4_HUMAN,sp|P28066|PSA5_HUMAN,sp|P62195|PRS8_HUMAN,sp|P25787|PSA2_HUMAN,sp|P49721|PSB2_HUMAN,sp|P62333|PRS10_HUMAN,sp|O00232|PSD12…
regulation of hematopoietic stem cell differentiation	GO:1902036	0.00235429	31	sp|P51665|PSMD7_HUMAN,sp|O14818|PSA7_HUMAN,sp|Q99436|PSB7_HUMAN,sp|P49720|PSB3_HUMAN,sp|P20618|PSB1_HUMAN,sp|P25786|PSA1_HUMAN,sp|P48556|PSMD8_HUMAN,sp|P28072|PSB6_HUMAN,sp|P28070|PSB4_HUMAN,sp|Q16401|PSMD5_HUMAN,sp|P17980|PRS6A_HUMAN,sp|P40306|PSB10_HUMAN,sp|P25789|PSA4_HUMAN,sp|P28066|PSA5_HUMAN,sp|P62195|PRS8_HUMAN,sp|P25787|PSA2_HUMAN,sp|P49721|PSB2_HUMAN,sp|P62333|PRS10_HUMAN,sp|O00232|PSD12…
Fc-epsilon receptor signaling pathway	GO:0038095	0.00236083	36	sp|Q99436|PSB7_HUMAN,sp|P49720|PSB3_HUMAN,sp|P20618|PSB1_HUMAN,sp|P25786|PSA1_HUMAN,sp|Q16401|PSMD5_HUMAN,sp|P17980|PRS6A_HUMAN,sp|P40306|PSB10_HUMAN,sp|P62195|PRS8_HUMAN,sp|P49721|PSB2_HUMAN,sp|Q13094|LCP2_HUMAN,sp|P62333|PRS10_HUMAN,sp|O00232|PSD12_HUMAN,sp|O43242|PSMD3_HUMAN,sp|P28065|PSB9_HUMAN,sp|Q9UL46|PSME2_HUMAN,sp|Q06323|PSME1_HUMAN,sp|P35998|PRS7_HUMAN,sp|P43686|PRS6B_HUMAN,sp|P28074|PS…
organelle localization by membrane tethering	GO:0140056	0.00238127	19	sp|Q14008|CKAP5_HUMAN,sp|P68366|TBA4A_HUMAN,sp|P08567|PLEK_HUMAN,sp|P62258|1433E_HUMAN,sp|Q71U36|TBA1A_HUMAN,sp|O60763|USO1_HUMAN,sp|Q14203|DCTN1_HUMAN,sp|P07437|TBB5_HUMAN,sp|P07900|HS90A_HUMAN,sp|P31323|KAP3_HUMAN,sp|Q13561|DCTN2_HUMAN,sp|Q15691|MARE1_HUMAN,sp|P68371|TBB4B_HUMAN,sp|P61163|ACTZ_HUMAN,sp|O75558|STX11_HUMAN,sp|P63167|DYL1_HUMAN,sp|O75935|DCTN3_HUMAN,sp|P61981|1433G_HUMAN,sp|Q15833…
positive regulation of apoptotic signaling pathway	GO:2001235	0.00272497	25	sp|P07996|TSP1_HUMAN,sp|P05109|S10A8_HUMAN,sp|P09529|INHBB_HUMAN,sp|P01019|ANGT_HUMAN,sp|P30101|PDIA3_HUMAN,sp|O00429|DNM1L_HUMAN,sp|P62081|RS7_HUMAN,sp|P62258|1433E_HUMAN,sp|O14745|NHRF1_HUMAN,sp|Q99497|PARK7_HUMAN,sp|Q04917|1433F_HUMAN,sp|Q05655|KPCD_HUMAN,sp|Q8N474|SFRP1_HUMAN,sp|P63104|1433Z_HUMAN,sp|P14780|MMP9_HUMAN,sp|P31946|1433B_HUMAN,sp|P06702|S10A9_HUMAN,sp|P30153|2AAA_HUMAN,sp|P63244|…
negative regulation of cellular protein metabolic process	GO:0032269	0.00276526	112	sp|P02760|AMBP_HUMAN,sp|O94874|UFL1_HUMAN,sp|P49720|PSB3_HUMAN,sp|P20618|PSB1_HUMAN,sp|Q04637|IF4G1_HUMAN,sp|Q16401|PSMD5_HUMAN,sp|P40306|PSB10_HUMAN,sp|P06748|NPM_HUMAN,sp|P37840|SYUA_HUMAN,sp|P62195|PRS8_HUMAN,sp|P49721|PSB2_HUMAN,sp|P40763|STAT3_HUMAN,sp|Q01105|SET_HUMAN,sp|P62333|PRS10_HUMAN,sp|O00232|PSD12_HUMAN,sp|P31946|1433B_HUMAN,sp|Q92945|FUBP2_HUMAN,sp|Q9UL46|PSME2_HUMAN,sp|P07814|SYEP…
proteasomal protein catabolic process	GO:0010498	0.0027958	40	sp|Q99436|PSB7_HUMAN,sp|P49720|PSB3_HUMAN,sp|P20618|PSB1_HUMAN,sp|P25786|PSA1_HUMAN,sp|Q16401|PSMD5_HUMAN,sp|P17980|PRS6A_HUMAN,sp|P40306|PSB10_HUMAN,sp|Q16531|DDB1_HUMAN,sp|P62195|PRS8_HUMAN,sp|P49721|PSB2_HUMAN,sp|P62333|PRS10_HUMAN,sp|O00232|PSD12_HUMAN,sp|Q9NYU2|UGGG1_HUMAN,sp|O43242|PSMD3_HUMAN,sp|P28065|PSB9_HUMAN,sp|Q9UL46|PSME2_HUMAN,sp|Q06323|PSME1_HUMAN,sp|P35998|PRS7_HUMAN,sp|P43686|PR…
negative regulation of mitotic cell cycle	GO:0045930	0.0027958	40	sp|Q99436|PSB7_HUMAN,sp|P49720|PSB3_HUMAN,sp|P20618|PSB1_HUMAN,sp|P25786|PSA1_HUMAN,sp|Q16401|PSMD5_HUMAN,sp|P17980|PRS6A_HUMAN,sp|P40306|PSB10_HUMAN,sp|Q96JB5|CK5P3_HUMAN,sp|Q6ZVM7|TM1L2_HUMAN,sp|P62195|PRS8_HUMAN,sp|P49721|PSB2_HUMAN,sp|P62333|PRS10_HUMAN,sp|O00232|PSD12_HUMAN,sp|O43242|PSMD3_HUMAN,sp|P28065|PSB9_HUMAN,sp|Q9UL46|PSME2_HUMAN,sp|Q06323|PSME1_HUMAN,sp|P35998|PRS7_HUMAN,sp|P43686|P…
negative regulation of canonical Wnt signaling pathway	GO:0090090	0.0027958	40	sp|Q99436|PSB7_HUMAN,sp|P49720|PSB3_HUMAN,sp|P20618|PSB1_HUMAN,sp|P25786|PSA1_HUMAN,sp|Q16401|PSMD5_HUMAN,sp|P17980|PRS6A_HUMAN,sp|P40306|PSB10_HUMAN,sp|P62195|PRS8_HUMAN,sp|P49721|PSB2_HUMAN,sp|P19022|CADH2_HUMAN,sp|P62333|PRS10_HUMAN,sp|O00232|PSD12_HUMAN,sp|O43242|PSMD3_HUMAN,sp|P28065|PSB9_HUMAN,sp|Q9UL46|PSME2_HUMAN,sp|Q06323|PSME1_HUMAN,sp|P08833|IBP1_HUMAN,sp|P35998|PRS7_HUMAN,sp|Q13043|ST…
negative regulation of cell cycle	GO:0045786	0.00281577	57	sp|Q99436|PSB7_HUMAN,sp|P49720|PSB3_HUMAN,sp|P78344|IF4G2_HUMAN,sp|P20618|PSB1_HUMAN,sp|P25786|PSA1_HUMAN,sp|Q16401|PSMD5_HUMAN,sp|P17980|PRS6A_HUMAN,sp|P40306|PSB10_HUMAN,sp|P06748|NPM_HUMAN,sp|Q96JB5|CK5P3_HUMAN,sp|Q6ZVM7|TM1L2_HUMAN,sp|P62195|PRS8_HUMAN,sp|P16104|H2AX_HUMAN,sp|P49721|PSB2_HUMAN,sp|Q02750|MP2K1_HUMAN,sp|P62333|PRS10_HUMAN,sp|O00232|PSD12_HUMAN,sp|O43242|PSMD3_HUMAN,sp|P28065|PS…
regulation of cellular biosynthetic process	GO:0031326	0.00292577	208	sp|O94874|UFL1_HUMAN,sp|P48643|TCPE_HUMAN,sp|P49720|PSB3_HUMAN,sp|P12956|XRCC6_HUMAN,sp|P51858|HDGF_HUMAN,sp|P05109|S10A8_HUMAN,sp|P55774|CCL18_HUMAN,sp|P40306|PSB10_HUMAN,sp|P06748|NPM_HUMAN,sp|P18428|LBP_HUMAN,sp|P62195|PRS8_HUMAN,sp|P16104|H2AX_HUMAN,sp|P21741|MK_HUMAN,sp|Q01105|SET_HUMAN,sp|P62495|ERF1_HUMAN,sp|P62333|PRS10_HUMAN,sp|O00232|PSD12_HUMAN,sp|Q14240|IF4A2_HUMAN,sp|Q8IUX7|AEBP1_HUM…
negative regulation of organelle organization	GO:0010639	0.00303288	35	sp|Q9UBN7|HDAC6_HUMAN,sp|P31146|COR1A_HUMAN,sp|Q9BR76|COR1B_HUMAN,sp|Q13813|SPTN1_HUMAN,sp|O00429|DNM1L_HUMAN,sp|Q9Y6W5|WASF2_HUMAN,sp|P06748|NPM_HUMAN,sp|P37840|SYUA_HUMAN,sp|Q6ZVM7|TM1L2_HUMAN,sp|Q32P51|RA1L2_HUMAN,sp|P51149|RAB7A_HUMAN,sp|Q05655|KPCD_HUMAN,sp|Q01105|SET_HUMAN,sp|P07203|GPX1_HUMAN,sp|P09493|TPM1_HUMAN,sp|P47755|CAZA2_HUMAN,sp|P02545|LMNA_HUMAN,sp|P47756|CAPZB_HUMAN,sp|O75367|H2…
establishment of organelle localization	GO:0051656	0.00303288	35	sp|P10645|CMGA_HUMAN,sp|P01009|A1AT_HUMAN,sp|Q15436|SC23A_HUMAN,sp|P84077|ARF1_HUMAN,sp|Q15904|VAS1_HUMAN,sp|P46459|NSF_HUMAN,sp|Q05193|DYN1_HUMAN,sp|O43633|CHM2A_HUMAN,sp|P49257|LMAN1_HUMAN,sp|Q06187|BTK_HUMAN,sp|P06748|NPM_HUMAN,sp|Q14974|IMB1_HUMAN,sp|O00194|RB27B_HUMAN,sp|P61158|ARP3_HUMAN,sp|O14745|NHRF1_HUMAN,sp|P62826|RAN_HUMAN,sp|P56537|IF6_HUMAN,sp|O60763|USO1_HUMAN,sp|Q9BUL8|PDC10_HUMAN…
cellular nitrogen compound catabolic process	GO:0044270	0.00310733	44	sp|P02760|AMBP_HUMAN,sp|O76074|PDE5A_HUMAN,sp|P62277|RS13_HUMAN,sp|P26196|DDX6_HUMAN,sp|Q04637|IF4G1_HUMAN,sp|Q9H074|PAIP1_HUMAN,sp|P19971|TYPH_HUMAN,sp|Q14974|IMB1_HUMAN,sp|P62906|RL10A_HUMAN,sp|P62495|ERF1_HUMAN,sp|Q14240|IF4A2_HUMAN,sp|P05388|RLA0_HUMAN,sp|P07203|GPX1_HUMAN,sp|Q92945|FUBP2_HUMAN,sp|P30043|BLVRB_HUMAN,sp|P67775|PP2AA_HUMAN,sp|O75356|ENTP5_HUMAN,sp|P26572|MGAT1_HUMAN,sp|P05387|R…
G2/M transition of mitotic cell cycle	GO:0000086	0.00328245	18	sp|Q14008|CKAP5_HUMAN,sp|P68366|TBA4A_HUMAN,sp|P62258|1433E_HUMAN,sp|P63208|SKP1_HUMAN,sp|Q71U36|TBA1A_HUMAN,sp|Q14203|DCTN1_HUMAN,sp|P07437|TBB5_HUMAN,sp|P31323|KAP3_HUMAN,sp|P07900|HS90A_HUMAN,sp|P0DP23|CALM1_HUMAN,sp|Q13561|DCTN2_HUMAN,sp|Q15691|MARE1_HUMAN,sp|P68371|TBB4B_HUMAN,sp|P61163|ACTZ_HUMAN,sp|P63167|DYL1_HUMAN,sp|O75935|DCTN3_HUMAN,sp|P61981|1433G_HUMAN,sp|O14974|MYPT1_HUMAN
nuclear-transcribed mRNA catabolic process, nonsense-mediated decay	GO:0000184	0.00328245	18	sp|P62277|RS13_HUMAN,sp|Q04637|IF4G1_HUMAN,sp|P15170|ERF3A_HUMAN,sp|P62081|RS7_HUMAN,sp|P15880|RS2_HUMAN,sp|P35268|RL22_HUMAN,sp|P62906|RL10A_HUMAN,sp|P39019|RS19_HUMAN,sp|P62495|ERF1_HUMAN,sp|P62750|RL23A_HUMAN,sp|P08865|RSSA_HUMAN,sp|P05388|RLA0_HUMAN,sp|P25398|RS12_HUMAN,sp|P67775|PP2AA_HUMAN,sp|P05387|RLA2_HUMAN,sp|P11940|PABP1_HUMAN,sp|P50914|RL14_HUMAN,sp|P60866|RS20_HUMAN
RNA localization	GO:0006403	0.00328245	18	sp|Q14008|CKAP5_HUMAN,sp|P17987|TCPA_HUMAN,sp|P63241|IF5A1_HUMAN,sp|P43487|RANG_HUMAN,sp|P06748|NPM_HUMAN,sp|Q32P51|RA1L2_HUMAN,sp|P62826|RAN_HUMAN,sp|P56537|IF6_HUMAN,sp|P78371|TCPB_HUMAN,sp|P22626|ROA2_HUMAN,sp|Q13838|DX39B_HUMAN,sp|P61970|NTF2_HUMAN,sp|P08865|RSSA_HUMAN,sp|Q9UN86|G3BP2_HUMAN,sp|Q16762|THTR_HUMAN,sp|Q92945|FUBP2_HUMAN,sp|P50991|TCPD_HUMAN,sp|O14980|XPO1_HUMAN
RNA splicing	GO:0008380	0.00328245	18	sp|Q96SB3|NEB2_HUMAN,sp|P52597|HNRPF_HUMAN,sp|P61978|HNRPK_HUMAN,sp|Q32P51|RA1L2_HUMAN,sp|P17931|LEG3_HUMAN,sp|P22626|ROA2_HUMAN,sp|Q13838|DX39B_HUMAN,sp|P14866|HNRPL_HUMAN,sp|O60506|HNRPQ_HUMAN,sp|Q15365|PCBP1_HUMAN,sp|P26599|PTBP1_HUMAN,sp|Q9Y3F4|STRAP_HUMAN,sp|Q92945|FUBP2_HUMAN,sp|O60936|NOL3_HUMAN,sp|Q15233|NONO_HUMAN,sp|P67775|PP2AA_HUMAN,sp|P11142|HSP7C_HUMAN,sp|P11940|PABP1_HUMAN
ncRNA processing	GO:0034470	0.00328245	18	sp|Q13395|TARB1_HUMAN,sp|P62277|RS13_HUMAN,sp|P62081|RS7_HUMAN,sp|P49588|SYAC_HUMAN,sp|P15880|RS2_HUMAN,sp|P35268|RL22_HUMAN,sp|P56537|IF6_HUMAN,sp|P22626|ROA2_HUMAN,sp|P62906|RL10A_HUMAN,sp|P39019|RS19_HUMAN,sp|P62750|RL23A_HUMAN,sp|P08865|RSSA_HUMAN,sp|P05388|RLA0_HUMAN,sp|P25398|RS12_HUMAN,sp|P49591|SYSC_HUMAN,sp|P05387|RLA2_HUMAN,sp|P50914|RL14_HUMAN,sp|P60866|RS20_HUMAN
ribosome biogenesis	GO:0042254	0.00328245	18	sp|Q13395|TARB1_HUMAN,sp|P62277|RS13_HUMAN,sp|P62081|RS7_HUMAN,sp|P06748|NPM_HUMAN,sp|P15880|RS2_HUMAN,sp|P35268|RL22_HUMAN,sp|P62826|RAN_HUMAN,sp|P56537|IF6_HUMAN,sp|P62906|RL10A_HUMAN,sp|P39019|RS19_HUMAN,sp|P62750|RL23A_HUMAN,sp|P08865|RSSA_HUMAN,sp|P05388|RLA0_HUMAN,sp|P25398|RS12_HUMAN,sp|P05387|RLA2_HUMAN,sp|P50914|RL14_HUMAN,sp|P60866|RS20_HUMAN,sp|O14980|XPO1_HUMAN
cell cycle G2/M phase transition	GO:0044839	0.00328245	18	sp|Q14008|CKAP5_HUMAN,sp|P68366|TBA4A_HUMAN,sp|P62258|1433E_HUMAN,sp|P63208|SKP1_HUMAN,sp|Q71U36|TBA1A_HUMAN,sp|Q14203|DCTN1_HUMAN,sp|P07437|TBB5_HUMAN,sp|P31323|KAP3_HUMAN,sp|P07900|HS90A_HUMAN,sp|P0DP23|CALM1_HUMAN,sp|Q13561|DCTN2_HUMAN,sp|Q15691|MARE1_HUMAN,sp|P68371|TBB4B_HUMAN,sp|P61163|ACTZ_HUMAN,sp|P63167|DYL1_HUMAN,sp|O75935|DCTN3_HUMAN,sp|P61981|1433G_HUMAN,sp|O14974|MYPT1_HUMAN
muscle cell development	GO:0055001	0.00328245	18	sp|P68032|ACTC_HUMAN,sp|Q00839|HNRPU_HUMAN,sp|Q08209|PP2BA_HUMAN,sp|P05787|K2C8_HUMAN,sp|P01019|ANGT_HUMAN,sp|Q9Y6Z7|COL10_HUMAN,sp|O95393|BMP10_HUMAN,sp|Q0ZGT2|NEXN_HUMAN,sp|P12814|ACTN1_HUMAN,sp|P07203|GPX1_HUMAN,sp|P05556|ITB1_HUMAN,sp|Q96HC4|PDLI5_HUMAN,sp|P09493|TPM1_HUMAN,sp|P02545|LMNA_HUMAN,sp|O75083|WDR1_HUMAN,sp|P01160|ANF_HUMAN,sp|P47756|CAPZB_HUMAN,sp|P10916|MLRV_HUMAN
striated muscle cell development	GO:0055002	0.00328245	18	sp|P68032|ACTC_HUMAN,sp|Q00839|HNRPU_HUMAN,sp|Q08209|PP2BA_HUMAN,sp|P05787|K2C8_HUMAN,sp|P01019|ANGT_HUMAN,sp|Q9Y6Z7|COL10_HUMAN,sp|O95393|BMP10_HUMAN,sp|Q0ZGT2|NEXN_HUMAN,sp|P12814|ACTN1_HUMAN,sp|P07203|GPX1_HUMAN,sp|P05556|ITB1_HUMAN,sp|Q96HC4|PDLI5_HUMAN,sp|P09493|TPM1_HUMAN,sp|P02545|LMNA_HUMAN,sp|O75083|WDR1_HUMAN,sp|P01160|ANF_HUMAN,sp|P47756|CAPZB_HUMAN,sp|P10916|MLRV_HUMAN
protein-DNA complex assembly	GO:0065004	0.00328245	18	sp|Q16576|RBBP7_HUMAN,sp|O75367|H2AY_HUMAN,sp|Q96KK5|H2A1H_HUMAN,sp|P09429|HMGB1_HUMAN,sp|P06748|NPM_HUMAN,sp|Q16531|DDB1_HUMAN,sp|P16104|H2AX_HUMAN,sp|Q99733|NP1L4_HUMAN,sp|Q93079|H2B1H_HUMAN,sp|Q01105|SET_HUMAN,sp|P49321|NASP_HUMAN,sp|P54727|RD23B_HUMAN,sp|P55209|NP1L1_HUMAN,sp|Q92688|AN32B_HUMAN,sp|P62805|H4_HUMAN,sp|Q8N257|H2B3B_HUMAN,sp|P16401|H15_HUMAN,sp|P16403|H12_HUMAN
protein-DNA complex subunit organization	GO:0071824	0.00328245	18	sp|Q16576|RBBP7_HUMAN,sp|O75367|H2AY_HUMAN,sp|Q96KK5|H2A1H_HUMAN,sp|P09429|HMGB1_HUMAN,sp|P06748|NPM_HUMAN,sp|Q16531|DDB1_HUMAN,sp|P16104|H2AX_HUMAN,sp|Q99733|NP1L4_HUMAN,sp|Q93079|H2B1H_HUMAN,sp|Q01105|SET_HUMAN,sp|P49321|NASP_HUMAN,sp|P54727|RD23B_HUMAN,sp|P55209|NP1L1_HUMAN,sp|Q92688|AN32B_HUMAN,sp|P62805|H4_HUMAN,sp|Q8N257|H2B3B_HUMAN,sp|P16401|H15_HUMAN,sp|P16403|H12_HUMAN
Wnt signaling pathway	GO:0016055	0.00330919	48	sp|Q99436|PSB7_HUMAN,sp|P49720|PSB3_HUMAN,sp|P20618|PSB1_HUMAN,sp|P25786|PSA1_HUMAN,sp|Q16401|PSMD5_HUMAN,sp|P17980|PRS6A_HUMAN,sp|P40306|PSB10_HUMAN,sp|Q16531|DDB1_HUMAN,sp|P62195|PRS8_HUMAN,sp|Q8NEV1|CSK23_HUMAN,sp|P49721|PSB2_HUMAN,sp|O60493|SNX3_HUMAN,sp|P62333|PRS10_HUMAN,sp|O00232|PSD12_HUMAN,sp|O43294|TGFI1_HUMAN,sp|O43242|PSMD3_HUMAN,sp|P28065|PSB9_HUMAN,sp|Q9UL46|PSME2_HUMAN,sp|Q06323|PS…
regulation of Wnt signaling pathway	GO:0030111	0.00330919	48	sp|Q99436|PSB7_HUMAN,sp|P49720|PSB3_HUMAN,sp|P20618|PSB1_HUMAN,sp|P25786|PSA1_HUMAN,sp|Q16401|PSMD5_HUMAN,sp|P17980|PRS6A_HUMAN,sp|P40306|PSB10_HUMAN,sp|P62195|PRS8_HUMAN,sp|Q8NEV1|CSK23_HUMAN,sp|P49721|PSB2_HUMAN,sp|O60493|SNX3_HUMAN,sp|P19022|CADH2_HUMAN,sp|P62333|PRS10_HUMAN,sp|O00232|PSD12_HUMAN,sp|O75787|RENR_HUMAN,sp|O43242|PSMD3_HUMAN,sp|P28065|PSB9_HUMAN,sp|Q9UL46|PSME2_HUMAN,sp|Q06323|PS…
regulation of cellular amide metabolic process	GO:0034248	0.00330919	48	sp|P78344|IF4G2_HUMAN,sp|P05198|IF2A_HUMAN,sp|P26196|DDX6_HUMAN,sp|P55010|IF5_HUMAN,sp|Q04637|IF4G1_HUMAN,sp|P24593|IBP5_HUMAN,sp|P63241|IF5A1_HUMAN,sp|P06748|NPM_HUMAN,sp|P37840|SYUA_HUMAN,sp|P56537|IF6_HUMAN,sp|P40763|STAT3_HUMAN,sp|Q13838|DX39B_HUMAN,sp|Q05655|KPCD_HUMAN,sp|P49755|TMEDA_HUMAN,sp|P62495|ERF1_HUMAN,sp|Q02750|MP2K1_HUMAN,sp|Q14240|IF4A2_HUMAN,sp|P13639|EF2_HUMAN,sp|Q92945|FUBP2_H…
cell-cell signaling by wnt	GO:0198738	0.00330919	48	sp|Q99436|PSB7_HUMAN,sp|P49720|PSB3_HUMAN,sp|P20618|PSB1_HUMAN,sp|P25786|PSA1_HUMAN,sp|Q16401|PSMD5_HUMAN,sp|P17980|PRS6A_HUMAN,sp|P40306|PSB10_HUMAN,sp|Q16531|DDB1_HUMAN,sp|P62195|PRS8_HUMAN,sp|Q8NEV1|CSK23_HUMAN,sp|P49721|PSB2_HUMAN,sp|O60493|SNX3_HUMAN,sp|P62333|PRS10_HUMAN,sp|O00232|PSD12_HUMAN,sp|O43294|TGFI1_HUMAN,sp|O43242|PSMD3_HUMAN,sp|P28065|PSB9_HUMAN,sp|Q9UL46|PSME2_HUMAN,sp|Q06323|PS…
cell surface receptor signaling pathway involved in cell-cell signaling	GO:1905114	0.00330919	48	sp|Q99436|PSB7_HUMAN,sp|P49720|PSB3_HUMAN,sp|P20618|PSB1_HUMAN,sp|P25786|PSA1_HUMAN,sp|Q16401|PSMD5_HUMAN,sp|P17980|PRS6A_HUMAN,sp|P40306|PSB10_HUMAN,sp|Q16531|DDB1_HUMAN,sp|P62195|PRS8_HUMAN,sp|Q8NEV1|CSK23_HUMAN,sp|P49721|PSB2_HUMAN,sp|O60493|SNX3_HUMAN,sp|P62333|PRS10_HUMAN,sp|O00232|PSD12_HUMAN,sp|O43294|TGFI1_HUMAN,sp|O43242|PSMD3_HUMAN,sp|P28065|PSB9_HUMAN,sp|Q9UL46|PSME2_HUMAN,sp|Q06323|PS…
actin filament-based process	GO:0030029	0.00336052	64	sp|P68032|ACTC_HUMAN,sp|P67936|TPM4_HUMAN,sp|P31146|COR1A_HUMAN,sp|Q15942|ZYX_HUMAN,sp|P84077|ARF1_HUMAN,sp|Q9BR76|COR1B_HUMAN,sp|Q9Y6W5|WASF2_HUMAN,sp|Q9NR12|PDLI7_HUMAN,sp|P02585|TNNC2_HUMAN,sp|P22105|TENX_HUMAN,sp|P59998|ARPC4_HUMAN,sp|P63316|TNNC1_HUMAN,sp|P18031|PTN1_HUMAN,sp|P60660|MYL6_HUMAN,sp|Q9H6X2|ANTR1_HUMAN,sp|P21291|CSRP1_HUMAN,sp|Q27J81|INF2_HUMAN,sp|P09493|TPM1_HUMAN,sp|O75083|WDR…
cellular response to tumor necrosis factor	GO:0071356	0.0034189	52	sp|Q99436|PSB7_HUMAN,sp|P49720|PSB3_HUMAN,sp|P21695|GPDA_HUMAN,sp|P20618|PSB1_HUMAN,sp|P25786|PSA1_HUMAN,sp|P55774|CCL18_HUMAN,sp|Q16401|PSMD5_HUMAN,sp|P17980|PRS6A_HUMAN,sp|P40306|PSB10_HUMAN,sp|Q76LX8|ATS13_HUMAN,sp|P62195|PRS8_HUMAN,sp|P05783|K1C18_HUMAN,sp|P36222|CH3L1_HUMAN,sp|P49721|PSB2_HUMAN,sp|P62333|PRS10_HUMAN,sp|O00232|PSD12_HUMAN,sp|Q6UXI9|NPNT_HUMAN,sp|O43242|PSMD3_HUMAN,sp|P28065|P…
regulation of cellular response to stress	GO:0080135	0.0034189	52	sp|P06733|ENOA_HUMAN,sp|P02760|AMBP_HUMAN,sp|Q9UBN7|HDAC6_HUMAN,sp|Q92905|CSN5_HUMAN,sp|Q04637|IF4G1_HUMAN,sp|Q15185|TEBP_HUMAN,sp|P06748|NPM_HUMAN,sp|P62258|1433E_HUMAN,sp|Q99497|PARK7_HUMAN,sp|P18031|PTN1_HUMAN,sp|P16104|H2AX_HUMAN,sp|Q13838|DX39B_HUMAN,sp|Q05655|KPCD_HUMAN,sp|P07237|PDIA1_HUMAN,sp|Q02750|MP2K1_HUMAN,sp|P07203|GPX1_HUMAN,sp|Q15233|NONO_HUMAN,sp|Q16512|PKN1_HUMAN,sp|Q9NWV8|BABA1…
cellular nitrogen compound biosynthetic process	GO:0044271	0.00347931	124	sp|P41226|UBA7_HUMAN,sp|O14841|OPLA_HUMAN,sp|P12956|XRCC6_HUMAN,sp|P14618|KPYM_HUMAN,sp|P51858|HDGF_HUMAN,sp|P55010|IF5_HUMAN,sp|Q04637|IF4G1_HUMAN,sp|P63241|IF5A1_HUMAN,sp|P40763|STAT3_HUMAN,sp|P62906|RL10A_HUMAN,sp|O60701|UGDH_HUMAN,sp|P26639|SYTC_HUMAN,sp|P62495|ERF1_HUMAN,sp|P52788|SPSY_HUMAN,sp|Q9NQG5|RPR1B_HUMAN,sp|Q14240|IF4A2_HUMAN,sp|Q8IUX7|AEBP1_HUMAN,sp|P13639|EF2_HUMAN,sp|O43294|TGFI1…
regulation of cellular ketone metabolic process	GO:0010565	0.00354228	39	sp|Q99436|PSB7_HUMAN,sp|P49720|PSB3_HUMAN,sp|P20618|PSB1_HUMAN,sp|P25786|PSA1_HUMAN,sp|P02655|APOC2_HUMAN,sp|Q16401|PSMD5_HUMAN,sp|P17980|PRS6A_HUMAN,sp|P06727|APOA4_HUMAN,sp|P40306|PSB10_HUMAN,sp|P62195|PRS8_HUMAN,sp|P56537|IF6_HUMAN,sp|P49721|PSB2_HUMAN,sp|P62333|PRS10_HUMAN,sp|O00232|PSD12_HUMAN,sp|O43242|PSMD3_HUMAN,sp|P28065|PSB9_HUMAN,sp|Q9UL46|PSME2_HUMAN,sp|Q06323|PSME1_HUMAN,sp|P35998|PR…
regulation of RNA metabolic process	GO:0051252	0.00378465	156	sp|O94874|UFL1_HUMAN,sp|P49720|PSB3_HUMAN,sp|P12956|XRCC6_HUMAN,sp|P51858|HDGF_HUMAN,sp|P05109|S10A8_HUMAN,sp|P55774|CCL18_HUMAN,sp|P40306|PSB10_HUMAN,sp|P06748|NPM_HUMAN,sp|P62195|PRS8_HUMAN,sp|P16104|H2AX_HUMAN,sp|P21741|MK_HUMAN,sp|Q01105|SET_HUMAN,sp|P63104|1433Z_HUMAN,sp|P62333|PRS10_HUMAN,sp|O00232|PSD12_HUMAN,sp|Q14240|IF4A2_HUMAN,sp|Q8IUX7|AEBP1_HUMAN,sp|Q92945|FUBP2_HUMAN,sp|Q12797|ASPH_…
T cell receptor signaling pathway	GO:0050852	0.00388777	34	sp|Q99436|PSB7_HUMAN,sp|P49720|PSB3_HUMAN,sp|P20618|PSB1_HUMAN,sp|P25786|PSA1_HUMAN,sp|Q16401|PSMD5_HUMAN,sp|P17980|PRS6A_HUMAN,sp|P40306|PSB10_HUMAN,sp|P62195|PRS8_HUMAN,sp|P49721|PSB2_HUMAN,sp|Q13094|LCP2_HUMAN,sp|P62333|PRS10_HUMAN,sp|O00232|PSD12_HUMAN,sp|O43242|PSMD3_HUMAN,sp|P28065|PSB9_HUMAN,sp|Q9UL46|PSME2_HUMAN,sp|Q06323|PSME1_HUMAN,sp|P35998|PRS7_HUMAN,sp|P43686|PRS6B_HUMAN,sp|P28074|PS…
regulation of proteolysis involved in cellular protein catabolic process	GO:1903050	0.00389321	43	sp|O94874|UFL1_HUMAN,sp|Q99436|PSB7_HUMAN,sp|P49720|PSB3_HUMAN,sp|P20618|PSB1_HUMAN,sp|P25786|PSA1_HUMAN,sp|Q16401|PSMD5_HUMAN,sp|P17980|PRS6A_HUMAN,sp|P40306|PSB10_HUMAN,sp|P62195|PRS8_HUMAN,sp|P49721|PSB2_HUMAN,sp|P62333|PRS10_HUMAN,sp|O00232|PSD12_HUMAN,sp|P07203|GPX1_HUMAN,sp|O43242|PSMD3_HUMAN,sp|P28065|PSB9_HUMAN,sp|Q9UL46|PSME2_HUMAN,sp|Q06323|PSME1_HUMAN,sp|P45974|UBP5_HUMAN,sp|P35998|PRS…
positive regulation of cell projection organization	GO:0031346	0.00400092	29	sp|P11362|FGFR1_HUMAN,sp|Q13822|ENPP2_HUMAN,sp|P46940|IQGA1_HUMAN,sp|P84077|ARF1_HUMAN,sp|Q9BR76|COR1B_HUMAN,sp|P36955|PEDF_HUMAN,sp|Q9NZQ3|SPN90_HUMAN,sp|Q9ULV4|COR1C_HUMAN,sp|O00429|DNM1L_HUMAN,sp|Q9Y6W5|WASF2_HUMAN,sp|P43487|RANG_HUMAN,sp|P61158|ARP3_HUMAN,sp|P78509|RELN_HUMAN,sp|P07737|PROF1_HUMAN,sp|O60493|SNX3_HUMAN,sp|P11021|BIP_HUMAN,sp|P60953|CDC42_HUMAN,sp|Q02750|MP2K1_HUMAN,sp|P23528|C…
proteolysis involved in cellular protein catabolic process	GO:0051603	0.00417441	59	sp|Q9UBN7|HDAC6_HUMAN,sp|P41226|UBA7_HUMAN,sp|Q99436|PSB7_HUMAN,sp|P49720|PSB3_HUMAN,sp|P20618|PSB1_HUMAN,sp|P25786|PSA1_HUMAN,sp|Q16401|PSMD5_HUMAN,sp|P17980|PRS6A_HUMAN,sp|P40306|PSB10_HUMAN,sp|P43487|RANG_HUMAN,sp|Q16531|DDB1_HUMAN,sp|P62195|PRS8_HUMAN,sp|P49721|PSB2_HUMAN,sp|P11021|BIP_HUMAN,sp|P62333|PRS10_HUMAN,sp|O00232|PSD12_HUMAN,sp|Q9NYU2|UGGG1_HUMAN,sp|O43294|TGFI1_HUMAN,sp|O43242|PSMD…
protein modification by small protein conjugation	GO:0032446	0.00421177	51	sp|O94874|UFL1_HUMAN,sp|Q9UBN7|HDAC6_HUMAN,sp|Q99436|PSB7_HUMAN,sp|Q9GZZ9|UBA5_HUMAN,sp|P49720|PSB3_HUMAN,sp|P20618|PSB1_HUMAN,sp|P25786|PSA1_HUMAN,sp|Q16401|PSMD5_HUMAN,sp|P17980|PRS6A_HUMAN,sp|Q9NT62|ATG3_HUMAN,sp|P40306|PSB10_HUMAN,sp|Q16531|DDB1_HUMAN,sp|Q96JB5|CK5P3_HUMAN,sp|P62195|PRS8_HUMAN,sp|P49721|PSB2_HUMAN,sp|P62333|PRS10_HUMAN,sp|O00232|PSD12_HUMAN,sp|Q86VP6|CAND1_HUMAN,sp|O43242|PSM…
regulation of protein complex assembly	GO:0043254	0.00422717	55	sp|Q9UBN7|HDAC6_HUMAN,sp|P31146|COR1A_HUMAN,sp|P84077|ARF1_HUMAN,sp|Q9BR76|COR1B_HUMAN,sp|Q13813|SPTN1_HUMAN,sp|Q86TP1|PRUN1_HUMAN,sp|Q04637|IF4G1_HUMAN,sp|O00429|DNM1L_HUMAN,sp|P17980|PRS6A_HUMAN,sp|Q16531|DDB1_HUMAN,sp|P37840|SYUA_HUMAN,sp|P59998|ARPC4_HUMAN,sp|P62195|PRS8_HUMAN,sp|P54920|SNAA_HUMAN,sp|Q05655|KPCD_HUMAN,sp|P62333|PRS10_HUMAN,sp|Q86VP6|CAND1_HUMAN,sp|P09493|TPM1_HUMAN,sp|P47755|…
regulation of molecular function	GO:0065009	0.00429567	214	sp|O94874|UFL1_HUMAN,sp|Q9BY76|ANGL4_HUMAN,sp|Q07960|RHG01_HUMAN,sp|P49720|PSB3_HUMAN,sp|P12956|XRCC6_HUMAN,sp|O76074|PDE5A_HUMAN,sp|P05109|S10A8_HUMAN,sp|P55774|CCL18_HUMAN,sp|O14618|CCS_HUMAN,sp|P40306|PSB10_HUMAN,sp|P06748|NPM_HUMAN,sp|P62195|PRS8_HUMAN,sp|P62333|PRS10_HUMAN,sp|O00232|PSD12_HUMAN,sp|Q14240|IF4A2_HUMAN,sp|Q9H6X2|ANTR1_HUMAN,sp|Q12797|ASPH_HUMAN,sp|P09493|TPM1_HUMAN,sp|P18085|AR…
positive regulation of proteolysis involved in cellular protein catabolic process	GO:1903052	0.00447778	38	sp|Q99436|PSB7_HUMAN,sp|P49720|PSB3_HUMAN,sp|P20618|PSB1_HUMAN,sp|P25786|PSA1_HUMAN,sp|Q16401|PSMD5_HUMAN,sp|P17980|PRS6A_HUMAN,sp|P40306|PSB10_HUMAN,sp|P62195|PRS8_HUMAN,sp|P49721|PSB2_HUMAN,sp|P62333|PRS10_HUMAN,sp|O00232|PSD12_HUMAN,sp|O43242|PSMD3_HUMAN,sp|P28065|PSB9_HUMAN,sp|Q9UL46|PSME2_HUMAN,sp|Q06323|PSME1_HUMAN,sp|P45974|UBP5_HUMAN,sp|P35998|PRS7_HUMAN,sp|P43686|PRS6B_HUMAN,sp|P28074|PS…
negative regulation of catalytic activity	GO:0043086	0.0044816	81	sp|Q9BY76|ANGL4_HUMAN,sp|P49720|PSB3_HUMAN,sp|P20618|PSB1_HUMAN,sp|Q16401|PSMD5_HUMAN,sp|P40306|PSB10_HUMAN,sp|P06748|NPM_HUMAN,sp|P37840|SYUA_HUMAN,sp|P62195|PRS8_HUMAN,sp|P49721|PSB2_HUMAN,sp|P62333|PRS10_HUMAN,sp|O00232|PSD12_HUMAN,sp|Q14240|IF4A2_HUMAN,sp|Q9UL46|PSME2_HUMAN,sp|Q06323|PSME1_HUMAN,sp|P04004|VTNC_HUMAN,sp|Q16512|PKN1_HUMAN,sp|P00738|HPT_HUMAN,sp|P35998|PRS7_HUMAN,sp|P05154|IPSP_…
cytoplasmic translation	GO:0002181	0.00452313	17	sp|P55884|EIF3B_HUMAN,sp|P23588|IF4B_HUMAN,sp|Q99613|EIF3C_HUMAN,sp|O75822|EIF3J_HUMAN,sp|P55010|IF5_HUMAN,sp|Q04637|IF4G1_HUMAN,sp|O15371|EIF3D_HUMAN,sp|P15170|ERF3A_HUMAN,sp|Q14152|EIF3A_HUMAN,sp|P62081|RS7_HUMAN,sp|Q13347|EIF3I_HUMAN,sp|O15372|EIF3H_HUMAN,sp|O00303|EIF3F_HUMAN,sp|P35268|RL22_HUMAN,sp|P05387|RLA2_HUMAN,sp|P60866|RS20_HUMAN,sp|P23396|RS3_HUMAN
mRNA processing	GO:0006397	0.00452313	17	sp|P52597|HNRPF_HUMAN,sp|P61978|HNRPK_HUMAN,sp|Q32P51|RA1L2_HUMAN,sp|P17931|LEG3_HUMAN,sp|P22626|ROA2_HUMAN,sp|Q13838|DX39B_HUMAN,sp|P14866|HNRPL_HUMAN,sp|O60506|HNRPQ_HUMAN,sp|Q15365|PCBP1_HUMAN,sp|P26599|PTBP1_HUMAN,sp|Q9Y3F4|STRAP_HUMAN,sp|Q92945|FUBP2_HUMAN,sp|O60936|NOL3_HUMAN,sp|Q15233|NONO_HUMAN,sp|P05067|A4_HUMAN,sp|P11142|HSP7C_HUMAN,sp|P11940|PABP1_HUMAN
cell cycle phase transition	GO:0044770	0.00482665	23	sp|Q08209|PP2BA_HUMAN,sp|Q14008|CKAP5_HUMAN,sp|P68366|TBA4A_HUMAN,sp|P15170|ERF3A_HUMAN,sp|O43633|CHM2A_HUMAN,sp|P43487|RANG_HUMAN,sp|P62258|1433E_HUMAN,sp|P63208|SKP1_HUMAN,sp|Q71U36|TBA1A_HUMAN,sp|Q14203|DCTN1_HUMAN,sp|P07437|TBB5_HUMAN,sp|P31323|KAP3_HUMAN,sp|P07900|HS90A_HUMAN,sp|P0DP23|CALM1_HUMAN,sp|Q13561|DCTN2_HUMAN,sp|Q15691|MARE1_HUMAN,sp|P68371|TBB4B_HUMAN,sp|P61163|ACTZ_HUMAN,sp|P0555…
mitotic cell cycle phase transition	GO:0044772	0.00482665	23	sp|Q08209|PP2BA_HUMAN,sp|Q14008|CKAP5_HUMAN,sp|P68366|TBA4A_HUMAN,sp|P15170|ERF3A_HUMAN,sp|O43633|CHM2A_HUMAN,sp|P43487|RANG_HUMAN,sp|P62258|1433E_HUMAN,sp|P63208|SKP1_HUMAN,sp|Q71U36|TBA1A_HUMAN,sp|Q14203|DCTN1_HUMAN,sp|P07437|TBB5_HUMAN,sp|P31323|KAP3_HUMAN,sp|P07900|HS90A_HUMAN,sp|P0DP23|CALM1_HUMAN,sp|Q13561|DCTN2_HUMAN,sp|Q15691|MARE1_HUMAN,sp|P68371|TBB4B_HUMAN,sp|P61163|ACTZ_HUMAN,sp|P0555…
cellular protein catabolic process	GO:0044257	0.00491925	62	sp|Q9UBN7|HDAC6_HUMAN,sp|P41226|UBA7_HUMAN,sp|Q99436|PSB7_HUMAN,sp|P49720|PSB3_HUMAN,sp|P20618|PSB1_HUMAN,sp|P25786|PSA1_HUMAN,sp|Q16401|PSMD5_HUMAN,sp|P17980|PRS6A_HUMAN,sp|P40306|PSB10_HUMAN,sp|P43487|RANG_HUMAN,sp|Q16531|DDB1_HUMAN,sp|P62195|PRS8_HUMAN,sp|P51149|RAB7A_HUMAN,sp|P49721|PSB2_HUMAN,sp|P11021|BIP_HUMAN,sp|P62333|PRS10_HUMAN,sp|O00232|PSD12_HUMAN,sp|Q9NYU2|UGGG1_HUMAN,sp|O43294|TGFI…
cell projection assembly	GO:0030031	0.00497231	33	sp|Q14008|CKAP5_HUMAN,sp|Q9Y6W5|WASF2_HUMAN,sp|P62258|1433E_HUMAN,sp|Q9H4M9|EHD1_HUMAN,sp|Q71U36|TBA1A_HUMAN,sp|P31323|KAP3_HUMAN,sp|P68371|TBB4B_HUMAN,sp|P18206|VINC_HUMAN,sp|Q96M86|DNHD1_HUMAN,sp|O75935|DCTN3_HUMAN,sp|Q15746|MYLK_HUMAN,sp|P21333|FLNA_HUMAN,sp|P47756|CAPZB_HUMAN,sp|P15153|RAC2_HUMAN,sp|P68366|TBA4A_HUMAN,sp|Q96SB3|NEB2_HUMAN,sp|O14745|NHRF1_HUMAN,sp|P61158|ARP3_HUMAN,sp|Q9HBI1|P…
Wnt signaling pathway, planar cell polarity pathway	GO:0060071	0.00497231	33	sp|P51665|PSMD7_HUMAN,sp|O14818|PSA7_HUMAN,sp|Q99436|PSB7_HUMAN,sp|P49720|PSB3_HUMAN,sp|P20618|PSB1_HUMAN,sp|P25786|PSA1_HUMAN,sp|P48556|PSMD8_HUMAN,sp|P28072|PSB6_HUMAN,sp|P28070|PSB4_HUMAN,sp|Q16401|PSMD5_HUMAN,sp|P17980|PRS6A_HUMAN,sp|P40306|PSB10_HUMAN,sp|P25789|PSA4_HUMAN,sp|P28066|PSA5_HUMAN,sp|P62195|PRS8_HUMAN,sp|P25787|PSA2_HUMAN,sp|P49721|PSB2_HUMAN,sp|P07737|PROF1_HUMAN,sp|P62333|PRS10…
regulation of establishment of planar polarity	GO:0090175	0.00497231	33	sp|P51665|PSMD7_HUMAN,sp|O14818|PSA7_HUMAN,sp|Q99436|PSB7_HUMAN,sp|P49720|PSB3_HUMAN,sp|P20618|PSB1_HUMAN,sp|P25786|PSA1_HUMAN,sp|P48556|PSMD8_HUMAN,sp|P28072|PSB6_HUMAN,sp|P28070|PSB4_HUMAN,sp|Q16401|PSMD5_HUMAN,sp|P17980|PRS6A_HUMAN,sp|P40306|PSB10_HUMAN,sp|P25789|PSA4_HUMAN,sp|P28066|PSA5_HUMAN,sp|P62195|PRS8_HUMAN,sp|P25787|PSA2_HUMAN,sp|P49721|PSB2_HUMAN,sp|P07737|PROF1_HUMAN,sp|P62333|PRS10…
protein modification by small protein removal	GO:0070646	0.00508807	46	sp|Q92905|CSN5_HUMAN,sp|Q99436|PSB7_HUMAN,sp|P49720|PSB3_HUMAN,sp|P20618|PSB1_HUMAN,sp|P25786|PSA1_HUMAN,sp|Q16401|PSMD5_HUMAN,sp|P17980|PRS6A_HUMAN,sp|P40306|PSB10_HUMAN,sp|P62195|PRS8_HUMAN,sp|Q13098|CSN1_HUMAN,sp|P49721|PSB2_HUMAN,sp|O60493|SNX3_HUMAN,sp|P62333|PRS10_HUMAN,sp|O00232|PSD12_HUMAN,sp|O43242|PSMD3_HUMAN,sp|P28065|PSB9_HUMAN,sp|Q9UL46|PSME2_HUMAN,sp|Q06323|PSME1_HUMAN,sp|O00303|EIF…
cellular response to oxygen levels	GO:0071453	0.00508807	46	sp|Q99436|PSB7_HUMAN,sp|P49720|PSB3_HUMAN,sp|P20618|PSB1_HUMAN,sp|P25786|PSA1_HUMAN,sp|Q16401|PSMD5_HUMAN,sp|O00429|DNM1L_HUMAN,sp|P17980|PRS6A_HUMAN,sp|P40306|PSB10_HUMAN,sp|P62195|PRS8_HUMAN,sp|Q99623|PHB2_HUMAN,sp|P49721|PSB2_HUMAN,sp|P07237|PDIA1_HUMAN,sp|P62333|PRS10_HUMAN,sp|O00232|PSD12_HUMAN,sp|O43242|PSMD3_HUMAN,sp|P28065|PSB9_HUMAN,sp|Q9UL46|PSME2_HUMAN,sp|Q06323|PSME1_HUMAN,sp|P02545|L…
negative regulation of nitrogen compound metabolic process	GO:0051172	0.00515719	160	sp|P02760|AMBP_HUMAN,sp|O94874|UFL1_HUMAN,sp|P49720|PSB3_HUMAN,sp|P12956|XRCC6_HUMAN,sp|P51858|HDGF_HUMAN,sp|P40306|PSB10_HUMAN,sp|P06748|NPM_HUMAN,sp|P62195|PRS8_HUMAN,sp|P16104|H2AX_HUMAN,sp|O60493|SNX3_HUMAN,sp|Q01105|SET_HUMAN,sp|P62333|PRS10_HUMAN,sp|O00232|PSD12_HUMAN,sp|Q14240|IF4A2_HUMAN,sp|Q8IUX7|AEBP1_HUMAN,sp|Q92945|FUBP2_HUMAN,sp|Q9UL46|PSME2_HUMAN,sp|P07814|SYEP_HUMAN,sp|Q06323|PSME1…
negative regulation of growth	GO:0045926	0.0051994	28	sp|P06733|ENOA_HUMAN,sp|Q16576|RBBP7_HUMAN,sp|Q96SB3|NEB2_HUMAN,sp|P01019|ANGT_HUMAN,sp|P11413|G6PD_HUMAN,sp|P24593|IBP5_HUMAN,sp|P10451|OSTP_HUMAN,sp|O95393|BMP10_HUMAN,sp|P18428|LBP_HUMAN,sp|P61158|ARP3_HUMAN,sp|Q13642|FHL1_HUMAN,sp|Q9NQC3|RTN4_HUMAN,sp|P05164|PERM_HUMAN,sp|P23528|COF1_HUMAN,sp|Q8N474|SFRP1_HUMAN,sp|Q92765|SFRP3_HUMAN,sp|P0DMV8|HS71A_HUMAN,sp|P08311|CATG_HUMAN,sp|P49913|CAMP_HU…
regulation of morphogenesis of an epithelium	GO:1905330	0.00564689	37	sp|Q99436|PSB7_HUMAN,sp|P49720|PSB3_HUMAN,sp|P20618|PSB1_HUMAN,sp|P25786|PSA1_HUMAN,sp|Q16401|PSMD5_HUMAN,sp|P17980|PRS6A_HUMAN,sp|P40306|PSB10_HUMAN,sp|P62195|PRS8_HUMAN,sp|Q99623|PHB2_HUMAN,sp|P49721|PSB2_HUMAN,sp|P62333|PRS10_HUMAN,sp|O00232|PSD12_HUMAN,sp|O43242|PSMD3_HUMAN,sp|P28065|PSB9_HUMAN,sp|Q9UL46|PSME2_HUMAN,sp|Q06323|PSME1_HUMAN,sp|P35998|PRS7_HUMAN,sp|P43686|PRS6B_HUMAN,sp|P28074|PS…
negative regulation of macromolecule biosynthetic process	GO:0010558	0.00593206	61	sp|P06733|ENOA_HUMAN,sp|P12956|XRCC6_HUMAN,sp|P51858|HDGF_HUMAN,sp|P02776|PLF4_HUMAN,sp|P05198|IF2A_HUMAN,sp|Q16576|RBBP7_HUMAN,sp|P24593|IBP5_HUMAN,sp|Q32P51|RA1L2_HUMAN,sp|P62195|PRS8_HUMAN,sp|P56537|IF6_HUMAN,sp|Q99623|PHB2_HUMAN,sp|P16104|H2AX_HUMAN,sp|P40763|STAT3_HUMAN,sp|Q01105|SET_HUMAN,sp|Q14240|IF4A2_HUMAN,sp|Q13185|CBX3_HUMAN,sp|P31946|1433B_HUMAN,sp|Q8IUX7|AEBP1_HUMAN,sp|Q92945|FUBP2_…
cellular component assembly	GO:0022607	0.00602469	199	sp|Q9BY76|ANGL4_HUMAN,sp|P31146|COR1A_HUMAN,sp|P12956|XRCC6_HUMAN,sp|Q15942|ZYX_HUMAN,sp|P84077|ARF1_HUMAN,sp|Q9Y6W5|WASF2_HUMAN,sp|P06748|NPM_HUMAN,sp|Q14974|IMB1_HUMAN,sp|Q16531|DDB1_HUMAN,sp|Q9H4M9|EHD1_HUMAN,sp|P51149|RAB7A_HUMAN,sp|P16104|H2AX_HUMAN,sp|P12110|CO6A2_HUMAN,sp|P04275|VWF_HUMAN,sp|Q01105|SET_HUMAN,sp|P49321|NASP_HUMAN,sp|Q9NQC3|RTN4_HUMAN,sp|P14314|GLU2B_HUMAN,sp|P63104|1433Z_HU…
protein deubiquitination	GO:0016579	0.00606838	41	sp|Q92905|CSN5_HUMAN,sp|Q99436|PSB7_HUMAN,sp|P49720|PSB3_HUMAN,sp|P20618|PSB1_HUMAN,sp|P25786|PSA1_HUMAN,sp|Q16401|PSMD5_HUMAN,sp|P17980|PRS6A_HUMAN,sp|P40306|PSB10_HUMAN,sp|P62195|PRS8_HUMAN,sp|P49721|PSB2_HUMAN,sp|O60493|SNX3_HUMAN,sp|P62333|PRS10_HUMAN,sp|O00232|PSD12_HUMAN,sp|O43242|PSMD3_HUMAN,sp|P28065|PSB9_HUMAN,sp|Q9UL46|PSME2_HUMAN,sp|Q06323|PSME1_HUMAN,sp|O00303|EIF3F_HUMAN,sp|P45974|UB…
heterocycle catabolic process	GO:0046700	0.00606838	41	sp|P02760|AMBP_HUMAN,sp|O76074|PDE5A_HUMAN,sp|P62277|RS13_HUMAN,sp|P26196|DDX6_HUMAN,sp|Q04637|IF4G1_HUMAN,sp|Q9H074|PAIP1_HUMAN,sp|P19971|TYPH_HUMAN,sp|Q14974|IMB1_HUMAN,sp|P62906|RL10A_HUMAN,sp|P62495|ERF1_HUMAN,sp|Q14240|IF4A2_HUMAN,sp|P05388|RLA0_HUMAN,sp|P07203|GPX1_HUMAN,sp|Q92945|FUBP2_HUMAN,sp|P30043|BLVRB_HUMAN,sp|P67775|PP2AA_HUMAN,sp|O75356|ENTP5_HUMAN,sp|P26572|MGAT1_HUMAN,sp|P05387|R…
chromatin assembly or disassembly	GO:0006333	0.00623061	16	sp|P55209|NP1L1_HUMAN,sp|Q16576|RBBP7_HUMAN,sp|O75367|H2AY_HUMAN,sp|Q96KK5|H2A1H_HUMAN,sp|P09429|HMGB1_HUMAN,sp|Q92688|AN32B_HUMAN,sp|P06748|NPM_HUMAN,sp|P62805|H4_HUMAN,sp|P16104|H2AX_HUMAN,sp|Q99733|NP1L4_HUMAN,sp|Q8N257|H2B3B_HUMAN,sp|Q93079|H2B1H_HUMAN,sp|P16401|H15_HUMAN,sp|Q01105|SET_HUMAN,sp|P49321|NASP_HUMAN,sp|P16403|H12_HUMAN
nucleosome assembly	GO:0006334	0.00623061	16	sp|P55209|NP1L1_HUMAN,sp|Q16576|RBBP7_HUMAN,sp|O75367|H2AY_HUMAN,sp|Q96KK5|H2A1H_HUMAN,sp|P09429|HMGB1_HUMAN,sp|Q92688|AN32B_HUMAN,sp|P06748|NPM_HUMAN,sp|P62805|H4_HUMAN,sp|P16104|H2AX_HUMAN,sp|Q99733|NP1L4_HUMAN,sp|Q8N257|H2B3B_HUMAN,sp|Q93079|H2B1H_HUMAN,sp|P16401|H15_HUMAN,sp|Q01105|SET_HUMAN,sp|P49321|NASP_HUMAN,sp|P16403|H12_HUMAN
chromatin assembly	GO:0031497	0.00623061	16	sp|P55209|NP1L1_HUMAN,sp|Q16576|RBBP7_HUMAN,sp|O75367|H2AY_HUMAN,sp|Q96KK5|H2A1H_HUMAN,sp|P09429|HMGB1_HUMAN,sp|Q92688|AN32B_HUMAN,sp|P06748|NPM_HUMAN,sp|P62805|H4_HUMAN,sp|P16104|H2AX_HUMAN,sp|Q99733|NP1L4_HUMAN,sp|Q8N257|H2B3B_HUMAN,sp|Q93079|H2B1H_HUMAN,sp|P16401|H15_HUMAN,sp|Q01105|SET_HUMAN,sp|P49321|NASP_HUMAN,sp|P16403|H12_HUMAN
nucleosome organization	GO:0034728	0.00623061	16	sp|P55209|NP1L1_HUMAN,sp|Q16576|RBBP7_HUMAN,sp|O75367|H2AY_HUMAN,sp|Q96KK5|H2A1H_HUMAN,sp|P09429|HMGB1_HUMAN,sp|Q92688|AN32B_HUMAN,sp|P06748|NPM_HUMAN,sp|P62805|H4_HUMAN,sp|P16104|H2AX_HUMAN,sp|Q99733|NP1L4_HUMAN,sp|Q8N257|H2B3B_HUMAN,sp|Q93079|H2B1H_HUMAN,sp|P16401|H15_HUMAN,sp|Q01105|SET_HUMAN,sp|P49321|NASP_HUMAN,sp|P16403|H12_HUMAN
regulation of I-kappaB kinase/NF-kappaB signaling	GO:0043122	0.00623061	16	sp|P08134|RHOC_HUMAN,sp|Q9UN86|G3BP2_HUMAN,sp|P09211|GSTP1_HUMAN,sp|Q16610|ECM1_HUMAN,sp|Q92734|TFG_HUMAN,sp|P02788|TRFL_HUMAN,sp|O60936|NOL3_HUMAN,sp|P05771|KPCB_HUMAN,sp|P26447|S10A4_HUMAN,sp|P29692|EF1D_HUMAN,sp|P42224|STAT1_HUMAN,sp|P21333|FLNA_HUMAN,sp|Q06830|PRDX1_HUMAN,sp|P04792|HSPB1_HUMAN,sp|P09382|LEG1_HUMAN,sp|O75688|PPM1B_HUMAN
regulation of cell projection assembly	GO:0060491	0.00623061	16	sp|P23528|COF1_HUMAN,sp|Q9ULV4|COR1C_HUMAN,sp|Q9Y6W5|WASF2_HUMAN,sp|Q9NT62|ATG3_HUMAN,sp|P04196|HRG_HUMAN,sp|P63167|DYL1_HUMAN,sp|P61158|ARP3_HUMAN,sp|Q7L576|CYFP1_HUMAN,sp|Q8WUW1|BRK1_HUMAN,sp|P47756|CAPZB_HUMAN,sp|P35241|RADI_HUMAN,sp|P07737|PROF1_HUMAN,sp|Q05655|KPCD_HUMAN,sp|P15153|RAC2_HUMAN,sp|Q08495|DEMA_HUMAN,sp|P60953|CDC42_HUMAN
protein localization to endoplasmic reticulum	GO:0070972	0.00623061	16	sp|P62277|RS13_HUMAN,sp|P30101|PDIA3_HUMAN,sp|P62081|RS7_HUMAN,sp|P15880|RS2_HUMAN,sp|P35268|RL22_HUMAN,sp|P62906|RL10A_HUMAN,sp|P39019|RS19_HUMAN,sp|P62750|RL23A_HUMAN,sp|P08865|RSSA_HUMAN,sp|P11021|BIP_HUMAN,sp|P05388|RLA0_HUMAN,sp|O15305|PMM2_HUMAN,sp|P25398|RS12_HUMAN,sp|P05387|RLA2_HUMAN,sp|P50914|RL14_HUMAN,sp|P60866|RS20_HUMAN
regulation of plasma membrane bounded cell projection assembly	GO:0120032	0.00623061	16	sp|P23528|COF1_HUMAN,sp|Q9ULV4|COR1C_HUMAN,sp|Q9Y6W5|WASF2_HUMAN,sp|Q9NT62|ATG3_HUMAN,sp|P04196|HRG_HUMAN,sp|P63167|DYL1_HUMAN,sp|P61158|ARP3_HUMAN,sp|Q7L576|CYFP1_HUMAN,sp|Q8WUW1|BRK1_HUMAN,sp|P47756|CAPZB_HUMAN,sp|P35241|RADI_HUMAN,sp|P07737|PROF1_HUMAN,sp|Q05655|KPCD_HUMAN,sp|P15153|RAC2_HUMAN,sp|Q08495|DEMA_HUMAN,sp|P60953|CDC42_HUMAN
negative regulation of transferase activity	GO:0051348	0.00628857	53	sp|Q99436|PSB7_HUMAN,sp|P49720|PSB3_HUMAN,sp|P20618|PSB1_HUMAN,sp|P25786|PSA1_HUMAN,sp|Q16401|PSMD5_HUMAN,sp|P17980|PRS6A_HUMAN,sp|P40306|PSB10_HUMAN,sp|P06748|NPM_HUMAN,sp|Q96JB5|CK5P3_HUMAN,sp|P62195|PRS8_HUMAN,sp|Q13098|CSN1_HUMAN,sp|P18031|PTN1_HUMAN,sp|P49721|PSB2_HUMAN,sp|Q05655|KPCD_HUMAN,sp|P07359|GP1BA_HUMAN,sp|P31323|KAP3_HUMAN,sp|P62333|PRS10_HUMAN,sp|O00232|PSD12_HUMAN,sp|Q14240|IF4A2…
plasma membrane bounded cell projection assembly	GO:0120031	0.00634435	32	sp|Q14008|CKAP5_HUMAN,sp|Q9Y6W5|WASF2_HUMAN,sp|P62258|1433E_HUMAN,sp|Q9H4M9|EHD1_HUMAN,sp|Q71U36|TBA1A_HUMAN,sp|P31323|KAP3_HUMAN,sp|P68371|TBB4B_HUMAN,sp|P18206|VINC_HUMAN,sp|Q96M86|DNHD1_HUMAN,sp|O75935|DCTN3_HUMAN,sp|Q15746|MYLK_HUMAN,sp|P21333|FLNA_HUMAN,sp|P47756|CAPZB_HUMAN,sp|P68366|TBA4A_HUMAN,sp|Q96SB3|NEB2_HUMAN,sp|O14745|NHRF1_HUMAN,sp|P61158|ARP3_HUMAN,sp|Q9HBI1|PARVB_HUMAN,sp|Q14203|…
protein import	GO:0017038	0.00640723	22	sp|Q08209|PP2BA_HUMAN,sp|Q9NZQ3|SPN90_HUMAN,sp|P01019|ANGT_HUMAN,sp|P30101|PDIA3_HUMAN,sp|O00505|IMA4_HUMAN,sp|O00410|IPO5_HUMAN,sp|P43487|RANG_HUMAN,sp|Q14974|IMB1_HUMAN,sp|P62826|RAN_HUMAN,sp|Q99623|PHB2_HUMAN,sp|P43405|KSYK_HUMAN,sp|P40763|STAT3_HUMAN,sp|P61970|NTF2_HUMAN,sp|P07900|HS90A_HUMAN,sp|O95373|IPO7_HUMAN,sp|P23528|COF1_HUMAN,sp|P02545|LMNA_HUMAN,sp|P10809|CH60_HUMAN,sp|O15117|FYB1_HU…
negative regulation of cell growth	GO:0030308	0.00640723	22	sp|P06733|ENOA_HUMAN,sp|Q16576|RBBP7_HUMAN,sp|Q96SB3|NEB2_HUMAN,sp|P01019|ANGT_HUMAN,sp|P11413|G6PD_HUMAN,sp|P10451|OSTP_HUMAN,sp|O95393|BMP10_HUMAN,sp|P61158|ARP3_HUMAN,sp|Q13642|FHL1_HUMAN,sp|Q9NQC3|RTN4_HUMAN,sp|P23528|COF1_HUMAN,sp|Q8N474|SFRP1_HUMAN,sp|Q92765|SFRP3_HUMAN,sp|P0DMV8|HS71A_HUMAN,sp|P63244|RACK1_HUMAN,sp|P04196|HRG_HUMAN,sp|Q9BYE9|CDHR2_HUMAN,sp|P01160|ANF_HUMAN,sp|P07093|GDN_HU…
regulation of cellular protein metabolic process	GO:0032268	0.00685705	222	sp|P02760|AMBP_HUMAN,sp|O94874|UFL1_HUMAN,sp|P49720|PSB3_HUMAN,sp|P12956|XRCC6_HUMAN,sp|O76074|PDE5A_HUMAN,sp|P05109|S10A8_HUMAN,sp|P55774|CCL18_HUMAN,sp|P40306|PSB10_HUMAN,sp|P06748|NPM_HUMAN,sp|P62195|PRS8_HUMAN,sp|O60493|SNX3_HUMAN,sp|Q01105|SET_HUMAN,sp|P62495|ERF1_HUMAN,sp|P62333|PRS10_HUMAN,sp|O00232|PSD12_HUMAN,sp|Q14240|IF4A2_HUMAN,sp|Q9H6X2|ANTR1_HUMAN,sp|P13639|EF2_HUMAN,sp|O75787|RENR_…
response to endoplasmic reticulum stress	GO:0034976	0.00710366	36	sp|O94874|UFL1_HUMAN,sp|Q9GZZ9|UBA5_HUMAN,sp|P51858|HDGF_HUMAN,sp|P05198|IF2A_HUMAN,sp|P17980|PRS6A_HUMAN,sp|Q96JB5|CK5P3_HUMAN,sp|P62195|PRS8_HUMAN,sp|P18031|PTN1_HUMAN,sp|P07237|PDIA1_HUMAN,sp|P11021|BIP_HUMAN,sp|P62333|PRS10_HUMAN,sp|P13639|EF2_HUMAN,sp|Q9NYU2|UGGG1_HUMAN,sp|P02545|LMNA_HUMAN,sp|Q8NBS9|TXND5_HUMAN,sp|P08833|IBP1_HUMAN,sp|O94979|SC31A_HUMAN,sp|P35998|PRS7_HUMAN,sp|P43686|PRS6B_…
immune response-activating signal transduction	GO:0002757	0.00742424	56	sp|Q99436|PSB7_HUMAN,sp|P49720|PSB3_HUMAN,sp|P80108|PHLD_HUMAN,sp|P20618|PSB1_HUMAN,sp|P25786|PSA1_HUMAN,sp|P05109|S10A8_HUMAN,sp|Q16401|PSMD5_HUMAN,sp|P17980|PRS6A_HUMAN,sp|Q9Y6W5|WASF2_HUMAN,sp|P40306|PSB10_HUMAN,sp|P05771|KPCB_HUMAN,sp|P18428|LBP_HUMAN,sp|P59998|ARPC4_HUMAN,sp|P62195|PRS8_HUMAN,sp|P49721|PSB2_HUMAN,sp|Q13094|LCP2_HUMAN,sp|P62333|PRS10_HUMAN,sp|O00232|PSD12_HUMAN,sp|P06702|S10A…
actin cytoskeleton organization	GO:0030036	0.00742424	56	sp|P68032|ACTC_HUMAN,sp|P67936|TPM4_HUMAN,sp|P31146|COR1A_HUMAN,sp|Q15942|ZYX_HUMAN,sp|P84077|ARF1_HUMAN,sp|Q9BR76|COR1B_HUMAN,sp|Q9Y6W5|WASF2_HUMAN,sp|Q9NR12|PDLI7_HUMAN,sp|P22105|TENX_HUMAN,sp|P59998|ARPC4_HUMAN,sp|P18031|PTN1_HUMAN,sp|Q9H6X2|ANTR1_HUMAN,sp|P21291|CSRP1_HUMAN,sp|Q27J81|INF2_HUMAN,sp|P09493|TPM1_HUMAN,sp|O75083|WDR1_HUMAN,sp|Q8WUW1|BRK1_HUMAN,sp|P21333|FLNA_HUMAN,sp|P47756|CAPZB…
negative regulation of biological process	GO:0048519	0.00774613	359	sp|Q9BY76|ANGL4_HUMAN,sp|P51858|HDGF_HUMAN,sp|O76074|PDE5A_HUMAN,sp|P84077|ARF1_HUMAN,sp|Q13813|SPTN1_HUMAN,sp|Q9Y6W5|WASF2_HUMAN,sp|P06748|NPM_HUMAN,sp|Q16531|DDB1_HUMAN,sp|P18428|LBP_HUMAN,sp|P16104|H2AX_HUMAN,sp|P62906|RL10A_HUMAN,sp|O60493|SNX3_HUMAN,sp|Q01105|SET_HUMAN,sp|P62495|ERF1_HUMAN,sp|O14672|ADA10_HUMAN,sp|P14314|GLU2B_HUMAN,sp|P62333|PRS10_HUMAN,sp|Q14240|IF4A2_HUMAN,sp|Q9UL46|PSME2…
cellular response to decreased oxygen levels	GO:0036294	0.00774827	44	sp|Q99436|PSB7_HUMAN,sp|P49720|PSB3_HUMAN,sp|P20618|PSB1_HUMAN,sp|P25786|PSA1_HUMAN,sp|Q16401|PSMD5_HUMAN,sp|O00429|DNM1L_HUMAN,sp|P17980|PRS6A_HUMAN,sp|P40306|PSB10_HUMAN,sp|P62195|PRS8_HUMAN,sp|Q99623|PHB2_HUMAN,sp|P49721|PSB2_HUMAN,sp|P07237|PDIA1_HUMAN,sp|P62333|PRS10_HUMAN,sp|O00232|PSD12_HUMAN,sp|O43242|PSMD3_HUMAN,sp|P28065|PSB9_HUMAN,sp|Q9UL46|PSME2_HUMAN,sp|Q06323|PSME1_HUMAN,sp|P02545|L…
protein ubiquitination	GO:0016567	0.00776367	48	sp|Q9UBN7|HDAC6_HUMAN,sp|Q99436|PSB7_HUMAN,sp|P49720|PSB3_HUMAN,sp|P20618|PSB1_HUMAN,sp|P25786|PSA1_HUMAN,sp|Q16401|PSMD5_HUMAN,sp|P17980|PRS6A_HUMAN,sp|Q9NT62|ATG3_HUMAN,sp|P40306|PSB10_HUMAN,sp|Q16531|DDB1_HUMAN,sp|P62195|PRS8_HUMAN,sp|P49721|PSB2_HUMAN,sp|P62333|PRS10_HUMAN,sp|O00232|PSD12_HUMAN,sp|Q86VP6|CAND1_HUMAN,sp|O43242|PSMD3_HUMAN,sp|P28065|PSB9_HUMAN,sp|Q9UL46|PSME2_HUMAN,sp|Q06323|PS…
positive regulation of proteolysis	GO:0045862	0.00813537	63	sp|Q6UXH0|ANGL8_HUMAN,sp|P06733|ENOA_HUMAN,sp|Q92905|CSN5_HUMAN,sp|Q99436|PSB7_HUMAN,sp|P49720|PSB3_HUMAN,sp|P80108|PHLD_HUMAN,sp|P20618|PSB1_HUMAN,sp|P25786|PSA1_HUMAN,sp|P05109|S10A8_HUMAN,sp|Q16401|PSMD5_HUMAN,sp|P17980|PRS6A_HUMAN,sp|P40306|PSB10_HUMAN,sp|P37840|SYUA_HUMAN,sp|P62195|PRS8_HUMAN,sp|P49721|PSB2_HUMAN,sp|P40763|STAT3_HUMAN,sp|P62333|PRS10_HUMAN,sp|P35579|MYH9_HUMAN,sp|O00232|PSD1…
DNA conformation change	GO:0071103	0.00848961	21	sp|Q16576|RBBP7_HUMAN,sp|O75367|H2AY_HUMAN,sp|Q96KK5|H2A1H_HUMAN,sp|P09429|HMGB1_HUMAN,sp|P06748|NPM_HUMAN,sp|Q16531|DDB1_HUMAN,sp|P16104|H2AX_HUMAN,sp|Q99733|NP1L4_HUMAN,sp|P22626|ROA2_HUMAN,sp|Q93079|H2B1H_HUMAN,sp|Q01105|SET_HUMAN,sp|P49321|NASP_HUMAN,sp|P55209|NP1L1_HUMAN,sp|P54727|RD23B_HUMAN,sp|Q00577|PURA_HUMAN,sp|Q92688|AN32B_HUMAN,sp|P62805|H4_HUMAN,sp|O95831|AIFM1_HUMAN,sp|Q8N257|H2B3B_…
RNA splicing, via transesterification reactions	GO:0000375	0.00857972	15	sp|Q15365|PCBP1_HUMAN,sp|Q92945|FUBP2_HUMAN,sp|Q9Y3F4|STRAP_HUMAN,sp|P26599|PTBP1_HUMAN,sp|O60936|NOL3_HUMAN,sp|P52597|HNRPF_HUMAN,sp|P61978|HNRPK_HUMAN,sp|Q15233|NONO_HUMAN,sp|Q32P51|RA1L2_HUMAN,sp|P11142|HSP7C_HUMAN,sp|P22626|ROA2_HUMAN,sp|Q13838|DX39B_HUMAN,sp|P14866|HNRPL_HUMAN,sp|O60506|HNRPQ_HUMAN,sp|P11940|PABP1_HUMAN
rRNA processing	GO:0006364	0.00857972	15	sp|Q13395|TARB1_HUMAN,sp|P05388|RLA0_HUMAN,sp|P62277|RS13_HUMAN,sp|P25398|RS12_HUMAN,sp|P62081|RS7_HUMAN,sp|P15880|RS2_HUMAN,sp|P35268|RL22_HUMAN,sp|P56537|IF6_HUMAN,sp|P05387|RLA2_HUMAN,sp|P62906|RL10A_HUMAN,sp|P50914|RL14_HUMAN,sp|P39019|RS19_HUMAN,sp|P62750|RL23A_HUMAN,sp|P60866|RS20_HUMAN,sp|P08865|RSSA_HUMAN
microtubule-based movement	GO:0007018	0.00857972	15	sp|P62820|RAB1A_HUMAN,sp|O00139|KIF2A_HUMAN,sp|Q9Y678|COPG1_HUMAN,sp|Q96M86|DNHD1_HUMAN,sp|Q14974|IMB1_HUMAN,sp|P63167|DYL1_HUMAN,sp|P61158|ARP3_HUMAN,sp|P05067|A4_HUMAN,sp|P09496|CLCA_HUMAN,sp|P04792|HSPB1_HUMAN,sp|P33176|KINH_HUMAN,sp|P11142|HSP7C_HUMAN,sp|Q14203|DCTN1_HUMAN,sp|O95782|AP2A1_HUMAN,sp|P60953|CDC42_HUMAN
nucleobase-containing compound transport	GO:0015931	0.00857972	15	sp|Q9UN86|G3BP2_HUMAN,sp|Q16762|THTR_HUMAN,sp|Q14008|CKAP5_HUMAN,sp|Q92945|FUBP2_HUMAN,sp|P63241|IF5A1_HUMAN,sp|P43487|RANG_HUMAN,sp|P06748|NPM_HUMAN,sp|Q32P51|RA1L2_HUMAN,sp|P62826|RAN_HUMAN,sp|P56537|IF6_HUMAN,sp|P22626|ROA2_HUMAN,sp|Q13838|DX39B_HUMAN,sp|P61970|NTF2_HUMAN,sp|P08865|RSSA_HUMAN,sp|O14980|XPO1_HUMAN
covalent chromatin modification	GO:0016569	0.00857972	15	sp|Q7Z6Z7|HUWE1_HUMAN,sp|Q13185|CBX3_HUMAN,sp|Q16576|RBBP7_HUMAN,sp|O75367|H2AY_HUMAN,sp|Q9Y4E8|UBP15_HUMAN,sp|P49593|PPM1F_HUMAN,sp|P05771|KPCB_HUMAN,sp|P17252|KPCA_HUMAN,sp|Q16531|DDB1_HUMAN,sp|Q16512|PKN1_HUMAN,sp|P63208|SKP1_HUMAN,sp|Q9NWV8|BABA1_HUMAN,sp|Q05655|KPCD_HUMAN,sp|P16403|H12_HUMAN,sp|P46379|BAG6_HUMAN
regulation of microtubule-based process	GO:0032886	0.00857972	15	sp|Q9UBN7|HDAC6_HUMAN,sp|P0DMV8|HS71A_HUMAN,sp|Q15691|MARE1_HUMAN,sp|Q86TP1|PRUN1_HUMAN,sp|O43633|CHM2A_HUMAN,sp|O60610|DIAP1_HUMAN,sp|P43487|RANG_HUMAN,sp|P06748|NPM_HUMAN,sp|P37840|SYUA_HUMAN,sp|O75116|ROCK2_HUMAN,sp|Q00610|CLH1_HUMAN,sp|P47756|CAPZB_HUMAN,sp|Q14203|DCTN1_HUMAN,sp|O14980|XPO1_HUMAN,sp|P23396|RS3_HUMAN
nucleic acid transport	GO:0050657	0.00857972	15	sp|Q9UN86|G3BP2_HUMAN,sp|Q16762|THTR_HUMAN,sp|Q14008|CKAP5_HUMAN,sp|Q92945|FUBP2_HUMAN,sp|P63241|IF5A1_HUMAN,sp|P43487|RANG_HUMAN,sp|P06748|NPM_HUMAN,sp|Q32P51|RA1L2_HUMAN,sp|P62826|RAN_HUMAN,sp|P56537|IF6_HUMAN,sp|P22626|ROA2_HUMAN,sp|Q13838|DX39B_HUMAN,sp|P61970|NTF2_HUMAN,sp|P08865|RSSA_HUMAN,sp|O14980|XPO1_HUMAN
RNA transport	GO:0050658	0.00857972	15	sp|Q9UN86|G3BP2_HUMAN,sp|Q16762|THTR_HUMAN,sp|Q14008|CKAP5_HUMAN,sp|Q92945|FUBP2_HUMAN,sp|P63241|IF5A1_HUMAN,sp|P43487|RANG_HUMAN,sp|P06748|NPM_HUMAN,sp|Q32P51|RA1L2_HUMAN,sp|P62826|RAN_HUMAN,sp|P56537|IF6_HUMAN,sp|P22626|ROA2_HUMAN,sp|Q13838|DX39B_HUMAN,sp|P61970|NTF2_HUMAN,sp|P08865|RSSA_HUMAN,sp|O14980|XPO1_HUMAN
establishment of RNA localization	GO:0051236	0.00857972	15	sp|Q9UN86|G3BP2_HUMAN,sp|Q16762|THTR_HUMAN,sp|Q14008|CKAP5_HUMAN,sp|Q92945|FUBP2_HUMAN,sp|P63241|IF5A1_HUMAN,sp|P43487|RANG_HUMAN,sp|P06748|NPM_HUMAN,sp|Q32P51|RA1L2_HUMAN,sp|P62826|RAN_HUMAN,sp|P56537|IF6_HUMAN,sp|P22626|ROA2_HUMAN,sp|Q13838|DX39B_HUMAN,sp|P61970|NTF2_HUMAN,sp|P08865|RSSA_HUMAN,sp|O14980|XPO1_HUMAN
ciliary basal body-plasma membrane docking	GO:0097711	0.00857972	15	sp|Q14008|CKAP5_HUMAN,sp|Q13561|DCTN2_HUMAN,sp|Q15691|MARE1_HUMAN,sp|P68366|TBA4A_HUMAN,sp|P68371|TBB4B_HUMAN,sp|P61163|ACTZ_HUMAN,sp|P63167|DYL1_HUMAN,sp|O75935|DCTN3_HUMAN,sp|P62258|1433E_HUMAN,sp|Q71U36|TBA1A_HUMAN,sp|P61981|1433G_HUMAN,sp|Q14203|DCTN1_HUMAN,sp|P07437|TBB5_HUMAN,sp|P07900|HS90A_HUMAN,sp|P31323|KAP3_HUMAN
negative regulation of intrinsic apoptotic signaling pathway	GO:2001243	0.00857972	15	sp|P06733|ENOA_HUMAN,sp|P14780|MMP9_HUMAN,sp|P07203|GPX1_HUMAN,sp|P31689|DNJA1_HUMAN,sp|O60936|NOL3_HUMAN,sp|Q15233|NONO_HUMAN,sp|Q99497|PARK7_HUMAN,sp|P48061|SDF1_HUMAN,sp|P18031|PTN1_HUMAN,sp|P04792|HSPB1_HUMAN,sp|Q96K76|UBP47_HUMAN,sp|Q92598|HS105_HUMAN,sp|P04179|SODM_HUMAN,sp|Q9Y4L1|HYOU1_HUMAN,sp|P10909|CLUS_HUMAN
muscle system process	GO:0003012	0.00891335	35	sp|P68032|ACTC_HUMAN,sp|P67936|TPM4_HUMAN,sp|O76074|PDE5A_HUMAN,sp|P02585|TNNC2_HUMAN,sp|Q9Y623|MYH4_HUMAN,sp|P63316|TNNC1_HUMAN,sp|P24844|MYL9_HUMAN,sp|P60660|MYL6_HUMAN,sp|P13639|EF2_HUMAN,sp|P18206|VINC_HUMAN,sp|Q12797|ASPH_HUMAN,sp|P09493|TPM1_HUMAN,sp|Q96HC4|PDLI5_HUMAN,sp|P19105|ML12A_HUMAN,sp|Q96A32|MLRS_HUMAN,sp|Q15746|MYLK_HUMAN,sp|P01160|ANF_HUMAN,sp|P13805|TNNT1_HUMAN,sp|P10916|MLRV_HU…
positive regulation of cellular component biogenesis	GO:0044089	0.00926631	51	sp|Q9UBN7|HDAC6_HUMAN,sp|Q04637|IF4G1_HUMAN,sp|P17980|PRS6A_HUMAN,sp|Q9Y6W5|WASF2_HUMAN,sp|Q16531|DDB1_HUMAN,sp|P59998|ARPC4_HUMAN,sp|P62195|PRS8_HUMAN,sp|P51149|RAB7A_HUMAN,sp|P62333|PRS10_HUMAN,sp|Q86VP6|CAND1_HUMAN,sp|P09493|TPM1_HUMAN,sp|Q8WUW1|BRK1_HUMAN,sp|P35998|PRS7_HUMAN,sp|P43686|PRS6B_HUMAN,sp|P15153|RAC2_HUMAN,sp|P10909|CLUS_HUMAN,sp|Q12794|HYAL1_HUMAN,sp|P46940|IQGA1_HUMAN,sp|P10645|…
immune response-regulating signaling pathway	GO:0002764	0.0102594	58	sp|Q99436|PSB7_HUMAN,sp|P49720|PSB3_HUMAN,sp|P80108|PHLD_HUMAN,sp|P20618|PSB1_HUMAN,sp|P25786|PSA1_HUMAN,sp|P05109|S10A8_HUMAN,sp|Q16401|PSMD5_HUMAN,sp|P17980|PRS6A_HUMAN,sp|Q9Y6W5|WASF2_HUMAN,sp|P40306|PSB10_HUMAN,sp|P05771|KPCB_HUMAN,sp|P18428|LBP_HUMAN,sp|P59998|ARPC4_HUMAN,sp|P62195|PRS8_HUMAN,sp|P49721|PSB2_HUMAN,sp|Q13094|LCP2_HUMAN,sp|P62333|PRS10_HUMAN,sp|O00232|PSD12_HUMAN,sp|P06702|S10A…
regulation of hydrolase activity	GO:0051336	0.0104966	93	sp|Q6UXH0|ANGL8_HUMAN,sp|Q9BY76|ANGL4_HUMAN,sp|Q07960|RHG01_HUMAN,sp|P05109|S10A8_HUMAN,sp|P55774|CCL18_HUMAN,sp|P55010|IF5_HUMAN,sp|P06727|APOA4_HUMAN,sp|P06748|NPM_HUMAN,sp|P37840|SYUA_HUMAN,sp|P54920|SNAA_HUMAN,sp|P40763|STAT3_HUMAN,sp|Q15404|RSU1_HUMAN,sp|Q9H6X2|ANTR1_HUMAN,sp|Q12797|ASPH_HUMAN,sp|O43847|NRDC_HUMAN,sp|P09493|TPM1_HUMAN,sp|P18085|ARF4_HUMAN,sp|Q9UL46|PSME2_HUMAN,sp|Q06323|PSME…
cellular nitrogen compound metabolic process	GO:0034641	0.0106634	215	sp|P02760|AMBP_HUMAN,sp|P41226|UBA7_HUMAN,sp|O14841|OPLA_HUMAN,sp|P12956|XRCC6_HUMAN,sp|P51858|HDGF_HUMAN,sp|O76074|PDE5A_HUMAN,sp|P49327|FAS_HUMAN,sp|P06748|NPM_HUMAN,sp|Q14974|IMB1_HUMAN,sp|Q16531|DDB1_HUMAN,sp|P16104|H2AX_HUMAN,sp|P62906|RL10A_HUMAN,sp|P26639|SYTC_HUMAN,sp|Q01105|SET_HUMAN,sp|P49321|NASP_HUMAN,sp|P62495|ERF1_HUMAN,sp|P50225|ST1A1_HUMAN,sp|P52788|SPSY_HUMAN,sp|Q14240|IF4A2_HUMA…
negative regulation of nucleobase-containing compound metabolic process	GO:0045934	0.01077	54	sp|P06733|ENOA_HUMAN,sp|P12956|XRCC6_HUMAN,sp|P51858|HDGF_HUMAN,sp|P62277|RS13_HUMAN,sp|Q16576|RBBP7_HUMAN,sp|Q9H074|PAIP1_HUMAN,sp|P06748|NPM_HUMAN,sp|Q32P51|RA1L2_HUMAN,sp|P62195|PRS8_HUMAN,sp|Q99623|PHB2_HUMAN,sp|P16104|H2AX_HUMAN,sp|P40763|STAT3_HUMAN,sp|Q01105|SET_HUMAN,sp|Q14240|IF4A2_HUMAN,sp|Q13185|CBX3_HUMAN,sp|P31946|1433B_HUMAN,sp|Q8IUX7|AEBP1_HUMAN,sp|Q9Y3F4|STRAP_HUMAN,sp|Q15233|NONO…
negative regulation of cellular macromolecule biosynthetic process	GO:2000113	0.01077	54	sp|P06733|ENOA_HUMAN,sp|P12956|XRCC6_HUMAN,sp|P51858|HDGF_HUMAN,sp|P05198|IF2A_HUMAN,sp|Q16576|RBBP7_HUMAN,sp|P24593|IBP5_HUMAN,sp|Q32P51|RA1L2_HUMAN,sp|P62195|PRS8_HUMAN,sp|P56537|IF6_HUMAN,sp|Q99623|PHB2_HUMAN,sp|P16104|H2AX_HUMAN,sp|P40763|STAT3_HUMAN,sp|Q01105|SET_HUMAN,sp|Q13185|CBX3_HUMAN,sp|P31946|1433B_HUMAN,sp|Q8IUX7|AEBP1_HUMAN,sp|Q92945|FUBP2_HUMAN,sp|Q9Y3F4|STRAP_HUMAN,sp|P07814|SYEP_…
macromolecule catabolic process	GO:0009057	0.0109929	106	sp|P02760|AMBP_HUMAN,sp|P41226|UBA7_HUMAN,sp|P49720|PSB3_HUMAN,sp|P20618|PSB1_HUMAN,sp|Q04637|IF4G1_HUMAN,sp|Q16401|PSMD5_HUMAN,sp|P40306|PSB10_HUMAN,sp|Q14974|IMB1_HUMAN,sp|Q16531|DDB1_HUMAN,sp|P62195|PRS8_HUMAN,sp|P51149|RAB7A_HUMAN,sp|P49721|PSB2_HUMAN,sp|P62906|RL10A_HUMAN,sp|P62495|ERF1_HUMAN,sp|P62333|PRS10_HUMAN,sp|O00232|PSD12_HUMAN,sp|Q14240|IF4A2_HUMAN,sp|Q9NYU2|UGGG1_HUMAN,sp|O43294|TG…
DNA metabolic process	GO:0006259	0.0111542	34	sp|P41226|UBA7_HUMAN,sp|Q92905|CSN5_HUMAN,sp|P12956|XRCC6_HUMAN,sp|Q16576|RBBP7_HUMAN,sp|Q15185|TEBP_HUMAN,sp|P06748|NPM_HUMAN,sp|Q14974|IMB1_HUMAN,sp|Q16531|DDB1_HUMAN,sp|Q13098|CSN1_HUMAN,sp|P16104|H2AX_HUMAN,sp|Q01105|SET_HUMAN,sp|P49321|NASP_HUMAN,sp|P55209|NP1L1_HUMAN,sp|Q15233|NONO_HUMAN,sp|P10809|CH60_HUMAN,sp|P61201|CSN2_HUMAN,sp|Q9NWV8|BABA1_HUMAN,sp|P09429|HMGB1_HUMAN,sp|P08238|HS90B_HU…
nuclear import	GO:0051170	0.0112265	20	sp|Q08209|PP2BA_HUMAN,sp|Q9NZQ3|SPN90_HUMAN,sp|P01019|ANGT_HUMAN,sp|P30101|PDIA3_HUMAN,sp|O00505|IMA4_HUMAN,sp|O00410|IPO5_HUMAN,sp|P43487|RANG_HUMAN,sp|Q14974|IMB1_HUMAN,sp|Q32P51|RA1L2_HUMAN,sp|P62826|RAN_HUMAN,sp|Q99623|PHB2_HUMAN,sp|P43405|KSYK_HUMAN,sp|P40763|STAT3_HUMAN,sp|P61970|NTF2_HUMAN,sp|O95373|IPO7_HUMAN,sp|P23528|COF1_HUMAN,sp|P02545|LMNA_HUMAN,sp|O15117|FYB1_HUMAN,sp|P55060|XPO2_HU…
mitochondrion organization	GO:0007005	0.0112546	25	sp|Q04637|IF4G1_HUMAN,sp|O00429|DNM1L_HUMAN,sp|Q05193|DYN1_HUMAN,sp|Q9NT62|ATG3_HUMAN,sp|P19971|TYPH_HUMAN,sp|P62258|1433E_HUMAN,sp|Q99497|PARK7_HUMAN,sp|Q96QK1|VPS35_HUMAN,sp|Q99623|PHB2_HUMAN,sp|Q04917|1433F_HUMAN,sp|P07900|HS90A_HUMAN,sp|P0DP23|CALM1_HUMAN,sp|P04179|SODM_HUMAN,sp|P63104|1433Z_HUMAN,sp|P48735|IDHP_HUMAN,sp|P31946|1433B_HUMAN,sp|O60936|NOL3_HUMAN,sp|P63167|DYL1_HUMAN,sp|P10809|C…
negative regulation of cellular metabolic process	GO:0031324	0.0113876	166	sp|P02760|AMBP_HUMAN,sp|O94874|UFL1_HUMAN,sp|P49720|PSB3_HUMAN,sp|P12956|XRCC6_HUMAN,sp|P51858|HDGF_HUMAN,sp|P40306|PSB10_HUMAN,sp|P06748|NPM_HUMAN,sp|P62195|PRS8_HUMAN,sp|P16104|H2AX_HUMAN,sp|Q01105|SET_HUMAN,sp|P62333|PRS10_HUMAN,sp|O00232|PSD12_HUMAN,sp|Q14240|IF4A2_HUMAN,sp|Q8IUX7|AEBP1_HUMAN,sp|Q92945|FUBP2_HUMAN,sp|Q9UL46|PSME2_HUMAN,sp|P07814|SYEP_HUMAN,sp|Q06323|PSME1_HUMAN,sp|P04004|VTNC…
organic cyclic compound catabolic process	GO:1901361	0.0115277	46	sp|P02760|AMBP_HUMAN,sp|O76074|PDE5A_HUMAN,sp|P62277|RS13_HUMAN,sp|P26196|DDX6_HUMAN,sp|Q04637|IF4G1_HUMAN,sp|Q9H074|PAIP1_HUMAN,sp|P19971|TYPH_HUMAN,sp|Q14974|IMB1_HUMAN,sp|P62906|RL10A_HUMAN,sp|P62495|ERF1_HUMAN,sp|Q14240|IF4A2_HUMAN,sp|P05388|RLA0_HUMAN,sp|P07203|GPX1_HUMAN,sp|Q92945|FUBP2_HUMAN,sp|P34913|HYES_HUMAN,sp|P30043|BLVRB_HUMAN,sp|P67775|PP2AA_HUMAN,sp|O75356|ENTP5_HUMAN,sp|P26572|MG…
regulation of supramolecular fiber organization	GO:1902903	0.0115277	46	sp|Q9UBN7|HDAC6_HUMAN,sp|P31146|COR1A_HUMAN,sp|P84077|ARF1_HUMAN,sp|Q9BR76|COR1B_HUMAN,sp|Q13813|SPTN1_HUMAN,sp|Q86TP1|PRUN1_HUMAN,sp|Q9Y6W5|WASF2_HUMAN,sp|P37840|SYUA_HUMAN,sp|P59998|ARPC4_HUMAN,sp|Q05655|KPCD_HUMAN,sp|P07203|GPX1_HUMAN,sp|P09493|TPM1_HUMAN,sp|P47755|CAZA2_HUMAN,sp|Q8N392|RHG18_HUMAN,sp|O75083|WDR1_HUMAN,sp|Q8WUW1|BRK1_HUMAN,sp|P47756|CAPZB_HUMAN,sp|P11142|HSP7C_HUMAN,sp|P10909|…
cellular response to hypoxia	GO:0071456	0.0116793	42	sp|Q99436|PSB7_HUMAN,sp|P49720|PSB3_HUMAN,sp|P20618|PSB1_HUMAN,sp|P25786|PSA1_HUMAN,sp|Q16401|PSMD5_HUMAN,sp|P17980|PRS6A_HUMAN,sp|P40306|PSB10_HUMAN,sp|P62195|PRS8_HUMAN,sp|Q99623|PHB2_HUMAN,sp|P49721|PSB2_HUMAN,sp|P07237|PDIA1_HUMAN,sp|P62333|PRS10_HUMAN,sp|O00232|PSD12_HUMAN,sp|O43242|PSMD3_HUMAN,sp|P28065|PSB9_HUMAN,sp|Q9UL46|PSME2_HUMAN,sp|Q06323|PSME1_HUMAN,sp|P02545|LMNA_HUMAN,sp|P35998|PR…
positive regulation of cellular protein catabolic process	GO:1903364	0.0116793	42	sp|Q99436|PSB7_HUMAN,sp|P49720|PSB3_HUMAN,sp|P20618|PSB1_HUMAN,sp|P25786|PSA1_HUMAN,sp|Q16401|PSMD5_HUMAN,sp|P17980|PRS6A_HUMAN,sp|P40306|PSB10_HUMAN,sp|P62195|PRS8_HUMAN,sp|P49721|PSB2_HUMAN,sp|P62333|PRS10_HUMAN,sp|O00232|PSD12_HUMAN,sp|O43242|PSMD3_HUMAN,sp|P28065|PSB9_HUMAN,sp|Q9UL46|PSME2_HUMAN,sp|Q06323|PSME1_HUMAN,sp|P45974|UBP5_HUMAN,sp|P35998|PRS7_HUMAN,sp|P43686|PRS6B_HUMAN,sp|P28074|PS…
RNA splicing, via transesterification reactions with bulged adenosine as nucleophile	GO:0000377	0.0118105	14	sp|Q15365|PCBP1_HUMAN,sp|Q9Y3F4|STRAP_HUMAN,sp|P26599|PTBP1_HUMAN,sp|O60936|NOL3_HUMAN,sp|P52597|HNRPF_HUMAN,sp|P61978|HNRPK_HUMAN,sp|Q15233|NONO_HUMAN,sp|Q32P51|RA1L2_HUMAN,sp|P11142|HSP7C_HUMAN,sp|P22626|ROA2_HUMAN,sp|Q13838|DX39B_HUMAN,sp|P14866|HNRPL_HUMAN,sp|O60506|HNRPQ_HUMAN,sp|P11940|PABP1_HUMAN
mRNA splicing, via spliceosome	GO:0000398	0.0118105	14	sp|Q15365|PCBP1_HUMAN,sp|Q9Y3F4|STRAP_HUMAN,sp|P26599|PTBP1_HUMAN,sp|O60936|NOL3_HUMAN,sp|P52597|HNRPF_HUMAN,sp|P61978|HNRPK_HUMAN,sp|Q15233|NONO_HUMAN,sp|Q32P51|RA1L2_HUMAN,sp|P11142|HSP7C_HUMAN,sp|P22626|ROA2_HUMAN,sp|Q13838|DX39B_HUMAN,sp|P14866|HNRPL_HUMAN,sp|O60506|HNRPQ_HUMAN,sp|P11940|PABP1_HUMAN
protein targeting to membrane	GO:0006612	0.0118105	14	sp|P05388|RLA0_HUMAN,sp|P62277|RS13_HUMAN,sp|P25398|RS12_HUMAN,sp|Q9NT62|ATG3_HUMAN,sp|P62081|RS7_HUMAN,sp|P15880|RS2_HUMAN,sp|P35268|RL22_HUMAN,sp|P05387|RLA2_HUMAN,sp|P62906|RL10A_HUMAN,sp|P50914|RL14_HUMAN,sp|P39019|RS19_HUMAN,sp|P62750|RL23A_HUMAN,sp|P60866|RS20_HUMAN,sp|P08865|RSSA_HUMAN
retrograde vesicle-mediated transport, Golgi to ER	GO:0006890	0.0118105	14	sp|P62820|RAB1A_HUMAN,sp|P48444|COPD_HUMAN,sp|P53621|COPA_HUMAN,sp|O00139|KIF2A_HUMAN,sp|P61923|COPZ1_HUMAN,sp|O14579|COPE_HUMAN,sp|P46459|NSF_HUMAN,sp|P18085|ARF4_HUMAN,sp|Q9Y678|COPG1_HUMAN,sp|Q9NRW1|RAB6B_HUMAN,sp|P35606|COPB2_HUMAN,sp|P54920|SNAA_HUMAN,sp|P53618|COPB_HUMAN,sp|P49755|TMEDA_HUMAN
protein targeting to ER	GO:0045047	0.0118105	14	sp|P05388|RLA0_HUMAN,sp|P62277|RS13_HUMAN,sp|O15305|PMM2_HUMAN,sp|P25398|RS12_HUMAN,sp|P62081|RS7_HUMAN,sp|P15880|RS2_HUMAN,sp|P35268|RL22_HUMAN,sp|P05387|RLA2_HUMAN,sp|P62906|RL10A_HUMAN,sp|P50914|RL14_HUMAN,sp|P39019|RS19_HUMAN,sp|P62750|RL23A_HUMAN,sp|P60866|RS20_HUMAN,sp|P08865|RSSA_HUMAN
regulation of microtubule cytoskeleton organization	GO:0070507	0.0118105	14	sp|Q9UBN7|HDAC6_HUMAN,sp|P0DMV8|HS71A_HUMAN,sp|Q15691|MARE1_HUMAN,sp|Q86TP1|PRUN1_HUMAN,sp|O43633|CHM2A_HUMAN,sp|P43487|RANG_HUMAN,sp|P06748|NPM_HUMAN,sp|P37840|SYUA_HUMAN,sp|O75116|ROCK2_HUMAN,sp|Q00610|CLH1_HUMAN,sp|P47756|CAPZB_HUMAN,sp|Q14203|DCTN1_HUMAN,sp|P23396|RS3_HUMAN,sp|O14980|XPO1_HUMAN
establishment of protein localization to endoplasmic reticulum	GO:0072599	0.0118105	14	sp|P05388|RLA0_HUMAN,sp|P62277|RS13_HUMAN,sp|O15305|PMM2_HUMAN,sp|P25398|RS12_HUMAN,sp|P62081|RS7_HUMAN,sp|P15880|RS2_HUMAN,sp|P35268|RL22_HUMAN,sp|P05387|RLA2_HUMAN,sp|P62906|RL10A_HUMAN,sp|P50914|RL14_HUMAN,sp|P39019|RS19_HUMAN,sp|P62750|RL23A_HUMAN,sp|P60866|RS20_HUMAN,sp|P08865|RSSA_HUMAN
cytoskeleton organization	GO:0007010	0.0118269	82	sp|P31146|COR1A_HUMAN,sp|Q15942|ZYX_HUMAN,sp|P84077|ARF1_HUMAN,sp|P55774|CCL18_HUMAN,sp|Q9Y6W5|WASF2_HUMAN,sp|Q9NR12|PDLI7_HUMAN,sp|P06748|NPM_HUMAN,sp|Q14974|IMB1_HUMAN,sp|P22105|TENX_HUMAN,sp|Q9H6X2|ANTR1_HUMAN,sp|P09493|TPM1_HUMAN,sp|P02545|LMNA_HUMAN,sp|P04406|G3P_HUMAN,sp|Q96M86|DNHD1_HUMAN,sp|Q9Y490|TLN1_HUMAN,sp|P14625|ENPL_HUMAN,sp|Q96SB3|NEB2_HUMAN,sp|P05787|K2C8_HUMAN,sp|Q9ULV4|COR1C_HU…
regulation of cellular component organization	GO:0051128	0.0118309	217	sp|P48643|TCPE_HUMAN,sp|Q13683|ITA7_HUMAN,sp|P31146|COR1A_HUMAN,sp|Q96T51|RUFY1_HUMAN,sp|P84077|ARF1_HUMAN,sp|P05109|S10A8_HUMAN,sp|P55774|CCL18_HUMAN,sp|Q13813|SPTN1_HUMAN,sp|Q86TP1|PRUN1_HUMAN,sp|Q9Y6W5|WASF2_HUMAN,sp|P06748|NPM_HUMAN,sp|Q16531|DDB1_HUMAN,sp|P62195|PRS8_HUMAN,sp|Q9H4M9|EHD1_HUMAN,sp|P51149|RAB7A_HUMAN,sp|O60493|SNX3_HUMAN,sp|Q01105|SET_HUMAN,sp|P62495|ERF1_HUMAN,sp|Q9NQC3|RTN4_…
regulation of programmed cell death	GO:0043067	0.0120071	128	sp|O94874|UFL1_HUMAN,sp|Q9BY76|ANGL4_HUMAN,sp|P31146|COR1A_HUMAN,sp|P02776|PLF4_HUMAN,sp|P05109|S10A8_HUMAN,sp|P55774|CCL18_HUMAN,sp|P63241|IF5A1_HUMAN,sp|P06748|NPM_HUMAN,sp|Q16531|DDB1_HUMAN,sp|P37840|SYUA_HUMAN,sp|P62195|PRS8_HUMAN,sp|P21741|MK_HUMAN,sp|P40763|STAT3_HUMAN,sp|P07237|PDIA1_HUMAN,sp|Q01105|SET_HUMAN,sp|P38646|GRP75_HUMAN,sp|Q9NQC3|RTN4_HUMAN,sp|P63104|1433Z_HUMAN,sp|P31946|1433B_…
regulation of transferase activity	GO:0051338	0.0121162	102	sp|P49720|PSB3_HUMAN,sp|P12956|XRCC6_HUMAN,sp|O76074|PDE5A_HUMAN,sp|P20618|PSB1_HUMAN,sp|Q16401|PSMD5_HUMAN,sp|P40306|PSB10_HUMAN,sp|P06748|NPM_HUMAN,sp|P37840|SYUA_HUMAN,sp|P62195|PRS8_HUMAN,sp|P49721|PSB2_HUMAN,sp|P62333|PRS10_HUMAN,sp|O00232|PSD12_HUMAN,sp|Q14240|IF4A2_HUMAN,sp|Q9UL46|PSME2_HUMAN,sp|Q06323|PSME1_HUMAN,sp|Q14012|KCC1A_HUMAN,sp|Q16512|PKN1_HUMAN,sp|P35998|PRS7_HUMAN,sp|P04792|HS…
localization	GO:0051179	0.0122263	423	sp|P48643|TCPE_HUMAN,sp|P08514|ITA2B_HUMAN,sp|Q96T51|RUFY1_HUMAN,sp|P84077|ARF1_HUMAN,sp|Q0VD83|APOBR_HUMAN,sp|Q13813|SPTN1_HUMAN,sp|O14579|COPE_HUMAN,sp|Q9Y6W5|WASF2_HUMAN,sp|P06748|NPM_HUMAN,sp|P18428|LBP_HUMAN,sp|Q9H4M9|EHD1_HUMAN,sp|P62906|RL10A_HUMAN,sp|O60493|SNX3_HUMAN,sp|Q01105|SET_HUMAN,sp|P49321|NASP_HUMAN,sp|O14672|ADA10_HUMAN,sp|Q9UJJ9|GNPTG_HUMAN,sp|P62333|PRS10_HUMAN,sp|P13639|EF2_H…
regulation of cellular process	GO:0050794	0.0122875	550	sp|P48643|TCPE_HUMAN,sp|Q9BY76|ANGL4_HUMAN,sp|Q13683|ITA7_HUMAN,sp|P84077|ARF1_HUMAN,sp|Q16531|DDB1_HUMAN,sp|P18428|LBP_HUMAN,sp|Q9H4M9|EHD1_HUMAN,sp|P16104|H2AX_HUMAN,sp|Q01105|SET_HUMAN,sp|P62495|ERF1_HUMAN,sp|O14672|ADA10_HUMAN,sp|P14314|GLU2B_HUMAN,sp|P62333|PRS10_HUMAN,sp|Q14240|IF4A2_HUMAN,sp|O75787|RENR_HUMAN,sp|Q06323|PSME1_HUMAN,sp|Q9UL46|PSME2_HUMAN,sp|P07814|SYEP_HUMAN,sp|Q684P5|RPGP2_…
positive regulation of transferase activity	GO:0051347	0.012586	85	sp|P49720|PSB3_HUMAN,sp|P12956|XRCC6_HUMAN,sp|O76074|PDE5A_HUMAN,sp|P20618|PSB1_HUMAN,sp|Q16401|PSMD5_HUMAN,sp|P40306|PSB10_HUMAN,sp|P06748|NPM_HUMAN,sp|P37840|SYUA_HUMAN,sp|P62195|PRS8_HUMAN,sp|P49721|PSB2_HUMAN,sp|P62333|PRS10_HUMAN,sp|O00232|PSD12_HUMAN,sp|Q9UL46|PSME2_HUMAN,sp|Q06323|PSME1_HUMAN,sp|Q14012|KCC1A_HUMAN,sp|Q16512|PKN1_HUMAN,sp|P35998|PRS7_HUMAN,sp|P43686|PRS6B_HUMAN,sp|P28074|PS…
positive regulation of programmed cell death	GO:0043068	0.0129236	53	sp|Q9UBN7|HDAC6_HUMAN,sp|P17936|IBP3_HUMAN,sp|Q92905|CSN5_HUMAN,sp|P80108|PHLD_HUMAN,sp|P05109|S10A8_HUMAN,sp|P05198|IF2A_HUMAN,sp|P55774|CCL18_HUMAN,sp|O00429|DNM1L_HUMAN,sp|P63241|IF5A1_HUMAN,sp|P37840|SYUA_HUMAN,sp|P62258|1433E_HUMAN,sp|Q99497|PARK7_HUMAN,sp|P15291|B4GT1_HUMAN,sp|Q05655|KPCD_HUMAN,sp|P63104|1433Z_HUMAN,sp|P31946|1433B_HUMAN,sp|P06702|S10A9_HUMAN,sp|Q92688|AN32B_HUMAN,sp|P04406…
regulation of anatomical structure morphogenesis	GO:0022603	0.0129695	121	sp|Q9BY76|ANGL4_HUMAN,sp|Q13683|ITA7_HUMAN,sp|P31146|COR1A_HUMAN,sp|P49720|PSB3_HUMAN,sp|P20618|PSB1_HUMAN,sp|P02776|PLF4_HUMAN,sp|P55774|CCL18_HUMAN,sp|Q16401|PSMD5_HUMAN,sp|P40306|PSB10_HUMAN,sp|P62195|PRS8_HUMAN,sp|Q9H4M9|EHD1_HUMAN,sp|P49721|PSB2_HUMAN,sp|Q9NQC3|RTN4_HUMAN,sp|P62333|PRS10_HUMAN,sp|O00232|PSD12_HUMAN,sp|P09493|TPM1_HUMAN,sp|P19105|ML12A_HUMAN,sp|Q9UL46|PSME2_HUMAN,sp|Q06323|PS…
regulation of muscle system process	GO:0090257	0.0129787	29	sp|P06733|ENOA_HUMAN,sp|P10645|CMGA_HUMAN,sp|Q02487|DSC2_HUMAN,sp|Q08209|PP2BA_HUMAN,sp|O76074|PDE5A_HUMAN,sp|P01019|ANGT_HUMAN,sp|P11413|G6PD_HUMAN,sp|P24593|IBP5_HUMAN,sp|P02585|TNNC2_HUMAN,sp|O95393|BMP10_HUMAN,sp|P78417|GSTO1_HUMAN,sp|P63316|TNNC1_HUMAN,sp|P24844|MYL9_HUMAN,sp|Q13838|DX39B_HUMAN,sp|P30626|SORCN_HUMAN,sp|P0DP23|CALM1_HUMAN,sp|Q12797|ASPH_HUMAN,sp|Q6UXI9|NPNT_HUMAN,sp|O60936|NO…
protein catabolic process	GO:0030163	0.0129879	71	sp|P02760|AMBP_HUMAN,sp|P41226|UBA7_HUMAN,sp|P49720|PSB3_HUMAN,sp|P20618|PSB1_HUMAN,sp|Q16401|PSMD5_HUMAN,sp|P40306|PSB10_HUMAN,sp|Q16531|DDB1_HUMAN,sp|P62195|PRS8_HUMAN,sp|P51149|RAB7A_HUMAN,sp|P49721|PSB2_HUMAN,sp|P62333|PRS10_HUMAN,sp|O00232|PSD12_HUMAN,sp|Q9NYU2|UGGG1_HUMAN,sp|O43294|TGFI1_HUMAN,sp|Q9UL46|PSME2_HUMAN,sp|Q06323|PSME1_HUMAN,sp|A0AVT1|UBA6_HUMAN,sp|P09496|CLCA_HUMAN,sp|P35998|PR…
regulation of RNA biosynthetic process	GO:2001141	0.0132394	143	sp|O94874|UFL1_HUMAN,sp|P49720|PSB3_HUMAN,sp|P12956|XRCC6_HUMAN,sp|P51858|HDGF_HUMAN,sp|P05109|S10A8_HUMAN,sp|P55774|CCL18_HUMAN,sp|P40306|PSB10_HUMAN,sp|P06748|NPM_HUMAN,sp|P62195|PRS8_HUMAN,sp|P16104|H2AX_HUMAN,sp|P21741|MK_HUMAN,sp|Q01105|SET_HUMAN,sp|P62333|PRS10_HUMAN,sp|O00232|PSD12_HUMAN,sp|Q14240|IF4A2_HUMAN,sp|Q8IUX7|AEBP1_HUMAN,sp|Q92945|FUBP2_HUMAN,sp|Q12797|ASPH_HUMAN,sp|P18085|ARF4_H…
negative regulation of molecular function	GO:0044092	0.013344	98	sp|O94874|UFL1_HUMAN,sp|Q9BY76|ANGL4_HUMAN,sp|P49720|PSB3_HUMAN,sp|P20618|PSB1_HUMAN,sp|Q16401|PSMD5_HUMAN,sp|P40306|PSB10_HUMAN,sp|P06748|NPM_HUMAN,sp|P37840|SYUA_HUMAN,sp|P62195|PRS8_HUMAN,sp|P49721|PSB2_HUMAN,sp|P62333|PRS10_HUMAN,sp|O00232|PSD12_HUMAN,sp|Q14240|IF4A2_HUMAN,sp|Q9UL46|PSME2_HUMAN,sp|Q06323|PSME1_HUMAN,sp|Q14012|KCC1A_HUMAN,sp|P04004|VTNC_HUMAN,sp|Q16512|PKN1_HUMAN,sp|P00738|HPT…
negative regulation of RNA metabolic process	GO:0051253	0.0135176	49	sp|P06733|ENOA_HUMAN,sp|P12956|XRCC6_HUMAN,sp|P51858|HDGF_HUMAN,sp|P62277|RS13_HUMAN,sp|Q16576|RBBP7_HUMAN,sp|Q9H074|PAIP1_HUMAN,sp|P06748|NPM_HUMAN,sp|P62195|PRS8_HUMAN,sp|Q99623|PHB2_HUMAN,sp|P16104|H2AX_HUMAN,sp|Q01105|SET_HUMAN,sp|Q14240|IF4A2_HUMAN,sp|Q13185|CBX3_HUMAN,sp|P31946|1433B_HUMAN,sp|Q8IUX7|AEBP1_HUMAN,sp|Q9Y3F4|STRAP_HUMAN,sp|Q15233|NONO_HUMAN,sp|P49591|SYSC_HUMAN,sp|P21333|FLNA_H…
negative regulation of Wnt signaling pathway	GO:0030178	0.0142814	41	sp|Q99436|PSB7_HUMAN,sp|P49720|PSB3_HUMAN,sp|P20618|PSB1_HUMAN,sp|P25786|PSA1_HUMAN,sp|Q16401|PSMD5_HUMAN,sp|P17980|PRS6A_HUMAN,sp|P40306|PSB10_HUMAN,sp|P62195|PRS8_HUMAN,sp|P49721|PSB2_HUMAN,sp|P19022|CADH2_HUMAN,sp|P62333|PRS10_HUMAN,sp|O00232|PSD12_HUMAN,sp|O43242|PSMD3_HUMAN,sp|P28065|PSB9_HUMAN,sp|Q9UL46|PSME2_HUMAN,sp|Q06323|PSME1_HUMAN,sp|P08833|IBP1_HUMAN,sp|P35998|PRS7_HUMAN,sp|Q13043|ST…
muscle organ development	GO:0007517	0.0144855	24	sp|P68032|ACTC_HUMAN,sp|Q13683|ITA7_HUMAN,sp|Q08209|PP2BA_HUMAN,sp|O95393|BMP10_HUMAN,sp|Q13642|FHL1_HUMAN,sp|P63316|TNNC1_HUMAN,sp|P30626|SORCN_HUMAN,sp|P24043|LAMA2_HUMAN,sp|P60660|MYL6_HUMAN,sp|P12814|ACTN1_HUMAN,sp|P07203|GPX1_HUMAN,sp|Q8IUX7|AEBP1_HUMAN,sp|P13639|EF2_HUMAN,sp|P12111|CO6A3_HUMAN,sp|P09493|TPM1_HUMAN,sp|P60900|PSA6_HUMAN,sp|P02545|LMNA_HUMAN,sp|Q96A32|MLRS_HUMAN,sp|Q9H3U1|UN45…
positive regulation of nucleobase-containing compound metabolic process	GO:0045935	0.0145886	84	sp|P48643|TCPE_HUMAN,sp|P12956|XRCC6_HUMAN,sp|P21695|GPDA_HUMAN,sp|P02776|PLF4_HUMAN,sp|P06748|NPM_HUMAN,sp|Q32P51|RA1L2_HUMAN,sp|P62195|PRS8_HUMAN,sp|P16104|H2AX_HUMAN,sp|P21741|MK_HUMAN,sp|P40763|STAT3_HUMAN,sp|P49368|TCPG_HUMAN,sp|P62333|PRS10_HUMAN,sp|Q9NQG5|RPR1B_HUMAN,sp|O43294|TGFI1_HUMAN,sp|Q92945|FUBP2_HUMAN,sp|Q12797|ASPH_HUMAN,sp|P18085|ARF4_HUMAN,sp|P02545|LMNA_HUMAN,sp|Q14012|KCC1A_H…
negative regulation of protein metabolic process	GO:0051248	0.0147345	120	sp|P02760|AMBP_HUMAN,sp|O94874|UFL1_HUMAN,sp|P49720|PSB3_HUMAN,sp|P20618|PSB1_HUMAN,sp|Q04637|IF4G1_HUMAN,sp|Q16401|PSMD5_HUMAN,sp|P40306|PSB10_HUMAN,sp|P06748|NPM_HUMAN,sp|P37840|SYUA_HUMAN,sp|P62195|PRS8_HUMAN,sp|P49721|PSB2_HUMAN,sp|P40763|STAT3_HUMAN,sp|O60493|SNX3_HUMAN,sp|Q01105|SET_HUMAN,sp|P62333|PRS10_HUMAN,sp|O00232|PSD12_HUMAN,sp|P31946|1433B_HUMAN,sp|Q92945|FUBP2_HUMAN,sp|Q9UL46|PSME2…
cellular response to organic substance	GO:0071310	0.0147841	200	sp|P31146|COR1A_HUMAN,sp|P49720|PSB3_HUMAN,sp|Q15942|ZYX_HUMAN,sp|P51858|HDGF_HUMAN,sp|P84077|ARF1_HUMAN,sp|P55774|CCL18_HUMAN,sp|P40306|PSB10_HUMAN,sp|P49327|FAS_HUMAN,sp|P06748|NPM_HUMAN,sp|P18428|LBP_HUMAN,sp|P62195|PRS8_HUMAN,sp|Q9H4M9|EHD1_HUMAN,sp|Q5VTE0|EF1A3_HUMAN,sp|P62333|PRS10_HUMAN,sp|O00232|PSD12_HUMAN,sp|Q14240|IF4A2_HUMAN,sp|P08253|MMP2_HUMAN,sp|P13639|EF2_HUMAN,sp|Q9NYU2|UGGG1_HUM…
protein import into nucleus	GO:0006606	0.0148141	19	sp|Q08209|PP2BA_HUMAN,sp|Q9NZQ3|SPN90_HUMAN,sp|P01019|ANGT_HUMAN,sp|P30101|PDIA3_HUMAN,sp|O00505|IMA4_HUMAN,sp|O00410|IPO5_HUMAN,sp|P43487|RANG_HUMAN,sp|Q14974|IMB1_HUMAN,sp|P62826|RAN_HUMAN,sp|Q99623|PHB2_HUMAN,sp|P43405|KSYK_HUMAN,sp|P40763|STAT3_HUMAN,sp|P61970|NTF2_HUMAN,sp|O95373|IPO7_HUMAN,sp|P23528|COF1_HUMAN,sp|P02545|LMNA_HUMAN,sp|O15117|FYB1_HUMAN,sp|P55060|XPO2_HUMAN,sp|Q01082|SPTB2_HU…
positive regulation of cell growth	GO:0030307	0.0148141	19	sp|P78344|IF4G2_HUMAN,sp|P07478|TRY2_HUMAN,sp|P05109|S10A8_HUMAN,sp|Q04637|IF4G1_HUMAN,sp|P18054|LOX12_HUMAN,sp|Q8NEV1|CSK23_HUMAN,sp|Q13838|DX39B_HUMAN,sp|Q96K76|UBP47_HUMAN,sp|O14672|ADA10_HUMAN,sp|Q8N474|SFRP1_HUMAN,sp|P23528|COF1_HUMAN,sp|P02751|FINC_HUMAN,sp|P06702|S10A9_HUMAN,sp|P08833|IBP1_HUMAN,sp|Q7L576|CYFP1_HUMAN,sp|P48061|SDF1_HUMAN,sp|P16401|H15_HUMAN,sp|Q13418|ILK_HUMAN,sp|Q12794|HY…
cellular response to chemical stimulus	GO:0070887	0.014995	247	sp|P31146|COR1A_HUMAN,sp|P49720|PSB3_HUMAN,sp|Q15942|ZYX_HUMAN,sp|P51858|HDGF_HUMAN,sp|P84077|ARF1_HUMAN,sp|P05109|S10A8_HUMAN,sp|P55774|CCL18_HUMAN,sp|O14618|CCS_HUMAN,sp|P40306|PSB10_HUMAN,sp|P49327|FAS_HUMAN,sp|P06748|NPM_HUMAN,sp|P18428|LBP_HUMAN,sp|P62195|PRS8_HUMAN,sp|Q9H4M9|EHD1_HUMAN,sp|Q5VTE0|EF1A3_HUMAN,sp|P35542|SAA4_HUMAN,sp|P05164|PERM_HUMAN,sp|P50225|ST1A1_HUMAN,sp|P62333|PRS10_HUMA…
regulation of protein catabolic process	GO:0042176	0.0151227	63	sp|O94874|UFL1_HUMAN,sp|Q99436|PSB7_HUMAN,sp|P49720|PSB3_HUMAN,sp|P80108|PHLD_HUMAN,sp|P20618|PSB1_HUMAN,sp|P25786|PSA1_HUMAN,sp|Q16401|PSMD5_HUMAN,sp|P46459|NSF_HUMAN,sp|P17980|PRS6A_HUMAN,sp|P40306|PSB10_HUMAN,sp|Q16531|DDB1_HUMAN,sp|P37840|SYUA_HUMAN,sp|Q96JB5|CK5P3_HUMAN,sp|Q99497|PARK7_HUMAN,sp|P62195|PRS8_HUMAN,sp|Q8NEV1|CSK23_HUMAN,sp|P51149|RAB7A_HUMAN,sp|P49721|PSB2_HUMAN,sp|O60493|SNX3_…
positive regulation of apoptotic process	GO:0043065	0.0154682	52	sp|P17936|IBP3_HUMAN,sp|Q92905|CSN5_HUMAN,sp|P80108|PHLD_HUMAN,sp|P05109|S10A8_HUMAN,sp|P05198|IF2A_HUMAN,sp|P55774|CCL18_HUMAN,sp|O00429|DNM1L_HUMAN,sp|P63241|IF5A1_HUMAN,sp|P37840|SYUA_HUMAN,sp|P62258|1433E_HUMAN,sp|Q99497|PARK7_HUMAN,sp|P15291|B4GT1_HUMAN,sp|Q05655|KPCD_HUMAN,sp|P63104|1433Z_HUMAN,sp|P31946|1433B_HUMAN,sp|P06702|S10A9_HUMAN,sp|Q92688|AN32B_HUMAN,sp|P04406|G3P_HUMAN,sp|P10809|C…
macromolecule modification	GO:0043412	0.0161575	214	sp|P02760|AMBP_HUMAN,sp|O94874|UFL1_HUMAN,sp|P41226|UBA7_HUMAN,sp|P49720|PSB3_HUMAN,sp|P05109|S10A8_HUMAN,sp|P55774|CCL18_HUMAN,sp|Q13813|SPTN1_HUMAN,sp|P40306|PSB10_HUMAN,sp|Q16531|DDB1_HUMAN,sp|P62195|PRS8_HUMAN,sp|O60493|SNX3_HUMAN,sp|P62495|ERF1_HUMAN,sp|P14314|GLU2B_HUMAN,sp|O14672|ADA10_HUMAN,sp|P62333|PRS10_HUMAN,sp|O00232|PSD12_HUMAN,sp|P13639|EF2_HUMAN,sp|Q9NYU2|UGGG1_HUMAN,sp|P08311|CAT…
cotranslational protein targeting to membrane	GO:0006613	0.0162523	13	sp|P05388|RLA0_HUMAN,sp|P62277|RS13_HUMAN,sp|P25398|RS12_HUMAN,sp|P62081|RS7_HUMAN,sp|P15880|RS2_HUMAN,sp|P35268|RL22_HUMAN,sp|P05387|RLA2_HUMAN,sp|P62906|RL10A_HUMAN,sp|P50914|RL14_HUMAN,sp|P39019|RS19_HUMAN,sp|P62750|RL23A_HUMAN,sp|P60866|RS20_HUMAN,sp|P08865|RSSA_HUMAN
SRP-dependent cotranslational protein targeting to membrane	GO:0006614	0.0162523	13	sp|P05388|RLA0_HUMAN,sp|P62277|RS13_HUMAN,sp|P25398|RS12_HUMAN,sp|P62081|RS7_HUMAN,sp|P15880|RS2_HUMAN,sp|P35268|RL22_HUMAN,sp|P05387|RLA2_HUMAN,sp|P62906|RL10A_HUMAN,sp|P50914|RL14_HUMAN,sp|P39019|RS19_HUMAN,sp|P62750|RL23A_HUMAN,sp|P60866|RS20_HUMAN,sp|P08865|RSSA_HUMAN
viral transcription	GO:0019083	0.0162523	13	sp|P05388|RLA0_HUMAN,sp|P62277|RS13_HUMAN,sp|P25398|RS12_HUMAN,sp|P62081|RS7_HUMAN,sp|P15880|RS2_HUMAN,sp|P35268|RL22_HUMAN,sp|P05387|RLA2_HUMAN,sp|P62906|RL10A_HUMAN,sp|P50914|RL14_HUMAN,sp|P39019|RS19_HUMAN,sp|P62750|RL23A_HUMAN,sp|P60866|RS20_HUMAN,sp|P08865|RSSA_HUMAN
regulation of muscle adaptation	GO:0043502	0.0162523	13	sp|Q08209|PP2BA_HUMAN,sp|O76074|PDE5A_HUMAN,sp|P01019|ANGT_HUMAN,sp|O60936|NOL3_HUMAN,sp|P11413|G6PD_HUMAN,sp|P24593|IBP5_HUMAN,sp|P02545|LMNA_HUMAN,sp|O76003|GLRX3_HUMAN,sp|P17252|KPCA_HUMAN,sp|O95393|BMP10_HUMAN,sp|P63316|TNNC1_HUMAN,sp|P13805|TNNT1_HUMAN,sp|Q13838|DX39B_HUMAN
toxin transport	GO:1901998	0.0162523	13	sp|P49368|TCPG_HUMAN,sp|P48643|TCPE_HUMAN,sp|P17987|TCPA_HUMAN,sp|P61923|COPZ1_HUMAN,sp|P31689|DNJA1_HUMAN,sp|Q05193|DYN1_HUMAN,sp|Q99832|TCPH_HUMAN,sp|P58335|ANTR2_HUMAN,sp|P50991|TCPD_HUMAN,sp|P35606|COPB2_HUMAN,sp|P78371|TCPB_HUMAN,sp|P50990|TCPQ_HUMAN,sp|P11021|BIP_HUMAN
regulation of cellular protein catabolic process	GO:1903362	0.0162625	48	sp|O94874|UFL1_HUMAN,sp|Q99436|PSB7_HUMAN,sp|P49720|PSB3_HUMAN,sp|P20618|PSB1_HUMAN,sp|P25786|PSA1_HUMAN,sp|Q16401|PSMD5_HUMAN,sp|P17980|PRS6A_HUMAN,sp|P40306|PSB10_HUMAN,sp|Q96JB5|CK5P3_HUMAN,sp|P62195|PRS8_HUMAN,sp|P49721|PSB2_HUMAN,sp|P62333|PRS10_HUMAN,sp|O00232|PSD12_HUMAN,sp|P07203|GPX1_HUMAN,sp|O43242|PSMD3_HUMAN,sp|P28065|PSB9_HUMAN,sp|Q9UL46|PSME2_HUMAN,sp|Q06323|PSME1_HUMAN,sp|P45974|UB…
regulation of cysteine-type endopeptidase activity	GO:2000116	0.0163852	28	sp|Q92905|CSN5_HUMAN,sp|P07996|TSP1_HUMAN,sp|P05109|S10A8_HUMAN,sp|P49593|PPM1F_HUMAN,sp|P09429|HMGB1_HUMAN,sp|P07148|FABPL_HUMAN,sp|P42224|STAT1_HUMAN,sp|P37840|SYUA_HUMAN,sp|P62258|1433E_HUMAN,sp|Q8NEV1|CSK23_HUMAN,sp|Q96K76|UBP47_HUMAN,sp|P55072|TERA_HUMAN,sp|P14780|MMP9_HUMAN,sp|P01034|CYTC_HUMAN,sp|P07203|GPX1_HUMAN,sp|Q9NR28|DBLOH_HUMAN,sp|P06702|S10A9_HUMAN,sp|Q12797|ASPH_HUMAN,sp|P02788|T…
negative regulation of cellular process	GO:0048523	0.0167178	323	sp|Q9BY76|ANGL4_HUMAN,sp|P51858|HDGF_HUMAN,sp|O76074|PDE5A_HUMAN,sp|P84077|ARF1_HUMAN,sp|Q13813|SPTN1_HUMAN,sp|Q9Y6W5|WASF2_HUMAN,sp|P06748|NPM_HUMAN,sp|Q16531|DDB1_HUMAN,sp|P16104|H2AX_HUMAN,sp|O60493|SNX3_HUMAN,sp|Q01105|SET_HUMAN,sp|P14314|GLU2B_HUMAN,sp|O14672|ADA10_HUMAN,sp|P62333|PRS10_HUMAN,sp|Q14240|IF4A2_HUMAN,sp|Q9UL46|PSME2_HUMAN,sp|P07814|SYEP_HUMAN,sp|Q06323|PSME1_HUMAN,sp|Q684P5|RPG…
regulation of nucleic acid-templated transcription	GO:1903506	0.0167839	141	sp|O94874|UFL1_HUMAN,sp|P49720|PSB3_HUMAN,sp|P12956|XRCC6_HUMAN,sp|P51858|HDGF_HUMAN,sp|P05109|S10A8_HUMAN,sp|P40306|PSB10_HUMAN,sp|P06748|NPM_HUMAN,sp|P62195|PRS8_HUMAN,sp|P16104|H2AX_HUMAN,sp|P21741|MK_HUMAN,sp|Q01105|SET_HUMAN,sp|P62333|PRS10_HUMAN,sp|O00232|PSD12_HUMAN,sp|Q14240|IF4A2_HUMAN,sp|Q8IUX7|AEBP1_HUMAN,sp|Q92945|FUBP2_HUMAN,sp|Q12797|ASPH_HUMAN,sp|P18085|ARF4_HUMAN,sp|P02545|LMNA_HU…
regulation of cell differentiation	GO:0045595	0.017191	147	sp|O94874|UFL1_HUMAN,sp|P49720|PSB3_HUMAN,sp|O76074|PDE5A_HUMAN,sp|P08514|ITA2B_HUMAN,sp|P84077|ARF1_HUMAN,sp|P55774|CCL18_HUMAN,sp|Q86TP1|PRUN1_HUMAN,sp|Q9NR12|PDLI7_HUMAN,sp|P40306|PSB10_HUMAN,sp|P62195|PRS8_HUMAN,sp|Q9H4M9|EHD1_HUMAN,sp|O60493|SNX3_HUMAN,sp|Q9NQC3|RTN4_HUMAN,sp|P14314|GLU2B_HUMAN,sp|P62333|PRS10_HUMAN,sp|O00232|PSD12_HUMAN,sp|Q9UL46|PSME2_HUMAN,sp|Q06323|PSME1_HUMAN,sp|Q92688|…
cellular response to stimulus	GO:0051716	0.0172918	381	sp|Q13683|ITA7_HUMAN,sp|P51858|HDGF_HUMAN,sp|O76074|PDE5A_HUMAN,sp|P08514|ITA2B_HUMAN,sp|P84077|ARF1_HUMAN,sp|Q13813|SPTN1_HUMAN,sp|Q9Y6W5|WASF2_HUMAN,sp|P06748|NPM_HUMAN,sp|Q16531|DDB1_HUMAN,sp|P18428|LBP_HUMAN,sp|Q9H4M9|EHD1_HUMAN,sp|P16104|H2AX_HUMAN,sp|Q5VTE0|EF1A3_HUMAN,sp|O60493|SNX3_HUMAN,sp|P14314|GLU2B_HUMAN,sp|O14672|ADA10_HUMAN,sp|P50225|ST1A1_HUMAN,sp|P62333|PRS10_HUMAN,sp|Q14240|IF4A…
actin filament organization	GO:0007015	0.0173207	32	sp|P68032|ACTC_HUMAN,sp|P67936|TPM4_HUMAN,sp|P31146|COR1A_HUMAN,sp|P07951|TPM2_HUMAN,sp|Q15942|ZYX_HUMAN,sp|P84077|ARF1_HUMAN,sp|Q9BR76|COR1B_HUMAN,sp|Q96SB3|NEB2_HUMAN,sp|P60981|DEST_HUMAN,sp|O60610|DIAP1_HUMAN,sp|P50552|VASP_HUMAN,sp|P61158|ARP3_HUMAN,sp|P59998|ARPC4_HUMAN,sp|P07737|PROF1_HUMAN,sp|P60953|CDC42_HUMAN,sp|P23528|COF1_HUMAN,sp|P12814|ACTN1_HUMAN,sp|P06753|TPM3_HUMAN,sp|Q16643|DREB_…
regulation of DNA metabolic process	GO:0051052	0.0173207	32	sp|P48643|TCPE_HUMAN,sp|Q15185|TEBP_HUMAN,sp|P06748|NPM_HUMAN,sp|Q32P51|RA1L2_HUMAN,sp|P16104|H2AX_HUMAN,sp|P40227|TCPZ_HUMAN,sp|Q13838|DX39B_HUMAN,sp|Q05655|KPCD_HUMAN,sp|P49368|TCPG_HUMAN,sp|P01034|CYTC_HUMAN,sp|P02545|LMNA_HUMAN,sp|Q9NWV8|BABA1_HUMAN,sp|P67775|PP2AA_HUMAN,sp|P11362|FGFR1_HUMAN,sp|P17987|TCPA_HUMAN,sp|P09429|HMGB1_HUMAN,sp|P01127|PDGFB_HUMAN,sp|Q9H4X1|RGCC_HUMAN,sp|P08238|HS90B…
regulation of cytoskeleton organization	GO:0051493	0.0173606	55	sp|Q9UBN7|HDAC6_HUMAN,sp|P31146|COR1A_HUMAN,sp|P84077|ARF1_HUMAN,sp|Q9BR76|COR1B_HUMAN,sp|P05109|S10A8_HUMAN,sp|Q13813|SPTN1_HUMAN,sp|Q86TP1|PRUN1_HUMAN,sp|Q9Y6W5|WASF2_HUMAN,sp|P43487|RANG_HUMAN,sp|P06748|NPM_HUMAN,sp|P37840|SYUA_HUMAN,sp|P59998|ARPC4_HUMAN,sp|Q05655|KPCD_HUMAN,sp|P06702|S10A9_HUMAN,sp|P05106|ITB3_HUMAN,sp|P09493|TPM1_HUMAN,sp|P47755|CAZA2_HUMAN,sp|Q8N392|RHG18_HUMAN,sp|O75083|W…
regulation of organ morphogenesis	GO:2000027	0.0174142	40	sp|Q99436|PSB7_HUMAN,sp|P49720|PSB3_HUMAN,sp|P20618|PSB1_HUMAN,sp|P25786|PSA1_HUMAN,sp|Q16401|PSMD5_HUMAN,sp|P17980|PRS6A_HUMAN,sp|P40306|PSB10_HUMAN,sp|P62195|PRS8_HUMAN,sp|Q99623|PHB2_HUMAN,sp|P49721|PSB2_HUMAN,sp|P15291|B4GT1_HUMAN,sp|P62333|PRS10_HUMAN,sp|O00232|PSD12_HUMAN,sp|O43242|PSMD3_HUMAN,sp|P28065|PSB9_HUMAN,sp|Q9UL46|PSME2_HUMAN,sp|Q06323|PSME1_HUMAN,sp|P35998|PRS7_HUMAN,sp|P43686|PR…
negative regulation of cell communication	GO:0010648	0.0174394	125	sp|P02760|AMBP_HUMAN,sp|P49720|PSB3_HUMAN,sp|P20618|PSB1_HUMAN,sp|P02776|PLF4_HUMAN,sp|P84077|ARF1_HUMAN,sp|Q16401|PSMD5_HUMAN,sp|Q05193|DYN1_HUMAN,sp|P40306|PSB10_HUMAN,sp|P37840|SYUA_HUMAN,sp|P62195|PRS8_HUMAN,sp|P51149|RAB7A_HUMAN,sp|P49721|PSB2_HUMAN,sp|P19022|CADH2_HUMAN,sp|Q96C24|SYTL4_HUMAN,sp|P62333|PRS10_HUMAN,sp|O00232|PSD12_HUMAN,sp|P31946|1433B_HUMAN,sp|O43294|TGFI1_HUMAN,sp|P02545|LM…
regulation of apoptotic process	GO:0042981	0.0174394	125	sp|O94874|UFL1_HUMAN,sp|Q9BY76|ANGL4_HUMAN,sp|P31146|COR1A_HUMAN,sp|P02776|PLF4_HUMAN,sp|P05109|S10A8_HUMAN,sp|P55774|CCL18_HUMAN,sp|P63241|IF5A1_HUMAN,sp|P06748|NPM_HUMAN,sp|Q16531|DDB1_HUMAN,sp|P37840|SYUA_HUMAN,sp|P21741|MK_HUMAN,sp|P40763|STAT3_HUMAN,sp|P07237|PDIA1_HUMAN,sp|Q01105|SET_HUMAN,sp|P38646|GRP75_HUMAN,sp|Q9NQC3|RTN4_HUMAN,sp|P63104|1433Z_HUMAN,sp|P31946|1433B_HUMAN,sp|P18085|ARF4_…
cell activation	GO:0001775	0.0175269	153	sp|P31146|COR1A_HUMAN,sp|P12956|XRCC6_HUMAN,sp|P08514|ITA2B_HUMAN,sp|P05109|S10A8_HUMAN,sp|P55774|CCL18_HUMAN,sp|Q13813|SPTN1_HUMAN,sp|P40306|PSB10_HUMAN,sp|Q14974|IMB1_HUMAN,sp|P18428|LBP_HUMAN,sp|P51149|RAB7A_HUMAN,sp|P04275|VWF_HUMAN,sp|O14672|ADA10_HUMAN,sp|P63104|1433Z_HUMAN,sp|O00232|PSD12_HUMAN,sp|P00746|CFAD_HUMAN,sp|P13639|EF2_HUMAN,sp|P08311|CATG_HUMAN,sp|O75787|RENR_HUMAN,sp|P19105|ML1…
regulation of biosynthetic process	GO:0009889	0.0178796	213	sp|O94874|UFL1_HUMAN,sp|P48643|TCPE_HUMAN,sp|P49720|PSB3_HUMAN,sp|P12956|XRCC6_HUMAN,sp|P51858|HDGF_HUMAN,sp|P05109|S10A8_HUMAN,sp|P55774|CCL18_HUMAN,sp|P40306|PSB10_HUMAN,sp|P49327|FAS_HUMAN,sp|P06748|NPM_HUMAN,sp|Q14974|IMB1_HUMAN,sp|P18428|LBP_HUMAN,sp|P62195|PRS8_HUMAN,sp|P16104|H2AX_HUMAN,sp|P21741|MK_HUMAN,sp|Q01105|SET_HUMAN,sp|P62495|ERF1_HUMAN,sp|P62333|PRS10_HUMAN,sp|O00232|PSD12_HUMAN,…
positive regulation of cellular process	GO:0048522	0.0182258	350	sp|P48643|TCPE_HUMAN,sp|O76074|PDE5A_HUMAN,sp|P08514|ITA2B_HUMAN,sp|P84077|ARF1_HUMAN,sp|Q9Y6W5|WASF2_HUMAN,sp|P06748|NPM_HUMAN,sp|Q16531|DDB1_HUMAN,sp|P18428|LBP_HUMAN,sp|Q9H4M9|EHD1_HUMAN,sp|P16104|H2AX_HUMAN,sp|O60493|SNX3_HUMAN,sp|O14672|ADA10_HUMAN,sp|P62333|PRS10_HUMAN,sp|P08253|MMP2_HUMAN,sp|P13639|EF2_HUMAN,sp|O75787|RENR_HUMAN,sp|Q9UL46|PSME2_HUMAN,sp|Q06323|PSME1_HUMAN,sp|P35998|PRS7_HU…
cell killing	GO:0001906	0.0185924	23	sp|P10645|CMGA_HUMAN,sp|P31146|COR1A_HUMAN,sp|P02776|PLF4_HUMAN,sp|P55774|CCL18_HUMAN,sp|P17931|LEG3_HUMAN,sp|Q06830|PRDX1_HUMAN,sp|Q70J99|UN13D_HUMAN,sp|P07437|TBB5_HUMAN,sp|P39019|RS19_HUMAN,sp|P61626|LYSC_HUMAN,sp|P68371|TBB4B_HUMAN,sp|P08311|CATG_HUMAN,sp|P02788|TRFL_HUMAN,sp|P49913|CAMP_HUMAN,sp|P04406|G3P_HUMAN,sp|P04196|HRG_HUMAN,sp|P02748|CO9_HUMAN,sp|P04259|K2C6B_HUMAN,sp|P48061|SDF1_HUM…
regulation of transcription, DNA-templated	GO:0006355	0.0188524	140	sp|O94874|UFL1_HUMAN,sp|P49720|PSB3_HUMAN,sp|P12956|XRCC6_HUMAN,sp|P51858|HDGF_HUMAN,sp|P05109|S10A8_HUMAN,sp|P40306|PSB10_HUMAN,sp|P06748|NPM_HUMAN,sp|P62195|PRS8_HUMAN,sp|P16104|H2AX_HUMAN,sp|P21741|MK_HUMAN,sp|Q01105|SET_HUMAN,sp|P62333|PRS10_HUMAN,sp|O00232|PSD12_HUMAN,sp|Q8IUX7|AEBP1_HUMAN,sp|Q92945|FUBP2_HUMAN,sp|Q12797|ASPH_HUMAN,sp|P18085|ARF4_HUMAN,sp|P02545|LMNA_HUMAN,sp|Q9UL46|PSME2_HU…
viral gene expression	GO:0019080	0.0195037	18	sp|P62277|RS13_HUMAN,sp|P62081|RS7_HUMAN,sp|P15880|RS2_HUMAN,sp|P35268|RL22_HUMAN,sp|P62906|RL10A_HUMAN,sp|P39019|RS19_HUMAN,sp|P62750|RL23A_HUMAN,sp|P08865|RSSA_HUMAN,sp|P05388|RLA0_HUMAN,sp|P55884|EIF3B_HUMAN,sp|P26599|PTBP1_HUMAN,sp|O15371|EIF3D_HUMAN,sp|P25398|RS12_HUMAN,sp|Q14152|EIF3A_HUMAN,sp|O00303|EIF3F_HUMAN,sp|P05387|RLA2_HUMAN,sp|P50914|RL14_HUMAN,sp|P60866|RS20_HUMAN
endoplasmic reticulum unfolded protein response	GO:0030968	0.0195037	18	sp|Q15084|PDIA6_HUMAN,sp|Q14554|PDIA5_HUMAN,sp|P51858|HDGF_HUMAN,sp|P0DMM9|ST1A3_HUMAN,sp|P05198|IF2A_HUMAN,sp|Q96JB5|CK5P3_HUMAN,sp|P18031|PTN1_HUMAN,sp|Q14203|DCTN1_HUMAN,sp|O14773|TPP1_HUMAN,sp|P11021|BIP_HUMAN,sp|Q9Y4L1|HYOU1_HUMAN,sp|P27797|CALR_HUMAN,sp|Q9NYU2|UGGG1_HUMAN,sp|P02545|LMNA_HUMAN,sp|P08833|IBP1_HUMAN,sp|O94979|SC31A_HUMAN,sp|P14625|ENPL_HUMAN,sp|O43681|ASNA_HUMAN
cellular response to unfolded protein	GO:0034620	0.0195037	18	sp|Q15084|PDIA6_HUMAN,sp|Q14554|PDIA5_HUMAN,sp|P51858|HDGF_HUMAN,sp|P0DMM9|ST1A3_HUMAN,sp|P05198|IF2A_HUMAN,sp|Q96JB5|CK5P3_HUMAN,sp|P18031|PTN1_HUMAN,sp|Q14203|DCTN1_HUMAN,sp|O14773|TPP1_HUMAN,sp|P11021|BIP_HUMAN,sp|Q9Y4L1|HYOU1_HUMAN,sp|P27797|CALR_HUMAN,sp|Q9NYU2|UGGG1_HUMAN,sp|P02545|LMNA_HUMAN,sp|P08833|IBP1_HUMAN,sp|O94979|SC31A_HUMAN,sp|P14625|ENPL_HUMAN,sp|O43681|ASNA_HUMAN
Golgi vesicle transport	GO:0048193	0.0195117	47	sp|O60749|SNX2_HUMAN,sp|P00740|FA9_HUMAN,sp|P84077|ARF1_HUMAN,sp|Q13813|SPTN1_HUMAN,sp|O43747|AP1G1_HUMAN,sp|Q9UHY1|NRBP_HUMAN,sp|O14579|COPE_HUMAN,sp|P46459|NSF_HUMAN,sp|P05783|K1C18_HUMAN,sp|P54920|SNAA_HUMAN,sp|Q9NR31|SAR1A_HUMAN,sp|P49755|TMEDA_HUMAN,sp|P53618|COPB_HUMAN,sp|P62820|RAB1A_HUMAN,sp|Q92734|TFG_HUMAN,sp|P47755|CAZA2_HUMAN,sp|P18085|ARF4_HUMAN,sp|O75935|DCTN3_HUMAN,sp|O94979|SC31A_…
protein targeting	GO:0006605	0.0206242	27	sp|P62277|RS13_HUMAN,sp|Q9NT62|ATG3_HUMAN,sp|P62081|RS7_HUMAN,sp|P62258|1433E_HUMAN,sp|P15880|RS2_HUMAN,sp|P35268|RL22_HUMAN,sp|P51149|RAB7A_HUMAN,sp|P62906|RL10A_HUMAN,sp|P39019|RS19_HUMAN,sp|P08865|RSSA_HUMAN,sp|P62750|RL23A_HUMAN,sp|P07900|HS90A_HUMAN,sp|P63104|1433Z_HUMAN,sp|Q9UJJ9|GNPTG_HUMAN,sp|P05388|RLA0_HUMAN,sp|P31946|1433B_HUMAN,sp|O15305|PMM2_HUMAN,sp|P25398|RS12_HUMAN,sp|P10809|CH60_…
negative regulation of cellular component organization	GO:0051129	0.0207548	68	sp|P31146|COR1A_HUMAN,sp|Q13813|SPTN1_HUMAN,sp|Q9Y6W5|WASF2_HUMAN,sp|Q9NT62|ATG3_HUMAN,sp|P06727|APOA4_HUMAN,sp|P06748|NPM_HUMAN,sp|P37840|SYUA_HUMAN,sp|Q32P51|RA1L2_HUMAN,sp|P51149|RAB7A_HUMAN,sp|O60493|SNX3_HUMAN,sp|Q01105|SET_HUMAN,sp|Q9NQC3|RTN4_HUMAN,sp|P14314|GLU2B_HUMAN,sp|Q9H6X2|ANTR1_HUMAN,sp|P09493|TPM1_HUMAN,sp|P47755|CAZA2_HUMAN,sp|P02545|LMNA_HUMAN,sp|Q684P5|RPGP2_HUMAN,sp|P11142|HSP…
response to topologically incorrect protein	GO:0035966	0.0214876	31	sp|Q9UBN7|HDAC6_HUMAN,sp|Q15084|PDIA6_HUMAN,sp|P50454|SERPH_HUMAN,sp|Q14554|PDIA5_HUMAN,sp|P51858|HDGF_HUMAN,sp|P0DMM9|ST1A3_HUMAN,sp|P05198|IF2A_HUMAN,sp|P31689|DNJA1_HUMAN,sp|P25685|DNJB1_HUMAN,sp|Q96JB5|CK5P3_HUMAN,sp|P18031|PTN1_HUMAN,sp|Q14203|DCTN1_HUMAN,sp|O14773|TPP1_HUMAN,sp|P55072|TERA_HUMAN,sp|P07900|HS90A_HUMAN,sp|P11021|BIP_HUMAN,sp|Q9Y4L1|HYOU1_HUMAN,sp|P46379|BAG6_HUMAN,sp|P27797|C…
protein polyubiquitination	GO:0000209	0.0215811	35	sp|Q9UBN7|HDAC6_HUMAN,sp|Q99436|PSB7_HUMAN,sp|P49720|PSB3_HUMAN,sp|P20618|PSB1_HUMAN,sp|P25786|PSA1_HUMAN,sp|Q16401|PSMD5_HUMAN,sp|P17980|PRS6A_HUMAN,sp|P40306|PSB10_HUMAN,sp|P62195|PRS8_HUMAN,sp|P49721|PSB2_HUMAN,sp|P62333|PRS10_HUMAN,sp|O00232|PSD12_HUMAN,sp|O43242|PSMD3_HUMAN,sp|P28065|PSB9_HUMAN,sp|Q9UL46|PSME2_HUMAN,sp|Q06323|PSME1_HUMAN,sp|P35998|PRS7_HUMAN,sp|P43686|PRS6B_HUMAN,sp|P28074|P…
mitochondrial membrane organization	GO:0007006	0.022357	12	sp|P63104|1433Z_HUMAN,sp|P31946|1433B_HUMAN,sp|O60936|NOL3_HUMAN,sp|P63167|DYL1_HUMAN,sp|P62258|1433E_HUMAN,sp|P06576|ATPB_HUMAN,sp|P61981|1433G_HUMAN,sp|Q04917|1433F_HUMAN,sp|P07900|HS90A_HUMAN,sp|P27348|1433T_HUMAN,sp|P0DP23|CALM1_HUMAN,sp|P25705|ATPA_HUMAN
spindle organization	GO:0007051	0.022357	12	sp|Q14008|CKAP5_HUMAN,sp|Q13561|DCTN2_HUMAN,sp|O00139|KIF2A_HUMAN,sp|P30153|2AAA_HUMAN,sp|P43487|RANG_HUMAN,sp|Q14974|IMB1_HUMAN,sp|P21333|FLNA_HUMAN,sp|Q00610|CLH1_HUMAN,sp|P62826|RAN_HUMAN,sp|Q9H4B7|TBB1_HUMAN,sp|P07437|TBB5_HUMAN,sp|P23396|RS3_HUMAN
cardiac muscle cell differentiation	GO:0055007	0.022357	12	sp|P68032|ACTC_HUMAN,sp|Q00839|HNRPU_HUMAN,sp|P27797|CALR_HUMAN,sp|P01019|ANGT_HUMAN,sp|Q96HC4|PDLI5_HUMAN,sp|P05556|ITB1_HUMAN,sp|P02545|LMNA_HUMAN,sp|Q9Y6Z7|COL10_HUMAN,sp|O95393|BMP10_HUMAN,sp|P01160|ANF_HUMAN,sp|Q0ZGT2|NEXN_HUMAN,sp|P10916|MLRV_HUMAN
regulation of response to DNA damage stimulus	GO:2001020	0.022357	12	sp|Q96FW1|OTUB1_HUMAN,sp|P09429|HMGB1_HUMAN,sp|P61978|HNRPK_HUMAN,sp|P06748|NPM_HUMAN,sp|P48061|SDF1_HUMAN,sp|P16104|H2AX_HUMAN,sp|Q9NWV8|BABA1_HUMAN,sp|Q13838|DX39B_HUMAN,sp|Q05655|KPCD_HUMAN,sp|Q96K76|UBP47_HUMAN,sp|P23396|RS3_HUMAN,sp|P10909|CLUS_HUMAN
positive regulation of catabolic process	GO:0009896	0.0225809	64	sp|P49720|PSB3_HUMAN,sp|P21695|GPDA_HUMAN,sp|P20618|PSB1_HUMAN,sp|Q16401|PSMD5_HUMAN,sp|P46459|NSF_HUMAN,sp|P06727|APOA4_HUMAN,sp|P40306|PSB10_HUMAN,sp|Q16531|DDB1_HUMAN,sp|P37840|SYUA_HUMAN,sp|P62195|PRS8_HUMAN,sp|P51149|RAB7A_HUMAN,sp|P49721|PSB2_HUMAN,sp|P62333|PRS10_HUMAN,sp|O00232|PSD12_HUMAN,sp|Q92945|FUBP2_HUMAN,sp|O43847|NRDC_HUMAN,sp|Q9UL46|PSME2_HUMAN,sp|Q06323|PSME1_HUMAN,sp|P35998|PRS…
protein localization to nucleus	GO:0034504	0.0237936	22	sp|Q08209|PP2BA_HUMAN,sp|Q9NZQ3|SPN90_HUMAN,sp|P01019|ANGT_HUMAN,sp|P30101|PDIA3_HUMAN,sp|O00505|IMA4_HUMAN,sp|O00410|IPO5_HUMAN,sp|P43487|RANG_HUMAN,sp|Q14974|IMB1_HUMAN,sp|P63208|SKP1_HUMAN,sp|P62826|RAN_HUMAN,sp|Q99623|PHB2_HUMAN,sp|P43405|KSYK_HUMAN,sp|P40763|STAT3_HUMAN,sp|P61970|NTF2_HUMAN,sp|O95373|IPO7_HUMAN,sp|P23528|COF1_HUMAN,sp|P27797|CALR_HUMAN,sp|P02545|LMNA_HUMAN,sp|O15117|FYB1_HUM…
negative regulation of cytoskeleton organization	GO:0051494	0.0237936	22	sp|Q9UBN7|HDAC6_HUMAN,sp|P31146|COR1A_HUMAN,sp|Q9BR76|COR1B_HUMAN,sp|Q13813|SPTN1_HUMAN,sp|Q9Y6W5|WASF2_HUMAN,sp|O43633|CHM2A_HUMAN,sp|P06748|NPM_HUMAN,sp|P37840|SYUA_HUMAN,sp|O60234|GMFG_HUMAN,sp|P07737|PROF1_HUMAN,sp|Q05655|KPCD_HUMAN,sp|P11277|SPTB1_HUMAN,sp|P23528|COF1_HUMAN,sp|Q15691|MARE1_HUMAN,sp|P47755|CAZA2_HUMAN,sp|P09493|TPM1_HUMAN,sp|O43182|RHG06_HUMAN,sp|Q99972|MYOC_HUMAN,sp|P47756|C…
vesicle localization	GO:0051648	0.0237936	22	sp|P01009|A1AT_HUMAN,sp|Q15436|SC23A_HUMAN,sp|Q07960|RHG01_HUMAN,sp|P84077|ARF1_HUMAN,sp|P46459|NSF_HUMAN,sp|Q05193|DYN1_HUMAN,sp|P49257|LMAN1_HUMAN,sp|O00194|RB27B_HUMAN,sp|O60763|USO1_HUMAN,sp|P54920|SNAA_HUMAN,sp|Q14203|DCTN1_HUMAN,sp|Q9UBV8|PEF1_HUMAN,sp|P49755|TMEDA_HUMAN,sp|Q96C24|SYTL4_HUMAN,sp|P60953|CDC42_HUMAN,sp|P12259|FA5_HUMAN,sp|P62820|RAB1A_HUMAN,sp|Q13561|DCTN2_HUMAN,sp|Q92734|TFG…
cellular protein modification process	GO:0006464	0.0240376	210	sp|P02760|AMBP_HUMAN,sp|O94874|UFL1_HUMAN,sp|P41226|UBA7_HUMAN,sp|P49720|PSB3_HUMAN,sp|P05109|S10A8_HUMAN,sp|P55774|CCL18_HUMAN,sp|Q13813|SPTN1_HUMAN,sp|P40306|PSB10_HUMAN,sp|Q16531|DDB1_HUMAN,sp|P62195|PRS8_HUMAN,sp|O60493|SNX3_HUMAN,sp|P62495|ERF1_HUMAN,sp|P14314|GLU2B_HUMAN,sp|O14672|ADA10_HUMAN,sp|P62333|PRS10_HUMAN,sp|O00232|PSD12_HUMAN,sp|P13639|EF2_HUMAN,sp|Q9NYU2|UGGG1_HUMAN,sp|P08311|CAT…
protein modification process	GO:0036211	0.0240376	210	sp|P02760|AMBP_HUMAN,sp|O94874|UFL1_HUMAN,sp|P41226|UBA7_HUMAN,sp|P49720|PSB3_HUMAN,sp|P05109|S10A8_HUMAN,sp|P55774|CCL18_HUMAN,sp|Q13813|SPTN1_HUMAN,sp|P40306|PSB10_HUMAN,sp|Q16531|DDB1_HUMAN,sp|P62195|PRS8_HUMAN,sp|O60493|SNX3_HUMAN,sp|P62495|ERF1_HUMAN,sp|P14314|GLU2B_HUMAN,sp|O14672|ADA10_HUMAN,sp|P62333|PRS10_HUMAN,sp|O00232|PSD12_HUMAN,sp|P13639|EF2_HUMAN,sp|Q9NYU2|UGGG1_HUMAN,sp|P08311|CAT…
regulation of gene expression	GO:0010468	0.0246727	236	sp|O94874|UFL1_HUMAN,sp|P49720|PSB3_HUMAN,sp|P12956|XRCC6_HUMAN,sp|P51858|HDGF_HUMAN,sp|P05109|S10A8_HUMAN,sp|P55774|CCL18_HUMAN,sp|P40306|PSB10_HUMAN,sp|P06748|NPM_HUMAN,sp|P62195|PRS8_HUMAN,sp|P16104|H2AX_HUMAN,sp|P21741|MK_HUMAN,sp|P62906|RL10A_HUMAN,sp|Q01105|SET_HUMAN,sp|P62495|ERF1_HUMAN,sp|P63104|1433Z_HUMAN,sp|P62333|PRS10_HUMAN,sp|O00232|PSD12_HUMAN,sp|Q14240|IF4A2_HUMAN,sp|Q8IUX7|AEBP1_…
cellular component organization or biogenesis	GO:0071840	0.0250813	374	sp|Q9BY76|ANGL4_HUMAN,sp|Q13683|ITA7_HUMAN,sp|P08514|ITA2B_HUMAN,sp|P84077|ARF1_HUMAN,sp|Q13813|SPTN1_HUMAN,sp|Q9Y6W5|WASF2_HUMAN,sp|P06748|NPM_HUMAN,sp|Q16531|DDB1_HUMAN,sp|Q9H4M9|EHD1_HUMAN,sp|P16104|H2AX_HUMAN,sp|P62906|RL10A_HUMAN,sp|O60493|SNX3_HUMAN,sp|P62495|ERF1_HUMAN,sp|P49321|NASP_HUMAN,sp|Q01105|SET_HUMAN,sp|Q99715|COCA1_HUMAN,sp|O14672|ADA10_HUMAN,sp|P14314|GLU2B_HUMAN,sp|P08253|MMP2_…
negative regulation of signaling	GO:0023057	0.0253073	125	sp|P02760|AMBP_HUMAN,sp|P49720|PSB3_HUMAN,sp|P20618|PSB1_HUMAN,sp|P02776|PLF4_HUMAN,sp|P84077|ARF1_HUMAN,sp|Q16401|PSMD5_HUMAN,sp|Q05193|DYN1_HUMAN,sp|P40306|PSB10_HUMAN,sp|P37840|SYUA_HUMAN,sp|P62195|PRS8_HUMAN,sp|P51149|RAB7A_HUMAN,sp|P49721|PSB2_HUMAN,sp|P19022|CADH2_HUMAN,sp|Q96C24|SYTL4_HUMAN,sp|P62333|PRS10_HUMAN,sp|O00232|PSD12_HUMAN,sp|P31946|1433B_HUMAN,sp|O43294|TGFI1_HUMAN,sp|P02545|LM…
DNA packaging	GO:0006323	0.0256146	17	sp|P55209|NP1L1_HUMAN,sp|Q16576|RBBP7_HUMAN,sp|O75367|H2AY_HUMAN,sp|Q96KK5|H2A1H_HUMAN,sp|P09429|HMGB1_HUMAN,sp|Q92688|AN32B_HUMAN,sp|P06748|NPM_HUMAN,sp|P62805|H4_HUMAN,sp|P16104|H2AX_HUMAN,sp|Q99733|NP1L4_HUMAN,sp|Q8N257|H2B3B_HUMAN,sp|O95831|AIFM1_HUMAN,sp|Q93079|H2B1H_HUMAN,sp|P16401|H15_HUMAN,sp|Q01105|SET_HUMAN,sp|P49321|NASP_HUMAN,sp|P16403|H12_HUMAN
regulation of translational initiation	GO:0006446	0.0256146	17	sp|P23588|IF4B_HUMAN,sp|P78344|IF4G2_HUMAN,sp|Q99613|EIF3C_HUMAN,sp|O75822|EIF3J_HUMAN,sp|P05198|IF2A_HUMAN,sp|P55010|IF5_HUMAN,sp|Q04637|IF4G1_HUMAN,sp|P06748|NPM_HUMAN,sp|O15372|EIF3H_HUMAN,sp|Q14240|IF4A2_HUMAN,sp|P55884|EIF3B_HUMAN,sp|O15371|EIF3D_HUMAN,sp|Q14152|EIF3A_HUMAN,sp|Q13347|EIF3I_HUMAN,sp|O00303|EIF3F_HUMAN,sp|P62136|PP1A_HUMAN,sp|P04792|HSPB1_HUMAN
vesicle budding from membrane	GO:0006900	0.0256146	17	sp|P01009|A1AT_HUMAN,sp|Q15436|SC23A_HUMAN,sp|P84077|ARF1_HUMAN,sp|P46459|NSF_HUMAN,sp|Q05193|DYN1_HUMAN,sp|P49257|LMAN1_HUMAN,sp|O60763|USO1_HUMAN,sp|P54920|SNAA_HUMAN,sp|Q9UBV8|PEF1_HUMAN,sp|O60493|SNX3_HUMAN,sp|Q9NR31|SAR1A_HUMAN,sp|P49755|TMEDA_HUMAN,sp|P12259|FA5_HUMAN,sp|Q5JRA6|TGO1_HUMAN,sp|P62820|RAB1A_HUMAN,sp|Q92734|TFG_HUMAN,sp|O94979|SC31A_HUMAN
macromolecular complex disassembly	GO:0032984	0.0256146	17	sp|Q9UBN7|HDAC6_HUMAN,sp|Q96SB3|NEB2_HUMAN,sp|P15170|ERF3A_HUMAN,sp|P46459|NSF_HUMAN,sp|P60981|DEST_HUMAN,sp|O43633|CHM2A_HUMAN,sp|Q9UMX0|UBQL1_HUMAN,sp|P54920|SNAA_HUMAN,sp|Q01105|SET_HUMAN,sp|P62495|ERF1_HUMAN,sp|P55072|TERA_HUMAN,sp|P23528|COF1_HUMAN,sp|Q9NP79|VTA1_HUMAN,sp|O75083|WDR1_HUMAN,sp|P62136|PP1A_HUMAN,sp|P33176|KINH_HUMAN,sp|P11142|HSP7C_HUMAN
positive regulation of multi-organism process	GO:0043902	0.0256146	17	sp|P23528|COF1_HUMAN,sp|O76074|PDE5A_HUMAN,sp|P09529|INHBB_HUMAN,sp|O43633|CHM2A_HUMAN,sp|P04406|G3P_HUMAN,sp|P17252|KPCA_HUMAN,sp|Q16531|DDB1_HUMAN,sp|P51149|RAB7A_HUMAN,sp|P11142|HSP7C_HUMAN,sp|P23284|PPIB_HUMAN,sp|P07737|PROF1_HUMAN,sp|P22059|OSBP1_HUMAN,sp|P09382|LEG1_HUMAN,sp|P11940|PABP1_HUMAN,sp|P62937|PPIA_HUMAN,sp|P07237|PDIA1_HUMAN,sp|P27105|STOM_HUMAN
response to unfolded protein	GO:0006986	0.0258784	26	sp|Q15084|PDIA6_HUMAN,sp|P50454|SERPH_HUMAN,sp|Q14554|PDIA5_HUMAN,sp|P51858|HDGF_HUMAN,sp|P0DMM9|ST1A3_HUMAN,sp|P05198|IF2A_HUMAN,sp|P31689|DNJA1_HUMAN,sp|P25685|DNJB1_HUMAN,sp|Q96JB5|CK5P3_HUMAN,sp|P18031|PTN1_HUMAN,sp|Q14203|DCTN1_HUMAN,sp|O14773|TPP1_HUMAN,sp|P07900|HS90A_HUMAN,sp|P11021|BIP_HUMAN,sp|Q9Y4L1|HYOU1_HUMAN,sp|P27797|CALR_HUMAN,sp|Q9NYU2|UGGG1_HUMAN,sp|P02545|LMNA_HUMAN,sp|P08833|I…
regulation of cell projection organization	GO:0031344	0.0261012	49	sp|Q13822|ENPP2_HUMAN,sp|P84077|ARF1_HUMAN,sp|Q9BR76|COR1B_HUMAN,sp|O00429|DNM1L_HUMAN,sp|Q9Y6W5|WASF2_HUMAN,sp|Q9NT62|ATG3_HUMAN,sp|P43487|RANG_HUMAN,sp|O60493|SNX3_HUMAN,sp|Q05655|KPCD_HUMAN,sp|Q9NQC3|RTN4_HUMAN,sp|P11021|BIP_HUMAN,sp|P14314|GLU2B_HUMAN,sp|Q02750|MP2K1_HUMAN,sp|Q96HC4|PDLI5_HUMAN,sp|Q14012|KCC1A_HUMAN,sp|Q684P5|RPGP2_HUMAN,sp|Q8WUW1|BRK1_HUMAN,sp|P47756|CAPZB_HUMAN,sp|P15153|RA…
regulation of plasma membrane bounded cell projection organization	GO:0120035	0.0261012	49	sp|Q13822|ENPP2_HUMAN,sp|P84077|ARF1_HUMAN,sp|Q9BR76|COR1B_HUMAN,sp|O00429|DNM1L_HUMAN,sp|Q9Y6W5|WASF2_HUMAN,sp|Q9NT62|ATG3_HUMAN,sp|P43487|RANG_HUMAN,sp|O60493|SNX3_HUMAN,sp|Q05655|KPCD_HUMAN,sp|Q9NQC3|RTN4_HUMAN,sp|P11021|BIP_HUMAN,sp|P14314|GLU2B_HUMAN,sp|Q02750|MP2K1_HUMAN,sp|Q96HC4|PDLI5_HUMAN,sp|Q14012|KCC1A_HUMAN,sp|Q684P5|RPGP2_HUMAN,sp|Q8WUW1|BRK1_HUMAN,sp|P47756|CAPZB_HUMAN,sp|P15153|RA…
response to oxygen levels	GO:0070482	0.0263311	63	sp|Q9BY76|ANGL4_HUMAN,sp|Q99436|PSB7_HUMAN,sp|P49720|PSB3_HUMAN,sp|P14618|KPYM_HUMAN,sp|P20618|PSB1_HUMAN,sp|P25786|PSA1_HUMAN,sp|Q16401|PSMD5_HUMAN,sp|O00429|DNM1L_HUMAN,sp|P17980|PRS6A_HUMAN,sp|P40306|PSB10_HUMAN,sp|P05771|KPCB_HUMAN,sp|P62195|PRS8_HUMAN,sp|Q99623|PHB2_HUMAN,sp|P49721|PSB2_HUMAN,sp|P07237|PDIA1_HUMAN,sp|P62333|PRS10_HUMAN,sp|O00232|PSD12_HUMAN,sp|P01034|CYTC_HUMAN,sp|P08253|MMP…
positive regulation of protein complex assembly	GO:0031334	0.0265727	30	sp|Q9UBN7|HDAC6_HUMAN,sp|P08134|RHOC_HUMAN,sp|P03956|MMP1_HUMAN,sp|Q04637|IF4G1_HUMAN,sp|P17980|PRS6A_HUMAN,sp|P08567|PLEK_HUMAN,sp|P50552|VASP_HUMAN,sp|Q16531|DDB1_HUMAN,sp|P61158|ARP3_HUMAN,sp|P59998|ARPC4_HUMAN,sp|P62195|PRS8_HUMAN,sp|Q14203|DCTN1_HUMAN,sp|P07737|PROF1_HUMAN,sp|P55072|TERA_HUMAN,sp|P62333|PRS10_HUMAN,sp|P0DMV8|HS71A_HUMAN,sp|P62191|PRS4_HUMAN,sp|Q13576|IQGA2_HUMAN,sp|P26038|MO…
regulation of cell death	GO:0010941	0.0266792	140	sp|O94874|UFL1_HUMAN,sp|Q9BY76|ANGL4_HUMAN,sp|P31146|COR1A_HUMAN,sp|P05109|S10A8_HUMAN,sp|P55774|CCL18_HUMAN,sp|P06748|NPM_HUMAN,sp|Q16531|DDB1_HUMAN,sp|P62195|PRS8_HUMAN,sp|P21741|MK_HUMAN,sp|Q01105|SET_HUMAN,sp|Q9NQC3|RTN4_HUMAN,sp|P63104|1433Z_HUMAN,sp|P18085|ARF4_HUMAN,sp|P02545|LMNA_HUMAN,sp|Q92688|AN32B_HUMAN,sp|Q15233|NONO_HUMAN,sp|P00738|HPT_HUMAN,sp|P39687|AN32A_HUMAN,sp|P04792|HSPB1_HUM…
negative regulation of signal transduction	GO:0009968	0.027604	118	sp|P02760|AMBP_HUMAN,sp|P49720|PSB3_HUMAN,sp|P20618|PSB1_HUMAN,sp|P02776|PLF4_HUMAN,sp|Q16401|PSMD5_HUMAN,sp|Q05193|DYN1_HUMAN,sp|P40306|PSB10_HUMAN,sp|P37840|SYUA_HUMAN,sp|P62195|PRS8_HUMAN,sp|P51149|RAB7A_HUMAN,sp|P49721|PSB2_HUMAN,sp|P19022|CADH2_HUMAN,sp|P62333|PRS10_HUMAN,sp|O00232|PSD12_HUMAN,sp|P31946|1433B_HUMAN,sp|O43294|TGFI1_HUMAN,sp|P02545|LMNA_HUMAN,sp|Q9UL46|PSME2_HUMAN,sp|Q06323|PS…
innate immune response-activating signal transduction	GO:0002758	0.029522	41	sp|Q99436|PSB7_HUMAN,sp|P49720|PSB3_HUMAN,sp|P20618|PSB1_HUMAN,sp|P25786|PSA1_HUMAN,sp|P05109|S10A8_HUMAN,sp|Q16401|PSMD5_HUMAN,sp|P17980|PRS6A_HUMAN,sp|P40306|PSB10_HUMAN,sp|P18428|LBP_HUMAN,sp|P62195|PRS8_HUMAN,sp|P49721|PSB2_HUMAN,sp|P62333|PRS10_HUMAN,sp|O00232|PSD12_HUMAN,sp|P06702|S10A9_HUMAN,sp|O43242|PSMD3_HUMAN,sp|P28065|PSB9_HUMAN,sp|Q9UL46|PSME2_HUMAN,sp|Q06323|PSME1_HUMAN,sp|P10809|CH…
response to abiotic stimulus	GO:0009628	0.0300433	111	sp|Q9BY76|ANGL4_HUMAN,sp|P49720|PSB3_HUMAN,sp|P12956|XRCC6_HUMAN,sp|P14618|KPYM_HUMAN,sp|P20618|PSB1_HUMAN,sp|Q16401|PSMD5_HUMAN,sp|P40306|PSB10_HUMAN,sp|P06748|NPM_HUMAN,sp|Q16531|DDB1_HUMAN,sp|P62195|PRS8_HUMAN,sp|P16104|H2AX_HUMAN,sp|P49721|PSB2_HUMAN,sp|P07237|PDIA1_HUMAN,sp|P62333|PRS10_HUMAN,sp|O00232|PSD12_HUMAN,sp|P08253|MMP2_HUMAN,sp|O43294|TGFI1_HUMAN,sp|P02545|LMNA_HUMAN,sp|Q9UL46|PSME…
cellular response to topologically incorrect protein	GO:0035967	0.0303545	21	sp|Q9UBN7|HDAC6_HUMAN,sp|Q15084|PDIA6_HUMAN,sp|Q14554|PDIA5_HUMAN,sp|P51858|HDGF_HUMAN,sp|P0DMM9|ST1A3_HUMAN,sp|P05198|IF2A_HUMAN,sp|Q96JB5|CK5P3_HUMAN,sp|P18031|PTN1_HUMAN,sp|Q14203|DCTN1_HUMAN,sp|O14773|TPP1_HUMAN,sp|P55072|TERA_HUMAN,sp|P11021|BIP_HUMAN,sp|Q9Y4L1|HYOU1_HUMAN,sp|P46379|BAG6_HUMAN,sp|P27797|CALR_HUMAN,sp|Q9NYU2|UGGG1_HUMAN,sp|P02545|LMNA_HUMAN,sp|P08833|IBP1_HUMAN,sp|O94979|SC31…
regulation of membrane potential	GO:0042391	0.0303545	21	sp|Q02487|DSC2_HUMAN,sp|Q08209|PP2BA_HUMAN,sp|O00299|CLIC1_HUMAN,sp|Q13642|FHL1_HUMAN,sp|Q32P51|RA1L2_HUMAN,sp|P62258|1433E_HUMAN,sp|Q99497|PARK7_HUMAN,sp|P78509|RELN_HUMAN,sp|Q04917|1433F_HUMAN,sp|P55072|TERA_HUMAN,sp|P30626|SORCN_HUMAN,sp|P04179|SODM_HUMAN,sp|Q14BN4|SLMAP_HUMAN,sp|P02788|TRFL_HUMAN,sp|P63244|RACK1_HUMAN,sp|O75083|WDR1_HUMAN,sp|P01160|ANF_HUMAN,sp|Q99972|MYOC_HUMAN,sp|Q9NZN3|EHD…
cilium organization	GO:0044782	0.0303545	21	sp|Q14008|CKAP5_HUMAN,sp|P68366|TBA4A_HUMAN,sp|P61158|ARP3_HUMAN,sp|P62258|1433E_HUMAN,sp|Q9H4M9|EHD1_HUMAN,sp|Q71U36|TBA1A_HUMAN,sp|Q14203|DCTN1_HUMAN,sp|P07437|TBB5_HUMAN,sp|P31323|KAP3_HUMAN,sp|P07900|HS90A_HUMAN,sp|P60953|CDC42_HUMAN,sp|Q13561|DCTN2_HUMAN,sp|Q15691|MARE1_HUMAN,sp|P68371|TBB4B_HUMAN,sp|P61163|ACTZ_HUMAN,sp|P63167|DYL1_HUMAN,sp|Q96M86|DNHD1_HUMAN,sp|O75935|DCTN3_HUMAN,sp|P21333…
establishment of vesicle localization	GO:0051650	0.0303545	21	sp|P01009|A1AT_HUMAN,sp|Q15436|SC23A_HUMAN,sp|P84077|ARF1_HUMAN,sp|P46459|NSF_HUMAN,sp|Q05193|DYN1_HUMAN,sp|P49257|LMAN1_HUMAN,sp|O00194|RB27B_HUMAN,sp|O60763|USO1_HUMAN,sp|Q14203|DCTN1_HUMAN,sp|P54920|SNAA_HUMAN,sp|Q9UBV8|PEF1_HUMAN,sp|P49755|TMEDA_HUMAN,sp|Q96C24|SYTL4_HUMAN,sp|P60953|CDC42_HUMAN,sp|P12259|FA5_HUMAN,sp|Q13561|DCTN2_HUMAN,sp|P62820|RAB1A_HUMAN,sp|Q92734|TFG_HUMAN,sp|O75558|STX11…
cilium assembly	GO:0060271	0.0303545	21	sp|Q14008|CKAP5_HUMAN,sp|P68366|TBA4A_HUMAN,sp|P61158|ARP3_HUMAN,sp|P62258|1433E_HUMAN,sp|Q9H4M9|EHD1_HUMAN,sp|Q71U36|TBA1A_HUMAN,sp|Q14203|DCTN1_HUMAN,sp|P07437|TBB5_HUMAN,sp|P31323|KAP3_HUMAN,sp|P07900|HS90A_HUMAN,sp|P60953|CDC42_HUMAN,sp|Q13561|DCTN2_HUMAN,sp|Q15691|MARE1_HUMAN,sp|P68371|TBB4B_HUMAN,sp|P61163|ACTZ_HUMAN,sp|P63167|DYL1_HUMAN,sp|Q96M86|DNHD1_HUMAN,sp|O75935|DCTN3_HUMAN,sp|P21333…
macromolecule metabolic process	GO:0043170	0.0306149	399	sp|P51858|HDGF_HUMAN,sp|Q13813|SPTN1_HUMAN,sp|P06748|NPM_HUMAN,sp|Q16531|DDB1_HUMAN,sp|P16104|H2AX_HUMAN,sp|P62906|RL10A_HUMAN,sp|O60493|SNX3_HUMAN,sp|P26639|SYTC_HUMAN,sp|Q01105|SET_HUMAN,sp|Q99715|COCA1_HUMAN,sp|P49321|NASP_HUMAN,sp|P62495|ERF1_HUMAN,sp|O14672|ADA10_HUMAN,sp|P14314|GLU2B_HUMAN,sp|Q9UJJ9|GNPTG_HUMAN,sp|P62333|PRS10_HUMAN,sp|Q14240|IF4A2_HUMAN,sp|P08253|MMP2_HUMAN,sp|P13639|EF2_H…
cytoplasmic translational initiation	GO:0002183	0.0307444	11	sp|P55884|EIF3B_HUMAN,sp|P23588|IF4B_HUMAN,sp|Q99613|EIF3C_HUMAN,sp|O75822|EIF3J_HUMAN,sp|P55010|IF5_HUMAN,sp|Q04637|IF4G1_HUMAN,sp|O15371|EIF3D_HUMAN,sp|Q14152|EIF3A_HUMAN,sp|Q13347|EIF3I_HUMAN,sp|O15372|EIF3H_HUMAN,sp|O00303|EIF3F_HUMAN
regulation of phosphatase activity	GO:0010921	0.0307444	11	sp|P80108|PHLD_HUMAN,sp|Q96SB3|NEB2_HUMAN,sp|Q6UXI9|NPNT_HUMAN,sp|P08567|PLEK_HUMAN,sp|O75116|ROCK2_HUMAN,sp|Q96JB5|CK5P3_HUMAN,sp|P08238|HS90B_HUMAN,sp|P67775|PP2AA_HUMAN,sp|P14625|ENPL_HUMAN,sp|P0DP23|CALM1_HUMAN,sp|O14974|MYPT1_HUMAN
cytoskeleton-dependent intracellular transport	GO:0030705	0.0307444	11	sp|P62820|RAB1A_HUMAN,sp|Q9Y678|COPG1_HUMAN,sp|P63167|DYL1_HUMAN,sp|P05067|A4_HUMAN,sp|Q71U36|TBA1A_HUMAN,sp|P04792|HSPB1_HUMAN,sp|P33176|KINH_HUMAN,sp|Q14203|DCTN1_HUMAN,sp|P11142|HSP7C_HUMAN,sp|P07437|TBB5_HUMAN,sp|P60953|CDC42_HUMAN
positive regulation of transporter activity	GO:0032411	0.0307444	11	sp|P23528|COF1_HUMAN,sp|Q12797|ASPH_HUMAN,sp|P27169|PON1_HUMAN,sp|P78417|GSTO1_HUMAN,sp|Q99497|PARK7_HUMAN,sp|P01160|ANF_HUMAN,sp|P78509|RELN_HUMAN,sp|Q9NZN3|EHD3_HUMAN,sp|P33176|KINH_HUMAN,sp|Q05655|KPCD_HUMAN,sp|P0DP23|CALM1_HUMAN
nuclear export	GO:0051168	0.0307444	11	sp|P27797|CALR_HUMAN,sp|P63241|IF5A1_HUMAN,sp|P43487|RANG_HUMAN,sp|Q32P51|RA1L2_HUMAN,sp|P55060|XPO2_HUMAN,sp|P62826|RAN_HUMAN,sp|P22626|ROA2_HUMAN,sp|Q13838|DX39B_HUMAN,sp|P61970|NTF2_HUMAN,sp|Q9UIA9|XPO7_HUMAN,sp|O14980|XPO1_HUMAN
regulation of lamellipodium organization	GO:1902743	0.0307444	11	sp|P23528|COF1_HUMAN,sp|Q13822|ENPP2_HUMAN,sp|Q9BR76|COR1B_HUMAN,sp|Q9ULV4|COR1C_HUMAN,sp|Q9Y6W5|WASF2_HUMAN,sp|P04196|HRG_HUMAN,sp|P61158|ARP3_HUMAN,sp|Q8WUW1|BRK1_HUMAN,sp|P47756|CAPZB_HUMAN,sp|P15153|RAC2_HUMAN,sp|Q08495|DEMA_HUMAN
negative regulation of cysteine-type endopeptidase activity	GO:2000117	0.0307444	11	sp|P14780|MMP9_HUMAN,sp|P01034|CYTC_HUMAN,sp|P07996|TSP1_HUMAN,sp|P07203|GPX1_HUMAN,sp|P02788|TRFL_HUMAN,sp|O60936|NOL3_HUMAN,sp|P07148|FABPL_HUMAN,sp|P62258|1433E_HUMAN,sp|Q8NEV1|CSK23_HUMAN,sp|Q96K76|UBP47_HUMAN,sp|P14210|HGF_HUMAN
membrane organization	GO:0061024	0.0311313	72	sp|P84077|ARF1_HUMAN,sp|P46459|NSF_HUMAN,sp|Q05193|DYN1_HUMAN,sp|P51149|RAB7A_HUMAN,sp|P54920|SNAA_HUMAN,sp|P61970|NTF2_HUMAN,sp|O60493|SNX3_HUMAN,sp|P19022|CADH2_HUMAN,sp|Q9NQC3|RTN4_HUMAN,sp|Q96C24|SYTL4_HUMAN,sp|P63104|1433Z_HUMAN,sp|P31946|1433B_HUMAN,sp|P02545|LMNA_HUMAN,sp|O75558|STX11_HUMAN,sp|O94979|SC31A_HUMAN,sp|P09496|CLCA_HUMAN,sp|P05154|IPSP_HUMAN,sp|P11142|HSP7C_HUMAN,sp|P10909|CLUS…
leukocyte activation	GO:0045321	0.0317644	123	sp|P31146|COR1A_HUMAN,sp|P12956|XRCC6_HUMAN,sp|P14618|KPYM_HUMAN,sp|P20618|PSB1_HUMAN,sp|P05109|S10A8_HUMAN,sp|P55774|CCL18_HUMAN,sp|Q13813|SPTN1_HUMAN,sp|P40306|PSB10_HUMAN,sp|Q14974|IMB1_HUMAN,sp|P18428|LBP_HUMAN,sp|P51149|RAB7A_HUMAN,sp|Q13510|ASAH1_HUMAN,sp|P40763|STAT3_HUMAN,sp|O14672|ADA10_HUMAN,sp|P63104|1433Z_HUMAN,sp|O00232|PSD12_HUMAN,sp|P00746|CFAD_HUMAN,sp|P13639|EF2_HUMAN,sp|P08311|C…
positive regulation of growth	GO:0045927	0.0323637	25	sp|P11362|FGFR1_HUMAN,sp|P78344|IF4G2_HUMAN,sp|P07478|TRY2_HUMAN,sp|P05109|S10A8_HUMAN,sp|Q04637|IF4G1_HUMAN,sp|P49593|PPM1F_HUMAN,sp|O95393|BMP10_HUMAN,sp|P18054|LOX12_HUMAN,sp|Q8NEV1|CSK23_HUMAN,sp|P23284|PPIB_HUMAN,sp|Q13838|DX39B_HUMAN,sp|P22059|OSBP1_HUMAN,sp|Q96K76|UBP47_HUMAN,sp|O14672|ADA10_HUMAN,sp|P23528|COF1_HUMAN,sp|Q8N474|SFRP1_HUMAN,sp|P06702|S10A9_HUMAN,sp|P02751|FINC_HUMAN,sp|P088…
cell division	GO:0051301	0.0323637	25	sp|P11362|FGFR1_HUMAN,sp|P08134|RHOC_HUMAN,sp|Q14008|CKAP5_HUMAN,sp|P84077|ARF1_HUMAN,sp|O00139|KIF2A_HUMAN,sp|O43633|CHM2A_HUMAN,sp|P61158|ARP3_HUMAN,sp|O75116|ROCK2_HUMAN,sp|P62826|RAN_HUMAN,sp|Q71U36|TBA1A_HUMAN,sp|Q14203|DCTN1_HUMAN,sp|P07437|TBB5_HUMAN,sp|P60953|CDC42_HUMAN,sp|P23528|COF1_HUMAN,sp|Q15555|MARE2_HUMAN,sp|Q15691|MARE1_HUMAN,sp|P50995|ANX11_HUMAN,sp|O75935|DCTN3_HUMAN,sp|Q00610|…
negative regulation of apoptotic signaling pathway	GO:2001234	0.0323637	25	sp|P06733|ENOA_HUMAN,sp|P02776|PLF4_HUMAN,sp|P09211|GSTP1_HUMAN,sp|P31689|DNJA1_HUMAN,sp|Q99497|PARK7_HUMAN,sp|P17931|LEG3_HUMAN,sp|P18031|PTN1_HUMAN,sp|Q96K76|UBP47_HUMAN,sp|Q9Y4L1|HYOU1_HUMAN,sp|P04179|SODM_HUMAN,sp|P0DMV8|HS71A_HUMAN,sp|P14780|MMP9_HUMAN,sp|P07203|GPX1_HUMAN,sp|P13521|SCG2_HUMAN,sp|O60936|NOL3_HUMAN,sp|P05121|PAI1_HUMAN,sp|P02545|LMNA_HUMAN,sp|Q15233|NONO_HUMAN,sp|P48061|SDF1_…
regulation of protein polymerization	GO:0032271	0.0327529	29	sp|P31146|COR1A_HUMAN,sp|P84077|ARF1_HUMAN,sp|Q9BR76|COR1B_HUMAN,sp|Q13813|SPTN1_HUMAN,sp|Q86TP1|PRUN1_HUMAN,sp|P50552|VASP_HUMAN,sp|P37840|SYUA_HUMAN,sp|P61158|ARP3_HUMAN,sp|P59998|ARPC4_HUMAN,sp|O60234|GMFG_HUMAN,sp|Q14203|DCTN1_HUMAN,sp|P07737|PROF1_HUMAN,sp|P11277|SPTB1_HUMAN,sp|Q05655|KPCD_HUMAN,sp|P23528|COF1_HUMAN,sp|P0DMV8|HS71A_HUMAN,sp|Q15691|MARE1_HUMAN,sp|Q13576|IQGA2_HUMAN,sp|P09493|…
activation of innate immune response	GO:0002218	0.0331292	44	sp|Q99436|PSB7_HUMAN,sp|P49720|PSB3_HUMAN,sp|P12956|XRCC6_HUMAN,sp|P20618|PSB1_HUMAN,sp|P25786|PSA1_HUMAN,sp|P05109|S10A8_HUMAN,sp|Q16401|PSMD5_HUMAN,sp|P17980|PRS6A_HUMAN,sp|P40306|PSB10_HUMAN,sp|P18428|LBP_HUMAN,sp|P62195|PRS8_HUMAN,sp|P49721|PSB2_HUMAN,sp|P62333|PRS10_HUMAN,sp|O00232|PSD12_HUMAN,sp|P06702|S10A9_HUMAN,sp|O43242|PSMD3_HUMAN,sp|P28065|PSB9_HUMAN,sp|Q9UL46|PSME2_HUMAN,sp|Q06323|PS…
positive regulation of cell death	GO:0010942	0.0334141	58	sp|Q9UBN7|HDAC6_HUMAN,sp|P17936|IBP3_HUMAN,sp|Q92905|CSN5_HUMAN,sp|P80108|PHLD_HUMAN,sp|P05109|S10A8_HUMAN,sp|P05198|IF2A_HUMAN,sp|P55774|CCL18_HUMAN,sp|Q04637|IF4G1_HUMAN,sp|O00429|DNM1L_HUMAN,sp|P63241|IF5A1_HUMAN,sp|P37840|SYUA_HUMAN,sp|P62258|1433E_HUMAN,sp|Q99497|PARK7_HUMAN,sp|P15291|B4GT1_HUMAN,sp|Q05655|KPCD_HUMAN,sp|P63104|1433Z_HUMAN,sp|P31946|1433B_HUMAN,sp|P06702|S10A9_HUMAN,sp|Q92688…
rRNA metabolic process	GO:0016072	0.0335503	16	sp|Q13395|TARB1_HUMAN,sp|P62277|RS13_HUMAN,sp|P56192|SYMC_HUMAN,sp|P62081|RS7_HUMAN,sp|P15880|RS2_HUMAN,sp|P35268|RL22_HUMAN,sp|P56537|IF6_HUMAN,sp|P62906|RL10A_HUMAN,sp|P39019|RS19_HUMAN,sp|P62750|RL23A_HUMAN,sp|P08865|RSSA_HUMAN,sp|P05388|RLA0_HUMAN,sp|P25398|RS12_HUMAN,sp|P05387|RLA2_HUMAN,sp|P50914|RL14_HUMAN,sp|P60866|RS20_HUMAN
negative regulation of translation	GO:0017148	0.0335503	16	sp|P19338|NUCL_HUMAN,sp|P05198|IF2A_HUMAN,sp|P24593|IBP5_HUMAN,sp|P62826|RAN_HUMAN,sp|P56537|IF6_HUMAN,sp|P40763|STAT3_HUMAN,sp|P22626|ROA2_HUMAN,sp|O60506|HNRPQ_HUMAN,sp|P27797|CALR_HUMAN,sp|Q92945|FUBP2_HUMAN,sp|P63244|RACK1_HUMAN,sp|P07814|SYEP_HUMAN,sp|Q14444|CAPR1_HUMAN,sp|P04406|G3P_HUMAN,sp|Q12906|ILF3_HUMAN,sp|P23396|RS3_HUMAN
regulation of dephosphorylation	GO:0035303	0.0335503	16	sp|P46940|IQGA1_HUMAN,sp|P80108|PHLD_HUMAN,sp|Q96SB3|NEB2_HUMAN,sp|P08567|PLEK_HUMAN,sp|Q96JB5|CK5P3_HUMAN,sp|P62258|1433E_HUMAN,sp|O75116|ROCK2_HUMAN,sp|P08238|HS90B_HUMAN,sp|Q05655|KPCD_HUMAN,sp|P0DP23|CALM1_HUMAN,sp|P31946|1433B_HUMAN,sp|Q6UXI9|NPNT_HUMAN,sp|Q15435|PP1R7_HUMAN,sp|P14625|ENPL_HUMAN,sp|P67775|PP2AA_HUMAN,sp|O14974|MYPT1_HUMAN
positive regulation of cellular component organization	GO:0051130	0.0354942	122	sp|P48643|TCPE_HUMAN,sp|P84077|ARF1_HUMAN,sp|Q04637|IF4G1_HUMAN,sp|Q9Y6W5|WASF2_HUMAN,sp|P63241|IF5A1_HUMAN,sp|P06748|NPM_HUMAN,sp|Q16531|DDB1_HUMAN,sp|P37840|SYUA_HUMAN,sp|Q32P51|RA1L2_HUMAN,sp|P62195|PRS8_HUMAN,sp|Q9H4M9|EHD1_HUMAN,sp|O60493|SNX3_HUMAN,sp|P49368|TCPG_HUMAN,sp|P63104|1433Z_HUMAN,sp|P62333|PRS10_HUMAN,sp|P31946|1433B_HUMAN,sp|P09493|TPM1_HUMAN,sp|Q14012|KCC1A_HUMAN,sp|P04004|VTNC…
response to decreased oxygen levels	GO:0036293	0.0355332	61	sp|Q9BY76|ANGL4_HUMAN,sp|Q99436|PSB7_HUMAN,sp|P49720|PSB3_HUMAN,sp|P14618|KPYM_HUMAN,sp|P20618|PSB1_HUMAN,sp|P25786|PSA1_HUMAN,sp|Q16401|PSMD5_HUMAN,sp|O00429|DNM1L_HUMAN,sp|P17980|PRS6A_HUMAN,sp|P40306|PSB10_HUMAN,sp|P05771|KPCB_HUMAN,sp|P62195|PRS8_HUMAN,sp|Q99623|PHB2_HUMAN,sp|P49721|PSB2_HUMAN,sp|P07237|PDIA1_HUMAN,sp|P62333|PRS10_HUMAN,sp|O00232|PSD12_HUMAN,sp|P01034|CYTC_HUMAN,sp|P08253|MMP…
regulation of signaling	GO:0023051	0.0357868	229	sp|P02760|AMBP_HUMAN,sp|O94874|UFL1_HUMAN,sp|Q07960|RHG01_HUMAN,sp|P49720|PSB3_HUMAN,sp|O76074|PDE5A_HUMAN,sp|P84077|ARF1_HUMAN,sp|P05109|S10A8_HUMAN,sp|P55774|CCL18_HUMAN,sp|P40306|PSB10_HUMAN,sp|P06748|NPM_HUMAN,sp|P18428|LBP_HUMAN,sp|P62195|PRS8_HUMAN,sp|P51149|RAB7A_HUMAN,sp|O60493|SNX3_HUMAN,sp|Q9NQC3|RTN4_HUMAN,sp|P63104|1433Z_HUMAN,sp|P62333|PRS10_HUMAN,sp|O00232|PSD12_HUMAN,sp|O75787|RENR…
regulation of endopeptidase activity	GO:0052548	0.0373575	36	sp|Q92905|CSN5_HUMAN,sp|P05109|S10A8_HUMAN,sp|P37840|SYUA_HUMAN,sp|P62258|1433E_HUMAN,sp|Q8NEV1|CSK23_HUMAN,sp|P40763|STAT3_HUMAN,sp|P01034|CYTC_HUMAN,sp|P07203|GPX1_HUMAN,sp|P06702|S10A9_HUMAN,sp|O43847|NRDC_HUMAN,sp|Q12797|ASPH_HUMAN,sp|P28065|PSB9_HUMAN,sp|Q9UL46|PSME2_HUMAN,sp|Q06323|PSME1_HUMAN,sp|Q92688|AN32B_HUMAN,sp|P04004|VTNC_HUMAN,sp|P10809|CH60_HUMAN,sp|P67775|PP2AA_HUMAN,sp|P07996|TS…
positive regulation of neuron projection development	GO:0010976	0.0385951	20	sp|P11362|FGFR1_HUMAN,sp|P46940|IQGA1_HUMAN,sp|P84077|ARF1_HUMAN,sp|P36955|PEDF_HUMAN,sp|Q9NZQ3|SPN90_HUMAN,sp|O00429|DNM1L_HUMAN,sp|P43487|RANG_HUMAN,sp|P61158|ARP3_HUMAN,sp|P78509|RELN_HUMAN,sp|O60493|SNX3_HUMAN,sp|P11021|BIP_HUMAN,sp|Q02750|MP2K1_HUMAN,sp|P23528|COF1_HUMAN,sp|P02751|FINC_HUMAN,sp|Q14444|CAPR1_HUMAN,sp|Q14012|KCC1A_HUMAN,sp|Q7L576|CYFP1_HUMAN,sp|P48061|SDF1_HUMAN,sp|Q13418|ILK_…
regulation of biological process	GO:0050789	0.0392229	602	sp|P48643|TCPE_HUMAN,sp|Q9BY76|ANGL4_HUMAN,sp|Q13683|ITA7_HUMAN,sp|P84077|ARF1_HUMAN,sp|Q0VD83|APOBR_HUMAN,sp|Q16531|DDB1_HUMAN,sp|P18428|LBP_HUMAN,sp|Q9H4M9|EHD1_HUMAN,sp|P16104|H2AX_HUMAN,sp|P62906|RL10A_HUMAN,sp|P62495|ERF1_HUMAN,sp|Q01105|SET_HUMAN,sp|O14672|ADA10_HUMAN,sp|P14314|GLU2B_HUMAN,sp|P62333|PRS10_HUMAN,sp|Q14240|IF4A2_HUMAN,sp|O75787|RENR_HUMAN,sp|Q06323|PSME1_HUMAN,sp|P07814|SYEP_…
cellular response to organic cyclic compound	GO:0071407	0.0392881	43	sp|Q00839|HNRPU_HUMAN,sp|P21695|GPDA_HUMAN,sp|P80108|PHLD_HUMAN,sp|P55774|CCL18_HUMAN,sp|Q15185|TEBP_HUMAN,sp|O00429|DNM1L_HUMAN,sp|P24593|IBP5_HUMAN,sp|P43487|RANG_HUMAN,sp|P06748|NPM_HUMAN,sp|Q32P51|RA1L2_HUMAN,sp|P11021|BIP_HUMAN,sp|Q13185|CBX3_HUMAN,sp|O43294|TGFI1_HUMAN,sp|P67775|PP2AA_HUMAN,sp|P14625|ENPL_HUMAN,sp|P05387|RLA2_HUMAN,sp|P09529|INHBB_HUMAN,sp|P0DMM9|ST1A3_HUMAN,sp|P09211|GSTP1…
signal transduction	GO:0007165	0.039301	268	sp|Q13683|ITA7_HUMAN,sp|P51858|HDGF_HUMAN,sp|O76074|PDE5A_HUMAN,sp|P08514|ITA2B_HUMAN,sp|P84077|ARF1_HUMAN,sp|Q13813|SPTN1_HUMAN,sp|Q9Y6W5|WASF2_HUMAN,sp|Q16531|DDB1_HUMAN,sp|P18428|LBP_HUMAN,sp|O60493|SNX3_HUMAN,sp|P14314|GLU2B_HUMAN,sp|O14672|ADA10_HUMAN,sp|P62333|PRS10_HUMAN,sp|P08253|MMP2_HUMAN,sp|Q9NYU2|UGGG1_HUMAN,sp|Q9UL46|PSME2_HUMAN,sp|Q06323|PSME1_HUMAN,sp|P35998|PRS7_HUMAN,sp|P43686|PR…
negative regulation of biosynthetic process	GO:0009890	0.039322	67	sp|P12956|XRCC6_HUMAN,sp|P51858|HDGF_HUMAN,sp|P02776|PLF4_HUMAN,sp|Q32P51|RA1L2_HUMAN,sp|P62195|PRS8_HUMAN,sp|P16104|H2AX_HUMAN,sp|P40763|STAT3_HUMAN,sp|Q01105|SET_HUMAN,sp|Q14240|IF4A2_HUMAN,sp|P31946|1433B_HUMAN,sp|Q8IUX7|AEBP1_HUMAN,sp|Q92945|FUBP2_HUMAN,sp|P07814|SYEP_HUMAN,sp|P04406|G3P_HUMAN,sp|Q15233|NONO_HUMAN,sp|P49591|SYSC_HUMAN,sp|P61201|CSN2_HUMAN,sp|P11142|HSP7C_HUMAN,sp|P11362|FGFR1…
regulation of macromolecule metabolic process	GO:0060255	0.0397633	338	sp|P48643|TCPE_HUMAN,sp|P51858|HDGF_HUMAN,sp|O76074|PDE5A_HUMAN,sp|P84077|ARF1_HUMAN,sp|P06748|NPM_HUMAN,sp|Q16531|DDB1_HUMAN,sp|P18428|LBP_HUMAN,sp|P16104|H2AX_HUMAN,sp|P62906|RL10A_HUMAN,sp|O60493|SNX3_HUMAN,sp|Q01105|SET_HUMAN,sp|P62495|ERF1_HUMAN,sp|P62333|PRS10_HUMAN,sp|Q14240|IF4A2_HUMAN,sp|P13639|EF2_HUMAN,sp|O75787|RENR_HUMAN,sp|Q9UL46|PSME2_HUMAN,sp|P07814|SYEP_HUMAN,sp|Q06323|PSME1_HUMA…
positive regulation of ion transport	GO:0043270	0.040333	24	sp|P61769|B2MG_HUMAN,sp|P84077|ARF1_HUMAN,sp|P55774|CCL18_HUMAN,sp|P01019|ANGT_HUMAN,sp|P11413|G6PD_HUMAN,sp|P01127|PDGFB_HUMAN,sp|P78417|GSTO1_HUMAN,sp|P37840|SYUA_HUMAN,sp|Q13642|FHL1_HUMAN,sp|Q99497|PARK7_HUMAN,sp|P17931|LEG3_HUMAN,sp|P78509|RELN_HUMAN,sp|Q05655|KPCD_HUMAN,sp|P30626|SORCN_HUMAN,sp|P0DP23|CALM1_HUMAN,sp|P23528|COF1_HUMAN,sp|Q12797|ASPH_HUMAN,sp|Q15746|MYLK_HUMAN,sp|P01160|ANF_H…
regulation of cysteine-type endopeptidase activity involved in apoptotic process	GO:0043281	0.040333	24	sp|Q92905|CSN5_HUMAN,sp|P07996|TSP1_HUMAN,sp|P05109|S10A8_HUMAN,sp|P49593|PPM1F_HUMAN,sp|P09429|HMGB1_HUMAN,sp|P07148|FABPL_HUMAN,sp|P42224|STAT1_HUMAN,sp|P37840|SYUA_HUMAN,sp|P62258|1433E_HUMAN,sp|Q8NEV1|CSK23_HUMAN,sp|Q96K76|UBP47_HUMAN,sp|P55072|TERA_HUMAN,sp|P14780|MMP9_HUMAN,sp|P07203|GPX1_HUMAN,sp|Q9NR28|DBLOH_HUMAN,sp|P06702|S10A9_HUMAN,sp|O60936|NOL3_HUMAN,sp|P63244|RACK1_HUMAN,sp|Q92688|…
nucleobase-containing compound biosynthetic process	GO:0034654	0.0410051	70	sp|P41226|UBA7_HUMAN,sp|P12956|XRCC6_HUMAN,sp|P14618|KPYM_HUMAN,sp|P51858|HDGF_HUMAN,sp|P40763|STAT3_HUMAN,sp|O60701|UGDH_HUMAN,sp|Q9NQG5|RPR1B_HUMAN,sp|Q8IUX7|AEBP1_HUMAN,sp|O43294|TGFI1_HUMAN,sp|Q92945|FUBP2_HUMAN,sp|Q16512|PKN1_HUMAN,sp|Q15233|NONO_HUMAN,sp|P62805|H4_HUMAN,sp|P49591|SYSC_HUMAN,sp|P39687|AN32A_HUMAN,sp|P61201|CSN2_HUMAN,sp|P11142|HSP7C_HUMAN,sp|Q7KZF4|SND1_HUMAN,sp|P56192|SYMC_…
response to hypoxia	GO:0001666	0.0411181	60	sp|Q9BY76|ANGL4_HUMAN,sp|Q99436|PSB7_HUMAN,sp|P49720|PSB3_HUMAN,sp|P14618|KPYM_HUMAN,sp|P20618|PSB1_HUMAN,sp|P25786|PSA1_HUMAN,sp|Q16401|PSMD5_HUMAN,sp|O00429|DNM1L_HUMAN,sp|P17980|PRS6A_HUMAN,sp|P40306|PSB10_HUMAN,sp|P05771|KPCB_HUMAN,sp|P62195|PRS8_HUMAN,sp|Q99623|PHB2_HUMAN,sp|P49721|PSB2_HUMAN,sp|P07237|PDIA1_HUMAN,sp|P62333|PRS10_HUMAN,sp|O00232|PSD12_HUMAN,sp|P01034|CYTC_HUMAN,sp|P08253|MMP…
positive regulation of defense response	GO:0031349	0.0411181	60	sp|Q99436|PSB7_HUMAN,sp|P49720|PSB3_HUMAN,sp|P12956|XRCC6_HUMAN,sp|P20618|PSB1_HUMAN,sp|P25786|PSA1_HUMAN,sp|P05109|S10A8_HUMAN,sp|P55774|CCL18_HUMAN,sp|O43747|AP1G1_HUMAN,sp|Q16401|PSMD5_HUMAN,sp|P17980|PRS6A_HUMAN,sp|P40306|PSB10_HUMAN,sp|P18428|LBP_HUMAN,sp|P37840|SYUA_HUMAN,sp|P14555|PA2GA_HUMAN,sp|Q99497|PARK7_HUMAN,sp|P62195|PRS8_HUMAN,sp|P49721|PSB2_HUMAN,sp|P62333|PRS10_HUMAN,sp|O00232|PS…
regulation of peptidase activity	GO:0052547	0.0421125	39	sp|Q92905|CSN5_HUMAN,sp|P05109|S10A8_HUMAN,sp|P37840|SYUA_HUMAN,sp|P62258|1433E_HUMAN,sp|Q8NEV1|CSK23_HUMAN,sp|P40763|STAT3_HUMAN,sp|P01034|CYTC_HUMAN,sp|P07203|GPX1_HUMAN,sp|P06702|S10A9_HUMAN,sp|Q9H6X2|ANTR1_HUMAN,sp|O43847|NRDC_HUMAN,sp|Q12797|ASPH_HUMAN,sp|P28065|PSB9_HUMAN,sp|Q9UL46|PSME2_HUMAN,sp|Q06323|PSME1_HUMAN,sp|Q92688|AN32B_HUMAN,sp|P04004|VTNC_HUMAN,sp|P10809|CH60_HUMAN,sp|P67775|PP…
formation of translation preinitiation complex	GO:0001731	0.042264	10	sp|P55884|EIF3B_HUMAN,sp|P23588|IF4B_HUMAN,sp|Q99613|EIF3C_HUMAN,sp|O75822|EIF3J_HUMAN,sp|P55010|IF5_HUMAN,sp|O15371|EIF3D_HUMAN,sp|Q14152|EIF3A_HUMAN,sp|Q13347|EIF3I_HUMAN,sp|O15372|EIF3H_HUMAN,sp|O00303|EIF3F_HUMAN
heart process	GO:0003015	0.042264	10	sp|P68032|ACTC_HUMAN,sp|P10645|CMGA_HUMAN,sp|P07203|GPX1_HUMAN,sp|O00429|DNM1L_HUMAN,sp|P09493|TPM1_HUMAN,sp|P63316|TNNC1_HUMAN,sp|P08590|MYL3_HUMAN,sp|P05976|MYL1_HUMAN,sp|P60953|CDC42_HUMAN,sp|P10916|MLRV_HUMAN
tRNA metabolic process	GO:0006399	0.042264	10	sp|Q13395|TARB1_HUMAN,sp|P56192|SYMC_HUMAN,sp|Q9NSD9|SYFB_HUMAN,sp|P07814|SYEP_HUMAN,sp|P49588|SYAC_HUMAN,sp|P49591|SYSC_HUMAN,sp|P26640|SYVC_HUMAN,sp|P26639|SYTC_HUMAN,sp|P14868|SYDC_HUMAN,sp|Q15181|IPYR_HUMAN
striated muscle contraction	GO:0006941	0.042264	10	sp|P68032|ACTC_HUMAN,sp|P04075|ALDOA_HUMAN,sp|P13639|EF2_HUMAN,sp|P09493|TPM1_HUMAN,sp|P02585|TNNC2_HUMAN,sp|P63316|TNNC1_HUMAN,sp|P13805|TNNT1_HUMAN,sp|P08590|MYL3_HUMAN,sp|P05976|MYL1_HUMAN,sp|P10916|MLRV_HUMAN
skeletal muscle tissue development	GO:0007519	0.042264	10	sp|P12814|ACTN1_HUMAN,sp|Q96A32|MLRS_HUMAN,sp|Q08209|PP2BA_HUMAN,sp|P07203|GPX1_HUMAN,sp|P13639|EF2_HUMAN,sp|P61201|CSN2_HUMAN,sp|P08590|MYL3_HUMAN,sp|Q16539|MK14_HUMAN,sp|P60660|MYL6_HUMAN,sp|P60900|PSA6_HUMAN
cell aging	GO:0007569	0.042264	10	sp|P27797|CALR_HUMAN,sp|P48059|LIMS1_HUMAN,sp|P05121|PAI1_HUMAN,sp|P06748|NPM_HUMAN,sp|P51888|PRELP_HUMAN,sp|P16104|H2AX_HUMAN,sp|Q13418|ILK_HUMAN,sp|Q05655|KPCD_HUMAN,sp|Q16539|MK14_HUMAN,sp|Q02750|MP2K1_HUMAN
regulation of muscle hypertrophy	GO:0014743	0.042264	10	sp|Q08209|PP2BA_HUMAN,sp|O76074|PDE5A_HUMAN,sp|P01019|ANGT_HUMAN,sp|P11413|G6PD_HUMAN,sp|P24593|IBP5_HUMAN,sp|P02545|LMNA_HUMAN,sp|O76003|GLRX3_HUMAN,sp|P17252|KPCA_HUMAN,sp|O95393|BMP10_HUMAN,sp|Q13838|DX39B_HUMAN
gene silencing	GO:0016458	0.042264	10	sp|Q7KZF4|SND1_HUMAN,sp|Q16576|RBBP7_HUMAN,sp|O75367|H2AY_HUMAN,sp|Q96KK5|H2A1H_HUMAN,sp|P62826|RAN_HUMAN,sp|P16104|H2AX_HUMAN,sp|P56537|IF6_HUMAN,sp|P40763|STAT3_HUMAN,sp|P22626|ROA2_HUMAN,sp|P11940|PABP1_HUMAN
histone modification	GO:0016570	0.042264	10	sp|Q7Z6Z7|HUWE1_HUMAN,sp|Q9Y4E8|UBP15_HUMAN,sp|P49593|PPM1F_HUMAN,sp|P05771|KPCB_HUMAN,sp|Q16531|DDB1_HUMAN,sp|Q16512|PKN1_HUMAN,sp|P17252|KPCA_HUMAN,sp|P63208|SKP1_HUMAN,sp|Q05655|KPCD_HUMAN,sp|P16403|H12_HUMAN
ubiquitin-dependent ERAD pathway	GO:0030433	0.042264	10	sp|P62333|PRS10_HUMAN,sp|P62191|PRS4_HUMAN,sp|P17980|PRS6A_HUMAN,sp|Q9UMX0|UBQL1_HUMAN,sp|P62195|PRS8_HUMAN,sp|P43686|PRS6B_HUMAN,sp|P14625|ENPL_HUMAN,sp|P35998|PRS7_HUMAN,sp|P55072|TERA_HUMAN,sp|P46379|BAG6_HUMAN
macromolecule methylation	GO:0043414	0.042264	10	sp|Q13395|TARB1_HUMAN,sp|P13639|EF2_HUMAN,sp|P15170|ERF3A_HUMAN,sp|P22061|PIMT_HUMAN,sp|Q93088|BHMT1_HUMAN,sp|P38117|ETFB_HUMAN,sp|P15880|RS2_HUMAN,sp|P11142|HSP7C_HUMAN,sp|P62495|ERF1_HUMAN,sp|P16403|H12_HUMAN
regulation of ATPase activity	GO:0043462	0.042264	10	sp|P07951|TPM2_HUMAN,sp|P02788|TRFL_HUMAN,sp|P25685|DNJB1_HUMAN,sp|P09493|TPM1_HUMAN,sp|P63167|DYL1_HUMAN,sp|P05062|ALDOB_HUMAN,sp|P63316|TNNC1_HUMAN,sp|P08590|MYL3_HUMAN,sp|P54920|SNAA_HUMAN,sp|P07737|PROF1_HUMAN
cardiac muscle cell development	GO:0055013	0.042264	10	sp|P68032|ACTC_HUMAN,sp|Q00839|HNRPU_HUMAN,sp|P01019|ANGT_HUMAN,sp|Q96HC4|PDLI5_HUMAN,sp|P02545|LMNA_HUMAN,sp|Q9Y6Z7|COL10_HUMAN,sp|O95393|BMP10_HUMAN,sp|P01160|ANF_HUMAN,sp|Q0ZGT2|NEXN_HUMAN,sp|P10916|MLRV_HUMAN
skeletal muscle organ development	GO:0060538	0.042264	10	sp|P12814|ACTN1_HUMAN,sp|Q96A32|MLRS_HUMAN,sp|Q08209|PP2BA_HUMAN,sp|P07203|GPX1_HUMAN,sp|P13639|EF2_HUMAN,sp|P61201|CSN2_HUMAN,sp|P08590|MYL3_HUMAN,sp|Q16539|MK14_HUMAN,sp|P60660|MYL6_HUMAN,sp|P60900|PSA6_HUMAN
cellular response to epidermal growth factor stimulus	GO:0071364	0.042264	10	sp|P23528|COF1_HUMAN,sp|P46940|IQGA1_HUMAN,sp|P19338|NUCL_HUMAN,sp|P09211|GSTP1_HUMAN,sp|P56192|SYMC_HUMAN,sp|Q96SB3|NEB2_HUMAN,sp|Q05209|PTN12_HUMAN,sp|Q32P51|RA1L2_HUMAN,sp|P61158|ARP3_HUMAN,sp|Q5VTE0|EF1A3_HUMAN
regulation of hemopoiesis	GO:1903706	0.042431	53	sp|Q99436|PSB7_HUMAN,sp|P49720|PSB3_HUMAN,sp|P08514|ITA2B_HUMAN,sp|P20618|PSB1_HUMAN,sp|P02776|PLF4_HUMAN,sp|P25786|PSA1_HUMAN,sp|P55774|CCL18_HUMAN,sp|Q16401|PSMD5_HUMAN,sp|P17980|PRS6A_HUMAN,sp|P40306|PSB10_HUMAN,sp|P05771|KPCB_HUMAN,sp|P62195|PRS8_HUMAN,sp|P17931|LEG3_HUMAN,sp|P56537|IF6_HUMAN,sp|P49721|PSB2_HUMAN,sp|P24844|MYL9_HUMAN,sp|P40763|STAT3_HUMAN,sp|P07359|GP1BA_HUMAN,sp|P38646|GRP75…
negative regulation of transport	GO:0051051	0.0429366	46	sp|P31146|COR1A_HUMAN,sp|Q07960|RHG01_HUMAN,sp|P02655|APOC2_HUMAN,sp|Q9NT62|ATG3_HUMAN,sp|P05771|KPCB_HUMAN,sp|P37840|SYUA_HUMAN,sp|P62258|1433E_HUMAN,sp|P17931|LEG3_HUMAN,sp|P51149|RAB7A_HUMAN,sp|O60493|SNX3_HUMAN,sp|P30626|SORCN_HUMAN,sp|Q96C24|SYTL4_HUMAN,sp|P05106|ITB3_HUMAN,sp|P67775|PP2AA_HUMAN,sp|P21964|COMT_HUMAN,sp|O75688|PPM1B_HUMAN,sp|P10645|CMGA_HUMAN,sp|P07996|TSP1_HUMAN,sp|Q08209|PP…
mitochondrial transport	GO:0006839	0.0438165	15	sp|P63104|1433Z_HUMAN,sp|Q16762|THTR_HUMAN,sp|P31946|1433B_HUMAN,sp|O60936|NOL3_HUMAN,sp|P63167|DYL1_HUMAN,sp|P62258|1433E_HUMAN,sp|P10809|CH60_HUMAN,sp|P06576|ATPB_HUMAN,sp|Q96QK1|VPS35_HUMAN,sp|Q99623|PHB2_HUMAN,sp|P61981|1433G_HUMAN,sp|Q04917|1433F_HUMAN,sp|P27348|1433T_HUMAN,sp|P07900|HS90A_HUMAN,sp|P25705|ATPA_HUMAN
protein complex disassembly	GO:0043241	0.0438165	15	sp|P23528|COF1_HUMAN,sp|Q9UBN7|HDAC6_HUMAN,sp|Q96SB3|NEB2_HUMAN,sp|P15170|ERF3A_HUMAN,sp|P46459|NSF_HUMAN,sp|P60981|DEST_HUMAN,sp|O43633|CHM2A_HUMAN,sp|Q9NP79|VTA1_HUMAN,sp|O75083|WDR1_HUMAN,sp|Q9UMX0|UBQL1_HUMAN,sp|P62136|PP1A_HUMAN,sp|P11142|HSP7C_HUMAN,sp|P54920|SNAA_HUMAN,sp|P62495|ERF1_HUMAN,sp|P55072|TERA_HUMAN
regulation of cellular metabolic process	GO:0031323	0.0453383	328	sp|P48643|TCPE_HUMAN,sp|P51858|HDGF_HUMAN,sp|O76074|PDE5A_HUMAN,sp|P84077|ARF1_HUMAN,sp|P06748|NPM_HUMAN,sp|P18428|LBP_HUMAN,sp|P16104|H2AX_HUMAN,sp|O60493|SNX3_HUMAN,sp|Q01105|SET_HUMAN,sp|P62495|ERF1_HUMAN,sp|P62333|PRS10_HUMAN,sp|Q14240|IF4A2_HUMAN,sp|P13639|EF2_HUMAN,sp|O75787|RENR_HUMAN,sp|Q9UL46|PSME2_HUMAN,sp|P07814|SYEP_HUMAN,sp|Q06323|PSME1_HUMAN,sp|O00303|EIF3F_HUMAN,sp|P39687|AN32A_HUM…
positive regulation of innate immune response	GO:0045089	0.0462754	49	sp|Q99436|PSB7_HUMAN,sp|P49720|PSB3_HUMAN,sp|P12956|XRCC6_HUMAN,sp|P20618|PSB1_HUMAN,sp|P25786|PSA1_HUMAN,sp|P05109|S10A8_HUMAN,sp|O43747|AP1G1_HUMAN,sp|Q16401|PSMD5_HUMAN,sp|P17980|PRS6A_HUMAN,sp|P40306|PSB10_HUMAN,sp|P18428|LBP_HUMAN,sp|P62195|PRS8_HUMAN,sp|P49721|PSB2_HUMAN,sp|P62333|PRS10_HUMAN,sp|O00232|PSD12_HUMAN,sp|P08253|MMP2_HUMAN,sp|P06702|S10A9_HUMAN,sp|O43242|PSMD3_HUMAN,sp|P28065|PS…
regulation of cell communication	GO:0010646	0.0463565	226	sp|P02760|AMBP_HUMAN,sp|O94874|UFL1_HUMAN,sp|Q07960|RHG01_HUMAN,sp|P49720|PSB3_HUMAN,sp|O76074|PDE5A_HUMAN,sp|P84077|ARF1_HUMAN,sp|P05109|S10A8_HUMAN,sp|P55774|CCL18_HUMAN,sp|P40306|PSB10_HUMAN,sp|P06748|NPM_HUMAN,sp|P18428|LBP_HUMAN,sp|P62195|PRS8_HUMAN,sp|P51149|RAB7A_HUMAN,sp|O60493|SNX3_HUMAN,sp|Q9NQC3|RTN4_HUMAN,sp|P63104|1433Z_HUMAN,sp|P62333|PRS10_HUMAN,sp|O00232|PSD12_HUMAN,sp|O75787|RENR…
regulation of homeostatic process	GO:0032844	0.0464466	42	sp|P48643|TCPE_HUMAN,sp|P31146|COR1A_HUMAN,sp|P80108|PHLD_HUMAN,sp|P55774|CCL18_HUMAN,sp|Q04637|IF4G1_HUMAN,sp|P37840|SYUA_HUMAN,sp|Q32P51|RA1L2_HUMAN,sp|P40227|TCPZ_HUMAN,sp|P40763|STAT3_HUMAN,sp|P30626|SORCN_HUMAN,sp|P38646|GRP75_HUMAN,sp|P49368|TCPG_HUMAN,sp|Q12797|ASPH_HUMAN,sp|P05106|ITB3_HUMAN,sp|P02545|LMNA_HUMAN,sp|P33176|KINH_HUMAN,sp|P21964|COMT_HUMAN,sp|P61769|B2MG_HUMAN,sp|Q15904|VAS1…
positive regulation of organelle organization	GO:0010638	0.0474548	59	sp|Q9UBN7|HDAC6_HUMAN,sp|P48643|TCPE_HUMAN,sp|Q99436|PSB7_HUMAN,sp|O00429|DNM1L_HUMAN,sp|P43487|RANG_HUMAN,sp|P06748|NPM_HUMAN,sp|P59998|ARPC4_HUMAN,sp|P62258|1433E_HUMAN,sp|Q32P51|RA1L2_HUMAN,sp|Q99623|PHB2_HUMAN,sp|P40227|TCPZ_HUMAN,sp|P49368|TCPG_HUMAN,sp|P63104|1433Z_HUMAN,sp|P31946|1433B_HUMAN,sp|P09493|TPM1_HUMAN,sp|O75083|WDR1_HUMAN,sp|Q8WUW1|BRK1_HUMAN,sp|P33176|KINH_HUMAN,sp|P15153|RAC2_…
regulation of cellular localization	GO:0060341	0.0475932	85	sp|P48643|TCPE_HUMAN,sp|P31146|COR1A_HUMAN,sp|Q07960|RHG01_HUMAN,sp|P84077|ARF1_HUMAN,sp|Q05193|DYN1_HUMAN,sp|O00410|IPO5_HUMAN,sp|P06748|NPM_HUMAN,sp|P37840|SYUA_HUMAN,sp|Q9H4M9|EHD1_HUMAN,sp|P54920|SNAA_HUMAN,sp|P61970|NTF2_HUMAN,sp|O60493|SNX3_HUMAN,sp|P19022|CADH2_HUMAN,sp|Q9NQC3|RTN4_HUMAN,sp|P49368|TCPG_HUMAN,sp|P63104|1433Z_HUMAN,sp|P31946|1433B_HUMAN,sp|Q12797|ASPH_HUMAN,sp|P02545|LMNA_HU…
interleukin-12-mediated signaling pathway	GO:0035722	0.0488969	19	sp|P84077|ARF1_HUMAN,sp|P17987|TCPA_HUMAN,sp|P52597|HNRPF_HUMAN,sp|P78417|GSTO1_HUMAN,sp|P37837|TALDO_HUMAN,sp|P22626|ROA2_HUMAN,sp|P62937|PPIA_HUMAN,sp|P07237|PDIA1_HUMAN,sp|P38646|GRP75_HUMAN,sp|P04179|SODM_HUMAN,sp|P23528|COF1_HUMAN,sp|P05388|RLA0_HUMAN,sp|P27824|CALX_HUMAN,sp|P26038|MOES_HUMAN,sp|P61224|RAP1B_HUMAN,sp|P13796|PLSL_HUMAN,sp|Q9UL46|PSME2_HUMAN,sp|O14979|HNRDL_HUMAN,sp|Q99439|CNN…
response to interleukin-12	GO:0070671	0.0488969	19	sp|P84077|ARF1_HUMAN,sp|P17987|TCPA_HUMAN,sp|P52597|HNRPF_HUMAN,sp|P78417|GSTO1_HUMAN,sp|P37837|TALDO_HUMAN,sp|P22626|ROA2_HUMAN,sp|P62937|PPIA_HUMAN,sp|P07237|PDIA1_HUMAN,sp|P38646|GRP75_HUMAN,sp|P04179|SODM_HUMAN,sp|P23528|COF1_HUMAN,sp|P05388|RLA0_HUMAN,sp|P27824|CALX_HUMAN,sp|P26038|MOES_HUMAN,sp|P61224|RAP1B_HUMAN,sp|P13796|PLSL_HUMAN,sp|Q9UL46|PSME2_HUMAN,sp|O14979|HNRDL_HUMAN,sp|Q99439|CNN…
cellular response to interleukin-12	GO:0071349	0.0488969	19	sp|P84077|ARF1_HUMAN,sp|P17987|TCPA_HUMAN,sp|P52597|HNRPF_HUMAN,sp|P78417|GSTO1_HUMAN,sp|P37837|TALDO_HUMAN,sp|P22626|ROA2_HUMAN,sp|P62937|PPIA_HUMAN,sp|P07237|PDIA1_HUMAN,sp|P38646|GRP75_HUMAN,sp|P04179|SODM_HUMAN,sp|P23528|COF1_HUMAN,sp|P05388|RLA0_HUMAN,sp|P27824|CALX_HUMAN,sp|P26038|MOES_HUMAN,sp|P61224|RAP1B_HUMAN,sp|P13796|PLSL_HUMAN,sp|Q9UL46|PSME2_HUMAN,sp|O14979|HNRDL_HUMAN,sp|Q99439|CNN…
regulation of actin polymerization or depolymerization	GO:0008064	0.0492373	27	sp|P31146|COR1A_HUMAN,sp|P84077|ARF1_HUMAN,sp|Q9BR76|COR1B_HUMAN,sp|Q13813|SPTN1_HUMAN,sp|P60981|DEST_HUMAN,sp|P08567|PLEK_HUMAN,sp|P50552|VASP_HUMAN,sp|P61158|ARP3_HUMAN,sp|P59998|ARPC4_HUMAN,sp|O60234|GMFG_HUMAN,sp|P07737|PROF1_HUMAN,sp|Q05655|KPCD_HUMAN,sp|P11277|SPTB1_HUMAN,sp|P23528|COF1_HUMAN,sp|Q13576|IQGA2_HUMAN,sp|P09493|TPM1_HUMAN,sp|P47755|CAZA2_HUMAN,sp|Q8N392|RHG18_HUMAN,sp|O75083|WD…
regulation of actin filament length	GO:0030832	0.0492373	27	sp|P31146|COR1A_HUMAN,sp|P84077|ARF1_HUMAN,sp|Q9BR76|COR1B_HUMAN,sp|Q13813|SPTN1_HUMAN,sp|P60981|DEST_HUMAN,sp|P08567|PLEK_HUMAN,sp|P50552|VASP_HUMAN,sp|P61158|ARP3_HUMAN,sp|P59998|ARPC4_HUMAN,sp|O60234|GMFG_HUMAN,sp|P07737|PROF1_HUMAN,sp|Q05655|KPCD_HUMAN,sp|P11277|SPTB1_HUMAN,sp|P23528|COF1_HUMAN,sp|Q13576|IQGA2_HUMAN,sp|P09493|TPM1_HUMAN,sp|P47755|CAZA2_HUMAN,sp|Q8N392|RHG18_HUMAN,sp|O75083|WD…
positive regulation of DNA metabolic process	GO:0051054	0.0492373	27	sp|P11362|FGFR1_HUMAN,sp|P48643|TCPE_HUMAN,sp|P17987|TCPA_HUMAN,sp|Q15185|TEBP_HUMAN,sp|P09429|HMGB1_HUMAN,sp|Q9H4X1|RGCC_HUMAN,sp|P01127|PDGFB_HUMAN,sp|Q32P51|RA1L2_HUMAN,sp|P08238|HS90B_HUMAN,sp|P16104|H2AX_HUMAN,sp|P40227|TCPZ_HUMAN,sp|P22626|ROA2_HUMAN,sp|P78371|TCPB_HUMAN,sp|Q13838|DX39B_HUMAN,sp|P07737|PROF1_HUMAN,sp|Q05655|KPCD_HUMAN,sp|P50990|TCPQ_HUMAN,sp|P07900|HS90A_HUMAN,sp|P60953|CDC…
Cellular Component
non-membrane-bounded organelle	GO:0043228	8.53672e-15	280	sp|P48643|TCPE_HUMAN,sp|P84077|ARF1_HUMAN,sp|Q13813|SPTN1_HUMAN,sp|Q9Y6W5|WASF2_HUMAN,sp|P06748|NPM_HUMAN,sp|Q16531|DDB1_HUMAN,sp|Q9H4M9|EHD1_HUMAN,sp|P16104|H2AX_HUMAN,sp|Q5VTE0|EF1A3_HUMAN,sp|P62906|RL10A_HUMAN,sp|P26639|SYTC_HUMAN,sp|Q01105|SET_HUMAN,sp|P49321|NASP_HUMAN,sp|Q14240|IF4A2_HUMAN,sp|P08253|MMP2_HUMAN,sp|P13639|EF2_HUMAN,sp|Q96M86|DNHD1_HUMAN,sp|Q684P5|RPGP2_HUMAN,sp|O75935|DCTN3_H…
intracellular non-membrane-bounded organelle	GO:0043232	8.53672e-15	280	sp|P48643|TCPE_HUMAN,sp|P84077|ARF1_HUMAN,sp|Q13813|SPTN1_HUMAN,sp|Q9Y6W5|WASF2_HUMAN,sp|P06748|NPM_HUMAN,sp|Q16531|DDB1_HUMAN,sp|Q9H4M9|EHD1_HUMAN,sp|P16104|H2AX_HUMAN,sp|Q5VTE0|EF1A3_HUMAN,sp|P62906|RL10A_HUMAN,sp|P26639|SYTC_HUMAN,sp|Q01105|SET_HUMAN,sp|P49321|NASP_HUMAN,sp|Q14240|IF4A2_HUMAN,sp|P08253|MMP2_HUMAN,sp|P13639|EF2_HUMAN,sp|Q96M86|DNHD1_HUMAN,sp|Q684P5|RPGP2_HUMAN,sp|O75935|DCTN3_H…
intracellular part	GO:0044424	2.02092e-13	761	sp|P48643|TCPE_HUMAN,sp|O14841|OPLA_HUMAN,sp|P84077|ARF1_HUMAN,sp|O14579|COPE_HUMAN,sp|Q16531|DDB1_HUMAN,sp|Q9H4M9|EHD1_HUMAN,sp|Q4LDE5|SVEP1_HUMAN,sp|P16104|H2AX_HUMAN,sp|P62906|RL10A_HUMAN,sp|P26639|SYTC_HUMAN,sp|P62495|ERF1_HUMAN,sp|P49321|NASP_HUMAN,sp|Q99715|COCA1_HUMAN,sp|Q01105|SET_HUMAN,sp|O14672|ADA10_HUMAN,sp|P14314|GLU2B_HUMAN,sp|P62333|PRS10_HUMAN,sp|Q14240|IF4A2_HUMAN,sp|O75787|RENR_…
cytosol	GO:0005829	2.67399e-13	472	sp|P48643|TCPE_HUMAN,sp|O14841|OPLA_HUMAN,sp|O76074|PDE5A_HUMAN,sp|Q96T51|RUFY1_HUMAN,sp|P84077|ARF1_HUMAN,sp|Q13813|SPTN1_HUMAN,sp|O14579|COPE_HUMAN,sp|Q9Y6W5|WASF2_HUMAN,sp|P06748|NPM_HUMAN,sp|Q5VTE0|EF1A3_HUMAN,sp|P62906|RL10A_HUMAN,sp|O60493|SNX3_HUMAN,sp|P26639|SYTC_HUMAN,sp|Q01105|SET_HUMAN,sp|P62495|ERF1_HUMAN,sp|P50225|ST1A1_HUMAN,sp|P62333|PRS10_HUMAN,sp|Q14240|IF4A2_HUMAN,sp|P13639|EF2_…
intracellular	GO:0005622	2.81621e-12	764	sp|P48643|TCPE_HUMAN,sp|O14841|OPLA_HUMAN,sp|P84077|ARF1_HUMAN,sp|O14579|COPE_HUMAN,sp|Q16531|DDB1_HUMAN,sp|Q9H4M9|EHD1_HUMAN,sp|Q4LDE5|SVEP1_HUMAN,sp|P16104|H2AX_HUMAN,sp|P62906|RL10A_HUMAN,sp|P26639|SYTC_HUMAN,sp|P62495|ERF1_HUMAN,sp|P49321|NASP_HUMAN,sp|Q99715|COCA1_HUMAN,sp|Q01105|SET_HUMAN,sp|O14672|ADA10_HUMAN,sp|P14314|GLU2B_HUMAN,sp|P62333|PRS10_HUMAN,sp|Q14240|IF4A2_HUMAN,sp|O75787|RENR_…
cytoplasm	GO:0005737	3.77747e-12	742	sp|P48643|TCPE_HUMAN,sp|O14841|OPLA_HUMAN,sp|P84077|ARF1_HUMAN,sp|O14579|COPE_HUMAN,sp|Q16531|DDB1_HUMAN,sp|Q9H4M9|EHD1_HUMAN,sp|Q4LDE5|SVEP1_HUMAN,sp|P62906|RL10A_HUMAN,sp|P26639|SYTC_HUMAN,sp|P62495|ERF1_HUMAN,sp|P49321|NASP_HUMAN,sp|Q99715|COCA1_HUMAN,sp|Q01105|SET_HUMAN,sp|O14672|ADA10_HUMAN,sp|P14314|GLU2B_HUMAN,sp|P62333|PRS10_HUMAN,sp|Q14240|IF4A2_HUMAN,sp|O75787|RENR_HUMAN,sp|Q9H479|FN3K_…
nuclear part	GO:0044428	1.06784e-11	231	sp|P41226|UBA7_HUMAN,sp|P48643|TCPE_HUMAN,sp|P49720|PSB3_HUMAN,sp|P12956|XRCC6_HUMAN,sp|P51858|HDGF_HUMAN,sp|Q96T51|RUFY1_HUMAN,sp|O14579|COPE_HUMAN,sp|P40306|PSB10_HUMAN,sp|P06748|NPM_HUMAN,sp|Q14974|IMB1_HUMAN,sp|Q16531|DDB1_HUMAN,sp|P62195|PRS8_HUMAN,sp|P16104|H2AX_HUMAN,sp|Q5VTE0|EF1A3_HUMAN,sp|Q01105|SET_HUMAN,sp|P49321|NASP_HUMAN,sp|Q9NQC3|RTN4_HUMAN,sp|P63104|1433Z_HUMAN,sp|P62333|PRS10_HU…
nuclear lumen	GO:0031981	1.21934e-11	207	sp|P41226|UBA7_HUMAN,sp|P48643|TCPE_HUMAN,sp|P49720|PSB3_HUMAN,sp|P12956|XRCC6_HUMAN,sp|P51858|HDGF_HUMAN,sp|Q96T51|RUFY1_HUMAN,sp|O14579|COPE_HUMAN,sp|P40306|PSB10_HUMAN,sp|P06748|NPM_HUMAN,sp|Q14974|IMB1_HUMAN,sp|Q16531|DDB1_HUMAN,sp|P62195|PRS8_HUMAN,sp|P16104|H2AX_HUMAN,sp|Q5VTE0|EF1A3_HUMAN,sp|Q01105|SET_HUMAN,sp|P49321|NASP_HUMAN,sp|P63104|1433Z_HUMAN,sp|P62333|PRS10_HUMAN,sp|O00232|PSD12_H…
intracellular organelle	GO:0043229	5.31599e-11	666	sp|P48643|TCPE_HUMAN,sp|P84077|ARF1_HUMAN,sp|O14579|COPE_HUMAN,sp|Q16531|DDB1_HUMAN,sp|Q9H4M9|EHD1_HUMAN,sp|P16104|H2AX_HUMAN,sp|P62906|RL10A_HUMAN,sp|P26639|SYTC_HUMAN,sp|P49321|NASP_HUMAN,sp|Q99715|COCA1_HUMAN,sp|Q01105|SET_HUMAN,sp|O14672|ADA10_HUMAN,sp|P14314|GLU2B_HUMAN,sp|P62333|PRS10_HUMAN,sp|Q14240|IF4A2_HUMAN,sp|O75787|RENR_HUMAN,sp|Q9UL46|PSME2_HUMAN,sp|Q06323|PSME1_HUMAN,sp|Q684P5|RPGP…
cytoplasmic part	GO:0044444	3.68067e-10	702	sp|P48643|TCPE_HUMAN,sp|O14841|OPLA_HUMAN,sp|P84077|ARF1_HUMAN,sp|O14579|COPE_HUMAN,sp|Q9H4M9|EHD1_HUMAN,sp|P62906|RL10A_HUMAN,sp|P26639|SYTC_HUMAN,sp|P62495|ERF1_HUMAN,sp|Q01105|SET_HUMAN,sp|Q99715|COCA1_HUMAN,sp|O14672|ADA10_HUMAN,sp|P14314|GLU2B_HUMAN,sp|P62333|PRS10_HUMAN,sp|Q14240|IF4A2_HUMAN,sp|O75787|RENR_HUMAN,sp|Q9H479|FN3K_HUMAN,sp|Q06323|PSME1_HUMAN,sp|P07814|SYEP_HUMAN,sp|Q9UL46|PSME2…
nucleoplasm	GO:0005654	3.16526e-09	161	sp|P41226|UBA7_HUMAN,sp|P49720|PSB3_HUMAN,sp|P12956|XRCC6_HUMAN,sp|P51858|HDGF_HUMAN,sp|Q96T51|RUFY1_HUMAN,sp|O14579|COPE_HUMAN,sp|P40306|PSB10_HUMAN,sp|P06748|NPM_HUMAN,sp|Q14974|IMB1_HUMAN,sp|Q16531|DDB1_HUMAN,sp|P62195|PRS8_HUMAN,sp|P16104|H2AX_HUMAN,sp|Q01105|SET_HUMAN,sp|P49321|NASP_HUMAN,sp|P63104|1433Z_HUMAN,sp|P62333|PRS10_HUMAN,sp|O00232|PSD12_HUMAN,sp|Q92945|FUBP2_HUMAN,sp|P02545|LMNA_H…
organelle part	GO:0044422	5.44441e-09	562	sp|P48643|TCPE_HUMAN,sp|P84077|ARF1_HUMAN,sp|O14579|COPE_HUMAN,sp|Q16531|DDB1_HUMAN,sp|Q9H4M9|EHD1_HUMAN,sp|P16104|H2AX_HUMAN,sp|P62906|RL10A_HUMAN,sp|P49321|NASP_HUMAN,sp|Q01105|SET_HUMAN,sp|Q99715|COCA1_HUMAN,sp|O14672|ADA10_HUMAN,sp|P14314|GLU2B_HUMAN,sp|P62333|PRS10_HUMAN,sp|Q14240|IF4A2_HUMAN,sp|O75787|RENR_HUMAN,sp|Q9UL46|PSME2_HUMAN,sp|Q06323|PSME1_HUMAN,sp|Q684P5|RPGP2_HUMAN,sp|P62805|H4_…
intracellular organelle part	GO:0044446	1.07113e-08	549	sp|P48643|TCPE_HUMAN,sp|P84077|ARF1_HUMAN,sp|O14579|COPE_HUMAN,sp|Q16531|DDB1_HUMAN,sp|Q9H4M9|EHD1_HUMAN,sp|P16104|H2AX_HUMAN,sp|P62906|RL10A_HUMAN,sp|P49321|NASP_HUMAN,sp|Q01105|SET_HUMAN,sp|Q99715|COCA1_HUMAN,sp|O14672|ADA10_HUMAN,sp|P14314|GLU2B_HUMAN,sp|P62333|PRS10_HUMAN,sp|Q14240|IF4A2_HUMAN,sp|O75787|RENR_HUMAN,sp|Q9UL46|PSME2_HUMAN,sp|Q06323|PSME1_HUMAN,sp|Q684P5|RPGP2_HUMAN,sp|P62805|H4_…
macromolecular complex	GO:0032991	1.656e-08	373	sp|P48643|TCPE_HUMAN,sp|Q13683|ITA7_HUMAN,sp|P51858|HDGF_HUMAN,sp|P08514|ITA2B_HUMAN,sp|P84077|ARF1_HUMAN,sp|Q0VD83|APOBR_HUMAN,sp|O14579|COPE_HUMAN,sp|Q9Y6W5|WASF2_HUMAN,sp|P06748|NPM_HUMAN,sp|Q16531|DDB1_HUMAN,sp|P16104|H2AX_HUMAN,sp|P62906|RL10A_HUMAN,sp|O60493|SNX3_HUMAN,sp|P49321|NASP_HUMAN,sp|Q01105|SET_HUMAN,sp|Q99715|COCA1_HUMAN,sp|P62333|PRS10_HUMAN,sp|Q14240|IF4A2_HUMAN,sp|P13639|EF2_HU…
cytoskeleton	GO:0005856	2.2256e-08	177	sp|P48643|TCPE_HUMAN,sp|P31146|COR1A_HUMAN,sp|Q15942|ZYX_HUMAN,sp|P05109|S10A8_HUMAN,sp|Q13813|SPTN1_HUMAN,sp|Q9Y6W5|WASF2_HUMAN,sp|Q9NR12|PDLI7_HUMAN,sp|P06748|NPM_HUMAN,sp|P16104|H2AX_HUMAN,sp|Q5VTE0|EF1A3_HUMAN,sp|P26639|SYTC_HUMAN,sp|P60660|MYL6_HUMAN,sp|P09493|TPM1_HUMAN,sp|P02545|LMNA_HUMAN,sp|P19105|ML12A_HUMAN,sp|Q96M86|DNHD1_HUMAN,sp|Q9Y490|TLN1_HUMAN,sp|Q684P5|RPGP2_HUMAN,sp|O75935|DCTN…
nucleus	GO:0005634	4.53366e-08	332	sp|P48643|TCPE_HUMAN,sp|P51858|HDGF_HUMAN,sp|Q96T51|RUFY1_HUMAN,sp|O14579|COPE_HUMAN,sp|P06748|NPM_HUMAN,sp|Q16531|DDB1_HUMAN,sp|P16104|H2AX_HUMAN,sp|Q5VTE0|EF1A3_HUMAN,sp|P62906|RL10A_HUMAN,sp|Q01105|SET_HUMAN,sp|P49321|NASP_HUMAN,sp|O14672|ADA10_HUMAN,sp|P62333|PRS10_HUMAN,sp|Q14240|IF4A2_HUMAN,sp|P08253|MMP2_HUMAN,sp|P13639|EF2_HUMAN,sp|Q9UL46|PSME2_HUMAN,sp|Q06323|PSME1_HUMAN,sp|Q684P5|RPGP2_…
cytoskeletal part	GO:0044430	2.00344e-07	144	sp|P48643|TCPE_HUMAN,sp|P31146|COR1A_HUMAN,sp|Q15942|ZYX_HUMAN,sp|Q13813|SPTN1_HUMAN,sp|Q9NR12|PDLI7_HUMAN,sp|P06748|NPM_HUMAN,sp|P16104|H2AX_HUMAN,sp|Q5VTE0|EF1A3_HUMAN,sp|P60660|MYL6_HUMAN,sp|P09493|TPM1_HUMAN,sp|P02545|LMNA_HUMAN,sp|P19105|ML12A_HUMAN,sp|Q96M86|DNHD1_HUMAN,sp|Q684P5|RPGP2_HUMAN,sp|O75935|DCTN3_HUMAN,sp|P09496|CLCA_HUMAN,sp|P04792|HSPB1_HUMAN,sp|P28074|PSB5_HUMAN,sp|P17655|CAN2…
protein complex	GO:0043234	2.4283e-07	283	sp|P48643|TCPE_HUMAN,sp|Q13683|ITA7_HUMAN,sp|P08514|ITA2B_HUMAN,sp|P84077|ARF1_HUMAN,sp|O14579|COPE_HUMAN,sp|Q9Y6W5|WASF2_HUMAN,sp|P06748|NPM_HUMAN,sp|Q16531|DDB1_HUMAN,sp|O60493|SNX3_HUMAN,sp|Q01105|SET_HUMAN,sp|Q99715|COCA1_HUMAN,sp|P49321|NASP_HUMAN,sp|P62333|PRS10_HUMAN,sp|Q14240|IF4A2_HUMAN,sp|Q9NYU2|UGGG1_HUMAN,sp|Q9UL46|PSME2_HUMAN,sp|P07814|SYEP_HUMAN,sp|Q06323|PSME1_HUMAN,sp|Q96M86|DNHD1…
intracellular ribonucleoprotein complex	GO:0030529	2.66073e-07	74	sp|Q04637|IF4G1_HUMAN,sp|P06748|NPM_HUMAN,sp|Q32P51|RA1L2_HUMAN,sp|P62906|RL10A_HUMAN,sp|P27824|CALX_HUMAN,sp|P13639|EF2_HUMAN,sp|P08311|CATG_HUMAN,sp|Q92945|FUBP2_HUMAN,sp|P07814|SYEP_HUMAN,sp|P04406|G3P_HUMAN,sp|O00303|EIF3F_HUMAN,sp|P35998|PRS7_HUMAN,sp|P11142|HSP7C_HUMAN,sp|P50914|RL14_HUMAN,sp|P11940|PABP1_HUMAN,sp|P46940|IQGA1_HUMAN,sp|Q7KZF4|SND1_HUMAN,sp|Q99613|EIF3C_HUMAN,sp|P52597|HNRPF…
ribonucleoprotein complex	GO:1990904	2.66073e-07	74	sp|Q04637|IF4G1_HUMAN,sp|P06748|NPM_HUMAN,sp|Q32P51|RA1L2_HUMAN,sp|P62906|RL10A_HUMAN,sp|P27824|CALX_HUMAN,sp|P13639|EF2_HUMAN,sp|P08311|CATG_HUMAN,sp|Q92945|FUBP2_HUMAN,sp|P07814|SYEP_HUMAN,sp|P04406|G3P_HUMAN,sp|O00303|EIF3F_HUMAN,sp|P35998|PRS7_HUMAN,sp|P11142|HSP7C_HUMAN,sp|P50914|RL14_HUMAN,sp|P11940|PABP1_HUMAN,sp|P46940|IQGA1_HUMAN,sp|Q7KZF4|SND1_HUMAN,sp|Q99613|EIF3C_HUMAN,sp|P52597|HNRPF…
cell part	GO:0044464	3.01921e-07	789	sp|P48643|TCPE_HUMAN,sp|Q13683|ITA7_HUMAN,sp|O14841|OPLA_HUMAN,sp|P84077|ARF1_HUMAN,sp|Q0VD83|APOBR_HUMAN,sp|O14579|COPE_HUMAN,sp|Q16531|DDB1_HUMAN,sp|P18428|LBP_HUMAN,sp|Q4LDE5|SVEP1_HUMAN,sp|Q9H4M9|EHD1_HUMAN,sp|P16104|H2AX_HUMAN,sp|P62906|RL10A_HUMAN,sp|P26639|SYTC_HUMAN,sp|P62495|ERF1_HUMAN,sp|P49321|NASP_HUMAN,sp|Q99715|COCA1_HUMAN,sp|Q01105|SET_HUMAN,sp|O14672|ADA10_HUMAN,sp|P14314|GLU2B_HU…
cell	GO:0005623	1.22316e-06	789	sp|P48643|TCPE_HUMAN,sp|Q13683|ITA7_HUMAN,sp|O14841|OPLA_HUMAN,sp|P84077|ARF1_HUMAN,sp|Q0VD83|APOBR_HUMAN,sp|O14579|COPE_HUMAN,sp|Q16531|DDB1_HUMAN,sp|P18428|LBP_HUMAN,sp|Q4LDE5|SVEP1_HUMAN,sp|Q9H4M9|EHD1_HUMAN,sp|P16104|H2AX_HUMAN,sp|P62906|RL10A_HUMAN,sp|P26639|SYTC_HUMAN,sp|P62495|ERF1_HUMAN,sp|P49321|NASP_HUMAN,sp|Q99715|COCA1_HUMAN,sp|Q01105|SET_HUMAN,sp|O14672|ADA10_HUMAN,sp|P14314|GLU2B_HU…
microtubule cytoskeleton	GO:0015630	1.72853e-06	78	sp|P48643|TCPE_HUMAN,sp|Q13813|SPTN1_HUMAN,sp|Q05193|DYN1_HUMAN,sp|P06748|NPM_HUMAN,sp|P16104|H2AX_HUMAN,sp|Q96C24|SYTL4_HUMAN,sp|P49368|TCPG_HUMAN,sp|Q9NQG5|RPR1B_HUMAN,sp|P04406|G3P_HUMAN,sp|Q96M86|DNHD1_HUMAN,sp|Q684P5|RPGP2_HUMAN,sp|O75935|DCTN3_HUMAN,sp|P09496|CLCA_HUMAN,sp|P04792|HSPB1_HUMAN,sp|P28074|PSB5_HUMAN,sp|P46940|IQGA1_HUMAN,sp|P22694|KAPCB_HUMAN,sp|P17987|TCPA_HUMAN,sp|P62081|RS7_…
intracellular membrane-bounded organelle	GO:0043231	3.60308e-06	545	sp|P48643|TCPE_HUMAN,sp|P84077|ARF1_HUMAN,sp|O14579|COPE_HUMAN,sp|Q16531|DDB1_HUMAN,sp|Q9H4M9|EHD1_HUMAN,sp|P16104|H2AX_HUMAN,sp|P62906|RL10A_HUMAN,sp|P49321|NASP_HUMAN,sp|Q01105|SET_HUMAN,sp|Q99715|COCA1_HUMAN,sp|O14672|ADA10_HUMAN,sp|P14314|GLU2B_HUMAN,sp|P62333|PRS10_HUMAN,sp|Q14240|IF4A2_HUMAN,sp|Q9UL46|PSME2_HUMAN,sp|Q06323|PSME1_HUMAN,sp|Q684P5|RPGP2_HUMAN,sp|P62805|H4_HUMAN,sp|O75935|DCTN3…
actin cytoskeleton	GO:0015629	2.02485e-05	78	sp|P31146|COR1A_HUMAN,sp|Q15942|ZYX_HUMAN,sp|Q13813|SPTN1_HUMAN,sp|Q9Y6W5|WASF2_HUMAN,sp|Q9NR12|PDLI7_HUMAN,sp|P37840|SYUA_HUMAN,sp|P24844|MYL9_HUMAN,sp|Q5VTE0|EF1A3_HUMAN,sp|P26639|SYTC_HUMAN,sp|P19022|CADH2_HUMAN,sp|P60660|MYL6_HUMAN,sp|Q86UX7|URP2_HUMAN,sp|Q9UKX2|MYH2_HUMAN,sp|P09493|TPM1_HUMAN,sp|P47755|CAZA2_HUMAN,sp|P19105|ML12A_HUMAN,sp|O75935|DCTN3_HUMAN,sp|P17655|CAN2_HUMAN,sp|P46940|IQG…
chromosome	GO:0005694	0.000260042	44	sp|Q92905|CSN5_HUMAN,sp|Q14008|CKAP5_HUMAN,sp|P12956|XRCC6_HUMAN,sp|Q16576|RBBP7_HUMAN,sp|P26196|DDX6_HUMAN,sp|Q15185|TEBP_HUMAN,sp|Q16531|DDB1_HUMAN,sp|Q99497|PARK7_HUMAN,sp|Q8NEV1|CSK23_HUMAN,sp|P16104|H2AX_HUMAN,sp|P40763|STAT3_HUMAN,sp|P49321|NASP_HUMAN,sp|Q13185|CBX3_HUMAN,sp|P62805|H4_HUMAN,sp|O75935|DCTN3_HUMAN,sp|P21333|FLNA_HUMAN,sp|Q00610|CLH1_HUMAN,sp|P67775|PP2AA_HUMAN,sp|Q8N257|H2B3B…
supramolecular fiber	GO:0099512	0.000267691	99	sp|P48643|TCPE_HUMAN,sp|P31146|COR1A_HUMAN,sp|P84077|ARF1_HUMAN,sp|Q05193|DYN1_HUMAN,sp|P37840|SYUA_HUMAN,sp|P24844|MYL9_HUMAN,sp|P49368|TCPG_HUMAN,sp|P08253|MMP2_HUMAN,sp|Q9UKX2|MYH2_HUMAN,sp|P09493|TPM1_HUMAN,sp|Q03252|LMNB2_HUMAN,sp|P02545|LMNA_HUMAN,sp|P19105|ML12A_HUMAN,sp|O76003|GLRX3_HUMAN,sp|O75935|DCTN3_HUMAN,sp|P04792|HSPB1_HUMAN,sp|P46940|IQGA1_HUMAN,sp|Q08209|PP2BA_HUMAN,sp|P17987|TCP…
supramolecular complex	GO:0099080	0.000546605	99	sp|P48643|TCPE_HUMAN,sp|P31146|COR1A_HUMAN,sp|P84077|ARF1_HUMAN,sp|Q05193|DYN1_HUMAN,sp|P37840|SYUA_HUMAN,sp|P24844|MYL9_HUMAN,sp|P49368|TCPG_HUMAN,sp|P08253|MMP2_HUMAN,sp|Q9UKX2|MYH2_HUMAN,sp|P09493|TPM1_HUMAN,sp|Q03252|LMNB2_HUMAN,sp|P02545|LMNA_HUMAN,sp|P19105|ML12A_HUMAN,sp|O76003|GLRX3_HUMAN,sp|O75935|DCTN3_HUMAN,sp|P04792|HSPB1_HUMAN,sp|P46940|IQGA1_HUMAN,sp|Q08209|PP2BA_HUMAN,sp|P17987|TCP…
supramolecular polymer	GO:0099081	0.000546605	99	sp|P48643|TCPE_HUMAN,sp|P31146|COR1A_HUMAN,sp|P84077|ARF1_HUMAN,sp|Q05193|DYN1_HUMAN,sp|P37840|SYUA_HUMAN,sp|P24844|MYL9_HUMAN,sp|P49368|TCPG_HUMAN,sp|P08253|MMP2_HUMAN,sp|Q9UKX2|MYH2_HUMAN,sp|P09493|TPM1_HUMAN,sp|Q03252|LMNB2_HUMAN,sp|P02545|LMNA_HUMAN,sp|P19105|ML12A_HUMAN,sp|O76003|GLRX3_HUMAN,sp|O75935|DCTN3_HUMAN,sp|P04792|HSPB1_HUMAN,sp|P46940|IQGA1_HUMAN,sp|Q08209|PP2BA_HUMAN,sp|P17987|TCP…
catalytic complex	GO:1902494	0.000558199	80	sp|P49720|PSB3_HUMAN,sp|P21695|GPDA_HUMAN,sp|P14618|KPYM_HUMAN,sp|P20618|PSB1_HUMAN,sp|Q16401|PSMD5_HUMAN,sp|Q9NT62|ATG3_HUMAN,sp|P40306|PSB10_HUMAN,sp|Q16531|DDB1_HUMAN,sp|Q32P51|RA1L2_HUMAN,sp|P62195|PRS8_HUMAN,sp|P49721|PSB2_HUMAN,sp|P07237|PDIA1_HUMAN,sp|P62333|PRS10_HUMAN,sp|O00232|PSD12_HUMAN,sp|Q9NQG5|RPR1B_HUMAN,sp|Q9UL46|PSME2_HUMAN,sp|Q06323|PSME1_HUMAN,sp|O43396|TXNL1_HUMAN,sp|Q96M86|D…
chromosomal part	GO:0044427	0.000579542	41	sp|Q92905|CSN5_HUMAN,sp|Q14008|CKAP5_HUMAN,sp|P12956|XRCC6_HUMAN,sp|Q16576|RBBP7_HUMAN,sp|P26196|DDX6_HUMAN,sp|Q15185|TEBP_HUMAN,sp|Q16531|DDB1_HUMAN,sp|Q99497|PARK7_HUMAN,sp|Q8NEV1|CSK23_HUMAN,sp|P16104|H2AX_HUMAN,sp|P40763|STAT3_HUMAN,sp|P49321|NASP_HUMAN,sp|Q13185|CBX3_HUMAN,sp|P62805|H4_HUMAN,sp|O75935|DCTN3_HUMAN,sp|P21333|FLNA_HUMAN,sp|Q00610|CLH1_HUMAN,sp|P67775|PP2AA_HUMAN,sp|Q8N257|H2B3B…
cell leading edge	GO:0031252	0.000748916	54	sp|P68032|ACTC_HUMAN,sp|Q9UBN7|HDAC6_HUMAN,sp|O60749|SNX2_HUMAN,sp|P31146|COR1A_HUMAN,sp|P84077|ARF1_HUMAN,sp|Q9BR76|COR1B_HUMAN,sp|Q9UHY1|NRBP_HUMAN,sp|Q9Y6W5|WASF2_HUMAN,sp|Q9NR12|PDLI7_HUMAN,sp|Q5VTE0|EF1A3_HUMAN,sp|P19022|CADH2_HUMAN,sp|P63104|1433Z_HUMAN,sp|Q9H6X2|ANTR1_HUMAN,sp|P05106|ITB3_HUMAN,sp|Q92619|HMHA1_HUMAN,sp|P09493|TPM1_HUMAN,sp|P18085|ARF4_HUMAN,sp|Q9Y490|TLN1_HUMAN,sp|Q15746|M…
melanosome	GO:0042470	0.000942424	34	sp|P49327|FAS_HUMAN,sp|P62258|1433E_HUMAN,sp|P51149|RAB7A_HUMAN,sp|P49755|TMEDA_HUMAN,sp|P07237|PDIA1_HUMAN,sp|P11021|BIP_HUMAN,sp|P63104|1433Z_HUMAN,sp|P62820|RAB1A_HUMAN,sp|P31946|1433B_HUMAN,sp|P50995|ANX11_HUMAN,sp|P27824|CALX_HUMAN,sp|P55209|NP1L1_HUMAN,sp|P05106|ITB3_HUMAN,sp|Q00610|CLH1_HUMAN,sp|P14625|ENPL_HUMAN,sp|P13667|PDIA4_HUMAN,sp|P11142|HSP7C_HUMAN,sp|P27105|STOM_HUMAN,sp|Q7KZF4|SN…
pigment granule	GO:0048770	0.000942424	34	sp|P49327|FAS_HUMAN,sp|P62258|1433E_HUMAN,sp|P51149|RAB7A_HUMAN,sp|P49755|TMEDA_HUMAN,sp|P07237|PDIA1_HUMAN,sp|P11021|BIP_HUMAN,sp|P63104|1433Z_HUMAN,sp|P62820|RAB1A_HUMAN,sp|P31946|1433B_HUMAN,sp|P50995|ANX11_HUMAN,sp|P27824|CALX_HUMAN,sp|P55209|NP1L1_HUMAN,sp|P05106|ITB3_HUMAN,sp|Q00610|CLH1_HUMAN,sp|P14625|ENPL_HUMAN,sp|P13667|PDIA4_HUMAN,sp|P11142|HSP7C_HUMAN,sp|P27105|STOM_HUMAN,sp|Q7KZF4|SN…
ruffle	GO:0001726	0.0010413	28	sp|P46940|IQGA1_HUMAN,sp|Q96SB3|NEB2_HUMAN,sp|Q9Y6W5|WASF2_HUMAN,sp|Q9NR12|PDLI7_HUMAN,sp|Q7LDG7|GRP2_HUMAN,sp|P08567|PLEK_HUMAN,sp|P21281|VATB2_HUMAN,sp|O60610|DIAP1_HUMAN,sp|P61158|ARP3_HUMAN,sp|Q9UNF0|PACN2_HUMAN,sp|O14745|NHRF1_HUMAN,sp|Q5VTE0|EF1A3_HUMAN,sp|P07900|HS90A_HUMAN,sp|P23528|COF1_HUMAN,sp|P12814|ACTN1_HUMAN,sp|P05106|ITB3_HUMAN,sp|Q92619|HMHA1_HUMAN,sp|P09493|TPM1_HUMAN,sp|P05556|…
nucleolus	GO:0005730	0.00118977	52	sp|P48643|TCPE_HUMAN,sp|P12956|XRCC6_HUMAN,sp|P62277|RS13_HUMAN,sp|P26196|DDX6_HUMAN,sp|O00410|IPO5_HUMAN,sp|P06748|NPM_HUMAN,sp|Q96JB5|CK5P3_HUMAN,sp|P05783|K1C18_HUMAN,sp|P56537|IF6_HUMAN,sp|Q08174|PCDH1_HUMAN,sp|Q5VTE0|EF1A3_HUMAN,sp|Q13838|DX39B_HUMAN,sp|P38646|GRP75_HUMAN,sp|Q14240|IF4A2_HUMAN,sp|O15523|DDX3Y_HUMAN,sp|Q92688|AN32B_HUMAN,sp|Q15233|NONO_HUMAN,sp|O75935|DCTN3_HUMAN,sp|P21333|FL…
contractile fiber	GO:0043292	0.00120229	43	sp|P68032|ACTC_HUMAN,sp|P06733|ENOA_HUMAN,sp|P67936|TPM4_HUMAN,sp|P84077|ARF1_HUMAN,sp|P12883|MYH7_HUMAN,sp|Q15149|PLEC_HUMAN,sp|P02585|TNNC2_HUMAN,sp|Q9Y623|MYH4_HUMAN,sp|P63316|TNNC1_HUMAN,sp|P24844|MYL9_HUMAN,sp|P30626|SORCN_HUMAN,sp|P01034|CYTC_HUMAN,sp|P08253|MMP2_HUMAN,sp|P18206|VINC_HUMAN,sp|Q9UKX2|MYH2_HUMAN,sp|Q6UXI9|NPNT_HUMAN,sp|P09493|TPM1_HUMAN,sp|O76003|GLRX3_HUMAN,sp|P19105|ML12A_H…
centrosome	GO:0005813	0.00124095	33	sp|Q00839|HNRPU_HUMAN,sp|P48643|TCPE_HUMAN,sp|Q14008|CKAP5_HUMAN,sp|P25786|PSA1_HUMAN,sp|P43487|RANG_HUMAN,sp|P06748|NPM_HUMAN,sp|Q96JB5|CK5P3_HUMAN,sp|P05783|K1C18_HUMAN,sp|P16104|H2AX_HUMAN,sp|P31323|KAP3_HUMAN,sp|Q9NQG5|RPR1B_HUMAN,sp|Q684P5|RPGP2_HUMAN,sp|O75935|DCTN3_HUMAN,sp|P28074|PSB5_HUMAN,sp|O14974|MYPT1_HUMAN,sp|Q5T4S7|UBR4_HUMAN,sp|O00139|KIF2A_HUMAN,sp|P17987|TCPA_HUMAN,sp|P22694|KAP…
cell-substrate adherens junction	GO:0005924	0.00137416	83	sp|Q15942|ZYX_HUMAN,sp|P08514|ITA2B_HUMAN,sp|P84077|ARF1_HUMAN,sp|Q86TP1|PRUN1_HUMAN,sp|Q9NR12|PDLI7_HUMAN,sp|P06748|NPM_HUMAN,sp|P62906|RL10A_HUMAN,sp|P07237|PDIA1_HUMAN,sp|P19022|CADH2_HUMAN,sp|P38646|GRP75_HUMAN,sp|O14672|ADA10_HUMAN,sp|P63104|1433Z_HUMAN,sp|Q15404|RSU1_HUMAN,sp|P31946|1433B_HUMAN,sp|O43294|TGFI1_HUMAN,sp|P07384|CAN1_HUMAN,sp|Q9Y490|TLN1_HUMAN,sp|P08648|ITA5_HUMAN,sp|P14625|EN…
focal adhesion	GO:0005925	0.00137416	83	sp|Q15942|ZYX_HUMAN,sp|P08514|ITA2B_HUMAN,sp|P84077|ARF1_HUMAN,sp|Q86TP1|PRUN1_HUMAN,sp|Q9NR12|PDLI7_HUMAN,sp|P06748|NPM_HUMAN,sp|P62906|RL10A_HUMAN,sp|P07237|PDIA1_HUMAN,sp|P19022|CADH2_HUMAN,sp|P38646|GRP75_HUMAN,sp|O14672|ADA10_HUMAN,sp|P63104|1433Z_HUMAN,sp|Q15404|RSU1_HUMAN,sp|P31946|1433B_HUMAN,sp|O43294|TGFI1_HUMAN,sp|P07384|CAN1_HUMAN,sp|Q9Y490|TLN1_HUMAN,sp|P08648|ITA5_HUMAN,sp|P14625|EN…
cell-substrate junction	GO:0030055	0.00137416	83	sp|Q15942|ZYX_HUMAN,sp|P08514|ITA2B_HUMAN,sp|P84077|ARF1_HUMAN,sp|Q86TP1|PRUN1_HUMAN,sp|Q9NR12|PDLI7_HUMAN,sp|P06748|NPM_HUMAN,sp|P62906|RL10A_HUMAN,sp|P07237|PDIA1_HUMAN,sp|P19022|CADH2_HUMAN,sp|P38646|GRP75_HUMAN,sp|O14672|ADA10_HUMAN,sp|P63104|1433Z_HUMAN,sp|Q15404|RSU1_HUMAN,sp|P31946|1433B_HUMAN,sp|O43294|TGFI1_HUMAN,sp|P07384|CAN1_HUMAN,sp|Q9Y490|TLN1_HUMAN,sp|P08648|ITA5_HUMAN,sp|P14625|EN…
organelle inner membrane	GO:0019866	0.00160599	20	sp|Q9Y2Q3|GSTK1_HUMAN,sp|P31327|CPSM_HUMAN,sp|P17931|LEG3_HUMAN,sp|Q99623|PHB2_HUMAN,sp|P40763|STAT3_HUMAN,sp|P61970|NTF2_HUMAN,sp|P31323|KAP3_HUMAN,sp|P04179|SODM_HUMAN,sp|P48735|IDHP_HUMAN,sp|Q16762|THTR_HUMAN,sp|Q13185|CBX3_HUMAN,sp|P40926|MDHM_HUMAN,sp|Q03252|LMNB2_HUMAN,sp|P00387|NB5R3_HUMAN,sp|P10809|CH60_HUMAN,sp|P06576|ATPB_HUMAN,sp|Q99972|MYOC_HUMAN,sp|O95831|AIFM1_HUMAN,sp|P23396|RS3_HU…
microtubule organizing center	GO:0005815	0.00196449	41	sp|Q00839|HNRPU_HUMAN,sp|P48643|TCPE_HUMAN,sp|Q14008|CKAP5_HUMAN,sp|P25786|PSA1_HUMAN,sp|P43487|RANG_HUMAN,sp|P06748|NPM_HUMAN,sp|Q96JB5|CK5P3_HUMAN,sp|P05783|K1C18_HUMAN,sp|P16104|H2AX_HUMAN,sp|P31323|KAP3_HUMAN,sp|Q96C24|SYTL4_HUMAN,sp|Q02750|MP2K1_HUMAN,sp|Q9NQG5|RPR1B_HUMAN,sp|Q684P5|RPGP2_HUMAN,sp|O75935|DCTN3_HUMAN,sp|P33176|KINH_HUMAN,sp|P28074|PSB5_HUMAN,sp|O14974|MYPT1_HUMAN,sp|Q5T4S7|UB…
myofibril	GO:0030016	0.00250318	40	sp|P68032|ACTC_HUMAN,sp|P06733|ENOA_HUMAN,sp|P67936|TPM4_HUMAN,sp|P84077|ARF1_HUMAN,sp|P12883|MYH7_HUMAN,sp|Q15149|PLEC_HUMAN,sp|P02585|TNNC2_HUMAN,sp|Q9Y623|MYH4_HUMAN,sp|P63316|TNNC1_HUMAN,sp|P24844|MYL9_HUMAN,sp|P30626|SORCN_HUMAN,sp|P08253|MMP2_HUMAN,sp|P18206|VINC_HUMAN,sp|Q9UKX2|MYH2_HUMAN,sp|P09493|TPM1_HUMAN,sp|O76003|GLRX3_HUMAN,sp|P19105|ML12A_HUMAN,sp|P04792|HSPB1_HUMAN,sp|P47756|CAPZB…
actin filament	GO:0005884	0.00307455	18	sp|P68032|ACTC_HUMAN,sp|P67936|TPM4_HUMAN,sp|P46940|IQGA1_HUMAN,sp|P31146|COR1A_HUMAN,sp|P07951|TPM2_HUMAN,sp|Q9BR76|COR1B_HUMAN,sp|P12814|ACTN1_HUMAN,sp|P06753|TPM3_HUMAN,sp|Q13576|IQGA2_HUMAN,sp|P13796|PLSL_HUMAN,sp|P09493|TPM1_HUMAN,sp|O43182|RHG06_HUMAN,sp|P21333|FLNA_HUMAN,sp|O75083|WDR1_HUMAN,sp|P47756|CAPZB_HUMAN,sp|Q14247|SRC8_HUMAN,sp|Q08495|DEMA_HUMAN,sp|P15153|RAC2_HUMAN
contractile fiber part	GO:0044449	0.00318253	39	sp|P68032|ACTC_HUMAN,sp|P06733|ENOA_HUMAN,sp|P67936|TPM4_HUMAN,sp|P84077|ARF1_HUMAN,sp|P12883|MYH7_HUMAN,sp|Q15149|PLEC_HUMAN,sp|P02585|TNNC2_HUMAN,sp|Q9Y623|MYH4_HUMAN,sp|P63316|TNNC1_HUMAN,sp|P24844|MYL9_HUMAN,sp|P30626|SORCN_HUMAN,sp|P08253|MMP2_HUMAN,sp|P18206|VINC_HUMAN,sp|Q6UXI9|NPNT_HUMAN,sp|P09493|TPM1_HUMAN,sp|O76003|GLRX3_HUMAN,sp|P19105|ML12A_HUMAN,sp|Q96A32|MLRS_HUMAN,sp|P04792|HSPB1_…
ribonucleoprotein granule	GO:0035770	0.00335456	24	sp|P46940|IQGA1_HUMAN,sp|P19338|NUCL_HUMAN,sp|P05198|IF2A_HUMAN,sp|P26196|DDX6_HUMAN,sp|P17980|PRS6A_HUMAN,sp|P25789|PSA4_HUMAN,sp|Q9Y623|MYH4_HUMAN,sp|O75116|ROCK2_HUMAN,sp|P25787|PSA2_HUMAN,sp|Q71U36|TBA1A_HUMAN,sp|P22626|ROA2_HUMAN,sp|P07437|TBB5_HUMAN,sp|P14866|HNRPL_HUMAN,sp|Q13283|G3BP1_HUMAN,sp|P60953|CDC42_HUMAN,sp|P05388|RLA0_HUMAN,sp|O15523|DDX3Y_HUMAN,sp|P08311|CATG_HUMAN,sp|Q15365|PCB…
microtubule	GO:0005874	0.00352557	34	sp|Q9UBN7|HDAC6_HUMAN,sp|P48643|TCPE_HUMAN,sp|Q14008|CKAP5_HUMAN,sp|Q9NY65|TBA8_HUMAN,sp|O00429|DNM1L_HUMAN,sp|Q05193|DYN1_HUMAN,sp|Q96JB5|CK5P3_HUMAN,sp|Q71U36|TBA1A_HUMAN,sp|P40227|TCPZ_HUMAN,sp|P49368|TCPG_HUMAN,sp|P0DJI8|SAA1_HUMAN,sp|Q15555|MARE2_HUMAN,sp|P68371|TBB4B_HUMAN,sp|O75935|DCTN3_HUMAN,sp|Q00610|CLH1_HUMAN,sp|P33176|KINH_HUMAN,sp|Q92598|HS105_HUMAN,sp|P46940|IQGA1_HUMAN,sp|P68366|T…
sarcomere	GO:0030017	0.00352557	34	sp|P68032|ACTC_HUMAN,sp|P06733|ENOA_HUMAN,sp|P67936|TPM4_HUMAN,sp|P84077|ARF1_HUMAN,sp|P12883|MYH7_HUMAN,sp|P02585|TNNC2_HUMAN,sp|P63316|TNNC1_HUMAN,sp|P24844|MYL9_HUMAN,sp|P30626|SORCN_HUMAN,sp|P08253|MMP2_HUMAN,sp|P09493|TPM1_HUMAN,sp|O76003|GLRX3_HUMAN,sp|P19105|ML12A_HUMAN,sp|P04792|HSPB1_HUMAN,sp|P47756|CAPZB_HUMAN,sp|P13805|TNNT1_HUMAN,sp|P10916|MLRV_HUMAN,sp|O14974|MYPT1_HUMAN,sp|Q08209|PP…
mitochondrial inner membrane	GO:0005743	0.00425187	17	sp|Q9Y2Q3|GSTK1_HUMAN,sp|P31327|CPSM_HUMAN,sp|P17931|LEG3_HUMAN,sp|Q99623|PHB2_HUMAN,sp|P40763|STAT3_HUMAN,sp|P31323|KAP3_HUMAN,sp|P04179|SODM_HUMAN,sp|P48735|IDHP_HUMAN,sp|Q16762|THTR_HUMAN,sp|P40926|MDHM_HUMAN,sp|P00387|NB5R3_HUMAN,sp|P10809|CH60_HUMAN,sp|P06576|ATPB_HUMAN,sp|Q99972|MYOC_HUMAN,sp|O95831|AIFM1_HUMAN,sp|P23396|RS3_HUMAN,sp|P25705|ATPA_HUMAN
mitochondrial membrane	GO:0031966	0.00447666	23	sp|O00429|DNM1L_HUMAN,sp|Q9Y2Q3|GSTK1_HUMAN,sp|Q05193|DYN1_HUMAN,sp|P31327|CPSM_HUMAN,sp|Q99536|VAT1_HUMAN,sp|P17931|LEG3_HUMAN,sp|Q99623|PHB2_HUMAN,sp|P40763|STAT3_HUMAN,sp|P31323|KAP3_HUMAN,sp|P04179|SODM_HUMAN,sp|P23528|COF1_HUMAN,sp|P48735|IDHP_HUMAN,sp|Q16762|THTR_HUMAN,sp|Q00796|DHSO_HUMAN,sp|P40926|MDHM_HUMAN,sp|P17252|KPCA_HUMAN,sp|P00387|NB5R3_HUMAN,sp|P10809|CH60_HUMAN,sp|P06576|ATPB_HU…
cytoplasmic ribonucleoprotein granule	GO:0036464	0.00447666	23	sp|P46940|IQGA1_HUMAN,sp|P19338|NUCL_HUMAN,sp|P05198|IF2A_HUMAN,sp|P26196|DDX6_HUMAN,sp|P17980|PRS6A_HUMAN,sp|P25789|PSA4_HUMAN,sp|Q9Y623|MYH4_HUMAN,sp|O75116|ROCK2_HUMAN,sp|P25787|PSA2_HUMAN,sp|Q71U36|TBA1A_HUMAN,sp|P22626|ROA2_HUMAN,sp|P07437|TBB5_HUMAN,sp|Q13283|G3BP1_HUMAN,sp|P60953|CDC42_HUMAN,sp|P05388|RLA0_HUMAN,sp|O15523|DDX3Y_HUMAN,sp|P08311|CATG_HUMAN,sp|Q15365|PCBP1_HUMAN,sp|Q92945|FUB…
polymeric cytoskeletal fiber	GO:0099513	0.00518591	61	sp|P68032|ACTC_HUMAN,sp|Q9UBN7|HDAC6_HUMAN,sp|P67936|TPM4_HUMAN,sp|P48643|TCPE_HUMAN,sp|P31146|COR1A_HUMAN,sp|Q14008|CKAP5_HUMAN,sp|Q9NY65|TBA8_HUMAN,sp|Q9BR76|COR1B_HUMAN,sp|P26196|DDX6_HUMAN,sp|O00429|DNM1L_HUMAN,sp|Q05193|DYN1_HUMAN,sp|Q96JB5|CK5P3_HUMAN,sp|P05783|K1C18_HUMAN,sp|P56537|IF6_HUMAN,sp|Q71U36|TBA1A_HUMAN,sp|P40227|TCPZ_HUMAN,sp|P49368|TCPG_HUMAN,sp|P0DJI8|SAA1_HUMAN,sp|Q15555|MARE…
organelle envelope	GO:0031967	0.00556006	53	sp|O00299|CLIC1_HUMAN,sp|O00429|DNM1L_HUMAN,sp|Q05193|DYN1_HUMAN,sp|O00505|IMA4_HUMAN,sp|P63241|IF5A1_HUMAN,sp|O00410|IPO5_HUMAN,sp|P43487|RANG_HUMAN,sp|Q14974|IMB1_HUMAN,sp|Q99497|PARK7_HUMAN,sp|P17931|LEG3_HUMAN,sp|Q99623|PHB2_HUMAN,sp|P40763|STAT3_HUMAN,sp|P61970|NTF2_HUMAN,sp|P31323|KAP3_HUMAN,sp|Q9NQC3|RTN4_HUMAN,sp|P01034|CYTC_HUMAN,sp|Q13185|CBX3_HUMAN,sp|P50995|ANX11_HUMAN,sp|P40926|MDHM_…
envelope	GO:0031975	0.00556006	53	sp|O00299|CLIC1_HUMAN,sp|O00429|DNM1L_HUMAN,sp|Q05193|DYN1_HUMAN,sp|O00505|IMA4_HUMAN,sp|P63241|IF5A1_HUMAN,sp|O00410|IPO5_HUMAN,sp|P43487|RANG_HUMAN,sp|Q14974|IMB1_HUMAN,sp|Q99497|PARK7_HUMAN,sp|P17931|LEG3_HUMAN,sp|Q99623|PHB2_HUMAN,sp|P40763|STAT3_HUMAN,sp|P61970|NTF2_HUMAN,sp|P31323|KAP3_HUMAN,sp|Q9NQC3|RTN4_HUMAN,sp|P01034|CYTC_HUMAN,sp|Q13185|CBX3_HUMAN,sp|P50995|ANX11_HUMAN,sp|P40926|MDHM_…
organelle	GO:0043226	0.00559239	754	sp|P48643|TCPE_HUMAN,sp|P84077|ARF1_HUMAN,sp|O14579|COPE_HUMAN,sp|Q16531|DDB1_HUMAN,sp|P18428|LBP_HUMAN,sp|Q9H4M9|EHD1_HUMAN,sp|P16104|H2AX_HUMAN,sp|P62906|RL10A_HUMAN,sp|P26639|SYTC_HUMAN,sp|P49321|NASP_HUMAN,sp|Q99715|COCA1_HUMAN,sp|Q01105|SET_HUMAN,sp|O14672|ADA10_HUMAN,sp|P14314|GLU2B_HUMAN,sp|P62333|PRS10_HUMAN,sp|Q14240|IF4A2_HUMAN,sp|O75787|RENR_HUMAN,sp|Q9UL46|PSME2_HUMAN,sp|Q06323|PSME1_…
ruffle membrane	GO:0032587	0.00587804	16	sp|Q96SB3|NEB2_HUMAN,sp|Q7LDG7|GRP2_HUMAN,sp|P08567|PLEK_HUMAN,sp|O60610|DIAP1_HUMAN,sp|Q9UNF0|PACN2_HUMAN,sp|Q5VTE0|EF1A3_HUMAN,sp|P07900|HS90A_HUMAN,sp|P23528|COF1_HUMAN,sp|P05106|ITB3_HUMAN,sp|Q92619|HMHA1_HUMAN,sp|P05556|ITB1_HUMAN,sp|P13796|PLSL_HUMAN,sp|P09493|TPM1_HUMAN,sp|P18085|ARF4_HUMAN,sp|P08648|ITA5_HUMAN,sp|P23396|RS3_HUMAN
proteasome complex	GO:0000502	0.0064488	36	sp|Q99436|PSB7_HUMAN,sp|P49720|PSB3_HUMAN,sp|P20618|PSB1_HUMAN,sp|P25786|PSA1_HUMAN,sp|Q16401|PSMD5_HUMAN,sp|P17980|PRS6A_HUMAN,sp|P40306|PSB10_HUMAN,sp|P62195|PRS8_HUMAN,sp|P49721|PSB2_HUMAN,sp|P62333|PRS10_HUMAN,sp|O00232|PSD12_HUMAN,sp|O43242|PSMD3_HUMAN,sp|P28065|PSB9_HUMAN,sp|Q9UL46|PSME2_HUMAN,sp|Q06323|PSME1_HUMAN,sp|O43396|TXNL1_HUMAN,sp|P35998|PRS7_HUMAN,sp|P43686|PRS6B_HUMAN,sp|P04792|H…
endopeptidase complex	GO:1905369	0.0064488	36	sp|Q99436|PSB7_HUMAN,sp|P49720|PSB3_HUMAN,sp|P20618|PSB1_HUMAN,sp|P25786|PSA1_HUMAN,sp|Q16401|PSMD5_HUMAN,sp|P17980|PRS6A_HUMAN,sp|P40306|PSB10_HUMAN,sp|P62195|PRS8_HUMAN,sp|P49721|PSB2_HUMAN,sp|P62333|PRS10_HUMAN,sp|O00232|PSD12_HUMAN,sp|O43242|PSMD3_HUMAN,sp|P28065|PSB9_HUMAN,sp|Q9UL46|PSME2_HUMAN,sp|Q06323|PSME1_HUMAN,sp|O43396|TXNL1_HUMAN,sp|P35998|PRS7_HUMAN,sp|P43686|PRS6B_HUMAN,sp|P04792|H…
cell projection	GO:0042995	0.00649342	147	sp|O94874|UFL1_HUMAN,sp|P31146|COR1A_HUMAN,sp|P84077|ARF1_HUMAN,sp|Q9Y6W5|WASF2_HUMAN,sp|Q9NR12|PDLI7_HUMAN,sp|Q9H4M9|EHD1_HUMAN,sp|P51149|RAB7A_HUMAN,sp|P21741|MK_HUMAN,sp|Q5VTE0|EF1A3_HUMAN,sp|Q9NQC3|RTN4_HUMAN,sp|Q9H6X2|ANTR1_HUMAN,sp|O75787|RENR_HUMAN,sp|P09493|TPM1_HUMAN,sp|P18085|ARF4_HUMAN,sp|Q96M86|DNHD1_HUMAN,sp|Q9Y490|TLN1_HUMAN,sp|Q9BRK5|CAB45_HUMAN,sp|Q684P5|RPGP2_HUMAN,sp|P30043|BLVR…
proteasome accessory complex	GO:0022624	0.00812343	15	sp|P51665|PSMD7_HUMAN,sp|P62333|PRS10_HUMAN,sp|O00232|PSD12_HUMAN,sp|P62191|PRS4_HUMAN,sp|Q13200|PSMD2_HUMAN,sp|P48556|PSMD8_HUMAN,sp|O43242|PSMD3_HUMAN,sp|Q16401|PSMD5_HUMAN,sp|P17980|PRS6A_HUMAN,sp|Q06323|PSME1_HUMAN,sp|Q9UL46|PSME2_HUMAN,sp|P62195|PRS8_HUMAN,sp|P43686|PRS6B_HUMAN,sp|P55036|PSMD4_HUMAN,sp|P35998|PRS7_HUMAN
cell projection part	GO:0044463	0.0081412	73	sp|P46459|NSF_HUMAN,sp|Q05193|DYN1_HUMAN,sp|P37840|SYUA_HUMAN,sp|Q9H4M9|EHD1_HUMAN,sp|P51149|RAB7A_HUMAN,sp|Q5VTE0|EF1A3_HUMAN,sp|P54920|SNAA_HUMAN,sp|Q9H6X2|ANTR1_HUMAN,sp|P27824|CALX_HUMAN,sp|Q92619|HMHA1_HUMAN,sp|P09493|TPM1_HUMAN,sp|P18085|ARF4_HUMAN,sp|Q96M86|DNHD1_HUMAN,sp|P08648|ITA5_HUMAN,sp|P30043|BLVRB_HUMAN,sp|P35998|PRS7_HUMAN,sp|P04792|HSPB1_HUMAN,sp|P21964|COMT_HUMAN,sp|P46940|IQGA1…
plasma membrane bounded cell projection part	GO:0120038	0.0081412	73	sp|P46459|NSF_HUMAN,sp|Q05193|DYN1_HUMAN,sp|P37840|SYUA_HUMAN,sp|Q9H4M9|EHD1_HUMAN,sp|P51149|RAB7A_HUMAN,sp|Q5VTE0|EF1A3_HUMAN,sp|P54920|SNAA_HUMAN,sp|Q9H6X2|ANTR1_HUMAN,sp|P27824|CALX_HUMAN,sp|Q92619|HMHA1_HUMAN,sp|P09493|TPM1_HUMAN,sp|P18085|ARF4_HUMAN,sp|Q96M86|DNHD1_HUMAN,sp|P08648|ITA5_HUMAN,sp|P30043|BLVRB_HUMAN,sp|P35998|PRS7_HUMAN,sp|P04792|HSPB1_HUMAN,sp|P21964|COMT_HUMAN,sp|P46940|IQGA1…
membrane-enclosed lumen	GO:0031974	0.00827966	360	sp|P48643|TCPE_HUMAN,sp|P51858|HDGF_HUMAN,sp|Q96T51|RUFY1_HUMAN,sp|Q13813|SPTN1_HUMAN,sp|O14579|COPE_HUMAN,sp|P06748|NPM_HUMAN,sp|Q16531|DDB1_HUMAN,sp|P16104|H2AX_HUMAN,sp|Q5VTE0|EF1A3_HUMAN,sp|Q01105|SET_HUMAN,sp|Q99715|COCA1_HUMAN,sp|P49321|NASP_HUMAN,sp|P14314|GLU2B_HUMAN,sp|O14672|ADA10_HUMAN,sp|P62333|PRS10_HUMAN,sp|Q14240|IF4A2_HUMAN,sp|P13639|EF2_HUMAN,sp|Q9NYU2|UGGG1_HUMAN,sp|Q9UL46|PSME2…
organelle lumen	GO:0043233	0.00827966	360	sp|P48643|TCPE_HUMAN,sp|P51858|HDGF_HUMAN,sp|Q96T51|RUFY1_HUMAN,sp|Q13813|SPTN1_HUMAN,sp|O14579|COPE_HUMAN,sp|P06748|NPM_HUMAN,sp|Q16531|DDB1_HUMAN,sp|P16104|H2AX_HUMAN,sp|Q5VTE0|EF1A3_HUMAN,sp|Q01105|SET_HUMAN,sp|Q99715|COCA1_HUMAN,sp|P49321|NASP_HUMAN,sp|P14314|GLU2B_HUMAN,sp|O14672|ADA10_HUMAN,sp|P62333|PRS10_HUMAN,sp|Q14240|IF4A2_HUMAN,sp|P13639|EF2_HUMAN,sp|Q9NYU2|UGGG1_HUMAN,sp|Q9UL46|PSME2…
intracellular organelle lumen	GO:0070013	0.00827966	360	sp|P48643|TCPE_HUMAN,sp|P51858|HDGF_HUMAN,sp|Q96T51|RUFY1_HUMAN,sp|Q13813|SPTN1_HUMAN,sp|O14579|COPE_HUMAN,sp|P06748|NPM_HUMAN,sp|Q16531|DDB1_HUMAN,sp|P16104|H2AX_HUMAN,sp|Q5VTE0|EF1A3_HUMAN,sp|Q01105|SET_HUMAN,sp|Q99715|COCA1_HUMAN,sp|P49321|NASP_HUMAN,sp|P14314|GLU2B_HUMAN,sp|O14672|ADA10_HUMAN,sp|P62333|PRS10_HUMAN,sp|Q14240|IF4A2_HUMAN,sp|P13639|EF2_HUMAN,sp|Q9NYU2|UGGG1_HUMAN,sp|Q9UL46|PSME2…
adherens junction	GO:0005912	0.0103492	92	sp|Q15942|ZYX_HUMAN,sp|P08514|ITA2B_HUMAN,sp|P84077|ARF1_HUMAN,sp|Q86TP1|PRUN1_HUMAN,sp|Q9NR12|PDLI7_HUMAN,sp|P06748|NPM_HUMAN,sp|P62906|RL10A_HUMAN,sp|P07237|PDIA1_HUMAN,sp|P19022|CADH2_HUMAN,sp|P38646|GRP75_HUMAN,sp|O14672|ADA10_HUMAN,sp|P63104|1433Z_HUMAN,sp|Q15404|RSU1_HUMAN,sp|P31946|1433B_HUMAN,sp|O43294|TGFI1_HUMAN,sp|P07384|CAN1_HUMAN,sp|Q9Y490|TLN1_HUMAN,sp|P08648|ITA5_HUMAN,sp|P14625|EN…
chromatin	GO:0000785	0.0104478	25	sp|Q92905|CSN5_HUMAN,sp|P17987|TCPA_HUMAN,sp|Q16576|RBBP7_HUMAN,sp|P26196|DDX6_HUMAN,sp|O75367|H2AY_HUMAN,sp|Q96KK5|H2A1H_HUMAN,sp|O43633|CHM2A_HUMAN,sp|P09429|HMGB1_HUMAN,sp|P61978|HNRPK_HUMAN,sp|P42224|STAT1_HUMAN,sp|Q99497|PARK7_HUMAN,sp|Q8NEV1|CSK23_HUMAN,sp|P62826|RAN_HUMAN,sp|P16104|H2AX_HUMAN,sp|P22626|ROA2_HUMAN,sp|P40763|STAT3_HUMAN,sp|Q93079|H2B1H_HUMAN,sp|P49321|NASP_HUMAN,sp|Q13185|CB…
mitochondrial envelope	GO:0005740	0.0104478	25	sp|O00429|DNM1L_HUMAN,sp|Q9Y2Q3|GSTK1_HUMAN,sp|Q05193|DYN1_HUMAN,sp|P31327|CPSM_HUMAN,sp|Q99497|PARK7_HUMAN,sp|Q99536|VAT1_HUMAN,sp|P17931|LEG3_HUMAN,sp|Q99623|PHB2_HUMAN,sp|P40763|STAT3_HUMAN,sp|P31323|KAP3_HUMAN,sp|P04179|SODM_HUMAN,sp|P23528|COF1_HUMAN,sp|P48735|IDHP_HUMAN,sp|Q16762|THTR_HUMAN,sp|Q9NR28|DBLOH_HUMAN,sp|Q00796|DHSO_HUMAN,sp|P40926|MDHM_HUMAN,sp|P17252|KPCA_HUMAN,sp|P00387|NB5R3_…
spindle	GO:0005819	0.0105234	20	sp|Q14008|CKAP5_HUMAN,sp|O00139|KIF2A_HUMAN,sp|O60610|DIAP1_HUMAN,sp|P06748|NPM_HUMAN,sp|Q14203|DCTN1_HUMAN,sp|P0DP23|CALM1_HUMAN,sp|P60953|CDC42_HUMAN,sp|Q13185|CBX3_HUMAN,sp|Q15691|MARE1_HUMAN,sp|P50995|ANX11_HUMAN,sp|P63167|DYL1_HUMAN,sp|O75935|DCTN3_HUMAN,sp|P05067|A4_HUMAN,sp|Q00610|CLH1_HUMAN,sp|P67775|PP2AA_HUMAN,sp|P04792|HSPB1_HUMAN,sp|P09496|CLCA_HUMAN,sp|Q14247|SRC8_HUMAN,sp|Q16539|MK1…
myelin sheath	GO:0043209	0.0105307	38	sp|P48643|TCPE_HUMAN,sp|P14618|KPYM_HUMAN,sp|P46459|NSF_HUMAN,sp|Q05193|DYN1_HUMAN,sp|Q9H4M9|EHD1_HUMAN,sp|Q71U36|TBA1A_HUMAN,sp|P54920|SNAA_HUMAN,sp|P07195|LDHB_HUMAN,sp|P11021|BIP_HUMAN,sp|P49368|TCPG_HUMAN,sp|P27824|CALX_HUMAN,sp|P68371|TBB4B_HUMAN,sp|P40926|MDHM_HUMAN,sp|P38606|VATA_HUMAN,sp|O75083|WDR1_HUMAN,sp|Q00610|CLH1_HUMAN,sp|P11142|HSP7C_HUMAN,sp|P02768|ALBU_HUMAN,sp|O43175|SERA_HUMAN…
dendritic spine	GO:0043197	0.0112228	14	sp|P23528|COF1_HUMAN,sp|P27824|CALX_HUMAN,sp|O43665|RGS10_HUMAN,sp|Q96SB3|NEB2_HUMAN,sp|P05556|ITB1_HUMAN,sp|P18085|ARF4_HUMAN,sp|Q7L576|CYFP1_HUMAN,sp|P62136|PP1A_HUMAN,sp|P35998|PRS7_HUMAN,sp|Q14247|SRC8_HUMAN,sp|P30626|SORCN_HUMAN,sp|P21964|COMT_HUMAN,sp|P31323|KAP3_HUMAN,sp|P24043|LAMA2_HUMAN
neuron spine	GO:0044309	0.0112228	14	sp|P23528|COF1_HUMAN,sp|P27824|CALX_HUMAN,sp|O43665|RGS10_HUMAN,sp|Q96SB3|NEB2_HUMAN,sp|P05556|ITB1_HUMAN,sp|P18085|ARF4_HUMAN,sp|Q7L576|CYFP1_HUMAN,sp|P62136|PP1A_HUMAN,sp|P35998|PRS7_HUMAN,sp|Q14247|SRC8_HUMAN,sp|P30626|SORCN_HUMAN,sp|P21964|COMT_HUMAN,sp|P31323|KAP3_HUMAN,sp|P24043|LAMA2_HUMAN
anchoring junction	GO:0070161	0.0125329	94	sp|Q15942|ZYX_HUMAN,sp|P08514|ITA2B_HUMAN,sp|P84077|ARF1_HUMAN,sp|Q86TP1|PRUN1_HUMAN,sp|Q9NR12|PDLI7_HUMAN,sp|P06748|NPM_HUMAN,sp|P62906|RL10A_HUMAN,sp|P07237|PDIA1_HUMAN,sp|P19022|CADH2_HUMAN,sp|P38646|GRP75_HUMAN,sp|O14672|ADA10_HUMAN,sp|P63104|1433Z_HUMAN,sp|Q15404|RSU1_HUMAN,sp|P31946|1433B_HUMAN,sp|O43294|TGFI1_HUMAN,sp|P07384|CAN1_HUMAN,sp|Q9Y490|TLN1_HUMAN,sp|P08648|ITA5_HUMAN,sp|P14625|EN…
plasma membrane bounded cell projection	GO:0120025	0.0136068	138	sp|O94874|UFL1_HUMAN,sp|P31146|COR1A_HUMAN,sp|P84077|ARF1_HUMAN,sp|Q9Y6W5|WASF2_HUMAN,sp|Q9NR12|PDLI7_HUMAN,sp|Q9H4M9|EHD1_HUMAN,sp|P51149|RAB7A_HUMAN,sp|Q5VTE0|EF1A3_HUMAN,sp|Q9H6X2|ANTR1_HUMAN,sp|O75787|RENR_HUMAN,sp|P09493|TPM1_HUMAN,sp|P18085|ARF4_HUMAN,sp|Q96M86|DNHD1_HUMAN,sp|Q9Y490|TLN1_HUMAN,sp|Q9BRK5|CAB45_HUMAN,sp|Q684P5|RPGP2_HUMAN,sp|P30043|BLVRB_HUMAN,sp|P35998|PRS7_HUMAN,sp|P04792|H…
proteasome regulatory particle	GO:0005838	0.0154994	13	sp|P51665|PSMD7_HUMAN,sp|P62333|PRS10_HUMAN,sp|O00232|PSD12_HUMAN,sp|P62191|PRS4_HUMAN,sp|Q13200|PSMD2_HUMAN,sp|P48556|PSMD8_HUMAN,sp|O43242|PSMD3_HUMAN,sp|Q16401|PSMD5_HUMAN,sp|P17980|PRS6A_HUMAN,sp|P62195|PRS8_HUMAN,sp|P43686|PRS6B_HUMAN,sp|P55036|PSMD4_HUMAN,sp|P35998|PRS7_HUMAN
cytosolic part	GO:0044445	0.0160981	36	sp|P06733|ENOA_HUMAN,sp|P48643|TCPE_HUMAN,sp|P62277|RS13_HUMAN,sp|P17980|PRS6A_HUMAN,sp|P62195|PRS8_HUMAN,sp|P40227|TCPZ_HUMAN,sp|P62906|RL10A_HUMAN,sp|P49368|TCPG_HUMAN,sp|P62333|PRS10_HUMAN,sp|P05388|RLA0_HUMAN,sp|P00387|NB5R3_HUMAN,sp|P35998|PRS7_HUMAN,sp|P43686|PRS6B_HUMAN,sp|P05387|RLA2_HUMAN,sp|P50914|RL14_HUMAN,sp|P09104|ENOG_HUMAN,sp|P13929|ENOB_HUMAN,sp|P17987|TCPA_HUMAN,sp|P17858|PFKAL_…
peptidase complex	GO:1905368	0.0160981	36	sp|Q99436|PSB7_HUMAN,sp|P49720|PSB3_HUMAN,sp|P20618|PSB1_HUMAN,sp|P25786|PSA1_HUMAN,sp|Q16401|PSMD5_HUMAN,sp|P17980|PRS6A_HUMAN,sp|P40306|PSB10_HUMAN,sp|P62195|PRS8_HUMAN,sp|P49721|PSB2_HUMAN,sp|P62333|PRS10_HUMAN,sp|O00232|PSD12_HUMAN,sp|O43242|PSMD3_HUMAN,sp|P28065|PSB9_HUMAN,sp|Q9UL46|PSME2_HUMAN,sp|Q06323|PSME1_HUMAN,sp|O43396|TXNL1_HUMAN,sp|P35998|PRS7_HUMAN,sp|P43686|PRS6B_HUMAN,sp|P04792|H…
filopodium	GO:0030175	0.018412	18	sp|P68032|ACTC_HUMAN,sp|Q96SB3|NEB2_HUMAN,sp|P50552|VASP_HUMAN,sp|O14745|NHRF1_HUMAN,sp|P15291|B4GT1_HUMAN,sp|P19320|VCAM1_HUMAN,sp|P23528|COF1_HUMAN,sp|Q9H6X2|ANTR1_HUMAN,sp|Q13576|IQGA2_HUMAN,sp|P05106|ITB3_HUMAN,sp|P26038|MOES_HUMAN,sp|P05556|ITB1_HUMAN,sp|P13796|PLSL_HUMAN,sp|Q7L576|CYFP1_HUMAN,sp|P05067|A4_HUMAN,sp|O95782|AP2A1_HUMAN,sp|P35241|RADI_HUMAN,sp|Q8IZP0|ABI1_HUMAN
Golgi-associated vesicle membrane	GO:0030660	0.018412	18	sp|Q15436|SC23A_HUMAN,sp|P48444|COPD_HUMAN,sp|P61923|COPZ1_HUMAN,sp|O14579|COPE_HUMAN,sp|P49257|LMAN1_HUMAN,sp|O60763|USO1_HUMAN,sp|Q9Y287|ITM2B_HUMAN,sp|Q9UBV8|PEF1_HUMAN,sp|Q9NR31|SAR1A_HUMAN,sp|P53618|COPB_HUMAN,sp|P49755|TMEDA_HUMAN,sp|P53621|COPA_HUMAN,sp|Q9Y678|COPG1_HUMAN,sp|O94979|SC31A_HUMAN,sp|P09496|CLCA_HUMAN,sp|Q00610|CLH1_HUMAN,sp|P35606|COPB2_HUMAN,sp|O95782|AP2A1_HUMAN
perinuclear region of cytoplasm	GO:0048471	0.0186451	78	sp|Q07960|RHG01_HUMAN,sp|P84077|ARF1_HUMAN,sp|O00299|CLIC1_HUMAN,sp|Q5JSH3|WDR44_HUMAN,sp|P37840|SYUA_HUMAN,sp|Q9H4M9|EHD1_HUMAN,sp|Q01105|SET_HUMAN,sp|O14672|ADA10_HUMAN,sp|P63104|1433Z_HUMAN,sp|Q14240|IF4A2_HUMAN,sp|P31946|1433B_HUMAN,sp|P02545|LMNA_HUMAN,sp|Q684P5|RPGP2_HUMAN,sp|O75935|DCTN3_HUMAN,sp|O94979|SC31A_HUMAN,sp|P39687|AN32A_HUMAN,sp|P14625|ENPL_HUMAN,sp|P17655|CAN2_HUMAN,sp|P10909|C…
mitochondrion	GO:0005739	0.0190894	91	sp|P21695|GPDA_HUMAN,sp|P14618|KPYM_HUMAN,sp|O00299|CLIC1_HUMAN,sp|Q05193|DYN1_HUMAN,sp|P49327|FAS_HUMAN,sp|P40763|STAT3_HUMAN,sp|P62906|RL10A_HUMAN,sp|P38646|GRP75_HUMAN,sp|P05164|PERM_HUMAN,sp|P63104|1433Z_HUMAN,sp|P08253|MMP2_HUMAN,sp|P31946|1433B_HUMAN,sp|O43847|NRDC_HUMAN,sp|P38117|ETFB_HUMAN,sp|P07384|CAN1_HUMAN,sp|Q15165|PON2_HUMAN,sp|P38606|VATA_HUMAN,sp|P10809|CH60_HUMAN,sp|P00387|NB5R3_…
Golgi-associated vesicle	GO:0005798	0.019163	27	sp|P61106|RAB14_HUMAN,sp|P01009|A1AT_HUMAN,sp|Q15436|SC23A_HUMAN,sp|P48444|COPD_HUMAN,sp|P84077|ARF1_HUMAN,sp|P61923|COPZ1_HUMAN,sp|O14579|COPE_HUMAN,sp|P49257|LMAN1_HUMAN,sp|O00194|RB27B_HUMAN,sp|O60763|USO1_HUMAN,sp|Q9Y287|ITM2B_HUMAN,sp|Q9UBV8|PEF1_HUMAN,sp|Q9NR31|SAR1A_HUMAN,sp|P49755|TMEDA_HUMAN,sp|P53618|COPB_HUMAN,sp|O14672|ADA10_HUMAN,sp|P12259|FA5_HUMAN,sp|Q02818|NUCB1_HUMAN,sp|P53621|CO…
spliceosomal complex	GO:0005681	0.0213986	12	sp|Q00839|HNRPU_HUMAN,sp|P52597|HNRPF_HUMAN,sp|P61978|HNRPK_HUMAN,sp|O14979|HNRDL_HUMAN,sp|Q32P51|RA1L2_HUMAN,sp|P17931|LEG3_HUMAN,sp|P11142|HSP7C_HUMAN,sp|P22626|ROA2_HUMAN,sp|Q13838|DX39B_HUMAN,sp|O60506|HNRPQ_HUMAN,sp|P11940|PABP1_HUMAN,sp|Q15382|RHEB_HUMAN
myosin complex	GO:0016459	0.0213986	12	sp|P35579|MYH9_HUMAN,sp|Q9UKX3|MYH13_HUMAN,sp|P12883|MYH7_HUMAN,sp|Q9UKX2|MYH2_HUMAN,sp|P19105|ML12A_HUMAN,sp|Q9Y623|MYH4_HUMAN,sp|Q96A32|MLRS_HUMAN,sp|P08590|MYL3_HUMAN,sp|P24844|MYL9_HUMAN,sp|P05976|MYL1_HUMAN,sp|P10916|MLRV_HUMAN,sp|P60660|MYL6_HUMAN
cell junction	GO:0030054	0.0238925	124	sp|P31146|COR1A_HUMAN,sp|Q15942|ZYX_HUMAN,sp|P08514|ITA2B_HUMAN,sp|P84077|ARF1_HUMAN,sp|Q86TP1|PRUN1_HUMAN,sp|Q9Y6W5|WASF2_HUMAN,sp|Q9NR12|PDLI7_HUMAN,sp|P06748|NPM_HUMAN,sp|P37840|SYUA_HUMAN,sp|P62906|RL10A_HUMAN,sp|P07237|PDIA1_HUMAN,sp|P19022|CADH2_HUMAN,sp|P38646|GRP75_HUMAN,sp|O14672|ADA10_HUMAN,sp|P63104|1433Z_HUMAN,sp|Q15404|RSU1_HUMAN,sp|P31946|1433B_HUMAN,sp|O43294|TGFI1_HUMAN,sp|Q86UX7|…
actin-based cell projection	GO:0098858	0.0241282	26	sp|P68032|ACTC_HUMAN,sp|P08134|RHOC_HUMAN,sp|Q00013|EM55_HUMAN,sp|Q96SB3|NEB2_HUMAN,sp|P21281|VATB2_HUMAN,sp|P50552|VASP_HUMAN,sp|P01137|TGFB1_HUMAN,sp|O14745|NHRF1_HUMAN,sp|P15291|B4GT1_HUMAN,sp|P19320|VCAM1_HUMAN,sp|P23528|COF1_HUMAN,sp|Q9H6X2|ANTR1_HUMAN,sp|Q13576|IQGA2_HUMAN,sp|P05106|ITB3_HUMAN,sp|P26038|MOES_HUMAN,sp|P05556|ITB1_HUMAN,sp|P13796|PLSL_HUMAN,sp|P38606|VATA_HUMAN,sp|Q9BYE9|CDHR…
chromosomal region	GO:0098687	0.0242664	17	sp|Q14008|CKAP5_HUMAN,sp|P12956|XRCC6_HUMAN,sp|O75367|H2AY_HUMAN,sp|Q15185|TEBP_HUMAN,sp|Q16531|DDB1_HUMAN,sp|P16104|H2AX_HUMAN,sp|P22626|ROA2_HUMAN,sp|Q14203|DCTN1_HUMAN,sp|Q13561|DCTN2_HUMAN,sp|Q13185|CBX3_HUMAN,sp|P30153|2AAA_HUMAN,sp|Q00577|PURA_HUMAN,sp|P63167|DYL1_HUMAN,sp|O75935|DCTN3_HUMAN,sp|P67775|PP2AA_HUMAN,sp|O14974|MYPT1_HUMAN,sp|O14980|XPO1_HUMAN
presynapse	GO:0098793	0.0285748	21	sp|Q92905|CSN5_HUMAN,sp|O43665|RGS10_HUMAN,sp|O00429|DNM1L_HUMAN,sp|Q05193|DYN1_HUMAN,sp|P61978|HNRPK_HUMAN,sp|O00194|RB27B_HUMAN,sp|Q99497|PARK7_HUMAN,sp|P51149|RAB7A_HUMAN,sp|P54920|SNAA_HUMAN,sp|P30626|SORCN_HUMAN,sp|Q96C24|SYTL4_HUMAN,sp|P62820|RAB1A_HUMAN,sp|O75558|STX11_HUMAN,sp|Q9BT78|CSN4_HUMAN,sp|Q7L576|CYFP1_HUMAN,sp|P05067|A4_HUMAN,sp|P09496|CLCA_HUMAN,sp|P30043|BLVRB_HUMAN,sp|P67775|P…
chromosome, centromeric region	GO:0000775	0.0295331	11	sp|Q14008|CKAP5_HUMAN,sp|Q13561|DCTN2_HUMAN,sp|Q13185|CBX3_HUMAN,sp|O75367|H2AY_HUMAN,sp|P30153|2AAA_HUMAN,sp|P63167|DYL1_HUMAN,sp|O75935|DCTN3_HUMAN,sp|P67775|PP2AA_HUMAN,sp|Q14203|DCTN1_HUMAN,sp|O14980|XPO1_HUMAN,sp|O14974|MYPT1_HUMAN
microtubule associated complex	GO:0005875	0.0295331	11	sp|Q9UBN7|HDAC6_HUMAN,sp|Q13561|DCTN2_HUMAN,sp|O00139|KIF2A_HUMAN,sp|P61163|ACTZ_HUMAN,sp|P63167|DYL1_HUMAN,sp|Q96M86|DNHD1_HUMAN,sp|O75935|DCTN3_HUMAN,sp|P62258|1433E_HUMAN,sp|P33176|KINH_HUMAN,sp|Q14203|DCTN1_HUMAN,sp|P49354|FNTA_HUMAN
membrane	GO:0016020	0.0300457	459	sp|Q13683|ITA7_HUMAN,sp|P08514|ITA2B_HUMAN,sp|Q96T51|RUFY1_HUMAN,sp|P84077|ARF1_HUMAN,sp|Q0VD83|APOBR_HUMAN,sp|Q13813|SPTN1_HUMAN,sp|O14579|COPE_HUMAN,sp|P06748|NPM_HUMAN,sp|P18428|LBP_HUMAN,sp|Q9H4M9|EHD1_HUMAN,sp|Q4LDE5|SVEP1_HUMAN,sp|Q5VTE0|EF1A3_HUMAN,sp|P62906|RL10A_HUMAN,sp|O60493|SNX3_HUMAN,sp|O14672|ADA10_HUMAN,sp|Q9UJJ9|GNPTG_HUMAN,sp|P62333|PRS10_HUMAN,sp|P08253|MMP2_HUMAN,sp|P13639|EF2…
nucleoplasm part	GO:0044451	0.0304597	29	sp|Q9UBN7|HDAC6_HUMAN,sp|Q96T51|RUFY1_HUMAN,sp|O00139|KIF2A_HUMAN,sp|Q16576|RBBP7_HUMAN,sp|O75367|H2AY_HUMAN,sp|P06748|NPM_HUMAN,sp|Q9UNF0|PACN2_HUMAN,sp|Q32P51|RA1L2_HUMAN,sp|P62195|PRS8_HUMAN,sp|Q9H0E2|TOLIP_HUMAN,sp|Q8NEV1|CSK23_HUMAN,sp|P62826|RAN_HUMAN,sp|P16104|H2AX_HUMAN,sp|P22626|ROA2_HUMAN,sp|Q13838|DX39B_HUMAN,sp|P0DMV8|HS71A_HUMAN,sp|Q9NQG5|RPR1B_HUMAN,sp|Q15365|PCBP1_HUMAN,sp|P02545|L…
actomyosin	GO:0042641	0.0318968	16	sp|P68032|ACTC_HUMAN,sp|P12814|ACTN1_HUMAN,sp|P67936|TPM4_HUMAN,sp|P06753|TPM3_HUMAN,sp|Q15942|ZYX_HUMAN,sp|Q9BR76|COR1B_HUMAN,sp|Q16643|DREB_HUMAN,sp|P09493|TPM1_HUMAN,sp|Q9NR12|PDLI7_HUMAN,sp|P13796|PLSL_HUMAN,sp|P19105|ML12A_HUMAN,sp|Q15746|MYLK_HUMAN,sp|O75083|WDR1_HUMAN,sp|P24844|MYL9_HUMAN,sp|Q99439|CNN2_HUMAN,sp|Q13418|ILK_HUMAN
ribosomal subunit	GO:0044391	0.0318968	16	sp|P62277|RS13_HUMAN,sp|P62081|RS7_HUMAN,sp|P06748|NPM_HUMAN,sp|P15880|RS2_HUMAN,sp|P35268|RL22_HUMAN,sp|P62906|RL10A_HUMAN,sp|P39019|RS19_HUMAN,sp|P62750|RL23A_HUMAN,sp|P08865|RSSA_HUMAN,sp|P05388|RLA0_HUMAN,sp|P25398|RS12_HUMAN,sp|P63244|RACK1_HUMAN,sp|P05387|RLA2_HUMAN,sp|P50914|RL14_HUMAN,sp|P60866|RS20_HUMAN,sp|P23396|RS3_HUMAN
cell projection membrane	GO:0031253	0.0362594	32	sp|Q9H4M9|EHD1_HUMAN,sp|Q5VTE0|EF1A3_HUMAN,sp|P15291|B4GT1_HUMAN,sp|Q9H6X2|ANTR1_HUMAN,sp|P05106|ITB3_HUMAN,sp|Q92619|HMHA1_HUMAN,sp|P09493|TPM1_HUMAN,sp|P18085|ARF4_HUMAN,sp|P08648|ITA5_HUMAN,sp|Q96SB3|NEB2_HUMAN,sp|P08567|PLEK_HUMAN,sp|Q7LDG7|GRP2_HUMAN,sp|P50552|VASP_HUMAN,sp|O60610|DIAP1_HUMAN,sp|O14745|NHRF1_HUMAN,sp|Q9UNF0|PACN2_HUMAN,sp|P08238|HS90B_HUMAN,sp|P07900|HS90A_HUMAN,sp|P60953|CD…
postsynapse	GO:0098794	0.0362594	32	sp|P84077|ARF1_HUMAN,sp|O43665|RGS10_HUMAN,sp|P46459|NSF_HUMAN,sp|P62195|PRS8_HUMAN,sp|P30626|SORCN_HUMAN,sp|P31323|KAP3_HUMAN,sp|P19022|CADH2_HUMAN,sp|Q9NQC3|RTN4_HUMAN,sp|O14672|ADA10_HUMAN,sp|P63104|1433Z_HUMAN,sp|P27824|CALX_HUMAN,sp|Q96HC4|PDLI5_HUMAN,sp|P18085|ARF4_HUMAN,sp|P67775|PP2AA_HUMAN,sp|P35998|PRS7_HUMAN,sp|Q8IZP0|ABI1_HUMAN,sp|P21964|COMT_HUMAN,sp|Q9UEY8|ADDG_HUMAN,sp|Q08209|PP2BA…
ribosome	GO:0005840	0.0364589	20	sp|P62277|RS13_HUMAN,sp|P05198|IF2A_HUMAN,sp|Q8NE71|ABCF1_HUMAN,sp|P62081|RS7_HUMAN,sp|P06748|NPM_HUMAN,sp|P15880|RS2_HUMAN,sp|P35268|RL22_HUMAN,sp|P62906|RL10A_HUMAN,sp|P39019|RS19_HUMAN,sp|P62750|RL23A_HUMAN,sp|P08865|RSSA_HUMAN,sp|P05388|RLA0_HUMAN,sp|P13639|EF2_HUMAN,sp|P27824|CALX_HUMAN,sp|P25398|RS12_HUMAN,sp|P63244|RACK1_HUMAN,sp|P05387|RLA2_HUMAN,sp|P50914|RL14_HUMAN,sp|P60866|RS20_HUMAN,…
membrane coat	GO:0030117	0.0364589	20	sp|Q15436|SC23A_HUMAN,sp|P48444|COPD_HUMAN,sp|P61923|COPZ1_HUMAN,sp|O43747|AP1G1_HUMAN,sp|Q10567|AP1B1_HUMAN,sp|O14579|COPE_HUMAN,sp|Q05193|DYN1_HUMAN,sp|O43633|CHM2A_HUMAN,sp|Q9UBV8|PEF1_HUMAN,sp|Q9NR31|SAR1A_HUMAN,sp|P53618|COPB_HUMAN,sp|P53621|COPA_HUMAN,sp|P42566|EPS15_HUMAN,sp|Q9Y678|COPG1_HUMAN,sp|O94979|SC31A_HUMAN,sp|Q00610|CLH1_HUMAN,sp|P09496|CLCA_HUMAN,sp|P35606|COPB2_HUMAN,sp|O95782|A…
leading edge membrane	GO:0031256	0.0364589	20	sp|Q96SB3|NEB2_HUMAN,sp|Q7LDG7|GRP2_HUMAN,sp|P08567|PLEK_HUMAN,sp|O60610|DIAP1_HUMAN,sp|P50552|VASP_HUMAN,sp|Q9UNF0|PACN2_HUMAN,sp|Q5VTE0|EF1A3_HUMAN,sp|P07900|HS90A_HUMAN,sp|P60953|CDC42_HUMAN,sp|P23528|COF1_HUMAN,sp|Q9H6X2|ANTR1_HUMAN,sp|P05106|ITB3_HUMAN,sp|Q92619|HMHA1_HUMAN,sp|P05556|ITB1_HUMAN,sp|P13796|PLSL_HUMAN,sp|P09493|TPM1_HUMAN,sp|P18085|ARF4_HUMAN,sp|P08648|ITA5_HUMAN,sp|Q01082|SPTB…
coated membrane	GO:0048475	0.0364589	20	sp|Q15436|SC23A_HUMAN,sp|P48444|COPD_HUMAN,sp|P61923|COPZ1_HUMAN,sp|O43747|AP1G1_HUMAN,sp|Q10567|AP1B1_HUMAN,sp|O14579|COPE_HUMAN,sp|Q05193|DYN1_HUMAN,sp|O43633|CHM2A_HUMAN,sp|Q9UBV8|PEF1_HUMAN,sp|Q9NR31|SAR1A_HUMAN,sp|P53618|COPB_HUMAN,sp|P53621|COPA_HUMAN,sp|P42566|EPS15_HUMAN,sp|Q9Y678|COPG1_HUMAN,sp|O94979|SC31A_HUMAN,sp|Q00610|CLH1_HUMAN,sp|P09496|CLCA_HUMAN,sp|P35606|COPB2_HUMAN,sp|O95782|A…
lipid droplet	GO:0005811	0.0407464	10	sp|O60240|PLIN1_HUMAN,sp|P61224|RAP1B_HUMAN,sp|P04406|G3P_HUMAN,sp|O60664|PLIN3_HUMAN,sp|Q9H4M9|EHD1_HUMAN,sp|P00387|NB5R3_HUMAN,sp|P51149|RAB7A_HUMAN,sp|Q01105|SET_HUMAN,sp|Q96Q06|PLIN4_HUMAN,sp|P55072|TERA_HUMAN
COPI-coated vesicle	GO:0030137	0.0407464	10	sp|P48444|COPD_HUMAN,sp|P84077|ARF1_HUMAN,sp|P53621|COPA_HUMAN,sp|P61923|COPZ1_HUMAN,sp|P61163|ACTZ_HUMAN,sp|O14579|COPE_HUMAN,sp|Q9Y678|COPG1_HUMAN,sp|P35606|COPB2_HUMAN,sp|P53618|COPB_HUMAN,sp|P49755|TMEDA_HUMAN
exocytic vesicle	GO:0070382	0.0418042	15	sp|Q92905|CSN5_HUMAN,sp|P62820|RAB1A_HUMAN,sp|P61224|RAP1B_HUMAN,sp|O00429|DNM1L_HUMAN,sp|P63244|RACK1_HUMAN,sp|Q05193|DYN1_HUMAN,sp|Q9Y678|COPG1_HUMAN,sp|O00194|RB27B_HUMAN,sp|O75558|STX11_HUMAN,sp|Q9BT78|CSN4_HUMAN,sp|P09496|CLCA_HUMAN,sp|P51149|RAB7A_HUMAN,sp|P35606|COPB2_HUMAN,sp|Q70J99|UN13D_HUMAN,sp|Q96C24|SYTL4_HUMAN
transport vesicle	GO:0030133	0.0498209	34	sp|Q92905|CSN5_HUMAN,sp|O14579|COPE_HUMAN,sp|O00429|DNM1L_HUMAN,sp|Q05193|DYN1_HUMAN,sp|O60664|PLIN3_HUMAN,sp|P51149|RAB7A_HUMAN,sp|Q9NR31|SAR1A_HUMAN,sp|P49755|TMEDA_HUMAN,sp|P53618|COPB_HUMAN,sp|Q96C24|SYTL4_HUMAN,sp|P62820|RAB1A_HUMAN,sp|O75558|STX11_HUMAN,sp|O94979|SC31A_HUMAN,sp|Q00610|CLH1_HUMAN,sp|P09496|CLCA_HUMAN,sp|P35606|COPB2_HUMAN,sp|P10645|CMGA_HUMAN,sp|P61106|RAB14_HUMAN,sp|Q15436|…
Molecular Function
heterocyclic compound binding	GO:1901363	2.87671e-13	319	sp|P48643|TCPE_HUMAN,sp|O14841|OPLA_HUMAN,sp|P51858|HDGF_HUMAN,sp|O76074|PDE5A_HUMAN,sp|P84077|ARF1_HUMAN,sp|P06748|NPM_HUMAN,sp|Q16531|DDB1_HUMAN,sp|Q9H4M9|EHD1_HUMAN,sp|P16104|H2AX_HUMAN,sp|Q5VTE0|EF1A3_HUMAN,sp|P62906|RL10A_HUMAN,sp|P26639|SYTC_HUMAN,sp|Q01105|SET_HUMAN,sp|P62495|ERF1_HUMAN,sp|P14314|GLU2B_HUMAN,sp|P62333|PRS10_HUMAN,sp|Q14240|IF4A2_HUMAN,sp|P13639|EF2_HUMAN,sp|P07814|SYEP_HUM…
organic cyclic compound binding	GO:0097159	7.22044e-12	326	sp|P48643|TCPE_HUMAN,sp|O14841|OPLA_HUMAN,sp|P51858|HDGF_HUMAN,sp|O76074|PDE5A_HUMAN,sp|P84077|ARF1_HUMAN,sp|P06748|NPM_HUMAN,sp|Q16531|DDB1_HUMAN,sp|Q9H4M9|EHD1_HUMAN,sp|P16104|H2AX_HUMAN,sp|Q5VTE0|EF1A3_HUMAN,sp|P62906|RL10A_HUMAN,sp|P26639|SYTC_HUMAN,sp|Q01105|SET_HUMAN,sp|P62495|ERF1_HUMAN,sp|P14314|GLU2B_HUMAN,sp|P62333|PRS10_HUMAN,sp|Q14240|IF4A2_HUMAN,sp|P13639|EF2_HUMAN,sp|P07814|SYEP_HUM…
nucleic acid binding	GO:0003676	1.08185e-11	197	sp|P48643|TCPE_HUMAN,sp|P31146|COR1A_HUMAN,sp|P12956|XRCC6_HUMAN,sp|Q15942|ZYX_HUMAN,sp|P51858|HDGF_HUMAN,sp|P84077|ARF1_HUMAN,sp|P49327|FAS_HUMAN,sp|P06748|NPM_HUMAN,sp|Q14974|IMB1_HUMAN,sp|Q16531|DDB1_HUMAN,sp|P16104|H2AX_HUMAN,sp|Q5VTE0|EF1A3_HUMAN,sp|P62906|RL10A_HUMAN,sp|Q01105|SET_HUMAN,sp|P62495|ERF1_HUMAN,sp|Q9NQC3|RTN4_HUMAN,sp|P14314|GLU2B_HUMAN,sp|P63104|1433Z_HUMAN,sp|Q14240|IF4A2_HUM…
RNA binding	GO:0003723	7.8094e-11	169	sp|P48643|TCPE_HUMAN,sp|P31146|COR1A_HUMAN,sp|P12956|XRCC6_HUMAN,sp|Q15942|ZYX_HUMAN,sp|P51858|HDGF_HUMAN,sp|P84077|ARF1_HUMAN,sp|P49327|FAS_HUMAN,sp|P06748|NPM_HUMAN,sp|Q14974|IMB1_HUMAN,sp|Q5VTE0|EF1A3_HUMAN,sp|P62906|RL10A_HUMAN,sp|P62495|ERF1_HUMAN,sp|Q9NQC3|RTN4_HUMAN,sp|P14314|GLU2B_HUMAN,sp|P63104|1433Z_HUMAN,sp|Q14240|IF4A2_HUMAN,sp|P13639|EF2_HUMAN,sp|Q92945|FUBP2_HUMAN,sp|P07814|SYEP_HU…
purine nucleotide binding	GO:0017076	2.48661e-08	147	sp|P41226|UBA7_HUMAN,sp|P48643|TCPE_HUMAN,sp|O14841|OPLA_HUMAN,sp|P12956|XRCC6_HUMAN,sp|O76074|PDE5A_HUMAN,sp|P84077|ARF1_HUMAN,sp|P62195|PRS8_HUMAN,sp|Q9H4M9|EHD1_HUMAN,sp|P51149|RAB7A_HUMAN,sp|Q5VTE0|EF1A3_HUMAN,sp|P26639|SYTC_HUMAN,sp|P62333|PRS10_HUMAN,sp|Q14240|IF4A2_HUMAN,sp|P13639|EF2_HUMAN,sp|P18085|ARF4_HUMAN,sp|P07814|SYEP_HUMAN,sp|Q96M86|DNHD1_HUMAN,sp|Q16512|PKN1_HUMAN,sp|P35998|PRS7_…
purine ribonucleoside triphosphate binding	GO:0035639	3.10179e-08	142	sp|P41226|UBA7_HUMAN,sp|P48643|TCPE_HUMAN,sp|O14841|OPLA_HUMAN,sp|P12956|XRCC6_HUMAN,sp|P84077|ARF1_HUMAN,sp|P62195|PRS8_HUMAN,sp|Q9H4M9|EHD1_HUMAN,sp|P51149|RAB7A_HUMAN,sp|Q5VTE0|EF1A3_HUMAN,sp|P26639|SYTC_HUMAN,sp|P62333|PRS10_HUMAN,sp|Q14240|IF4A2_HUMAN,sp|P13639|EF2_HUMAN,sp|P18085|ARF4_HUMAN,sp|P07814|SYEP_HUMAN,sp|Q96M86|DNHD1_HUMAN,sp|Q16512|PKN1_HUMAN,sp|P35998|PRS7_HUMAN,sp|P43686|PRS6B_…
ribonucleotide binding	GO:0032553	3.19032e-08	146	sp|P41226|UBA7_HUMAN,sp|P48643|TCPE_HUMAN,sp|O14841|OPLA_HUMAN,sp|P12956|XRCC6_HUMAN,sp|O76074|PDE5A_HUMAN,sp|P84077|ARF1_HUMAN,sp|P62195|PRS8_HUMAN,sp|Q9H4M9|EHD1_HUMAN,sp|P51149|RAB7A_HUMAN,sp|Q5VTE0|EF1A3_HUMAN,sp|P26639|SYTC_HUMAN,sp|P62333|PRS10_HUMAN,sp|Q14240|IF4A2_HUMAN,sp|P13639|EF2_HUMAN,sp|P18085|ARF4_HUMAN,sp|P07814|SYEP_HUMAN,sp|Q96M86|DNHD1_HUMAN,sp|Q16512|PKN1_HUMAN,sp|P35998|PRS7_…
pyrophosphatase activity	GO:0016462	3.62754e-08	80	sp|P12956|XRCC6_HUMAN,sp|P84077|ARF1_HUMAN,sp|Q86TP1|PRUN1_HUMAN,sp|P55010|IF5_HUMAN,sp|P46459|NSF_HUMAN,sp|Q05193|DYN1_HUMAN,sp|Q32P51|RA1L2_HUMAN,sp|P62195|PRS8_HUMAN,sp|P51149|RAB7A_HUMAN,sp|Q5VTE0|EF1A3_HUMAN,sp|P60660|MYL6_HUMAN,sp|P62333|PRS10_HUMAN,sp|Q14240|IF4A2_HUMAN,sp|P13639|EF2_HUMAN,sp|Q9UKX2|MYH2_HUMAN,sp|P18085|ARF4_HUMAN,sp|Q96M86|DNHD1_HUMAN,sp|P38606|VATA_HUMAN,sp|P10809|CH60_H…
hydrolase activity, acting on acid anhydrides	GO:0016817	3.62754e-08	80	sp|P12956|XRCC6_HUMAN,sp|P84077|ARF1_HUMAN,sp|Q86TP1|PRUN1_HUMAN,sp|P55010|IF5_HUMAN,sp|P46459|NSF_HUMAN,sp|Q05193|DYN1_HUMAN,sp|Q32P51|RA1L2_HUMAN,sp|P62195|PRS8_HUMAN,sp|P51149|RAB7A_HUMAN,sp|Q5VTE0|EF1A3_HUMAN,sp|P60660|MYL6_HUMAN,sp|P62333|PRS10_HUMAN,sp|Q14240|IF4A2_HUMAN,sp|P13639|EF2_HUMAN,sp|Q9UKX2|MYH2_HUMAN,sp|P18085|ARF4_HUMAN,sp|Q96M86|DNHD1_HUMAN,sp|P38606|VATA_HUMAN,sp|P10809|CH60_H…
hydrolase activity, acting on acid anhydrides, in phosphorus-containing anhydrides	GO:0016818	3.62754e-08	80	sp|P12956|XRCC6_HUMAN,sp|P84077|ARF1_HUMAN,sp|Q86TP1|PRUN1_HUMAN,sp|P55010|IF5_HUMAN,sp|P46459|NSF_HUMAN,sp|Q05193|DYN1_HUMAN,sp|Q32P51|RA1L2_HUMAN,sp|P62195|PRS8_HUMAN,sp|P51149|RAB7A_HUMAN,sp|Q5VTE0|EF1A3_HUMAN,sp|P60660|MYL6_HUMAN,sp|P62333|PRS10_HUMAN,sp|Q14240|IF4A2_HUMAN,sp|P13639|EF2_HUMAN,sp|Q9UKX2|MYH2_HUMAN,sp|P18085|ARF4_HUMAN,sp|Q96M86|DNHD1_HUMAN,sp|P38606|VATA_HUMAN,sp|P10809|CH60_H…
nucleoside-triphosphatase activity	GO:0017111	3.65899e-08	74	sp|P12956|XRCC6_HUMAN,sp|P84077|ARF1_HUMAN,sp|P55010|IF5_HUMAN,sp|P46459|NSF_HUMAN,sp|Q05193|DYN1_HUMAN,sp|Q32P51|RA1L2_HUMAN,sp|P62195|PRS8_HUMAN,sp|P51149|RAB7A_HUMAN,sp|Q5VTE0|EF1A3_HUMAN,sp|P60660|MYL6_HUMAN,sp|P62333|PRS10_HUMAN,sp|Q14240|IF4A2_HUMAN,sp|P13639|EF2_HUMAN,sp|Q9UKX2|MYH2_HUMAN,sp|P18085|ARF4_HUMAN,sp|Q96M86|DNHD1_HUMAN,sp|P38606|VATA_HUMAN,sp|P10809|CH60_HUMAN,sp|P35998|PRS7_HU…
purine ribonucleotide binding	GO:0032555	4.08842e-08	145	sp|P41226|UBA7_HUMAN,sp|P48643|TCPE_HUMAN,sp|O14841|OPLA_HUMAN,sp|P12956|XRCC6_HUMAN,sp|O76074|PDE5A_HUMAN,sp|P84077|ARF1_HUMAN,sp|P62195|PRS8_HUMAN,sp|Q9H4M9|EHD1_HUMAN,sp|P51149|RAB7A_HUMAN,sp|Q5VTE0|EF1A3_HUMAN,sp|P26639|SYTC_HUMAN,sp|P62333|PRS10_HUMAN,sp|Q14240|IF4A2_HUMAN,sp|P13639|EF2_HUMAN,sp|P18085|ARF4_HUMAN,sp|P07814|SYEP_HUMAN,sp|Q96M86|DNHD1_HUMAN,sp|Q16512|PKN1_HUMAN,sp|P35998|PRS7_…
nucleoside phosphate binding	GO:1901265	9.62047e-08	165	sp|P41226|UBA7_HUMAN,sp|P48643|TCPE_HUMAN,sp|O14841|OPLA_HUMAN,sp|P12956|XRCC6_HUMAN,sp|P51858|HDGF_HUMAN,sp|O76074|PDE5A_HUMAN,sp|P84077|ARF1_HUMAN,sp|P49327|FAS_HUMAN,sp|P62195|PRS8_HUMAN,sp|Q9H4M9|EHD1_HUMAN,sp|P51149|RAB7A_HUMAN,sp|Q5VTE0|EF1A3_HUMAN,sp|P26639|SYTC_HUMAN,sp|P62333|PRS10_HUMAN,sp|Q14240|IF4A2_HUMAN,sp|P13639|EF2_HUMAN,sp|P18085|ARF4_HUMAN,sp|P07814|SYEP_HUMAN,sp|Q96M86|DNHD1_H…
nucleotide binding	GO:0000166	1.21253e-07	164	sp|P41226|UBA7_HUMAN,sp|P48643|TCPE_HUMAN,sp|O14841|OPLA_HUMAN,sp|P12956|XRCC6_HUMAN,sp|P51858|HDGF_HUMAN,sp|O76074|PDE5A_HUMAN,sp|P84077|ARF1_HUMAN,sp|P49327|FAS_HUMAN,sp|P62195|PRS8_HUMAN,sp|Q9H4M9|EHD1_HUMAN,sp|P51149|RAB7A_HUMAN,sp|Q5VTE0|EF1A3_HUMAN,sp|P26639|SYTC_HUMAN,sp|P62333|PRS10_HUMAN,sp|Q14240|IF4A2_HUMAN,sp|P13639|EF2_HUMAN,sp|P18085|ARF4_HUMAN,sp|P07814|SYEP_HUMAN,sp|Q96M86|DNHD1_H…
cadherin binding	GO:0045296	1.67979e-06	87	sp|Q07960|RHG01_HUMAN,sp|P14618|KPYM_HUMAN,sp|O00299|CLIC1_HUMAN,sp|O14618|CCS_HUMAN,sp|Q13813|SPTN1_HUMAN,sp|P55010|IF5_HUMAN,sp|Q04637|IF4G1_HUMAN,sp|Q9Y6W5|WASF2_HUMAN,sp|P49327|FAS_HUMAN,sp|O60664|PLIN3_HUMAN,sp|Q9H4M9|EHD1_HUMAN,sp|Q9NQC3|RTN4_HUMAN,sp|P63104|1433Z_HUMAN,sp|P31946|1433B_HUMAN,sp|P13639|EF2_HUMAN,sp|Q8N392|RHG18_HUMAN,sp|P11142|HSP7C_HUMAN,sp|Q01813|PFKAP_HUMAN,sp|P50914|RL14…
adenyl nucleotide binding	GO:0030554	1.73114e-05	115	sp|P41226|UBA7_HUMAN,sp|P48643|TCPE_HUMAN,sp|O14841|OPLA_HUMAN,sp|Q9GZZ9|UBA5_HUMAN,sp|P12956|XRCC6_HUMAN,sp|P14618|KPYM_HUMAN,sp|Q04637|IF4G1_HUMAN,sp|P46459|NSF_HUMAN,sp|P62195|PRS8_HUMAN,sp|Q9H4M9|EHD1_HUMAN,sp|P26639|SYTC_HUMAN,sp|P38646|GRP75_HUMAN,sp|P49368|TCPG_HUMAN,sp|P62333|PRS10_HUMAN,sp|Q14240|IF4A2_HUMAN,sp|Q9UKX2|MYH2_HUMAN,sp|P07814|SYEP_HUMAN,sp|Q14012|KCC1A_HUMAN,sp|Q96M86|DNHD1_…
ATP binding	GO:0005524	2.21018e-05	110	sp|P41226|UBA7_HUMAN,sp|P48643|TCPE_HUMAN,sp|O14841|OPLA_HUMAN,sp|Q9GZZ9|UBA5_HUMAN,sp|P12956|XRCC6_HUMAN,sp|P14618|KPYM_HUMAN,sp|Q04637|IF4G1_HUMAN,sp|P46459|NSF_HUMAN,sp|P62195|PRS8_HUMAN,sp|Q9H4M9|EHD1_HUMAN,sp|P26639|SYTC_HUMAN,sp|P38646|GRP75_HUMAN,sp|P49368|TCPG_HUMAN,sp|P62333|PRS10_HUMAN,sp|Q14240|IF4A2_HUMAN,sp|Q9UKX2|MYH2_HUMAN,sp|P07814|SYEP_HUMAN,sp|Q14012|KCC1A_HUMAN,sp|Q96M86|DNHD1_…
adenyl ribonucleotide binding	GO:0032559	2.66022e-05	113	sp|P41226|UBA7_HUMAN,sp|P48643|TCPE_HUMAN,sp|O14841|OPLA_HUMAN,sp|Q9GZZ9|UBA5_HUMAN,sp|P12956|XRCC6_HUMAN,sp|P14618|KPYM_HUMAN,sp|Q04637|IF4G1_HUMAN,sp|P46459|NSF_HUMAN,sp|P62195|PRS8_HUMAN,sp|Q9H4M9|EHD1_HUMAN,sp|P26639|SYTC_HUMAN,sp|P38646|GRP75_HUMAN,sp|P49368|TCPG_HUMAN,sp|P62333|PRS10_HUMAN,sp|Q14240|IF4A2_HUMAN,sp|Q9UKX2|MYH2_HUMAN,sp|P07814|SYEP_HUMAN,sp|Q14012|KCC1A_HUMAN,sp|Q96M86|DNHD1_…
enzyme binding	GO:0019899	5.16259e-05	180	sp|Q07960|RHG01_HUMAN,sp|Q13813|SPTN1_HUMAN,sp|P06748|NPM_HUMAN,sp|Q14974|IMB1_HUMAN,sp|Q9H4M9|EHD1_HUMAN,sp|P51149|RAB7A_HUMAN,sp|P16104|H2AX_HUMAN,sp|Q5VTE0|EF1A3_HUMAN,sp|O60493|SNX3_HUMAN,sp|P04275|VWF_HUMAN,sp|Q9NQC3|RTN4_HUMAN,sp|P14314|GLU2B_HUMAN,sp|O14672|ADA10_HUMAN,sp|P63104|1433Z_HUMAN,sp|P13639|EF2_HUMAN,sp|O75787|RENR_HUMAN,sp|P18085|ARF4_HUMAN,sp|P07814|SYEP_HUMAN,sp|Q92688|AN32B_H…
translation factor activity, RNA binding	GO:0008135	7.81814e-05	29	sp|Q92905|CSN5_HUMAN,sp|P23588|IF4B_HUMAN,sp|P78344|IF4G2_HUMAN,sp|Q99613|EIF3C_HUMAN,sp|O75822|EIF3J_HUMAN,sp|P05198|IF2A_HUMAN,sp|P55010|IF5_HUMAN,sp|Q04637|IF4G1_HUMAN,sp|O14602|IF1AY_HUMAN,sp|P15170|ERF3A_HUMAN,sp|P60842|IF4A1_HUMAN,sp|Q8NE71|ABCF1_HUMAN,sp|P63241|IF5A1_HUMAN,sp|P26641|EF1G_HUMAN,sp|O15372|EIF3H_HUMAN,sp|P56537|IF6_HUMAN,sp|Q5VTE0|EF1A3_HUMAN,sp|P62495|ERF1_HUMAN,sp|P24534|EF…
actin binding	GO:0003779	0.000107341	66	sp|P31146|COR1A_HUMAN,sp|Q13813|SPTN1_HUMAN,sp|Q9Y6W5|WASF2_HUMAN,sp|Q9H6X2|ANTR1_HUMAN,sp|P13639|EF2_HUMAN,sp|Q9UKX2|MYH2_HUMAN,sp|P09493|TPM1_HUMAN,sp|P47755|CAZA2_HUMAN,sp|Q9Y490|TLN1_HUMAN,sp|Q9UEY8|ADDG_HUMAN,sp|Q96SB3|NEB2_HUMAN,sp|Q9ULV4|COR1C_HUMAN,sp|P60981|DEST_HUMAN,sp|O60610|DIAP1_HUMAN,sp|P07737|PROF1_HUMAN,sp|Q04917|1433F_HUMAN,sp|P23528|COF1_HUMAN,sp|Q16643|DREB_HUMAN,sp|P26447|S10…
GTPase activity	GO:0003924	0.000108867	28	sp|P61106|RAB14_HUMAN,sp|P08134|RHOC_HUMAN,sp|Q9NY65|TBA8_HUMAN,sp|P68366|TBA4A_HUMAN,sp|P84077|ARF1_HUMAN,sp|P55010|IF5_HUMAN,sp|O00429|DNM1L_HUMAN,sp|P15170|ERF3A_HUMAN,sp|Q05193|DYN1_HUMAN,sp|Q9NRW1|RAB6B_HUMAN,sp|O00194|RB27B_HUMAN,sp|P62826|RAN_HUMAN,sp|Q71U36|TBA1A_HUMAN,sp|P51149|RAB7A_HUMAN,sp|Q9H4B7|TBB1_HUMAN,sp|Q9BX10|GTPB2_HUMAN,sp|Q5VTE0|EF1A3_HUMAN,sp|P07437|TBB5_HUMAN,sp|P60953|CDC…
GTP binding	GO:0005525	0.000157972	34	sp|Q9NY65|TBA8_HUMAN,sp|P84077|ARF1_HUMAN,sp|P55010|IF5_HUMAN,sp|O00429|DNM1L_HUMAN,sp|Q05193|DYN1_HUMAN,sp|Q9H4M9|EHD1_HUMAN,sp|Q71U36|TBA1A_HUMAN,sp|P51149|RAB7A_HUMAN,sp|Q5VTE0|EF1A3_HUMAN,sp|Q9NR31|SAR1A_HUMAN,sp|P62820|RAB1A_HUMAN,sp|P68371|TBB4B_HUMAN,sp|P13639|EF2_HUMAN,sp|P18085|ARF4_HUMAN,sp|Q16822|PCKGM_HUMAN,sp|P15153|RAC2_HUMAN,sp|Q15382|RHEB_HUMAN,sp|P61106|RAB14_HUMAN,sp|P08134|RHOC…
actin filament binding	GO:0051015	0.000157972	34	sp|P67936|TPM4_HUMAN,sp|P31146|COR1A_HUMAN,sp|Q9BR76|COR1B_HUMAN,sp|P12883|MYH7_HUMAN,sp|P02585|TNNC2_HUMAN,sp|Q9Y623|MYH4_HUMAN,sp|P59998|ARPC4_HUMAN,sp|P63316|TNNC1_HUMAN,sp|P35579|MYH9_HUMAN,sp|Q14847|LASP1_HUMAN,sp|Q9H6X2|ANTR1_HUMAN,sp|P13639|EF2_HUMAN,sp|P18206|VINC_HUMAN,sp|Q9UKX2|MYH2_HUMAN,sp|P09493|TPM1_HUMAN,sp|Q9Y490|TLN1_HUMAN,sp|O75083|WDR1_HUMAN,sp|P21333|FLNA_HUMAN,sp|P47756|CAPZB…
cytoskeletal protein binding	GO:0008092	0.000160854	108	sp|P48643|TCPE_HUMAN,sp|P31146|COR1A_HUMAN,sp|P05109|S10A8_HUMAN,sp|Q13813|SPTN1_HUMAN,sp|Q86TP1|PRUN1_HUMAN,sp|Q9Y6W5|WASF2_HUMAN,sp|Q05193|DYN1_HUMAN,sp|P37840|SYUA_HUMAN,sp|P24844|MYL9_HUMAN,sp|Q9H6X2|ANTR1_HUMAN,sp|P13639|EF2_HUMAN,sp|Q9UKX2|MYH2_HUMAN,sp|P09493|TPM1_HUMAN,sp|P47755|CAZA2_HUMAN,sp|P19105|ML12A_HUMAN,sp|P04406|G3P_HUMAN,sp|Q9Y490|TLN1_HUMAN,sp|P17655|CAN2_HUMAN,sp|Q9UEY8|ADDG_…
small molecule binding	GO:0036094	0.000254621	193	sp|P02760|AMBP_HUMAN,sp|P41226|UBA7_HUMAN,sp|P48643|TCPE_HUMAN,sp|O14841|OPLA_HUMAN,sp|P12956|XRCC6_HUMAN,sp|P51858|HDGF_HUMAN,sp|O76074|PDE5A_HUMAN,sp|P84077|ARF1_HUMAN,sp|P05109|S10A8_HUMAN,sp|P49327|FAS_HUMAN,sp|P62195|PRS8_HUMAN,sp|Q9H4M9|EHD1_HUMAN,sp|P51149|RAB7A_HUMAN,sp|Q5VTE0|EF1A3_HUMAN,sp|P26639|SYTC_HUMAN,sp|P62333|PRS10_HUMAN,sp|Q14240|IF4A2_HUMAN,sp|P13639|EF2_HUMAN,sp|P18085|ARF4_H…
GTPase binding	GO:0051020	0.000524856	41	sp|P06733|ENOA_HUMAN,sp|Q07960|RHG01_HUMAN,sp|Q13813|SPTN1_HUMAN,sp|O43747|AP1G1_HUMAN,sp|O00429|DNM1L_HUMAN,sp|P46459|NSF_HUMAN,sp|O00410|IPO5_HUMAN,sp|P43487|RANG_HUMAN,sp|Q14974|IMB1_HUMAN,sp|P62258|1433E_HUMAN,sp|Q9H4M9|EHD1_HUMAN,sp|P51149|RAB7A_HUMAN,sp|P61970|NTF2_HUMAN,sp|Q96C24|SYTL4_HUMAN,sp|Q27J81|INF2_HUMAN,sp|P18085|ARF4_HUMAN,sp|P07814|SYEP_HUMAN,sp|Q16512|PKN1_HUMAN,sp|Q8WUW1|BRK1_…
drug binding	GO:0008144	0.00083938	127	sp|P41226|UBA7_HUMAN,sp|P48643|TCPE_HUMAN,sp|O14841|OPLA_HUMAN,sp|Q9GZZ9|UBA5_HUMAN,sp|P12956|XRCC6_HUMAN,sp|P14618|KPYM_HUMAN,sp|Q04637|IF4G1_HUMAN,sp|P46459|NSF_HUMAN,sp|P49327|FAS_HUMAN,sp|P62195|PRS8_HUMAN,sp|Q9H4M9|EHD1_HUMAN,sp|P26639|SYTC_HUMAN,sp|P38646|GRP75_HUMAN,sp|P49368|TCPG_HUMAN,sp|P62333|PRS10_HUMAN,sp|Q14240|IF4A2_HUMAN,sp|Q9UKX2|MYH2_HUMAN,sp|P07814|SYEP_HUMAN,sp|Q14012|KCC1A_HU…
nucleoside binding	GO:0001882	0.000866206	34	sp|Q9NY65|TBA8_HUMAN,sp|P84077|ARF1_HUMAN,sp|P55010|IF5_HUMAN,sp|O00429|DNM1L_HUMAN,sp|Q05193|DYN1_HUMAN,sp|Q9H4M9|EHD1_HUMAN,sp|Q71U36|TBA1A_HUMAN,sp|P51149|RAB7A_HUMAN,sp|Q5VTE0|EF1A3_HUMAN,sp|Q9NR31|SAR1A_HUMAN,sp|P62820|RAB1A_HUMAN,sp|P68371|TBB4B_HUMAN,sp|P13639|EF2_HUMAN,sp|P18085|ARF4_HUMAN,sp|Q16822|PCKGM_HUMAN,sp|P15153|RAC2_HUMAN,sp|Q15382|RHEB_HUMAN,sp|P61106|RAB14_HUMAN,sp|P08134|RHOC…
purine nucleoside binding	GO:0001883	0.000866206	34	sp|Q9NY65|TBA8_HUMAN,sp|P84077|ARF1_HUMAN,sp|P55010|IF5_HUMAN,sp|O00429|DNM1L_HUMAN,sp|Q05193|DYN1_HUMAN,sp|Q9H4M9|EHD1_HUMAN,sp|Q71U36|TBA1A_HUMAN,sp|P51149|RAB7A_HUMAN,sp|Q5VTE0|EF1A3_HUMAN,sp|Q9NR31|SAR1A_HUMAN,sp|P62820|RAB1A_HUMAN,sp|P68371|TBB4B_HUMAN,sp|P13639|EF2_HUMAN,sp|P18085|ARF4_HUMAN,sp|Q16822|PCKGM_HUMAN,sp|P15153|RAC2_HUMAN,sp|Q15382|RHEB_HUMAN,sp|P61106|RAB14_HUMAN,sp|P08134|RHOC…
ribonucleoside binding	GO:0032549	0.000866206	34	sp|Q9NY65|TBA8_HUMAN,sp|P84077|ARF1_HUMAN,sp|P55010|IF5_HUMAN,sp|O00429|DNM1L_HUMAN,sp|Q05193|DYN1_HUMAN,sp|Q9H4M9|EHD1_HUMAN,sp|Q71U36|TBA1A_HUMAN,sp|P51149|RAB7A_HUMAN,sp|Q5VTE0|EF1A3_HUMAN,sp|Q9NR31|SAR1A_HUMAN,sp|P62820|RAB1A_HUMAN,sp|P68371|TBB4B_HUMAN,sp|P13639|EF2_HUMAN,sp|P18085|ARF4_HUMAN,sp|Q16822|PCKGM_HUMAN,sp|P15153|RAC2_HUMAN,sp|Q15382|RHEB_HUMAN,sp|P61106|RAB14_HUMAN,sp|P08134|RHOC…
purine ribonucleoside binding	GO:0032550	0.000866206	34	sp|Q9NY65|TBA8_HUMAN,sp|P84077|ARF1_HUMAN,sp|P55010|IF5_HUMAN,sp|O00429|DNM1L_HUMAN,sp|Q05193|DYN1_HUMAN,sp|Q9H4M9|EHD1_HUMAN,sp|Q71U36|TBA1A_HUMAN,sp|P51149|RAB7A_HUMAN,sp|Q5VTE0|EF1A3_HUMAN,sp|Q9NR31|SAR1A_HUMAN,sp|P62820|RAB1A_HUMAN,sp|P68371|TBB4B_HUMAN,sp|P13639|EF2_HUMAN,sp|P18085|ARF4_HUMAN,sp|Q16822|PCKGM_HUMAN,sp|P15153|RAC2_HUMAN,sp|Q15382|RHEB_HUMAN,sp|P61106|RAB14_HUMAN,sp|P08134|RHOC…
translation initiation factor activity	GO:0003743	0.001094	21	sp|Q92905|CSN5_HUMAN,sp|P23588|IF4B_HUMAN,sp|P78344|IF4G2_HUMAN,sp|Q99613|EIF3C_HUMAN,sp|O75822|EIF3J_HUMAN,sp|P05198|IF2A_HUMAN,sp|P55010|IF5_HUMAN,sp|Q04637|IF4G1_HUMAN,sp|O14602|IF1AY_HUMAN,sp|P60842|IF4A1_HUMAN,sp|P63241|IF5A1_HUMAN,sp|O15372|EIF3H_HUMAN,sp|P56537|IF6_HUMAN,sp|Q14240|IF4A2_HUMAN,sp|P55884|EIF3B_HUMAN,sp|O15371|EIF3D_HUMAN,sp|Q14152|EIF3A_HUMAN,sp|Q13347|EIF3I_HUMAN,sp|O00303|…
Ras GTPase binding	GO:0017016	0.00150857	32	sp|P13591|NCAM1_HUMAN,sp|P46940|IQGA1_HUMAN,sp|Q07960|RHG01_HUMAN,sp|Q15904|VAS1_HUMAN,sp|Q13813|SPTN1_HUMAN,sp|O43747|AP1G1_HUMAN,sp|Q9ULV4|COR1C_HUMAN,sp|O00429|DNM1L_HUMAN,sp|P46459|NSF_HUMAN,sp|O60610|DIAP1_HUMAN,sp|O00410|IPO5_HUMAN,sp|P43487|RANG_HUMAN,sp|Q14974|IMB1_HUMAN,sp|P62258|1433E_HUMAN,sp|O75116|ROCK2_HUMAN,sp|Q9H4M9|EHD1_HUMAN,sp|P51149|RAB7A_HUMAN,sp|Q70J99|UN13D_HUMAN,sp|P61970|…
ATPase activity	GO:0016887	0.00252946	35	sp|P68032|ACTC_HUMAN,sp|P12956|XRCC6_HUMAN,sp|P26196|DDX6_HUMAN,sp|P46459|NSF_HUMAN,sp|P17980|PRS6A_HUMAN,sp|P62195|PRS8_HUMAN,sp|Q13838|DX39B_HUMAN,sp|P11021|BIP_HUMAN,sp|P60660|MYL6_HUMAN,sp|P62333|PRS10_HUMAN,sp|Q14240|IF4A2_HUMAN,sp|O15523|DDX3Y_HUMAN,sp|Q96M86|DNHD1_HUMAN,sp|P38606|VATA_HUMAN,sp|P10809|CH60_HUMAN,sp|P43686|PRS6B_HUMAN,sp|P35998|PRS7_HUMAN,sp|P33176|KINH_HUMAN,sp|P11142|HSP7C…
guanyl nucleotide binding	GO:0019001	0.00252946	35	sp|Q9NY65|TBA8_HUMAN,sp|O76074|PDE5A_HUMAN,sp|P84077|ARF1_HUMAN,sp|P55010|IF5_HUMAN,sp|O00429|DNM1L_HUMAN,sp|Q05193|DYN1_HUMAN,sp|Q9H4M9|EHD1_HUMAN,sp|Q71U36|TBA1A_HUMAN,sp|P51149|RAB7A_HUMAN,sp|Q5VTE0|EF1A3_HUMAN,sp|Q9NR31|SAR1A_HUMAN,sp|P62820|RAB1A_HUMAN,sp|P68371|TBB4B_HUMAN,sp|P13639|EF2_HUMAN,sp|P18085|ARF4_HUMAN,sp|Q16822|PCKGM_HUMAN,sp|P15153|RAC2_HUMAN,sp|Q15382|RHEB_HUMAN,sp|P61106|RAB1…
guanyl ribonucleotide binding	GO:0032561	0.00252946	35	sp|Q9NY65|TBA8_HUMAN,sp|O76074|PDE5A_HUMAN,sp|P84077|ARF1_HUMAN,sp|P55010|IF5_HUMAN,sp|O00429|DNM1L_HUMAN,sp|Q05193|DYN1_HUMAN,sp|Q9H4M9|EHD1_HUMAN,sp|Q71U36|TBA1A_HUMAN,sp|P51149|RAB7A_HUMAN,sp|Q5VTE0|EF1A3_HUMAN,sp|Q9NR31|SAR1A_HUMAN,sp|P62820|RAB1A_HUMAN,sp|P68371|TBB4B_HUMAN,sp|P13639|EF2_HUMAN,sp|P18085|ARF4_HUMAN,sp|Q16822|PCKGM_HUMAN,sp|P15153|RAC2_HUMAN,sp|Q15382|RHEB_HUMAN,sp|P61106|RAB1…
transcription regulator activity	GO:0140110	0.00315643	24	sp|P06733|ENOA_HUMAN,sp|Q7KZF4|SND1_HUMAN,sp|Q92905|CSN5_HUMAN,sp|P51858|HDGF_HUMAN,sp|P42229|STA5A_HUMAN,sp|P25685|DNJB1_HUMAN,sp|P09429|HMGB1_HUMAN,sp|P61978|HNRPK_HUMAN,sp|P05771|KPCB_HUMAN,sp|P42224|STAT1_HUMAN,sp|P06748|NPM_HUMAN,sp|Q32MZ4|LRRF1_HUMAN,sp|P62826|RAN_HUMAN,sp|O00151|PDLI1_HUMAN,sp|P40763|STAT3_HUMAN,sp|P12814|ACTN1_HUMAN,sp|P31946|1433B_HUMAN,sp|Q8IUX7|AEBP1_HUMAN,sp|Q15365|PC…
DNA binding	GO:0003677	0.00336174	51	sp|P06733|ENOA_HUMAN,sp|Q9UBN7|HDAC6_HUMAN,sp|Q00839|HNRPU_HUMAN,sp|P12956|XRCC6_HUMAN,sp|P51858|HDGF_HUMAN,sp|P06748|NPM_HUMAN,sp|Q16531|DDB1_HUMAN,sp|Q32P51|RA1L2_HUMAN,sp|P16104|H2AX_HUMAN,sp|P40763|STAT3_HUMAN,sp|P14866|HNRPL_HUMAN,sp|Q01105|SET_HUMAN,sp|P01011|AACT_HUMAN,sp|O15523|DDX3Y_HUMAN,sp|Q13185|CBX3_HUMAN,sp|Q8IUX7|AEBP1_HUMAN,sp|Q92945|FUBP2_HUMAN,sp|Q15233|NONO_HUMAN,sp|P62805|H4_H…
unfolded protein binding	GO:0051082	0.00420146	33	sp|P48643|TCPE_HUMAN,sp|Q15185|TEBP_HUMAN,sp|P06748|NPM_HUMAN,sp|P40227|TCPZ_HUMAN,sp|Q9H173|SIL1_HUMAN,sp|P38646|GRP75_HUMAN,sp|P11021|BIP_HUMAN,sp|P49368|TCPG_HUMAN,sp|P27824|CALX_HUMAN,sp|P68371|TBB4B_HUMAN,sp|Q9NYU2|UGGG1_HUMAN,sp|P10809|CH60_HUMAN,sp|P50502|F10A1_HUMAN,sp|P14625|ENPL_HUMAN,sp|Q99614|TTC1_HUMAN,sp|P11142|HSP7C_HUMAN,sp|P50454|SERPH_HUMAN,sp|P17987|TCPA_HUMAN,sp|P31689|DNJA1_H…
small GTPase binding	GO:0031267	0.00539573	32	sp|P13591|NCAM1_HUMAN,sp|P46940|IQGA1_HUMAN,sp|Q07960|RHG01_HUMAN,sp|Q15904|VAS1_HUMAN,sp|Q13813|SPTN1_HUMAN,sp|O43747|AP1G1_HUMAN,sp|Q9ULV4|COR1C_HUMAN,sp|O00429|DNM1L_HUMAN,sp|P46459|NSF_HUMAN,sp|O60610|DIAP1_HUMAN,sp|O00410|IPO5_HUMAN,sp|P43487|RANG_HUMAN,sp|Q14974|IMB1_HUMAN,sp|P62258|1433E_HUMAN,sp|O75116|ROCK2_HUMAN,sp|Q9H4M9|EHD1_HUMAN,sp|P51149|RAB7A_HUMAN,sp|Q70J99|UN13D_HUMAN,sp|P61970|…
protein domain specific binding	GO:0019904	0.00562337	60	sp|Q07960|RHG01_HUMAN,sp|P84077|ARF1_HUMAN,sp|P26196|DDX6_HUMAN,sp|O00429|DNM1L_HUMAN,sp|P46459|NSF_HUMAN,sp|Q9Y6W5|WASF2_HUMAN,sp|Q14974|IMB1_HUMAN,sp|Q16531|DDB1_HUMAN,sp|P62258|1433E_HUMAN,sp|Q32P51|RA1L2_HUMAN,sp|Q71U36|TBA1A_HUMAN,sp|P40227|TCPZ_HUMAN,sp|P31323|KAP3_HUMAN,sp|O14672|ADA10_HUMAN,sp|P63104|1433Z_HUMAN,sp|Q13185|CBX3_HUMAN,sp|P07203|GPX1_HUMAN,sp|P31946|1433B_HUMAN,sp|P09493|TPM…
ATPase activity, coupled	GO:0042623	0.00583529	27	sp|P12956|XRCC6_HUMAN,sp|Q15904|VAS1_HUMAN,sp|P26196|DDX6_HUMAN,sp|P46459|NSF_HUMAN,sp|P17980|PRS6A_HUMAN,sp|P60842|IF4A1_HUMAN,sp|P21281|VATB2_HUMAN,sp|P62195|PRS8_HUMAN,sp|Q9UHG3|PCYOX_HUMAN,sp|Q13838|DX39B_HUMAN,sp|P50990|TCPQ_HUMAN,sp|Q13283|G3BP1_HUMAN,sp|P60660|MYL6_HUMAN,sp|P62333|PRS10_HUMAN,sp|Q14240|IF4A2_HUMAN,sp|P0DMV8|HS71A_HUMAN,sp|O15523|DDX3Y_HUMAN,sp|P62191|PRS4_HUMAN,sp|Q96M86|D…
transcription factor binding	GO:0008134	0.00754653	35	sp|Q13822|ENPP2_HUMAN,sp|P51858|HDGF_HUMAN,sp|P17980|PRS6A_HUMAN,sp|P05771|KPCB_HUMAN,sp|P06748|NPM_HUMAN,sp|Q96JB5|CK5P3_HUMAN,sp|Q32P51|RA1L2_HUMAN,sp|Q99497|PARK7_HUMAN,sp|P62195|PRS8_HUMAN,sp|Q99623|PHB2_HUMAN,sp|P40763|STAT3_HUMAN,sp|P30626|SORCN_HUMAN,sp|P62333|PRS10_HUMAN,sp|P63104|1433Z_HUMAN,sp|O43294|TGFI1_HUMAN,sp|Q86VP6|CAND1_HUMAN,sp|Q16512|PKN1_HUMAN,sp|P21333|FLNA_HUMAN,sp|P35998|P…
phosphoric ester hydrolase activity	GO:0042578	0.00759756	26	sp|Q13822|ENPP2_HUMAN,sp|A6NDG6|PGP_HUMAN,sp|Q08209|PP2BA_HUMAN,sp|P80108|PHLD_HUMAN,sp|O76074|PDE5A_HUMAN,sp|P17858|PFKAL_HUMAN,sp|Q86TP1|PRUN1_HUMAN,sp|P30101|PDIA3_HUMAN,sp|Q05209|PTN12_HUMAN,sp|P49593|PPM1F_HUMAN,sp|P27169|PON1_HUMAN,sp|Q9UNW1|MINP1_HUMAN,sp|P18031|PTN1_HUMAN,sp|Q02750|MP2K1_HUMAN,sp|P51452|DUS3_HUMAN,sp|P62873|GBB1_HUMAN,sp|P05186|PPBT_HUMAN,sp|Q8TF42|UBS3B_HUMAN,sp|Q9H0P0|5…
transcription cofactor activity	GO:0003712	0.00779639	15	sp|P12814|ACTN1_HUMAN,sp|Q7KZF4|SND1_HUMAN,sp|Q92905|CSN5_HUMAN,sp|P51858|HDGF_HUMAN,sp|P31946|1433B_HUMAN,sp|Q8IUX7|AEBP1_HUMAN,sp|O43294|TGFI1_HUMAN,sp|P25685|DNJB1_HUMAN,sp|P05771|KPCB_HUMAN,sp|P06748|NPM_HUMAN,sp|Q16512|PKN1_HUMAN,sp|P62826|RAN_HUMAN,sp|P61201|CSN2_HUMAN,sp|Q15370|ELOB_HUMAN,sp|O00151|PDLI1_HUMAN
protein binding	GO:0005515	0.00907083	523	sp|P48643|TCPE_HUMAN,sp|Q9BY76|ANGL4_HUMAN,sp|P84077|ARF1_HUMAN,sp|Q16531|DDB1_HUMAN,sp|P18428|LBP_HUMAN,sp|Q9H4M9|EHD1_HUMAN,sp|P16104|H2AX_HUMAN,sp|Q01105|SET_HUMAN,sp|P49321|NASP_HUMAN,sp|O14672|ADA10_HUMAN,sp|P14314|GLU2B_HUMAN,sp|P62333|PRS10_HUMAN,sp|O75787|RENR_HUMAN,sp|Q9UL46|PSME2_HUMAN,sp|P07814|SYEP_HUMAN,sp|P62805|H4_HUMAN,sp|P39687|AN32A_HUMAN,sp|P43686|PRS6B_HUMAN,sp|P46940|IQGA1_HU…
nucleoside-triphosphatase regulator activity	GO:0060589	0.0100185	20	sp|P46940|IQGA1_HUMAN,sp|Q07960|RHG01_HUMAN,sp|O43665|RGS10_HUMAN,sp|P31689|DNJA1_HUMAN,sp|P25685|DNJB1_HUMAN,sp|O00429|DNM1L_HUMAN,sp|P52306|GDS1_HUMAN,sp|O00410|IPO5_HUMAN,sp|P43487|RANG_HUMAN,sp|Q13098|CSN1_HUMAN,sp|P07737|PROF1_HUMAN,sp|Q99615|DNJC7_HUMAN,sp|O95373|IPO7_HUMAN,sp|Q13576|IQGA2_HUMAN,sp|Q92619|HMHA1_HUMAN,sp|Q14644|RASA3_HUMAN,sp|O43182|RHG06_HUMAN,sp|Q684P5|RPGP2_HUMAN,sp|Q8N39…
carbohydrate derivative binding	GO:0097367	0.0103334	193	sp|P41226|UBA7_HUMAN,sp|P48643|TCPE_HUMAN,sp|O14841|OPLA_HUMAN,sp|P12956|XRCC6_HUMAN,sp|P51858|HDGF_HUMAN,sp|O76074|PDE5A_HUMAN,sp|P84077|ARF1_HUMAN,sp|P18428|LBP_HUMAN,sp|P62195|PRS8_HUMAN,sp|Q9H4M9|EHD1_HUMAN,sp|P51149|RAB7A_HUMAN,sp|P21741|MK_HUMAN,sp|Q5VTE0|EF1A3_HUMAN,sp|P26639|SYTC_HUMAN,sp|P05164|PERM_HUMAN,sp|P62333|PRS10_HUMAN,sp|Q14240|IF4A2_HUMAN,sp|P13639|EF2_HUMAN,sp|P08311|CATG_HUMA…
structural constituent of ribosome	GO:0003735	0.0108019	14	sp|P05388|RLA0_HUMAN,sp|P62277|RS13_HUMAN,sp|P25398|RS12_HUMAN,sp|P62081|RS7_HUMAN,sp|P15880|RS2_HUMAN,sp|P35268|RL22_HUMAN,sp|P05387|RLA2_HUMAN,sp|P62906|RL10A_HUMAN,sp|P50914|RL14_HUMAN,sp|P39019|RS19_HUMAN,sp|P62750|RL23A_HUMAN,sp|P60866|RS20_HUMAN,sp|P08865|RSSA_HUMAN,sp|P23396|RS3_HUMAN
motor activity	GO:0003774	0.0149607	13	sp|P35579|MYH9_HUMAN,sp|Q13561|DCTN2_HUMAN,sp|O00139|KIF2A_HUMAN,sp|Q9UKX3|MYH13_HUMAN,sp|P12883|MYH7_HUMAN,sp|Q9UKX2|MYH2_HUMAN,sp|Q96M86|DNHD1_HUMAN,sp|Q9Y623|MYH4_HUMAN,sp|P63167|DYL1_HUMAN,sp|P08590|MYL3_HUMAN,sp|P33176|KINH_HUMAN,sp|Q14203|DCTN1_HUMAN,sp|P60660|MYL6_HUMAN
structural constituent of muscle	GO:0008307	0.0149607	13	sp|P67936|TPM4_HUMAN,sp|P06753|TPM3_HUMAN,sp|P07951|TPM2_HUMAN,sp|Q12797|ASPH_HUMAN,sp|P09493|TPM1_HUMAN,sp|Q15149|PLEC_HUMAN,sp|Q96A32|MLRS_HUMAN,sp|Q0ZGT2|NEXN_HUMAN,sp|P08590|MYL3_HUMAN,sp|P24844|MYL9_HUMAN,sp|P05976|MYL1_HUMAN,sp|P60660|MYL6_HUMAN,sp|P10916|MLRV_HUMAN
sequence-specific double-stranded DNA binding	GO:1990837	0.0149607	13	sp|P06733|ENOA_HUMAN,sp|Q13185|CBX3_HUMAN,sp|Q8IUX7|AEBP1_HUMAN,sp|O75367|H2AY_HUMAN,sp|Q00577|PURA_HUMAN,sp|P61978|HNRPK_HUMAN,sp|P42224|STAT1_HUMAN,sp|Q15233|NONO_HUMAN,sp|P49591|SYSC_HUMAN,sp|Q32MZ4|LRRF1_HUMAN,sp|P10809|CH60_HUMAN,sp|P40763|STAT3_HUMAN,sp|P23396|RS3_HUMAN
sequence-specific DNA binding	GO:0043565	0.0176293	18	sp|P06733|ENOA_HUMAN,sp|P12956|XRCC6_HUMAN,sp|P19338|NUCL_HUMAN,sp|O75367|H2AY_HUMAN,sp|P61978|HNRPK_HUMAN,sp|P42224|STAT1_HUMAN,sp|Q32MZ4|LRRF1_HUMAN,sp|Q32P51|RA1L2_HUMAN,sp|P22626|ROA2_HUMAN,sp|P40763|STAT3_HUMAN,sp|Q13185|CBX3_HUMAN,sp|Q15365|PCBP1_HUMAN,sp|Q8IUX7|AEBP1_HUMAN,sp|Q00577|PURA_HUMAN,sp|Q15233|NONO_HUMAN,sp|P49591|SYSC_HUMAN,sp|P10809|CH60_HUMAN,sp|P23396|RS3_HUMAN
Rho GTPase binding	GO:0017048	0.0207133	12	sp|P46940|IQGA1_HUMAN,sp|Q13576|IQGA2_HUMAN,sp|Q9ULV4|COR1C_HUMAN,sp|Q27J81|INF2_HUMAN,sp|O60610|DIAP1_HUMAN,sp|Q16512|PKN1_HUMAN,sp|O75116|ROCK2_HUMAN,sp|P21333|FLNA_HUMAN,sp|Q8WUW1|BRK1_HUMAN,sp|Q7L576|CYFP1_HUMAN,sp|P51149|RAB7A_HUMAN,sp|P07737|PROF1_HUMAN
chemoattractant activity	GO:0042056	0.0207133	12	sp|P0DJI8|SAA1_HUMAN,sp|P55774|CCL18_HUMAN,sp|P13521|SCG2_HUMAN,sp|P49767|VEGFC_HUMAN,sp|P0DJI9|SAA2_HUMAN,sp|P09429|HMGB1_HUMAN,sp|P01127|PDGFB_HUMAN,sp|P17931|LEG3_HUMAN,sp|P48061|SDF1_HUMAN,sp|P35542|SAA4_HUMAN,sp|P13501|CCL5_HUMAN,sp|P14210|HGF_HUMAN
histone binding	GO:0042393	0.0207133	12	sp|O95373|IPO7_HUMAN,sp|Q9Y4E8|UBP15_HUMAN,sp|P05771|KPCB_HUMAN,sp|Q92688|AN32B_HUMAN,sp|P42224|STAT1_HUMAN,sp|Q16512|PKN1_HUMAN,sp|P06748|NPM_HUMAN,sp|P37840|SYUA_HUMAN,sp|P39687|AN32A_HUMAN,sp|P16104|H2AX_HUMAN,sp|Q01105|SET_HUMAN,sp|P49321|NASP_HUMAN
ligase activity	GO:0016874	0.0212635	22	sp|O94874|UFL1_HUMAN,sp|P41226|UBA7_HUMAN,sp|Q9GZZ9|UBA5_HUMAN,sp|Q5XPI4|RN123_HUMAN,sp|P56192|SYMC_HUMAN,sp|Q14166|TTL12_HUMAN,sp|P11586|C1TC_HUMAN,sp|Q9NT62|ATG3_HUMAN,sp|P31327|CPSM_HUMAN,sp|P49588|SYAC_HUMAN,sp|P26640|SYVC_HUMAN,sp|P26639|SYTC_HUMAN,sp|Q7Z6Z7|HUWE1_HUMAN,sp|P17812|PYRG1_HUMAN,sp|Q9NSD9|SYFB_HUMAN,sp|P07814|SYEP_HUMAN,sp|A0AVT1|UBA6_HUMAN,sp|P49591|SYSC_HUMAN,sp|P48507|GSH0_HU…
cell adhesion molecule binding	GO:0050839	0.0253033	110	sp|Q07960|RHG01_HUMAN,sp|P14618|KPYM_HUMAN,sp|O00299|CLIC1_HUMAN,sp|O14618|CCS_HUMAN,sp|Q13813|SPTN1_HUMAN,sp|P55010|IF5_HUMAN,sp|Q04637|IF4G1_HUMAN,sp|P55268|LAMB2_HUMAN,sp|Q9Y6W5|WASF2_HUMAN,sp|P49327|FAS_HUMAN,sp|Q76LX8|ATS13_HUMAN,sp|P22105|TENX_HUMAN,sp|O60664|PLIN3_HUMAN,sp|Q9H4M9|EHD1_HUMAN,sp|P04275|VWF_HUMAN,sp|P07237|PDIA1_HUMAN,sp|Q9NQC3|RTN4_HUMAN,sp|O14672|ADA10_HUMAN,sp|P63104|1433Z…
anion binding	GO:0043168	0.0274268	224	sp|P41226|UBA7_HUMAN,sp|P48643|TCPE_HUMAN,sp|O14841|OPLA_HUMAN,sp|P12956|XRCC6_HUMAN,sp|P51858|HDGF_HUMAN,sp|O76074|PDE5A_HUMAN,sp|P84077|ARF1_HUMAN,sp|P05109|S10A8_HUMAN,sp|P49327|FAS_HUMAN,sp|P62195|PRS8_HUMAN,sp|Q9H4M9|EHD1_HUMAN,sp|P51149|RAB7A_HUMAN,sp|P21741|MK_HUMAN,sp|Q5VTE0|EF1A3_HUMAN,sp|O60493|SNX3_HUMAN,sp|P26639|SYTC_HUMAN,sp|P05164|PERM_HUMAN,sp|P62333|PRS10_HUMAN,sp|Q14240|IF4A2_HU…
transcription regulatory region sequence-specific DNA binding	GO:0000976	0.0286678	11	sp|P06733|ENOA_HUMAN,sp|Q13185|CBX3_HUMAN,sp|Q8IUX7|AEBP1_HUMAN,sp|O75367|H2AY_HUMAN,sp|P61978|HNRPK_HUMAN,sp|Q15233|NONO_HUMAN,sp|P42224|STAT1_HUMAN,sp|P49591|SYSC_HUMAN,sp|Q32MZ4|LRRF1_HUMAN,sp|P40763|STAT3_HUMAN,sp|P23396|RS3_HUMAN
protein binding involved in protein folding	GO:0044183	0.0286678	11	sp|P49368|TCPG_HUMAN,sp|P48643|TCPE_HUMAN,sp|P0DMV8|HS71A_HUMAN,sp|P17987|TCPA_HUMAN,sp|Q99832|TCPH_HUMAN,sp|P10809|CH60_HUMAN,sp|P50991|TCPD_HUMAN,sp|P04792|HSPB1_HUMAN,sp|P40227|TCPZ_HUMAN,sp|P78371|TCPB_HUMAN,sp|P50990|TCPQ_HUMAN
double-stranded DNA binding	GO:0003690	0.0307132	16	sp|P06733|ENOA_HUMAN,sp|P12956|XRCC6_HUMAN,sp|Q13185|CBX3_HUMAN,sp|Q8IUX7|AEBP1_HUMAN,sp|O75367|H2AY_HUMAN,sp|Q00577|PURA_HUMAN,sp|P09429|HMGB1_HUMAN,sp|P61978|HNRPK_HUMAN,sp|O14979|HNRDL_HUMAN,sp|P42224|STAT1_HUMAN,sp|Q15233|NONO_HUMAN,sp|Q32MZ4|LRRF1_HUMAN,sp|P49591|SYSC_HUMAN,sp|P10809|CH60_HUMAN,sp|P40763|STAT3_HUMAN,sp|P23396|RS3_HUMAN
threonine-type endopeptidase activity	GO:0004298	0.0307132	16	sp|O14818|PSA7_HUMAN,sp|Q99436|PSB7_HUMAN,sp|P49720|PSB3_HUMAN,sp|P20618|PSB1_HUMAN,sp|P25786|PSA1_HUMAN,sp|P28072|PSB6_HUMAN,sp|P28070|PSB4_HUMAN,sp|P40306|PSB10_HUMAN,sp|P25789|PSA4_HUMAN,sp|P28066|PSA5_HUMAN,sp|P25787|PSA2_HUMAN,sp|P49721|PSB2_HUMAN,sp|P60900|PSA6_HUMAN,sp|P28065|PSB9_HUMAN,sp|P25788|PSA3_HUMAN,sp|P28074|PSB5_HUMAN
ribonucleoprotein complex binding	GO:0043021	0.0307132	16	sp|P23588|IF4B_HUMAN,sp|P13639|EF2_HUMAN,sp|P05198|IF2A_HUMAN,sp|O14602|IF1AY_HUMAN,sp|P63244|RACK1_HUMAN,sp|Q8NE71|ABCF1_HUMAN,sp|P63241|IF5A1_HUMAN,sp|P06748|NPM_HUMAN,sp|Q8NEV1|CSK23_HUMAN,sp|P56537|IF6_HUMAN,sp|P62136|PP1A_HUMAN,sp|P05387|RLA2_HUMAN,sp|P62495|ERF1_HUMAN,sp|P08865|RSSA_HUMAN,sp|P11021|BIP_HUMAN,sp|P46379|BAG6_HUMAN
threonine-type peptidase activity	GO:0070003	0.0307132	16	sp|O14818|PSA7_HUMAN,sp|Q99436|PSB7_HUMAN,sp|P49720|PSB3_HUMAN,sp|P20618|PSB1_HUMAN,sp|P25786|PSA1_HUMAN,sp|P28072|PSB6_HUMAN,sp|P28070|PSB4_HUMAN,sp|P40306|PSB10_HUMAN,sp|P25789|PSA4_HUMAN,sp|P28066|PSA5_HUMAN,sp|P25787|PSA2_HUMAN,sp|P49721|PSB2_HUMAN,sp|P60900|PSA6_HUMAN,sp|P28065|PSB9_HUMAN,sp|P25788|PSA3_HUMAN,sp|P28074|PSB5_HUMAN
DNA binding transcription factor activity	GO:0003700	0.0396632	10	sp|P06733|ENOA_HUMAN,sp|Q8IUX7|AEBP1_HUMAN,sp|Q15365|PCBP1_HUMAN,sp|P42229|STA5A_HUMAN,sp|Q00577|PURA_HUMAN,sp|P09429|HMGB1_HUMAN,sp|P61978|HNRPK_HUMAN,sp|P42224|STAT1_HUMAN,sp|Q32MZ4|LRRF1_HUMAN,sp|P40763|STAT3_HUMAN
protein kinase C binding	GO:0005080	0.0396632	10	sp|P63244|RACK1_HUMAN,sp|Q96HC4|PDLI5_HUMAN,sp|P08567|PLEK_HUMAN,sp|O76003|GLRX3_HUMAN,sp|P05771|KPCB_HUMAN,sp|Q16512|PKN1_HUMAN,sp|O95810|CAVN2_HUMAN,sp|P04792|HSPB1_HUMAN,sp|P61981|1433G_HUMAN,sp|P14314|GLU2B_HUMAN
nuclear hormone receptor binding	GO:0035257	0.0396632	10	sp|P27797|CALR_HUMAN,sp|O43294|TGFI1_HUMAN,sp|P05771|KPCB_HUMAN,sp|Q16512|PKN1_HUMAN,sp|P42224|STAT1_HUMAN,sp|Q99497|PARK7_HUMAN,sp|Q99623|PHB2_HUMAN,sp|P62826|RAN_HUMAN,sp|P40763|STAT3_HUMAN,sp|Q04917|1433F_HUMAN
ribosome binding	GO:0043022	0.0396632	10	sp|P13639|EF2_HUMAN,sp|P05198|IF2A_HUMAN,sp|P63244|RACK1_HUMAN,sp|Q8NE71|ABCF1_HUMAN,sp|P63241|IF5A1_HUMAN,sp|P56537|IF6_HUMAN,sp|P62495|ERF1_HUMAN,sp|P08865|RSSA_HUMAN,sp|P46379|BAG6_HUMAN,sp|P11021|BIP_HUMAN
catalytic activity, acting on a tRNA	GO:0140101	0.0396632	10	sp|Q13395|TARB1_HUMAN,sp|P56192|SYMC_HUMAN,sp|Q9H0P0|5NT3A_HUMAN,sp|Q9NSD9|SYFB_HUMAN,sp|P07814|SYEP_HUMAN,sp|P49588|SYAC_HUMAN,sp|P49591|SYSC_HUMAN,sp|P26640|SYVC_HUMAN,sp|P26639|SYTC_HUMAN,sp|P14868|SYDC_HUMAN
transcription factor activity, protein binding	GO:0000988	0.0403649	15	sp|P12814|ACTN1_HUMAN,sp|Q7KZF4|SND1_HUMAN,sp|Q92905|CSN5_HUMAN,sp|P51858|HDGF_HUMAN,sp|P31946|1433B_HUMAN,sp|Q8IUX7|AEBP1_HUMAN,sp|O43294|TGFI1_HUMAN,sp|P25685|DNJB1_HUMAN,sp|P05771|KPCB_HUMAN,sp|P06748|NPM_HUMAN,sp|Q16512|PKN1_HUMAN,sp|P62826|RAN_HUMAN,sp|P61201|CSN2_HUMAN,sp|Q15370|ELOB_HUMAN,sp|O00151|PDLI1_HUMAN
transcription factor activity, transcription factor binding	GO:0000989	0.0403649	15	sp|P12814|ACTN1_HUMAN,sp|Q7KZF4|SND1_HUMAN,sp|Q92905|CSN5_HUMAN,sp|P51858|HDGF_HUMAN,sp|P31946|1433B_HUMAN,sp|Q8IUX7|AEBP1_HUMAN,sp|O43294|TGFI1_HUMAN,sp|P25685|DNJB1_HUMAN,sp|P05771|KPCB_HUMAN,sp|P06748|NPM_HUMAN,sp|Q16512|PKN1_HUMAN,sp|P62826|RAN_HUMAN,sp|P61201|CSN2_HUMAN,sp|Q15370|ELOB_HUMAN,sp|O00151|PDLI1_HUMAN
GTPase regulator activity	GO:0030695	0.0403649	15	sp|O95373|IPO7_HUMAN,sp|P46940|IQGA1_HUMAN,sp|Q07960|RHG01_HUMAN,sp|Q13576|IQGA2_HUMAN,sp|O43665|RGS10_HUMAN,sp|Q92619|HMHA1_HUMAN,sp|Q14644|RASA3_HUMAN,sp|O00429|DNM1L_HUMAN,sp|P52306|GDS1_HUMAN,sp|O00410|IPO5_HUMAN,sp|P43487|RANG_HUMAN,sp|O43182|RHG06_HUMAN,sp|Q684P5|RPGP2_HUMAN,sp|Q8N392|RHG18_HUMAN,sp|Q13098|CSN1_HUMAN
mRNA binding	GO:0003729	0.0445282	19	sp|P48643|TCPE_HUMAN,sp|P62277|RS13_HUMAN,sp|P19338|NUCL_HUMAN,sp|Q04637|IF4G1_HUMAN,sp|P60842|IF4A1_HUMAN,sp|P62081|RS7_HUMAN,sp|Q32P51|RA1L2_HUMAN,sp|P15880|RS2_HUMAN,sp|P22626|ROA2_HUMAN,sp|P62495|ERF1_HUMAN,sp|Q13283|G3BP1_HUMAN,sp|Q9UN86|G3BP2_HUMAN,sp|P27797|CALR_HUMAN,sp|Q15365|PCBP1_HUMAN,sp|Q92945|FUBP2_HUMAN,sp|O15371|EIF3D_HUMAN,sp|Q14152|EIF3A_HUMAN,sp|P11940|PABP1_HUMAN,sp|P23396|RS3…
phosphatase activity	GO:0016791	0.0445282	19	sp|A6NDG6|PGP_HUMAN,sp|Q08209|PP2BA_HUMAN,sp|P17858|PFKAL_HUMAN,sp|Q86TP1|PRUN1_HUMAN,sp|Q05209|PTN12_HUMAN,sp|P49593|PPM1F_HUMAN,sp|P27169|PON1_HUMAN,sp|Q9UNW1|MINP1_HUMAN,sp|P18031|PTN1_HUMAN,sp|Q02750|MP2K1_HUMAN,sp|P51452|DUS3_HUMAN,sp|P05186|PPBT_HUMAN,sp|Q8TF42|UBS3B_HUMAN,sp|P30153|2AAA_HUMAN,sp|Q9H0P0|5NT3A_HUMAN,sp|P34913|HYES_HUMAN,sp|P67775|PP2AA_HUMAN,sp|P62136|PP1A_HUMAN,sp|O75688|PP…

## Sheet: CR vs. AMI
Gene Ontology term	GO_ID	p Value	Count	Differentially expressed proteins
Biological Processe
nucleobase-containing compound metabolic process	GO:0006139	1.82204e-14	180	sp|P41226|UBA7_HUMAN,sp|P12956|XRCC6_HUMAN,sp|P51858|HDGF_HUMAN,sp|O76074|PDE5A_HUMAN,sp|P06748|NPM_HUMAN,sp|Q14974|IMB1_HUMAN,sp|Q16531|DDB1_HUMAN,sp|P16104|H2AX_HUMAN,sp|P62906|RL10A_HUMAN,sp|P26639|SYTC_HUMAN,sp|Q7L7X3|TAOK1_HUMAN,sp|Q01105|SET_HUMAN,sp|P49321|NASP_HUMAN,sp|P62495|ERF1_HUMAN,sp|P50225|ST1A1_HUMAN,sp|Q14240|IF4A2_HUMAN,sp|Q8IUX7|AEBP1_HUMAN,sp|Q92945|FUBP2_HUMAN,sp|Q04721|NOTC2…
nucleic acid metabolic process	GO:0090304	3.12179e-14	124	sp|P41226|UBA7_HUMAN,sp|P12956|XRCC6_HUMAN,sp|P51858|HDGF_HUMAN,sp|Q04637|IF4G1_HUMAN,sp|P06748|NPM_HUMAN,sp|Q14974|IMB1_HUMAN,sp|Q16531|DDB1_HUMAN,sp|Q32P51|RA1L2_HUMAN,sp|P16104|H2AX_HUMAN,sp|P40763|STAT3_HUMAN,sp|P62906|RL10A_HUMAN,sp|P26639|SYTC_HUMAN,sp|Q7L7X3|TAOK1_HUMAN,sp|Q01105|SET_HUMAN,sp|P49321|NASP_HUMAN,sp|P62495|ERF1_HUMAN,sp|Q9NQG5|RPR1B_HUMAN,sp|Q14240|IF4A2_HUMAN,sp|Q8IUX7|AEBP1…
organelle organization	GO:0006996	4.01016e-12	205	sp|P31146|COR1A_HUMAN,sp|P12956|XRCC6_HUMAN,sp|Q15942|ZYX_HUMAN,sp|P84077|ARF1_HUMAN,sp|P55774|CCL18_HUMAN,sp|Q9Y6W5|WASF2_HUMAN,sp|Q9NR12|PDLI7_HUMAN,sp|P06748|NPM_HUMAN,sp|Q14974|IMB1_HUMAN,sp|Q16531|DDB1_HUMAN,sp|Q9H4M9|EHD1_HUMAN,sp|P51149|RAB7A_HUMAN,sp|P16104|H2AX_HUMAN,sp|O60493|SNX3_HUMAN,sp|Q7L7X3|TAOK1_HUMAN,sp|Q01105|SET_HUMAN,sp|P49321|NASP_HUMAN,sp|Q9NQC3|RTN4_HUMAN,sp|P63104|1433Z_H…
heterocycle metabolic process	GO:0046483	2.52893e-11	186	sp|P02760|AMBP_HUMAN,sp|P41226|UBA7_HUMAN,sp|P12956|XRCC6_HUMAN,sp|P51858|HDGF_HUMAN,sp|O76074|PDE5A_HUMAN,sp|P06748|NPM_HUMAN,sp|Q14974|IMB1_HUMAN,sp|Q16531|DDB1_HUMAN,sp|P16104|H2AX_HUMAN,sp|P62906|RL10A_HUMAN,sp|P26639|SYTC_HUMAN,sp|Q7L7X3|TAOK1_HUMAN,sp|Q01105|SET_HUMAN,sp|P49321|NASP_HUMAN,sp|P62495|ERF1_HUMAN,sp|P50225|ST1A1_HUMAN,sp|Q14240|IF4A2_HUMAN,sp|Q8IUX7|AEBP1_HUMAN,sp|Q92945|FUBP2_…
RNA metabolic process	GO:0016070	2.58351e-11	97	sp|P12956|XRCC6_HUMAN,sp|P51858|HDGF_HUMAN,sp|Q04637|IF4G1_HUMAN,sp|Q32P51|RA1L2_HUMAN,sp|P40763|STAT3_HUMAN,sp|P62906|RL10A_HUMAN,sp|P26639|SYTC_HUMAN,sp|P62495|ERF1_HUMAN,sp|Q9NQG5|RPR1B_HUMAN,sp|Q14240|IF4A2_HUMAN,sp|Q8IUX7|AEBP1_HUMAN,sp|O43294|TGFI1_HUMAN,sp|Q92945|FUBP2_HUMAN,sp|Q04721|NOTC2_HUMAN,sp|P07814|SYEP_HUMAN,sp|Q16512|PKN1_HUMAN,sp|Q15233|NONO_HUMAN,sp|P62805|H4_HUMAN,sp|P49591|SY…
cellular aromatic compound metabolic process	GO:0006725	2.59902e-09	188	sp|P02760|AMBP_HUMAN,sp|P41226|UBA7_HUMAN,sp|P12956|XRCC6_HUMAN,sp|P51858|HDGF_HUMAN,sp|O76074|PDE5A_HUMAN,sp|P06748|NPM_HUMAN,sp|Q14974|IMB1_HUMAN,sp|Q16531|DDB1_HUMAN,sp|P16104|H2AX_HUMAN,sp|P62906|RL10A_HUMAN,sp|P26639|SYTC_HUMAN,sp|Q7L7X3|TAOK1_HUMAN,sp|Q01105|SET_HUMAN,sp|P49321|NASP_HUMAN,sp|P62495|ERF1_HUMAN,sp|P50225|ST1A1_HUMAN,sp|Q14240|IF4A2_HUMAN,sp|Q8IUX7|AEBP1_HUMAN,sp|Q92945|FUBP2_…
regulation of cell cycle	GO:0051726	1.65631e-08	109	sp|P20618|PSB1_HUMAN,sp|O00299|CLIC1_HUMAN,sp|Q04637|IF4G1_HUMAN,sp|Q16401|PSMD5_HUMAN,sp|P40306|PSB10_HUMAN,sp|P06748|NPM_HUMAN,sp|Q16531|DDB1_HUMAN,sp|P62195|PRS8_HUMAN,sp|P16104|H2AX_HUMAN,sp|P49721|PSB2_HUMAN,sp|P40763|STAT3_HUMAN,sp|Q7L7X3|TAOK1_HUMAN,sp|P62333|PRS10_HUMAN,sp|O00232|PSD12_HUMAN,sp|Q9NQG5|RPR1B_HUMAN,sp|Q04721|NOTC2_HUMAN,sp|Q9UL46|PSME2_HUMAN,sp|Q06323|PSME1_HUMAN,sp|O75935|…
cellular macromolecule biosynthetic process	GO:0034645	2.70229e-08	130	sp|P41226|UBA7_HUMAN,sp|P12956|XRCC6_HUMAN,sp|P51858|HDGF_HUMAN,sp|P62906|RL10A_HUMAN,sp|O60493|SNX3_HUMAN,sp|P26639|SYTC_HUMAN,sp|Q01105|SET_HUMAN,sp|P49321|NASP_HUMAN,sp|P62495|ERF1_HUMAN,sp|Q14240|IF4A2_HUMAN,sp|Q8IUX7|AEBP1_HUMAN,sp|P13639|EF2_HUMAN,sp|Q9NYU2|UGGG1_HUMAN,sp|Q92945|FUBP2_HUMAN,sp|Q04721|NOTC2_HUMAN,sp|P18085|ARF4_HUMAN,sp|P07814|SYEP_HUMAN,sp|Q16512|PKN1_HUMAN,sp|Q15233|NONO_H…
cellular localization	GO:0051641	3.62195e-08	177	sp|P31146|COR1A_HUMAN,sp|Q07960|RHG01_HUMAN,sp|P84077|ARF1_HUMAN,sp|P55774|CCL18_HUMAN,sp|O14618|CCS_HUMAN,sp|Q13813|SPTN1_HUMAN,sp|O14579|COPE_HUMAN,sp|P06748|NPM_HUMAN,sp|Q14974|IMB1_HUMAN,sp|Q9H4M9|EHD1_HUMAN,sp|P51149|RAB7A_HUMAN,sp|P02792|FRIL_HUMAN,sp|P62906|RL10A_HUMAN,sp|Q9UJJ9|GNPTG_HUMAN,sp|P63104|1433Z_HUMAN,sp|P18085|ARF4_HUMAN,sp|P02545|LMNA_HUMAN,sp|Q9Y490|TLN1_HUMAN,sp|Q9NP79|VTA1_…
cellular nitrogen compound biosynthetic process	GO:0044271	6.59224e-08	135	sp|P41226|UBA7_HUMAN,sp|O14841|OPLA_HUMAN,sp|P12956|XRCC6_HUMAN,sp|P51858|HDGF_HUMAN,sp|P62906|RL10A_HUMAN,sp|P26639|SYTC_HUMAN,sp|P62495|ERF1_HUMAN,sp|P52788|SPSY_HUMAN,sp|Q14240|IF4A2_HUMAN,sp|Q8IUX7|AEBP1_HUMAN,sp|P13639|EF2_HUMAN,sp|Q92945|FUBP2_HUMAN,sp|Q04721|NOTC2_HUMAN,sp|P07814|SYEP_HUMAN,sp|Q16512|PKN1_HUMAN,sp|Q15233|NONO_HUMAN,sp|O00303|EIF3F_HUMAN,sp|P62805|H4_HUMAN,sp|P39687|AN32A_H…
organic cyclic compound metabolic process	GO:1901360	9.27342e-08	209	sp|P02760|AMBP_HUMAN,sp|P41226|UBA7_HUMAN,sp|P12956|XRCC6_HUMAN,sp|P51858|HDGF_HUMAN,sp|O76074|PDE5A_HUMAN,sp|Q0VD83|APOBR_HUMAN,sp|P06748|NPM_HUMAN,sp|Q14974|IMB1_HUMAN,sp|Q16531|DDB1_HUMAN,sp|P16104|H2AX_HUMAN,sp|P62906|RL10A_HUMAN,sp|P26639|SYTC_HUMAN,sp|Q7L7X3|TAOK1_HUMAN,sp|Q01105|SET_HUMAN,sp|P49321|NASP_HUMAN,sp|P62495|ERF1_HUMAN,sp|P50225|ST1A1_HUMAN,sp|Q14240|IF4A2_HUMAN,sp|Q8IUX7|AEBP1_…
cell cycle	GO:0007049	1.02821e-07	107	sp|P20618|PSB1_HUMAN,sp|P84077|ARF1_HUMAN,sp|Q16401|PSMD5_HUMAN,sp|P40306|PSB10_HUMAN,sp|P06748|NPM_HUMAN,sp|Q14974|IMB1_HUMAN,sp|P62195|PRS8_HUMAN,sp|P16104|H2AX_HUMAN,sp|P49721|PSB2_HUMAN,sp|Q7L7X3|TAOK1_HUMAN,sp|P49321|NASP_HUMAN,sp|P62333|PRS10_HUMAN,sp|O00232|PSD12_HUMAN,sp|Q04721|NOTC2_HUMAN,sp|P02545|LMNA_HUMAN,sp|Q9UL46|PSME2_HUMAN,sp|Q06323|PSME1_HUMAN,sp|Q14012|KCC1A_HUMAN,sp|O75935|DCT…
cell cycle process	GO:0022402	1.59189e-07	91	sp|P20618|PSB1_HUMAN,sp|P84077|ARF1_HUMAN,sp|Q16401|PSMD5_HUMAN,sp|P40306|PSB10_HUMAN,sp|P06748|NPM_HUMAN,sp|Q14974|IMB1_HUMAN,sp|P62195|PRS8_HUMAN,sp|P49721|PSB2_HUMAN,sp|Q7L7X3|TAOK1_HUMAN,sp|P62333|PRS10_HUMAN,sp|O00232|PSD12_HUMAN,sp|Q04721|NOTC2_HUMAN,sp|P02545|LMNA_HUMAN,sp|Q9UL46|PSME2_HUMAN,sp|Q06323|PSME1_HUMAN,sp|O75935|DCTN3_HUMAN,sp|P35998|PRS7_HUMAN,sp|P43686|PRS6B_HUMAN,sp|P28074|PS…
posttranscriptional regulation of gene expression	GO:0010608	2.73054e-07	84	sp|P20618|PSB1_HUMAN,sp|P55010|IF5_HUMAN,sp|Q04637|IF4G1_HUMAN,sp|Q16401|PSMD5_HUMAN,sp|P63241|IF5A1_HUMAN,sp|P40306|PSB10_HUMAN,sp|P06748|NPM_HUMAN,sp|P62195|PRS8_HUMAN,sp|P49721|PSB2_HUMAN,sp|P40763|STAT3_HUMAN,sp|Q01105|SET_HUMAN,sp|P62495|ERF1_HUMAN,sp|P63104|1433Z_HUMAN,sp|P62333|PRS10_HUMAN,sp|O00232|PSD12_HUMAN,sp|Q14240|IF4A2_HUMAN,sp|P31946|1433B_HUMAN,sp|P13639|EF2_HUMAN,sp|Q92945|FUBP2…
chromosome organization	GO:0051276	2.96555e-07	54	sp|Q92905|CSN5_HUMAN,sp|Q14008|CKAP5_HUMAN,sp|P12956|XRCC6_HUMAN,sp|Q16576|RBBP7_HUMAN,sp|Q15185|TEBP_HUMAN,sp|P05771|KPCB_HUMAN,sp|P06748|NPM_HUMAN,sp|Q14974|IMB1_HUMAN,sp|Q16531|DDB1_HUMAN,sp|Q13098|CSN1_HUMAN,sp|Q99623|PHB2_HUMAN,sp|P16104|H2AX_HUMAN,sp|Q05655|KPCD_HUMAN,sp|Q7L7X3|TAOK1_HUMAN,sp|Q01105|SET_HUMAN,sp|P49321|NASP_HUMAN,sp|Q13185|CBX3_HUMAN,sp|P55209|NP1L1_HUMAN,sp|Q92688|AN32B_HU…
regulation of mitotic cell cycle	GO:0007346	3.39229e-07	78	sp|P20618|PSB1_HUMAN,sp|Q04637|IF4G1_HUMAN,sp|Q16401|PSMD5_HUMAN,sp|P40306|PSB10_HUMAN,sp|Q16531|DDB1_HUMAN,sp|P62195|PRS8_HUMAN,sp|P49721|PSB2_HUMAN,sp|Q7L7X3|TAOK1_HUMAN,sp|P62333|PRS10_HUMAN,sp|O00232|PSD12_HUMAN,sp|Q9UL46|PSME2_HUMAN,sp|Q06323|PSME1_HUMAN,sp|O75935|DCTN3_HUMAN,sp|P35998|PRS7_HUMAN,sp|P43686|PRS6B_HUMAN,sp|P28074|PSB5_HUMAN,sp|P11362|FGFR1_HUMAN,sp|P51665|PSMD7_HUMAN,sp|P48556…
regulation of cell cycle process	GO:0010564	3.39229e-07	78	sp|P20618|PSB1_HUMAN,sp|Q04637|IF4G1_HUMAN,sp|Q16401|PSMD5_HUMAN,sp|P40306|PSB10_HUMAN,sp|P06748|NPM_HUMAN,sp|Q16531|DDB1_HUMAN,sp|P62195|PRS8_HUMAN,sp|P49721|PSB2_HUMAN,sp|P62333|PRS10_HUMAN,sp|O00232|PSD12_HUMAN,sp|Q9NQG5|RPR1B_HUMAN,sp|Q9UL46|PSME2_HUMAN,sp|Q06323|PSME1_HUMAN,sp|O75935|DCTN3_HUMAN,sp|P35998|PRS7_HUMAN,sp|P43686|PRS6B_HUMAN,sp|P28074|PSB5_HUMAN,sp|P11362|FGFR1_HUMAN,sp|P51665|P…
phosphorylation	GO:0016310	3.8232e-07	102	sp|P14618|KPYM_HUMAN,sp|P20618|PSB1_HUMAN,sp|P55774|CCL18_HUMAN,sp|Q13813|SPTN1_HUMAN,sp|Q16401|PSMD5_HUMAN,sp|P40306|PSB10_HUMAN,sp|P62195|PRS8_HUMAN,sp|P49721|PSB2_HUMAN,sp|P40763|STAT3_HUMAN,sp|Q7L7X3|TAOK1_HUMAN,sp|O14672|ADA10_HUMAN,sp|Q9UJJ9|GNPTG_HUMAN,sp|P62333|PRS10_HUMAN,sp|O00232|PSD12_HUMAN,sp|P31946|1433B_HUMAN,sp|P08311|CATG_HUMAN,sp|Q9UL46|PSME2_HUMAN,sp|Q06323|PSME1_HUMAN,sp|P0440…
translation	GO:0006412	4.09052e-07	53	sp|Q92905|CSN5_HUMAN,sp|P62277|RS13_HUMAN,sp|P05198|IF2A_HUMAN,sp|P55010|IF5_HUMAN,sp|Q04637|IF4G1_HUMAN,sp|O14602|IF1AY_HUMAN,sp|P63241|IF5A1_HUMAN,sp|Q9H074|PAIP1_HUMAN,sp|P26640|SYVC_HUMAN,sp|P62906|RL10A_HUMAN,sp|P26639|SYTC_HUMAN,sp|P62495|ERF1_HUMAN,sp|Q14240|IF4A2_HUMAN,sp|P05388|RLA0_HUMAN,sp|O15523|DDX3Y_HUMAN,sp|P13639|EF2_HUMAN,sp|P07814|SYEP_HUMAN,sp|O00303|EIF3F_HUMAN,sp|P49591|SYSC_…
cellular protein localization	GO:0034613	7.32903e-07	121	sp|P16157|ANK1_HUMAN,sp|P46459|NSF_HUMAN,sp|O15230|LAMA5_HUMAN,sp|Q9NT62|ATG3_HUMAN,sp|P63241|IF5A1_HUMAN,sp|O00410|IPO5_HUMAN,sp|P06748|NPM_HUMAN,sp|Q14974|IMB1_HUMAN,sp|Q9H4M9|EHD1_HUMAN,sp|P51149|RAB7A_HUMAN,sp|P54920|SNAA_HUMAN,sp|P40763|STAT3_HUMAN,sp|P62906|RL10A_HUMAN,sp|P61970|NTF2_HUMAN,sp|P19022|CADH2_HUMAN,sp|Q96C24|SYTL4_HUMAN,sp|Q9UJJ9|GNPTG_HUMAN,sp|P63104|1433Z_HUMAN,sp|P31946|1433…
cellular macromolecule localization	GO:0070727	7.32903e-07	121	sp|P16157|ANK1_HUMAN,sp|P46459|NSF_HUMAN,sp|O15230|LAMA5_HUMAN,sp|Q9NT62|ATG3_HUMAN,sp|P63241|IF5A1_HUMAN,sp|O00410|IPO5_HUMAN,sp|P06748|NPM_HUMAN,sp|Q14974|IMB1_HUMAN,sp|Q9H4M9|EHD1_HUMAN,sp|P51149|RAB7A_HUMAN,sp|P54920|SNAA_HUMAN,sp|P40763|STAT3_HUMAN,sp|P62906|RL10A_HUMAN,sp|P61970|NTF2_HUMAN,sp|P19022|CADH2_HUMAN,sp|Q96C24|SYTL4_HUMAN,sp|Q9UJJ9|GNPTG_HUMAN,sp|P63104|1433Z_HUMAN,sp|P31946|1433…
mRNA metabolic process	GO:0016071	7.37854e-07	43	sp|P62277|RS13_HUMAN,sp|P26196|DDX6_HUMAN,sp|Q04637|IF4G1_HUMAN,sp|Q9H074|PAIP1_HUMAN,sp|Q32P51|RA1L2_HUMAN,sp|P17931|LEG3_HUMAN,sp|P62906|RL10A_HUMAN,sp|P40763|STAT3_HUMAN,sp|Q13838|DX39B_HUMAN,sp|P14866|HNRPL_HUMAN,sp|P62495|ERF1_HUMAN,sp|Q14240|IF4A2_HUMAN,sp|P05388|RLA0_HUMAN,sp|Q92945|FUBP2_HUMAN,sp|Q9Y3F4|STRAP_HUMAN,sp|Q15233|NONO_HUMAN,sp|P67775|PP2AA_HUMAN,sp|P05387|RLA2_HUMAN,sp|P11142|…
nucleobase-containing compound biosynthetic process	GO:0034654	8.29644e-07	80	sp|P41226|UBA7_HUMAN,sp|P12956|XRCC6_HUMAN,sp|P14618|KPYM_HUMAN,sp|P51858|HDGF_HUMAN,sp|P40763|STAT3_HUMAN,sp|O60701|UGDH_HUMAN,sp|Q9NQG5|RPR1B_HUMAN,sp|Q8IUX7|AEBP1_HUMAN,sp|O43294|TGFI1_HUMAN,sp|Q92945|FUBP2_HUMAN,sp|Q04721|NOTC2_HUMAN,sp|Q16512|PKN1_HUMAN,sp|Q15233|NONO_HUMAN,sp|P62805|H4_HUMAN,sp|P49591|SYSC_HUMAN,sp|P39687|AN32A_HUMAN,sp|P61201|CSN2_HUMAN,sp|P11142|HSP7C_HUMAN,sp|P43490|NAMP…
establishment of localization in cell	GO:0051649	9.50826e-07	124	sp|P31146|COR1A_HUMAN,sp|P84077|ARF1_HUMAN,sp|P55774|CCL18_HUMAN,sp|O14618|CCS_HUMAN,sp|Q13813|SPTN1_HUMAN,sp|P16157|ANK1_HUMAN,sp|O14579|COPE_HUMAN,sp|P46459|NSF_HUMAN,sp|Q05193|DYN1_HUMAN,sp|Q9NT62|ATG3_HUMAN,sp|P63241|IF5A1_HUMAN,sp|O00410|IPO5_HUMAN,sp|P06748|NPM_HUMAN,sp|Q14974|IMB1_HUMAN,sp|Q9H4M9|EHD1_HUMAN,sp|P51149|RAB7A_HUMAN,sp|P54920|SNAA_HUMAN,sp|P62906|RL10A_HUMAN,sp|P61970|NTF2_HUM…
establishment of protein localization	GO:0045184	9.54918e-07	132	sp|Q07960|RHG01_HUMAN,sp|P84077|ARF1_HUMAN,sp|O14579|COPE_HUMAN,sp|P06748|NPM_HUMAN,sp|Q14974|IMB1_HUMAN,sp|Q9H4M9|EHD1_HUMAN,sp|P51149|RAB7A_HUMAN,sp|P62906|RL10A_HUMAN,sp|Q13228|SBP1_HUMAN,sp|O60493|SNX3_HUMAN,sp|P49321|NASP_HUMAN,sp|Q9UJJ9|GNPTG_HUMAN,sp|P63104|1433Z_HUMAN,sp|P18085|ARF4_HUMAN,sp|P02545|LMNA_HUMAN,sp|Q9NP79|VTA1_HUMAN,sp|P09496|CLCA_HUMAN,sp|P04792|HSPB1_HUMAN,sp|P11142|HSP7C_…
regulation of organelle organization	GO:0033043	1.08835e-06	111	sp|P48643|TCPE_HUMAN,sp|P31146|COR1A_HUMAN,sp|P84077|ARF1_HUMAN,sp|Q13813|SPTN1_HUMAN,sp|Q86TP1|PRUN1_HUMAN,sp|P16157|ANK1_HUMAN,sp|Q9Y6W5|WASF2_HUMAN,sp|Q9NT62|ATG3_HUMAN,sp|P06748|NPM_HUMAN,sp|P37840|SYUA_HUMAN,sp|Q32P51|RA1L2_HUMAN,sp|P51149|RAB7A_HUMAN,sp|Q7L7X3|TAOK1_HUMAN,sp|Q01105|SET_HUMAN,sp|P19022|CADH2_HUMAN,sp|P49368|TCPG_HUMAN,sp|P63104|1433Z_HUMAN,sp|P31946|1433B_HUMAN,sp|P09493|TPM…
phosphorus metabolic process	GO:0006793	1.15238e-06	176	sp|O76074|PDE5A_HUMAN,sp|Q96T51|RUFY1_HUMAN,sp|P84077|ARF1_HUMAN,sp|P55774|CCL18_HUMAN,sp|Q13813|SPTN1_HUMAN,sp|P40306|PSB10_HUMAN,sp|P49327|FAS_HUMAN,sp|P62195|PRS8_HUMAN,sp|Q7L7X3|TAOK1_HUMAN,sp|O14672|ADA10_HUMAN,sp|Q9UJJ9|GNPTG_HUMAN,sp|P50225|ST1A1_HUMAN,sp|P62333|PRS10_HUMAN,sp|O00232|PSD12_HUMAN,sp|P08311|CATG_HUMAN,sp|Q9UL46|PSME2_HUMAN,sp|Q06323|PSME1_HUMAN,sp|Q16512|PKN1_HUMAN,sp|P35998…
cellular macromolecule catabolic process	GO:0044265	1.20448e-06	93	sp|P41226|UBA7_HUMAN,sp|P20618|PSB1_HUMAN,sp|Q04637|IF4G1_HUMAN,sp|Q16401|PSMD5_HUMAN,sp|P40306|PSB10_HUMAN,sp|Q14974|IMB1_HUMAN,sp|Q16531|DDB1_HUMAN,sp|P62195|PRS8_HUMAN,sp|P51149|RAB7A_HUMAN,sp|P49721|PSB2_HUMAN,sp|P62906|RL10A_HUMAN,sp|P62495|ERF1_HUMAN,sp|P62333|PRS10_HUMAN,sp|O00232|PSD12_HUMAN,sp|Q14240|IF4A2_HUMAN,sp|Q9NYU2|UGGG1_HUMAN,sp|O43294|TGFI1_HUMAN,sp|Q92945|FUBP2_HUMAN,sp|Q9UL46|…
cellular nitrogen compound metabolic process	GO:0034641	1.84454e-06	228	sp|P02760|AMBP_HUMAN,sp|P41226|UBA7_HUMAN,sp|O14841|OPLA_HUMAN,sp|P12956|XRCC6_HUMAN,sp|P51858|HDGF_HUMAN,sp|O76074|PDE5A_HUMAN,sp|P49327|FAS_HUMAN,sp|P06748|NPM_HUMAN,sp|Q14974|IMB1_HUMAN,sp|Q16531|DDB1_HUMAN,sp|P16104|H2AX_HUMAN,sp|P62906|RL10A_HUMAN,sp|P26639|SYTC_HUMAN,sp|Q7L7X3|TAOK1_HUMAN,sp|Q01105|SET_HUMAN,sp|P49321|NASP_HUMAN,sp|P62495|ERF1_HUMAN,sp|P50225|ST1A1_HUMAN,sp|P52788|SPSY_HUMA…
cellular process	GO:0009987	2.04095e-06	769	sp|P48643|TCPE_HUMAN,sp|Q9BY76|ANGL4_HUMAN,sp|O14841|OPLA_HUMAN,sp|P84077|ARF1_HUMAN,sp|Q0VD83|APOBR_HUMAN,sp|Q16531|DDB1_HUMAN,sp|P18428|LBP_HUMAN,sp|Q9H4M9|EHD1_HUMAN,sp|P16104|H2AX_HUMAN,sp|P62906|RL10A_HUMAN,sp|P26639|SYTC_HUMAN,sp|P62495|ERF1_HUMAN,sp|P49321|NASP_HUMAN,sp|Q99715|COCA1_HUMAN,sp|Q01105|SET_HUMAN,sp|O14672|ADA10_HUMAN,sp|P14314|GLU2B_HUMAN,sp|P62333|PRS10_HUMAN,sp|Q14240|IF4A2_…
protein localization	GO:0008104	2.0878e-06	166	sp|Q07960|RHG01_HUMAN,sp|P84077|ARF1_HUMAN,sp|O14579|COPE_HUMAN,sp|P06748|NPM_HUMAN,sp|Q14974|IMB1_HUMAN,sp|Q9H4M9|EHD1_HUMAN,sp|P51149|RAB7A_HUMAN,sp|P62906|RL10A_HUMAN,sp|Q13228|SBP1_HUMAN,sp|O60493|SNX3_HUMAN,sp|P49321|NASP_HUMAN,sp|Q9UJJ9|GNPTG_HUMAN,sp|P63104|1433Z_HUMAN,sp|P18085|ARF4_HUMAN,sp|P02545|LMNA_HUMAN,sp|Q9Y490|TLN1_HUMAN,sp|Q9NP79|VTA1_HUMAN,sp|P01833|PIGR_HUMAN,sp|P09496|CLCA_HU…
mitotic cell cycle process	GO:1903047	2.43224e-06	71	sp|P20618|PSB1_HUMAN,sp|P84077|ARF1_HUMAN,sp|Q16401|PSMD5_HUMAN,sp|P40306|PSB10_HUMAN,sp|Q14974|IMB1_HUMAN,sp|P62195|PRS8_HUMAN,sp|P49721|PSB2_HUMAN,sp|P62333|PRS10_HUMAN,sp|O00232|PSD12_HUMAN,sp|P02545|LMNA_HUMAN,sp|Q9UL46|PSME2_HUMAN,sp|Q06323|PSME1_HUMAN,sp|O75935|DCTN3_HUMAN,sp|P35998|PRS7_HUMAN,sp|P43686|PRS6B_HUMAN,sp|P28074|PSB5_HUMAN,sp|P51665|PSMD7_HUMAN,sp|Q08209|PP2BA_HUMAN,sp|P48556|P…
protein transport	GO:0015031	3.02677e-06	123	sp|Q07960|RHG01_HUMAN,sp|P84077|ARF1_HUMAN,sp|O14579|COPE_HUMAN,sp|P46459|NSF_HUMAN,sp|Q9NT62|ATG3_HUMAN,sp|P63241|IF5A1_HUMAN,sp|O00410|IPO5_HUMAN,sp|P06748|NPM_HUMAN,sp|Q14974|IMB1_HUMAN,sp|Q9H4M9|EHD1_HUMAN,sp|P51149|RAB7A_HUMAN,sp|P54920|SNAA_HUMAN,sp|P40763|STAT3_HUMAN,sp|P62906|RL10A_HUMAN,sp|P61970|NTF2_HUMAN,sp|Q13228|SBP1_HUMAN,sp|O60493|SNX3_HUMAN,sp|P49321|NASP_HUMAN,sp|Q96C24|SYTL4_HU…
phosphate-containing compound metabolic process	GO:0006796	3.22592e-06	171	sp|O76074|PDE5A_HUMAN,sp|Q96T51|RUFY1_HUMAN,sp|P84077|ARF1_HUMAN,sp|P55774|CCL18_HUMAN,sp|Q13813|SPTN1_HUMAN,sp|P40306|PSB10_HUMAN,sp|P62195|PRS8_HUMAN,sp|Q7L7X3|TAOK1_HUMAN,sp|O14672|ADA10_HUMAN,sp|Q9UJJ9|GNPTG_HUMAN,sp|P50225|ST1A1_HUMAN,sp|P62333|PRS10_HUMAN,sp|O00232|PSD12_HUMAN,sp|P08311|CATG_HUMAN,sp|Q9UL46|PSME2_HUMAN,sp|Q06323|PSME1_HUMAN,sp|Q16512|PKN1_HUMAN,sp|P35998|PRS7_HUMAN,sp|P4368…
amide transport	GO:0042886	3.72725e-06	126	sp|Q07960|RHG01_HUMAN,sp|P84077|ARF1_HUMAN,sp|O14579|COPE_HUMAN,sp|P46459|NSF_HUMAN,sp|Q9NT62|ATG3_HUMAN,sp|P63241|IF5A1_HUMAN,sp|O00410|IPO5_HUMAN,sp|P06748|NPM_HUMAN,sp|Q14974|IMB1_HUMAN,sp|Q9H4M9|EHD1_HUMAN,sp|P51149|RAB7A_HUMAN,sp|P54920|SNAA_HUMAN,sp|P40763|STAT3_HUMAN,sp|P62906|RL10A_HUMAN,sp|P61970|NTF2_HUMAN,sp|Q13228|SBP1_HUMAN,sp|O60493|SNX3_HUMAN,sp|P49321|NASP_HUMAN,sp|Q96C24|SYTL4_HU…
peptide transport	GO:0015833	4.65538e-06	125	sp|Q07960|RHG01_HUMAN,sp|P84077|ARF1_HUMAN,sp|O14579|COPE_HUMAN,sp|P46459|NSF_HUMAN,sp|Q9NT62|ATG3_HUMAN,sp|P63241|IF5A1_HUMAN,sp|O00410|IPO5_HUMAN,sp|P06748|NPM_HUMAN,sp|Q14974|IMB1_HUMAN,sp|Q9H4M9|EHD1_HUMAN,sp|P51149|RAB7A_HUMAN,sp|P54920|SNAA_HUMAN,sp|P40763|STAT3_HUMAN,sp|P62906|RL10A_HUMAN,sp|P61970|NTF2_HUMAN,sp|Q13228|SBP1_HUMAN,sp|O60493|SNX3_HUMAN,sp|P49321|NASP_HUMAN,sp|Q96C24|SYTL4_HU…
intracellular transport	GO:0046907	4.79831e-06	117	sp|P31146|COR1A_HUMAN,sp|P84077|ARF1_HUMAN,sp|O14618|CCS_HUMAN,sp|Q13813|SPTN1_HUMAN,sp|P16157|ANK1_HUMAN,sp|O14579|COPE_HUMAN,sp|P46459|NSF_HUMAN,sp|Q05193|DYN1_HUMAN,sp|Q9NT62|ATG3_HUMAN,sp|P63241|IF5A1_HUMAN,sp|O00410|IPO5_HUMAN,sp|P06748|NPM_HUMAN,sp|Q14974|IMB1_HUMAN,sp|Q9H4M9|EHD1_HUMAN,sp|P51149|RAB7A_HUMAN,sp|P54920|SNAA_HUMAN,sp|P62906|RL10A_HUMAN,sp|P61970|NTF2_HUMAN,sp|Q96C24|SYTL4_HUM…
macromolecule biosynthetic process	GO:0009059	5.16052e-06	136	sp|P41226|UBA7_HUMAN,sp|P12956|XRCC6_HUMAN,sp|P51858|HDGF_HUMAN,sp|P62906|RL10A_HUMAN,sp|O60493|SNX3_HUMAN,sp|P26639|SYTC_HUMAN,sp|Q01105|SET_HUMAN,sp|P49321|NASP_HUMAN,sp|P62495|ERF1_HUMAN,sp|Q14240|IF4A2_HUMAN,sp|Q8IUX7|AEBP1_HUMAN,sp|P13639|EF2_HUMAN,sp|Q9NYU2|UGGG1_HUMAN,sp|Q92945|FUBP2_HUMAN,sp|Q04721|NOTC2_HUMAN,sp|P18085|ARF4_HUMAN,sp|P07814|SYEP_HUMAN,sp|Q16512|PKN1_HUMAN,sp|Q15233|NONO_H…
mitotic cell cycle	GO:0000278	7.22558e-06	72	sp|P20618|PSB1_HUMAN,sp|P84077|ARF1_HUMAN,sp|Q16401|PSMD5_HUMAN,sp|P40306|PSB10_HUMAN,sp|Q14974|IMB1_HUMAN,sp|P62195|PRS8_HUMAN,sp|P49721|PSB2_HUMAN,sp|P62333|PRS10_HUMAN,sp|O00232|PSD12_HUMAN,sp|P02545|LMNA_HUMAN,sp|Q9UL46|PSME2_HUMAN,sp|Q06323|PSME1_HUMAN,sp|O75935|DCTN3_HUMAN,sp|P35998|PRS7_HUMAN,sp|P43686|PRS6B_HUMAN,sp|P28074|PSB5_HUMAN,sp|P51665|PSMD7_HUMAN,sp|Q08209|PP2BA_HUMAN,sp|P48556|P…
intracellular protein transport	GO:0006886	7.22558e-06	72	sp|P46459|NSF_HUMAN,sp|Q9NT62|ATG3_HUMAN,sp|P63241|IF5A1_HUMAN,sp|O00410|IPO5_HUMAN,sp|P06748|NPM_HUMAN,sp|Q14974|IMB1_HUMAN,sp|Q9H4M9|EHD1_HUMAN,sp|P51149|RAB7A_HUMAN,sp|P54920|SNAA_HUMAN,sp|P62906|RL10A_HUMAN,sp|P61970|NTF2_HUMAN,sp|Q96C24|SYTL4_HUMAN,sp|Q9UJJ9|GNPTG_HUMAN,sp|P63104|1433Z_HUMAN,sp|P31946|1433B_HUMAN,sp|O75558|STX11_HUMAN,sp|P10809|CH60_HUMAN,sp|P09496|CLCA_HUMAN,sp|P14625|ENPL_…
peptide biosynthetic process	GO:0043043	8.05851e-06	56	sp|Q92905|CSN5_HUMAN,sp|O14841|OPLA_HUMAN,sp|P62277|RS13_HUMAN,sp|P05198|IF2A_HUMAN,sp|P55010|IF5_HUMAN,sp|Q04637|IF4G1_HUMAN,sp|O14602|IF1AY_HUMAN,sp|P63241|IF5A1_HUMAN,sp|Q9H074|PAIP1_HUMAN,sp|P26640|SYVC_HUMAN,sp|P62906|RL10A_HUMAN,sp|P26639|SYTC_HUMAN,sp|P62495|ERF1_HUMAN,sp|Q14240|IF4A2_HUMAN,sp|P05388|RLA0_HUMAN,sp|O15523|DDX3Y_HUMAN,sp|P13639|EF2_HUMAN,sp|P07814|SYEP_HUMAN,sp|O00303|EIF3F_…
regulation of nucleobase-containing compound metabolic process	GO:0019219	8.71515e-06	190	sp|O94874|UFL1_HUMAN,sp|P48643|TCPE_HUMAN,sp|P12956|XRCC6_HUMAN,sp|P51858|HDGF_HUMAN,sp|O76074|PDE5A_HUMAN,sp|P55774|CCL18_HUMAN,sp|P40306|PSB10_HUMAN,sp|P06748|NPM_HUMAN,sp|P62195|PRS8_HUMAN,sp|P16104|H2AX_HUMAN,sp|P21741|MK_HUMAN,sp|Q01105|SET_HUMAN,sp|P63104|1433Z_HUMAN,sp|P62333|PRS10_HUMAN,sp|O00232|PSD12_HUMAN,sp|Q14240|IF4A2_HUMAN,sp|Q8IUX7|AEBP1_HUMAN,sp|Q92945|FUBP2_HUMAN,sp|Q12797|ASPH_…
protein phosphorylation	GO:0006468	9.12219e-06	85	sp|P20618|PSB1_HUMAN,sp|P55774|CCL18_HUMAN,sp|Q13813|SPTN1_HUMAN,sp|Q16401|PSMD5_HUMAN,sp|P40306|PSB10_HUMAN,sp|P62195|PRS8_HUMAN,sp|P49721|PSB2_HUMAN,sp|Q7L7X3|TAOK1_HUMAN,sp|O14672|ADA10_HUMAN,sp|P62333|PRS10_HUMAN,sp|O00232|PSD12_HUMAN,sp|P31946|1433B_HUMAN,sp|P08311|CATG_HUMAN,sp|Q9UL46|PSME2_HUMAN,sp|Q06323|PSME1_HUMAN,sp|Q14012|KCC1A_HUMAN,sp|Q16512|PKN1_HUMAN,sp|P35998|PRS7_HUMAN,sp|P43686…
nitrogen compound transport	GO:0071705	9.76027e-06	133	sp|Q07960|RHG01_HUMAN,sp|P84077|ARF1_HUMAN,sp|O14579|COPE_HUMAN,sp|P06748|NPM_HUMAN,sp|Q14974|IMB1_HUMAN,sp|Q9H4M9|EHD1_HUMAN,sp|P51149|RAB7A_HUMAN,sp|P62906|RL10A_HUMAN,sp|Q13228|SBP1_HUMAN,sp|O60493|SNX3_HUMAN,sp|P49321|NASP_HUMAN,sp|Q9UJJ9|GNPTG_HUMAN,sp|P63104|1433Z_HUMAN,sp|Q92945|FUBP2_HUMAN,sp|P18085|ARF4_HUMAN,sp|P02545|LMNA_HUMAN,sp|Q9NP79|VTA1_HUMAN,sp|P09496|CLCA_HUMAN,sp|P04792|HSPB1_…
viral process	GO:0016032	1.00342e-05	89	sp|P02760|AMBP_HUMAN,sp|P12956|XRCC6_HUMAN,sp|Q15942|ZYX_HUMAN,sp|P20618|PSB1_HUMAN,sp|P84077|ARF1_HUMAN,sp|Q04637|IF4G1_HUMAN,sp|Q9Y6W5|WASF2_HUMAN,sp|O00410|IPO5_HUMAN,sp|P40306|PSB10_HUMAN,sp|Q14974|IMB1_HUMAN,sp|Q16531|DDB1_HUMAN,sp|Q32P51|RA1L2_HUMAN,sp|P51149|RAB7A_HUMAN,sp|P16104|H2AX_HUMAN,sp|P49721|PSB2_HUMAN,sp|P62906|RL10A_HUMAN,sp|Q01105|SET_HUMAN,sp|P62495|ERF1_HUMAN,sp|Q14240|IF4A2_…
transcription, DNA-templated	GO:0006351	1.13037e-05	49	sp|P06733|ENOA_HUMAN,sp|Q9UBN7|HDAC6_HUMAN,sp|Q92905|CSN5_HUMAN,sp|P12956|XRCC6_HUMAN,sp|P51858|HDGF_HUMAN,sp|Q16576|RBBP7_HUMAN,sp|Q9UHY1|NRBP_HUMAN,sp|P05771|KPCB_HUMAN,sp|Q7L1Q6|BZW1_HUMAN,sp|Q8NEV1|CSK23_HUMAN,sp|Q99623|PHB2_HUMAN,sp|P40763|STAT3_HUMAN,sp|Q13838|DX39B_HUMAN,sp|Q9NQG5|RPR1B_HUMAN,sp|Q13185|CBX3_HUMAN,sp|Q8IUX7|AEBP1_HUMAN,sp|O43294|TGFI1_HUMAN,sp|Q92945|FUBP2_HUMAN,sp|Q86VP6|C…
RNA biosynthetic process	GO:0032774	1.13037e-05	49	sp|P06733|ENOA_HUMAN,sp|Q9UBN7|HDAC6_HUMAN,sp|Q92905|CSN5_HUMAN,sp|P12956|XRCC6_HUMAN,sp|P51858|HDGF_HUMAN,sp|Q16576|RBBP7_HUMAN,sp|Q9UHY1|NRBP_HUMAN,sp|P05771|KPCB_HUMAN,sp|Q7L1Q6|BZW1_HUMAN,sp|Q8NEV1|CSK23_HUMAN,sp|Q99623|PHB2_HUMAN,sp|P40763|STAT3_HUMAN,sp|Q13838|DX39B_HUMAN,sp|Q9NQG5|RPR1B_HUMAN,sp|Q13185|CBX3_HUMAN,sp|Q8IUX7|AEBP1_HUMAN,sp|O43294|TGFI1_HUMAN,sp|Q92945|FUBP2_HUMAN,sp|Q86VP6|C…
nucleic acid-templated transcription	GO:0097659	1.13037e-05	49	sp|P06733|ENOA_HUMAN,sp|Q9UBN7|HDAC6_HUMAN,sp|Q92905|CSN5_HUMAN,sp|P12956|XRCC6_HUMAN,sp|P51858|HDGF_HUMAN,sp|Q16576|RBBP7_HUMAN,sp|Q9UHY1|NRBP_HUMAN,sp|P05771|KPCB_HUMAN,sp|Q7L1Q6|BZW1_HUMAN,sp|Q8NEV1|CSK23_HUMAN,sp|Q99623|PHB2_HUMAN,sp|P40763|STAT3_HUMAN,sp|Q13838|DX39B_HUMAN,sp|Q9NQG5|RPR1B_HUMAN,sp|Q13185|CBX3_HUMAN,sp|Q8IUX7|AEBP1_HUMAN,sp|O43294|TGFI1_HUMAN,sp|Q92945|FUBP2_HUMAN,sp|Q86VP6|C…
regulation of cell cycle phase transition	GO:1901987	1.21182e-05	60	sp|Q99436|PSB7_HUMAN,sp|Q14008|CKAP5_HUMAN,sp|P20618|PSB1_HUMAN,sp|P25786|PSA1_HUMAN,sp|Q04637|IF4G1_HUMAN,sp|Q16401|PSMD5_HUMAN,sp|P17980|PRS6A_HUMAN,sp|P40306|PSB10_HUMAN,sp|P06748|NPM_HUMAN,sp|Q16531|DDB1_HUMAN,sp|Q96JB5|CK5P3_HUMAN,sp|P62258|1433E_HUMAN,sp|P62195|PRS8_HUMAN,sp|Q71U36|TBA1A_HUMAN,sp|Q99623|PHB2_HUMAN,sp|P49721|PSB2_HUMAN,sp|P31323|KAP3_HUMAN,sp|P62333|PRS10_HUMAN,sp|O00232|PSD…
protein localization to organelle	GO:0033365	1.59882e-05	59	sp|P62277|RS13_HUMAN,sp|O00429|DNM1L_HUMAN,sp|O00505|IMA4_HUMAN,sp|O00410|IPO5_HUMAN,sp|P43487|RANG_HUMAN,sp|Q14974|IMB1_HUMAN,sp|Q9H4M9|EHD1_HUMAN,sp|P51149|RAB7A_HUMAN,sp|Q99623|PHB2_HUMAN,sp|P62906|RL10A_HUMAN,sp|P40763|STAT3_HUMAN,sp|P61970|NTF2_HUMAN,sp|P11021|BIP_HUMAN,sp|Q9UJJ9|GNPTG_HUMAN,sp|P63104|1433Z_HUMAN,sp|P05388|RLA0_HUMAN,sp|P02545|LMNA_HUMAN,sp|P10809|CH60_HUMAN,sp|P55060|XPO2_H…
heterocycle biosynthetic process	GO:0018130	1.9052e-05	82	sp|P41226|UBA7_HUMAN,sp|P12956|XRCC6_HUMAN,sp|P14618|KPYM_HUMAN,sp|P51858|HDGF_HUMAN,sp|P40763|STAT3_HUMAN,sp|O60701|UGDH_HUMAN,sp|Q9NQG5|RPR1B_HUMAN,sp|Q8IUX7|AEBP1_HUMAN,sp|O43294|TGFI1_HUMAN,sp|Q92945|FUBP2_HUMAN,sp|Q04721|NOTC2_HUMAN,sp|Q16512|PKN1_HUMAN,sp|Q15233|NONO_HUMAN,sp|P62805|H4_HUMAN,sp|P49591|SYSC_HUMAN,sp|P39687|AN32A_HUMAN,sp|P61201|CSN2_HUMAN,sp|P11142|HSP7C_HUMAN,sp|P43490|NAMP…
regulation of cell cycle G2/M phase transition	GO:1902749	1.9072e-05	53	sp|Q99436|PSB7_HUMAN,sp|Q14008|CKAP5_HUMAN,sp|P20618|PSB1_HUMAN,sp|P25786|PSA1_HUMAN,sp|Q16401|PSMD5_HUMAN,sp|P17980|PRS6A_HUMAN,sp|P40306|PSB10_HUMAN,sp|P06748|NPM_HUMAN,sp|Q96JB5|CK5P3_HUMAN,sp|P62258|1433E_HUMAN,sp|P62195|PRS8_HUMAN,sp|Q71U36|TBA1A_HUMAN,sp|P49721|PSB2_HUMAN,sp|P31323|KAP3_HUMAN,sp|P62333|PRS10_HUMAN,sp|O00232|PSD12_HUMAN,sp|P68371|TBB4B_HUMAN,sp|O43242|PSMD3_HUMAN,sp|P28065|P…
regulation of mitotic cell cycle phase transition	GO:1901990	2.10661e-05	58	sp|Q99436|PSB7_HUMAN,sp|Q14008|CKAP5_HUMAN,sp|P20618|PSB1_HUMAN,sp|P25786|PSA1_HUMAN,sp|Q04637|IF4G1_HUMAN,sp|Q16401|PSMD5_HUMAN,sp|P17980|PRS6A_HUMAN,sp|P40306|PSB10_HUMAN,sp|Q16531|DDB1_HUMAN,sp|Q96JB5|CK5P3_HUMAN,sp|P62258|1433E_HUMAN,sp|P62195|PRS8_HUMAN,sp|Q71U36|TBA1A_HUMAN,sp|Q99623|PHB2_HUMAN,sp|P49721|PSB2_HUMAN,sp|P31323|KAP3_HUMAN,sp|P62333|PRS10_HUMAN,sp|O00232|PSD12_HUMAN,sp|P68371|T…
regulation of cellular macromolecule biosynthetic process	GO:2000112	2.33208e-05	188	sp|O94874|UFL1_HUMAN,sp|P48643|TCPE_HUMAN,sp|P12956|XRCC6_HUMAN,sp|P51858|HDGF_HUMAN,sp|P40306|PSB10_HUMAN,sp|P06748|NPM_HUMAN,sp|P62195|PRS8_HUMAN,sp|P16104|H2AX_HUMAN,sp|P21741|MK_HUMAN,sp|Q01105|SET_HUMAN,sp|P62495|ERF1_HUMAN,sp|P62333|PRS10_HUMAN,sp|O00232|PSD12_HUMAN,sp|Q14240|IF4A2_HUMAN,sp|Q8IUX7|AEBP1_HUMAN,sp|P13639|EF2_HUMAN,sp|Q92945|FUBP2_HUMAN,sp|Q12797|ASPH_HUMAN,sp|Q04721|NOTC2_HUM…
immune response-regulating cell surface receptor signaling pathway	GO:0002768	2.5353e-05	52	sp|Q99436|PSB7_HUMAN,sp|P80108|PHLD_HUMAN,sp|P20618|PSB1_HUMAN,sp|P25786|PSA1_HUMAN,sp|Q16401|PSMD5_HUMAN,sp|P17980|PRS6A_HUMAN,sp|Q9Y6W5|WASF2_HUMAN,sp|P40306|PSB10_HUMAN,sp|P05771|KPCB_HUMAN,sp|P59998|ARPC4_HUMAN,sp|P62195|PRS8_HUMAN,sp|P49721|PSB2_HUMAN,sp|Q13094|LCP2_HUMAN,sp|P62333|PRS10_HUMAN,sp|O00232|PSD12_HUMAN,sp|O43242|PSMD3_HUMAN,sp|P28065|PSB9_HUMAN,sp|Q9UL46|PSME2_HUMAN,sp|Q06323|PS…
regulation of G2/M transition of mitotic cell cycle	GO:0010389	3.36589e-05	51	sp|Q99436|PSB7_HUMAN,sp|Q14008|CKAP5_HUMAN,sp|P20618|PSB1_HUMAN,sp|P25786|PSA1_HUMAN,sp|Q16401|PSMD5_HUMAN,sp|P17980|PRS6A_HUMAN,sp|P40306|PSB10_HUMAN,sp|Q96JB5|CK5P3_HUMAN,sp|P62258|1433E_HUMAN,sp|P62195|PRS8_HUMAN,sp|Q71U36|TBA1A_HUMAN,sp|P49721|PSB2_HUMAN,sp|P31323|KAP3_HUMAN,sp|P62333|PRS10_HUMAN,sp|O00232|PSD12_HUMAN,sp|P68371|TBB4B_HUMAN,sp|O43242|PSMD3_HUMAN,sp|P28065|PSB9_HUMAN,sp|Q9UL46|…
macromolecule localization	GO:0033036	3.51771e-05	189	sp|Q07960|RHG01_HUMAN,sp|P84077|ARF1_HUMAN,sp|Q0VD83|APOBR_HUMAN,sp|O14579|COPE_HUMAN,sp|P06748|NPM_HUMAN,sp|Q14974|IMB1_HUMAN,sp|P18428|LBP_HUMAN,sp|Q9H4M9|EHD1_HUMAN,sp|P51149|RAB7A_HUMAN,sp|P62906|RL10A_HUMAN,sp|Q13228|SBP1_HUMAN,sp|O60493|SNX3_HUMAN,sp|P49321|NASP_HUMAN,sp|Q9UJJ9|GNPTG_HUMAN,sp|P63104|1433Z_HUMAN,sp|Q92945|FUBP2_HUMAN,sp|P18085|ARF4_HUMAN,sp|P02545|LMNA_HUMAN,sp|Q9Y490|TLN1_H…
negative regulation of macromolecule metabolic process	GO:0010605	3.77095e-05	182	sp|P02760|AMBP_HUMAN,sp|O94874|UFL1_HUMAN,sp|P12956|XRCC6_HUMAN,sp|P51858|HDGF_HUMAN,sp|P55774|CCL18_HUMAN,sp|P40306|PSB10_HUMAN,sp|P06748|NPM_HUMAN,sp|P62195|PRS8_HUMAN,sp|P16104|H2AX_HUMAN,sp|P62906|RL10A_HUMAN,sp|O60493|SNX3_HUMAN,sp|Q01105|SET_HUMAN,sp|P62495|ERF1_HUMAN,sp|P62333|PRS10_HUMAN,sp|O00232|PSD12_HUMAN,sp|Q14240|IF4A2_HUMAN,sp|Q8IUX7|AEBP1_HUMAN,sp|Q92945|FUBP2_HUMAN,sp|Q9UL46|PSME…
regulation of cellular component biogenesis	GO:0044087	4.37251e-05	87	sp|P31146|COR1A_HUMAN,sp|P84077|ARF1_HUMAN,sp|Q13813|SPTN1_HUMAN,sp|Q86TP1|PRUN1_HUMAN,sp|Q04637|IF4G1_HUMAN,sp|Q9Y6W5|WASF2_HUMAN,sp|Q9NT62|ATG3_HUMAN,sp|P06748|NPM_HUMAN,sp|Q16531|DDB1_HUMAN,sp|P37840|SYUA_HUMAN,sp|P62195|PRS8_HUMAN,sp|P51149|RAB7A_HUMAN,sp|P54920|SNAA_HUMAN,sp|P62333|PRS10_HUMAN,sp|Q9H6X2|ANTR1_HUMAN,sp|P09493|TPM1_HUMAN,sp|P47755|CAZA2_HUMAN,sp|Q8N392|RHG18_HUMAN,sp|P35998|PR…
regulation of mRNA metabolic process	GO:1903311	4.46267e-05	50	sp|Q99436|PSB7_HUMAN,sp|P20618|PSB1_HUMAN,sp|P25786|PSA1_HUMAN,sp|Q04637|IF4G1_HUMAN,sp|Q16401|PSMD5_HUMAN,sp|P17980|PRS6A_HUMAN,sp|P40306|PSB10_HUMAN,sp|Q9H074|PAIP1_HUMAN,sp|P06748|NPM_HUMAN,sp|Q32P51|RA1L2_HUMAN,sp|P62195|PRS8_HUMAN,sp|P49721|PSB2_HUMAN,sp|P14866|HNRPL_HUMAN,sp|Q01105|SET_HUMAN,sp|P62333|PRS10_HUMAN,sp|P63104|1433Z_HUMAN,sp|O00232|PSD12_HUMAN,sp|P31946|1433B_HUMAN,sp|Q92945|FU…
signal transduction by protein phosphorylation	GO:0023014	4.77903e-05	55	sp|Q99436|PSB7_HUMAN,sp|P20618|PSB1_HUMAN,sp|P25786|PSA1_HUMAN,sp|P55774|CCL18_HUMAN,sp|Q13813|SPTN1_HUMAN,sp|Q16401|PSMD5_HUMAN,sp|P17980|PRS6A_HUMAN,sp|P40306|PSB10_HUMAN,sp|P62258|1433E_HUMAN,sp|P62195|PRS8_HUMAN,sp|Q13098|CSN1_HUMAN,sp|P18031|PTN1_HUMAN,sp|P49721|PSB2_HUMAN,sp|Q02750|MP2K1_HUMAN,sp|P62333|PRS10_HUMAN,sp|O00232|PSD12_HUMAN,sp|P31946|1433B_HUMAN,sp|P13521|SCG2_HUMAN,sp|O43242|P…
regulation of macromolecule biosynthetic process	GO:0010556	4.8048e-05	197	sp|O94874|UFL1_HUMAN,sp|P48643|TCPE_HUMAN,sp|P12956|XRCC6_HUMAN,sp|P51858|HDGF_HUMAN,sp|P55774|CCL18_HUMAN,sp|P40306|PSB10_HUMAN,sp|P06748|NPM_HUMAN,sp|P18428|LBP_HUMAN,sp|P62195|PRS8_HUMAN,sp|P16104|H2AX_HUMAN,sp|P21741|MK_HUMAN,sp|Q01105|SET_HUMAN,sp|P62495|ERF1_HUMAN,sp|P62333|PRS10_HUMAN,sp|O00232|PSD12_HUMAN,sp|Q14240|IF4A2_HUMAN,sp|Q8IUX7|AEBP1_HUMAN,sp|P13639|EF2_HUMAN,sp|Q92945|FUBP2_HUMA…
symbiosis, encompassing mutualism through parasitism	GO:0044403	5.32718e-05	106	sp|P02760|AMBP_HUMAN,sp|P12956|XRCC6_HUMAN,sp|Q15942|ZYX_HUMAN,sp|P20618|PSB1_HUMAN,sp|P02776|PLF4_HUMAN,sp|P84077|ARF1_HUMAN,sp|P55774|CCL18_HUMAN,sp|Q04637|IF4G1_HUMAN,sp|Q9Y6W5|WASF2_HUMAN,sp|O00410|IPO5_HUMAN,sp|P40306|PSB10_HUMAN,sp|Q14974|IMB1_HUMAN,sp|Q16531|DDB1_HUMAN,sp|Q32P51|RA1L2_HUMAN,sp|P51149|RAB7A_HUMAN,sp|P16104|H2AX_HUMAN,sp|P49721|PSB2_HUMAN,sp|P62906|RL10A_HUMAN,sp|Q01105|SET_…
protein stabilization	GO:0050821	5.64982e-05	30	sp|P48643|TCPE_HUMAN,sp|P17987|TCPA_HUMAN,sp|Q15185|TEBP_HUMAN,sp|P62081|RS7_HUMAN,sp|P02647|APOA1_HUMAN,sp|P06748|NPM_HUMAN,sp|Q99497|PARK7_HUMAN,sp|Q99623|PHB2_HUMAN,sp|P40227|TCPZ_HUMAN,sp|Q9BUL8|PDC10_HUMAN,sp|P78371|TCPB_HUMAN,sp|P23284|PPIB_HUMAN,sp|P07737|PROF1_HUMAN,sp|P50990|TCPQ_HUMAN,sp|P07900|HS90A_HUMAN,sp|Q9NQC3|RTN4_HUMAN,sp|P46379|BAG6_HUMAN,sp|P49368|TCPG_HUMAN,sp|P27797|CALR_HUM…
immune response-activating cell surface receptor signaling pathway	GO:0002429	5.90881e-05	49	sp|Q99436|PSB7_HUMAN,sp|P80108|PHLD_HUMAN,sp|P20618|PSB1_HUMAN,sp|P25786|PSA1_HUMAN,sp|Q16401|PSMD5_HUMAN,sp|P17980|PRS6A_HUMAN,sp|Q9Y6W5|WASF2_HUMAN,sp|P40306|PSB10_HUMAN,sp|P05771|KPCB_HUMAN,sp|P59998|ARPC4_HUMAN,sp|P62195|PRS8_HUMAN,sp|P49721|PSB2_HUMAN,sp|Q13094|LCP2_HUMAN,sp|P62333|PRS10_HUMAN,sp|O00232|PSD12_HUMAN,sp|O43242|PSMD3_HUMAN,sp|P28065|PSB9_HUMAN,sp|Q9UL46|PSME2_HUMAN,sp|Q06323|PS…
organelle assembly	GO:0070925	5.90881e-05	49	sp|P68032|ACTC_HUMAN,sp|P31146|COR1A_HUMAN,sp|Q14008|CKAP5_HUMAN,sp|P26196|DDX6_HUMAN,sp|O15230|LAMA5_HUMAN,sp|Q9NT62|ATG3_HUMAN,sp|Q14974|IMB1_HUMAN,sp|P62258|1433E_HUMAN,sp|Q9H4M9|EHD1_HUMAN,sp|P56537|IF6_HUMAN,sp|Q71U36|TBA1A_HUMAN,sp|P51149|RAB7A_HUMAN,sp|P31323|KAP3_HUMAN,sp|P62820|RAB1A_HUMAN,sp|P68371|TBB4B_HUMAN,sp|P09493|TPM1_HUMAN,sp|Q9NP79|VTA1_HUMAN,sp|O75935|DCTN3_HUMAN,sp|O75083|WDR…
[truncated: 688 more rows]
