# Supplementary material for: Proteomic analysis of plasma proteins from patients with cardiac rupture after acute myocardial infarction using TMT-based quantitative proteomics approach
Source: Clin Proteomics. 2024 Mar 1;21:18. doi: 10.1186/s12014-024-09474-9 (PMC10908035; doi:10.1186/s12014-024-09474-9)
Supplement: Supplementary file 8 — Supplementary Material 8: Table S8. Pathway enrichment analysis of the differentially expressed proteins among the three comparison groups [file 12014_2024_9474_MOESM8_ESM.xlsx]

## Sheet: AMI vs. Con
Pathway	Proteins number	P value	Pathway_ID	Level 1	Level 2	Proteins
Tight junction	17	9.93969e-07	ko04530	Cellular Processes	Cellular community - eukaryotes	sp|Q8NBJ4|GOLM1_HUMAN, sp|Q9UKX2|MYH2_HUMAN, sp|P10916|MLRV_HUMAN, sp|Q71U36|TBA1A_HUMAN, sp|Q14247|SRC8_HUMAN, sp|P60660|MYL6_HUMAN, sp|O75116|ROCK2_HUMAN, sp|Q9Y623|MYH4_HUMAN, sp|P61158|ARP3_HUMAN, sp|Q9UKX3|MYH13_HUMAN, sp|Q15404|RSU1_HUMAN, sp|P50552|VASP_HUMAN, sp|P12814|ACTN1_HUMAN, sp|P68366|TBA4A_HUMAN, sp|P34932|HSP74_HUMAN, sp|P22694|KAPCB_HUMAN, sp|P35579|MYH9_HUMAN
Adrenergic signaling in cardiomyocytes	11	1.49644e-05	ko04261	Organismal Systems	Circulatory system	sp|P09493|TPM1_HUMAN, sp|P10916|MLRV_HUMAN, sp|P63316|TNNC1_HUMAN, sp|P08590|MYL3_HUMAN, sp|P67936|TPM4_HUMAN, sp|P0DP23|CALM1_HUMAN, sp|P07951|TPM2_HUMAN, sp|P12883|MYH7_HUMAN, sp|P17252|KPCA_HUMAN, sp|P62136|PP1A_HUMAN, sp|P22694|KAPCB_HUMAN
Cardiac muscle contraction	7	2.53239e-05	ko04260	Organismal Systems	Circulatory system	sp|P09493|TPM1_HUMAN, sp|P10916|MLRV_HUMAN, sp|P63316|TNNC1_HUMAN, sp|P08590|MYL3_HUMAN, sp|P67936|TPM4_HUMAN, sp|P07951|TPM2_HUMAN, sp|P12883|MYH7_HUMAN
Human cytomegalovirus infection	11	0.000133498	ko05163	Human Diseases	Infectious diseases: Viral	sp|P05771|KPCB_HUMAN, sp|P13501|CCL5_HUMAN, sp|P40763|STAT3_HUMAN, sp|O75116|ROCK2_HUMAN, sp|P48059|LIMS1_HUMAN, sp|P0DP23|CALM1_HUMAN, sp|O43294|TGFI1_HUMAN, sp|P17252|KPCA_HUMAN, sp|P61769|B2MG_HUMAN, sp|Q15382|RHEB_HUMAN, sp|P22694|KAPCB_HUMAN
Gastric acid secretion	5	0.000263162	ko04971	Organismal Systems	Digestive system	sp|P05771|KPCB_HUMAN, sp|P0DP23|CALM1_HUMAN, sp|Q15746|MYLK_HUMAN, sp|P17252|KPCA_HUMAN, sp|P22694|KAPCB_HUMAN
Vascular smooth muscle contraction	9	0.000419895	ko04270	Organismal Systems	Circulatory system	sp|P05771|KPCB_HUMAN, sp|Q05682|CALD1_HUMAN, sp|P60660|MYL6_HUMAN, sp|O75116|ROCK2_HUMAN, sp|P0DP23|CALM1_HUMAN, sp|Q15746|MYLK_HUMAN, sp|P17252|KPCA_HUMAN, sp|P62136|PP1A_HUMAN, sp|P22694|KAPCB_HUMAN
Calcium signaling pathway	12	0.000457556	ko04020	Environmental Information Processing	Signal transduction	sp|P05771|KPCB_HUMAN, sp|A0A0B4J1U7|HV601_HUMAN, sp|A0A0B4J1V0|HV315_HUMAN, sp|P0DP01|HV108_HUMAN, sp|P63316|TNNC1_HUMAN, sp|O14983|AT2A1_HUMAN, sp|P0DP23|CALM1_HUMAN, sp|Q15746|MYLK_HUMAN, sp|P0DOX2|IGA2_HUMAN, sp|P17252|KPCA_HUMAN, sp|A0A0C4DH33|HV124_HUMAN, sp|P22694|KAPCB_HUMAN
Amphetamine addiction	5	0.000817385	ko05031	Human Diseases	Substance dependence	sp|P05771|KPCB_HUMAN, sp|P0DP23|CALM1_HUMAN, sp|P17252|KPCA_HUMAN, sp|P62136|PP1A_HUMAN, sp|P22694|KAPCB_HUMAN
Viral carcinogenesis	12	0.00089126	ko05203	Human Diseases	Cancers: Overview	sp|P40763|STAT3_HUMAN, sp|P31946|1433B_HUMAN, sp|P48059|LIMS1_HUMAN, sp|P27348|1433T_HUMAN, sp|Q04917|1433F_HUMAN, sp|Q13045|FLII_HUMAN, sp|Q15404|RSU1_HUMAN, sp|O43294|TGFI1_HUMAN, sp|P63104|1433Z_HUMAN, sp|P12814|ACTN1_HUMAN, sp|P22694|KAPCB_HUMAN, sp|P14618|KPYM_HUMAN
Oocyte meiosis	8	0.000949983	ko04114	Cellular Processes	Cell growth and death	sp|P31946|1433B_HUMAN, sp|P27348|1433T_HUMAN, sp|Q04917|1433F_HUMAN, sp|P0DP23|CALM1_HUMAN, sp|Q9H2G2|SLK_HUMAN, sp|P63104|1433Z_HUMAN, sp|P62136|PP1A_HUMAN, sp|P22694|KAPCB_HUMAN
Inflammatory mediator regulation of TRP channels	6	0.0016799	ko04750	Organismal Systems	Sensory system	sp|P05771|KPCB_HUMAN, sp|Q9NPH3|IL1AP_HUMAN, sp|P0DP23|CALM1_HUMAN, sp|P17252|KPCA_HUMAN, sp|P62136|PP1A_HUMAN, sp|P22694|KAPCB_HUMAN
Dilated cardiomyopathy (DCM)	13	0.00182005	ko05414	Human Diseases	Cardiovascular diseases	sp|A0A0B4J1U7|HV601_HUMAN, sp|P09493|TPM1_HUMAN, sp|A0A0B4J1V0|HV315_HUMAN, sp|P10916|MLRV_HUMAN, sp|P0DP01|HV108_HUMAN, sp|P63316|TNNC1_HUMAN, sp|P08590|MYL3_HUMAN, sp|P67936|TPM4_HUMAN, sp|P07951|TPM2_HUMAN, sp|P0DOX2|IGA2_HUMAN, sp|A0A0C4DH33|HV124_HUMAN, sp|P08514|ITA2B_HUMAN, sp|P22694|KAPCB_HUMAN
Oxytocin signaling pathway	8	0.00230178	ko04921	Organismal Systems	Endocrine system	sp|P05771|KPCB_HUMAN, sp|P60660|MYL6_HUMAN, sp|O75116|ROCK2_HUMAN, sp|P0DP23|CALM1_HUMAN, sp|Q15746|MYLK_HUMAN, sp|P17252|KPCA_HUMAN, sp|P62136|PP1A_HUMAN, sp|P22694|KAPCB_HUMAN
Regulation of actin cytoskeleton	15	0.00252937	ko04810	Cellular Processes	Cell motility	sp|P10916|MLRV_HUMAN, sp|P11215|ITAM_HUMAN, sp|P18206|VINC_HUMAN, sp|O75116|ROCK2_HUMAN, sp|P48059|LIMS1_HUMAN, sp|P48426|PI42A_HUMAN, sp|Q15746|MYLK_HUMAN, sp|Q13045|FLII_HUMAN, sp|O43294|TGFI1_HUMAN, sp|Q13576|IQGA2_HUMAN, sp|P07737|PROF1_HUMAN, sp|P12814|ACTN1_HUMAN, sp|P62136|PP1A_HUMAN, sp|P08514|ITA2B_HUMAN, sp|Q27J81|INF2_HUMAN
Leukocyte transendothelial migration	10	0.00284898	ko04670	Organismal Systems	Immune system	sp|P05771|KPCB_HUMAN, sp|P10916|MLRV_HUMAN, sp|P11215|ITAM_HUMAN, sp|P18206|VINC_HUMAN, sp|O75116|ROCK2_HUMAN, sp|P48059|LIMS1_HUMAN, sp|O43294|TGFI1_HUMAN, sp|P50552|VASP_HUMAN, sp|P12814|ACTN1_HUMAN, sp|P17252|KPCA_HUMAN
cGMP-PKG signaling pathway	7	0.00338471	ko04022	Environmental Information Processing	Signal transduction	sp|O14983|AT2A1_HUMAN, sp|O75116|ROCK2_HUMAN, sp|P0DP23|CALM1_HUMAN, sp|Q15746|MYLK_HUMAN, sp|O76074|PDE5A_HUMAN, sp|P50552|VASP_HUMAN, sp|P62136|PP1A_HUMAN
Chemokine signaling pathway	8	0.00670924	ko04062	Organismal Systems	Immune system	sp|P05771|KPCB_HUMAN, sp|P13501|CCL5_HUMAN, sp|P40763|STAT3_HUMAN, sp|O75116|ROCK2_HUMAN, sp|P48059|LIMS1_HUMAN, sp|P02775|CXCL7_HUMAN, sp|O43294|TGFI1_HUMAN, sp|P22694|KAPCB_HUMAN
Long-term potentiation	5	0.00687133	ko04720	Organismal Systems	Nervous system	sp|P05771|KPCB_HUMAN, sp|P0DP23|CALM1_HUMAN, sp|P17252|KPCA_HUMAN, sp|P62136|PP1A_HUMAN, sp|P22694|KAPCB_HUMAN
Proteoglycans in cancer	12	0.00716669	ko05205	Human Diseases	Cancers: Overview	sp|P05771|KPCB_HUMAN, sp|Q14247|SRC8_HUMAN, sp|P40763|STAT3_HUMAN, sp|O75116|ROCK2_HUMAN, sp|P48059|LIMS1_HUMAN, sp|O43294|TGFI1_HUMAN, sp|P17252|KPCA_HUMAN, sp|P62136|PP1A_HUMAN, sp|P23588|IF4B_HUMAN, sp|P22694|KAPCB_HUMAN, sp|P21333|FLNA_HUMAN, sp|Q9Y251|HPSE_HUMAN
MAPK signaling pathway - fly	7	0.00736695	ko04013	Environmental Information Processing	Signal transduction	sp|Q8NBJ4|GOLM1_HUMAN, sp|P04179|SODM_HUMAN, sp|P31946|1433B_HUMAN, sp|P27348|1433T_HUMAN, sp|Q14644|RASA3_HUMAN, sp|P07737|PROF1_HUMAN, sp|P63104|1433Z_HUMAN
Melanogenesis	4	0.00900222	ko04916	Organismal Systems	Endocrine system	sp|P05771|KPCB_HUMAN, sp|P0DP23|CALM1_HUMAN, sp|P17252|KPCA_HUMAN, sp|P22694|KAPCB_HUMAN
Phosphatidylinositol signaling system	4	0.00900222	ko04070	Environmental Information Processing	Signal transduction	sp|P05771|KPCB_HUMAN, sp|P48426|PI42A_HUMAN, sp|P0DP23|CALM1_HUMAN, sp|P17252|KPCA_HUMAN
Insulin secretion	3	0.00951384	ko04911	Organismal Systems	Endocrine system	sp|P05771|KPCB_HUMAN, sp|P17252|KPCA_HUMAN, sp|P22694|KAPCB_HUMAN
Longevity regulating pathway	3	0.00951384	ko04211	Organismal Systems	Aging	sp|P04179|SODM_HUMAN, sp|Q15382|RHEB_HUMAN, sp|P22694|KAPCB_HUMAN
Hypertrophic cardiomyopathy (HCM)	7	0.0103216	ko05410	Human Diseases	Cardiovascular diseases	sp|P09493|TPM1_HUMAN, sp|P10916|MLRV_HUMAN, sp|P63316|TNNC1_HUMAN, sp|P08590|MYL3_HUMAN, sp|P67936|TPM4_HUMAN, sp|P07951|TPM2_HUMAN, sp|P08514|ITA2B_HUMAN
Amoebiasis	14	0.0120202	ko05146	Human Diseases	Infectious diseases: Parasitic	sp|O15230|LAMA5_HUMAN, sp|P05771|KPCB_HUMAN, sp|A0A0B4J1U7|HV601_HUMAN, sp|A0A0B4J1V0|HV315_HUMAN, sp|P07357|CO8A_HUMAN, sp|P0DP01|HV108_HUMAN, sp|P11215|ITAM_HUMAN, sp|P18206|VINC_HUMAN, sp|P02748|CO9_HUMAN, sp|P12814|ACTN1_HUMAN, sp|P0DOX2|IGA2_HUMAN, sp|P17252|KPCA_HUMAN, sp|A0A0C4DH33|HV124_HUMAN, sp|P22694|KAPCB_HUMAN
Focal adhesion	17	0.0133712	ko04510	Cellular Processes	Cellular community - eukaryotes	sp|O15230|LAMA5_HUMAN, sp|P05771|KPCB_HUMAN, sp|Q13418|ILK_HUMAN, sp|P10916|MLRV_HUMAN, sp|Q9Y490|TLN1_HUMAN, sp|P18206|VINC_HUMAN, sp|O75116|ROCK2_HUMAN, sp|Q9HBI1|PARVB_HUMAN, sp|P48059|LIMS1_HUMAN, sp|Q15746|MYLK_HUMAN, sp|O43294|TGFI1_HUMAN, sp|P50552|VASP_HUMAN, sp|P12814|ACTN1_HUMAN, sp|P17252|KPCA_HUMAN, sp|P62136|PP1A_HUMAN, sp|P08514|ITA2B_HUMAN, sp|P21333|FLNA_HUMAN
Cell cycle	4	0.0160694	ko04110	Cellular Processes	Cell growth and death	sp|P31946|1433B_HUMAN, sp|P27348|1433T_HUMAN, sp|Q04917|1433F_HUMAN, sp|P63104|1433Z_HUMAN
Circadian entrainment	4	0.0160694	ko04713	Organismal Systems	Environmental adaptation	sp|P05771|KPCB_HUMAN, sp|P0DP23|CALM1_HUMAN, sp|P17252|KPCA_HUMAN, sp|P22694|KAPCB_HUMAN
Longevity regulating pathway - worm	4	0.0160694	ko04212	Organismal Systems	Aging	sp|P04179|SODM_HUMAN, sp|P31946|1433B_HUMAN, sp|P27348|1433T_HUMAN, sp|P63104|1433Z_HUMAN
Non-homologous end-joining	2	0.0192542	ko03450	Genetic Information Processing	Replication and repair	sp|P12956|XRCC6_HUMAN, sp|P13010|XRCC5_HUMAN
Morphine addiction	3	0.0213589	ko05032	Human Diseases	Substance dependence	sp|P05771|KPCB_HUMAN, sp|P17252|KPCA_HUMAN, sp|P22694|KAPCB_HUMAN
Hepatitis B	6	0.0218368	ko05161	Human Diseases	Infectious diseases: Viral	sp|P05771|KPCB_HUMAN, sp|P40763|STAT3_HUMAN, sp|P31946|1433B_HUMAN, sp|P27348|1433T_HUMAN, sp|P63104|1433Z_HUMAN, sp|P17252|KPCA_HUMAN
mTOR signaling pathway	4	0.0258314	ko04150	Environmental Information Processing	Signal transduction	sp|P05771|KPCB_HUMAN, sp|P17252|KPCA_HUMAN, sp|P23588|IF4B_HUMAN, sp|Q15382|RHEB_HUMAN
Aldosterone synthesis and secretion	4	0.0258314	ko04925	Organismal Systems	Endocrine system	sp|P05771|KPCB_HUMAN, sp|P0DP23|CALM1_HUMAN, sp|P17252|KPCA_HUMAN, sp|P22694|KAPCB_HUMAN
Dopaminergic synapse	5	0.0341693	ko04728	Organismal Systems	Nervous system	sp|P05771|KPCB_HUMAN, sp|P0DP23|CALM1_HUMAN, sp|P17252|KPCA_HUMAN, sp|P62136|PP1A_HUMAN, sp|P22694|KAPCB_HUMAN
Autophagy - animal	5	0.0341693	ko04140	Cellular Processes	Transport and catabolism	sp|P09429|HMGB1_HUMAN, sp|P07339|CATD_HUMAN, sp|Q96NZ9|PRAP1_HUMAN, sp|Q15382|RHEB_HUMAN, sp|P22694|KAPCB_HUMAN
Hippo signaling pathway	6	0.0377257	ko04390	Environmental Information Processing	Signal transduction	sp|P31946|1433B_HUMAN, sp|P27348|1433T_HUMAN, sp|Q04917|1433F_HUMAN, sp|Q15404|RSU1_HUMAN, sp|P63104|1433Z_HUMAN, sp|P62136|PP1A_HUMAN
African trypanosomiasis	8	0.038045	ko05143	Human Diseases	Infectious diseases: Parasitic	sp|P05771|KPCB_HUMAN, sp|A0A0B4J1U7|HV601_HUMAN, sp|A0A0B4J1V0|HV315_HUMAN, sp|P00739|HPTR_HUMAN, sp|P0DP01|HV108_HUMAN, sp|P0DOX2|IGA2_HUMAN, sp|P17252|KPCA_HUMAN, sp|A0A0C4DH33|HV124_HUMAN
Cholinergic synapse	3	0.0383925	ko04725	Organismal Systems	Nervous system	sp|P05771|KPCB_HUMAN, sp|P17252|KPCA_HUMAN, sp|P22694|KAPCB_HUMAN
Fc gamma R-mediated phagocytosis	9	0.0435756	ko04666	Organismal Systems	Immune system	sp|P05771|KPCB_HUMAN, sp|A0A0B4J1U7|HV601_HUMAN, sp|A0A0B4J1V0|HV315_HUMAN, sp|P0DP01|HV108_HUMAN, sp|Q13045|FLII_HUMAN, sp|P50552|VASP_HUMAN, sp|P0DOX2|IGA2_HUMAN, sp|P17252|KPCA_HUMAN, sp|A0A0C4DH33|HV124_HUMAN
Hepatitis C	5	0.0456424	ko05160	Human Diseases	Infectious diseases: Viral	sp|P40763|STAT3_HUMAN, sp|P31946|1433B_HUMAN, sp|P27348|1433T_HUMAN, sp|Q04917|1433F_HUMAN, sp|P63104|1433Z_HUMAN
Gap junction	5	0.0456424	ko04540	Cellular Processes	Cellular community - eukaryotes	sp|P05771|KPCB_HUMAN, sp|Q71U36|TBA1A_HUMAN, sp|P17252|KPCA_HUMAN, sp|P68366|TBA4A_HUMAN, sp|P22694|KAPCB_HUMAN
Apelin signaling pathway	5	0.0456424	ko04371	Environmental Information Processing	Signal transduction	sp|P10916|MLRV_HUMAN, sp|P08590|MYL3_HUMAN, sp|P0DP23|CALM1_HUMAN, sp|Q15746|MYLK_HUMAN, sp|P22694|KAPCB_HUMAN

## Sheet: CR vs. Con
Pathway	Proteins number	P value	Pathway_ID	Level 1	Level 2	Proteins
RNA transport	29	0.000594814	ko03013	Genetic Information Processing	Translation	sp|O75822|EIF3J_HUMAN, sp|O15371|EIF3D_HUMAN, sp|P78344|IF4G2_HUMAN, sp|P62826|RAN_HUMAN, sp|P61970|NTF2_HUMAN, sp|P55884|EIF3B_HUMAN, sp|Q7L576|CYFP1_HUMAN, sp|O15372|EIF3H_HUMAN, sp|Q13347|EIF3I_HUMAN, sp|Q2VIR3|IF2GL_HUMAN, sp|P11940|PABP1_HUMAN, sp|P60842|IF4A1_HUMAN, sp|Q9Y3F4|STRAP_HUMAN, sp|P20042|IF2B_HUMAN, sp|O14980|XPO1_HUMAN, sp|Q5VTE0|EF1A3_HUMAN, sp|Q14974|IMB1_HUMAN, sp|Q14240|IF4A…
Protein processing in endoplasmic reticulum	35	0.00207476	ko04141	Genetic Information Processing	Folding, sorting and degradation	sp|P07900|HS90A_HUMAN, sp|Q9NR31|SAR1A_HUMAN, sp|O43396|TXNL1_HUMAN, sp|Q9UMX0|UBQL1_HUMAN, sp|Q14697|GANAB_HUMAN, sp|P63208|SKP1_HUMAN, sp|O94979|SC31A_HUMAN, sp|P54727|RD23B_HUMAN, sp|Q9H173|SIL1_HUMAN, sp|Q92598|HS105_HUMAN, sp|Q9P2E9|RRBP1_HUMAN, sp|P25685|DNJB1_HUMAN, sp|P08238|HS90B_HUMAN, sp|P49257|LMAN1_HUMAN, sp|P11142|HSP7C_HUMAN, sp|P07384|CAN1_HUMAN, sp|P27824|CALX_HUMAN, sp|P31689|DN…
Necroptosis	18	0.00257441	ko04217	Cellular Processes	Cell growth and death	sp|P07900|HS90A_HUMAN, sp|P09429|HMGB1_HUMAN, sp|O95831|AIFM1_HUMAN, sp|P40763|STAT3_HUMAN, sp|P11216|PYGB_HUMAN, sp|P42229|STA5A_HUMAN, sp|P62937|PPIA_HUMAN, sp|O00429|DNM1L_HUMAN, sp|P08238|HS90B_HUMAN, sp|O43633|CHM2A_HUMAN, sp|P07384|CAN1_HUMAN, sp|O75367|H2AY_HUMAN, sp|P16104|H2AX_HUMAN, sp|P17655|CAN2_HUMAN, sp|P02792|FRIL_HUMAN, sp|P02794|FRIH_HUMAN, sp|Q96KK5|H2A1H_HUMAN, sp|P42224|STAT1_…
Ribosome	15	0.00700653	ko03010	Genetic Information Processing	Translation	sp|P60866|RS20_HUMAN, sp|P39019|RS19_HUMAN, sp|P25398|RS12_HUMAN, sp|P62987|RL40_HUMAN, sp|P62750|RL23A_HUMAN, sp|P05388|RLA0_HUMAN, sp|P62277|RS13_HUMAN, sp|P05387|RLA2_HUMAN, sp|P50914|RL14_HUMAN, sp|P62081|RS7_HUMAN, sp|P23396|RS3_HUMAN, sp|P15880|RS2_HUMAN, sp|P35268|RL22_HUMAN, sp|P08865|RSSA_HUMAN, sp|P62906|RL10A_HUMAN
Proteasome	30	0.00749059	ko03050	Genetic Information Processing	Folding, sorting and degradation	sp|P28070|PSB4_HUMAN, sp|P25787|PSA2_HUMAN, sp|P55036|PSMD4_HUMAN, sp|P40306|PSB10_HUMAN, sp|P49721|PSB2_HUMAN, sp|P48556|PSMD8_HUMAN, sp|P43686|PRS6B_HUMAN, sp|Q13200|PSMD2_HUMAN, sp|P25786|PSA1_HUMAN, sp|P28072|PSB6_HUMAN, sp|Q99436|PSB7_HUMAN, sp|P49720|PSB3_HUMAN, sp|O43242|PSMD3_HUMAN, sp|P60900|PSA6_HUMAN, sp|Q06323|PSME1_HUMAN, sp|P20618|PSB1_HUMAN, sp|P62195|PRS8_HUMAN, sp|P62333|PRS10_HU…
Regulation of actin cytoskeleton	44	0.011608	ko04810	Cellular Processes	Cell motility	sp|P02751|FINC_HUMAN, sp|P05556|ITB1_HUMAN, sp|P24844|MYL9_HUMAN, sp|P11362|FGFR1_HUMAN, sp|P10916|MLRV_HUMAN, sp|Q8WUW1|BRK1_HUMAN, sp|Q7L576|CYFP1_HUMAN, sp|O60610|DIAP1_HUMAN, sp|P15153|RAC2_HUMAN, sp|P60709|ACTB_HUMAN, sp|P08648|ITA5_HUMAN, sp|P18206|VINC_HUMAN, sp|O75116|ROCK2_HUMAN, sp|Q02750|MP2K1_HUMAN, sp|Q562R1|ACTBL_HUMAN, sp|P05106|ITB3_HUMAN, sp|P23528|COF1_HUMAN, sp|P48059|LIMS1_HUM…
Tight junction	32	0.0126985	ko04530	Cellular Processes	Cellular community - eukaryotes	sp|Q8NBJ4|GOLM1_HUMAN, sp|Q9UKX2|MYH2_HUMAN, sp|P67775|PP2AA_HUMAN, sp|O43852|CALU_HUMAN, sp|P05556|ITB1_HUMAN, sp|P24844|MYL9_HUMAN, sp|P10916|MLRV_HUMAN, sp|Q71U36|TBA1A_HUMAN, sp|Q14247|SRC8_HUMAN, sp|P60709|ACTB_HUMAN, sp|P60660|MYL6_HUMAN, sp|O75116|ROCK2_HUMAN, sp|Q562R1|ACTBL_HUMAN, sp|O43707|ACTN4_HUMAN, sp|O14745|NHRF1_HUMAN, sp|P60953|CDC42_HUMAN, sp|Q9Y623|MYH4_HUMAN, sp|P61158|ARP3_HU…
Hypertrophic cardiomyopathy (HCM)	18	0.0157462	ko05410	Human Diseases	Cardiovascular diseases	sp|P01137|TGFB1_HUMAN, sp|P05556|ITB1_HUMAN, sp|P09493|TPM1_HUMAN, sp|P10916|MLRV_HUMAN, sp|P01019|ANGT_HUMAN, sp|P60709|ACTB_HUMAN, sp|P08648|ITA5_HUMAN, sp|P63316|TNNC1_HUMAN, sp|Q562R1|ACTBL_HUMAN, sp|P05106|ITB3_HUMAN, sp|P08590|MYL3_HUMAN, sp|P06753|TPM3_HUMAN, sp|P67936|TPM4_HUMAN, sp|P07951|TPM2_HUMAN, sp|Q13683|ITA7_HUMAN, sp|P02545|LMNA_HUMAN, sp|P08514|ITA2B_HUMAN, sp|P68032|ACTC_HUMAN
Leukocyte transendothelial migration	25	0.025244	ko04670	Organismal Systems	Immune system	sp|P05771|KPCB_HUMAN, sp|P05556|ITB1_HUMAN, sp|P24844|MYL9_HUMAN, sp|P10916|MLRV_HUMAN, sp|P08253|MMP2_HUMAN, sp|P15153|RAC2_HUMAN, sp|P60709|ACTB_HUMAN, sp|P18206|VINC_HUMAN, sp|O75116|ROCK2_HUMAN, sp|Q562R1|ACTBL_HUMAN, sp|P48059|LIMS1_HUMAN, sp|O43707|ACTN4_HUMAN, sp|P60953|CDC42_HUMAN, sp|P19320|VCAM1_HUMAN, sp|P61224|RAP1B_HUMAN, sp|Q96A32|MLRS_HUMAN, sp|O43294|TGFI1_HUMAN, sp|P14780|MMP9_HU…
Endocytosis	25	0.025244	ko04144	Cellular Processes	Transport and catabolism	sp|P51149|RAB7A_HUMAN, sp|Q9NZN3|EHD3_HUMAN, sp|P26022|PTX3_HUMAN, sp|O60749|SNX2_HUMAN, sp|P60953|CDC42_HUMAN, sp|O95782|AP2A1_HUMAN, sp|O43633|CHM2A_HUMAN, sp|Q00610|CLH1_HUMAN, sp|P11142|HSP7C_HUMAN, sp|P09496|CLCA_HUMAN, sp|Q9UBC2|EP15R_HUMAN, sp|Q9NP79|VTA1_HUMAN, sp|P84077|ARF1_HUMAN, sp|Q9H4M9|EHD1_HUMAN, sp|P59998|ARPC4_HUMAN, sp|P47756|CAPZB_HUMAN, sp|Q05193|DYN1_HUMAN, sp|P47755|CAZA2_H…
Vibrio cholerae infection	10	0.036922	ko05110	Human Diseases	Infectious diseases: Bacterial	sp|P38606|VATA_HUMAN, sp|P60709|ACTB_HUMAN, sp|Q15904|VAS1_HUMAN, sp|Q562R1|ACTBL_HUMAN, sp|P84077|ARF1_HUMAN, sp|P17252|KPCA_HUMAN, sp|P21281|VATB2_HUMAN, sp|P13667|PDIA4_HUMAN, sp|Q9UDY2|ZO2_HUMAN, sp|P22694|KAPCB_HUMAN

## Sheet: CR vs. AMI
Pathway	Proteins number	P value	Pathway_ID	Level 1	Level 2	Proteins
Protein processing in endoplasmic reticulum	37	2.74456e-05	ko04141	Genetic Information Processing	Folding, sorting and degradation	sp|P07900|HS90A_HUMAN, sp|Q9NR31|SAR1A_HUMAN, sp|O43396|TXNL1_HUMAN, sp|Q9UMX0|UBQL1_HUMAN, sp|Q14697|GANAB_HUMAN, sp|P63208|SKP1_HUMAN, sp|O94979|SC31A_HUMAN, sp|P54727|RD23B_HUMAN, sp|Q9H173|SIL1_HUMAN, sp|Q92598|HS105_HUMAN, sp|Q9P2E9|RRBP1_HUMAN, sp|P25685|DNJB1_HUMAN, sp|P08238|HS90B_HUMAN, sp|P49257|LMAN1_HUMAN, sp|P11142|HSP7C_HUMAN, sp|P07384|CAN1_HUMAN, sp|P27824|CALX_HUMAN, sp|P54725|RD…
RNA transport	30	2.74715e-05	ko03013	Genetic Information Processing	Translation	sp|O75822|EIF3J_HUMAN, sp|O15371|EIF3D_HUMAN, sp|P78344|IF4G2_HUMAN, sp|P62826|RAN_HUMAN, sp|P61970|NTF2_HUMAN, sp|P55884|EIF3B_HUMAN, sp|Q7L576|CYFP1_HUMAN, sp|O15372|EIF3H_HUMAN, sp|Q13347|EIF3I_HUMAN, sp|Q2VIR3|IF2GL_HUMAN, sp|P11940|PABP1_HUMAN, sp|P00167|CYB5_HUMAN, sp|P60842|IF4A1_HUMAN, sp|Q9Y3F4|STRAP_HUMAN, sp|P20042|IF2B_HUMAN, sp|O14980|XPO1_HUMAN, sp|Q5VTE0|EF1A3_HUMAN, sp|Q14974|IMB1…
Viral carcinogenesis	31	0.00105307	ko05203	Human Diseases	Cancers: Overview	sp|Q5T4S7|UBR4_HUMAN, sp|P61978|HNRPK_HUMAN, sp|P62993|GRB2_HUMAN, sp|P43405|KSYK_HUMAN, sp|P40763|STAT3_HUMAN, sp|P42229|STA5A_HUMAN, sp|P31946|1433B_HUMAN, sp|P48059|LIMS1_HUMAN, sp|Q93079|H2B1H_HUMAN, sp|P27348|1433T_HUMAN, sp|O43707|ACTN4_HUMAN, sp|P60953|CDC42_HUMAN, sp|P28482|MK01_HUMAN, sp|Q7KZF4|SND1_HUMAN, sp|P43487|RANG_HUMAN, sp|Q04917|1433F_HUMAN, sp|P62805|H4_HUMAN, sp|Q13045|FLII_HU…
Necroptosis	18	0.00190611	ko04217	Cellular Processes	Cell growth and death	sp|P07900|HS90A_HUMAN, sp|P09429|HMGB1_HUMAN, sp|O95831|AIFM1_HUMAN, sp|P40763|STAT3_HUMAN, sp|P11216|PYGB_HUMAN, sp|P42229|STA5A_HUMAN, sp|P62937|PPIA_HUMAN, sp|O00429|DNM1L_HUMAN, sp|P08238|HS90B_HUMAN, sp|O43633|CHM2A_HUMAN, sp|P07384|CAN1_HUMAN, sp|O75367|H2AY_HUMAN, sp|P16104|H2AX_HUMAN, sp|P17655|CAN2_HUMAN, sp|P02792|FRIL_HUMAN, sp|P02794|FRIH_HUMAN, sp|Q96KK5|H2A1H_HUMAN, sp|P42224|STAT1_…
Endocytosis	26	0.00453275	ko04144	Cellular Processes	Transport and catabolism	sp|P51149|RAB7A_HUMAN, sp|Q9NZN3|EHD3_HUMAN, sp|P26022|PTX3_HUMAN, sp|O60749|SNX2_HUMAN, sp|P60953|CDC42_HUMAN, sp|O95782|AP2A1_HUMAN, sp|O43633|CHM2A_HUMAN, sp|Q00610|CLH1_HUMAN, sp|P11142|HSP7C_HUMAN, sp|P52907|CAZA1_HUMAN, sp|P09496|CLCA_HUMAN, sp|Q9UBC2|EP15R_HUMAN, sp|Q9NP79|VTA1_HUMAN, sp|P84077|ARF1_HUMAN, sp|Q9H4M9|EHD1_HUMAN, sp|P59998|ARPC4_HUMAN, sp|P47756|CAPZB_HUMAN, sp|Q05193|DYN1_H…
Chemokine signaling pathway	21	0.00480305	ko04062	Organismal Systems	Immune system	sp|P05771|KPCB_HUMAN, sp|P62993|GRB2_HUMAN, sp|P13501|CCL5_HUMAN, sp|Q05655|KPCD_HUMAN, sp|P40763|STAT3_HUMAN, sp|P15153|RAC2_HUMAN, sp|O75116|ROCK2_HUMAN, sp|Q02750|MP2K1_HUMAN, sp|P48059|LIMS1_HUMAN, sp|P55774|CCL18_HUMAN, sp|P60953|CDC42_HUMAN, sp|P28482|MK01_HUMAN, sp|P02775|CXCL7_HUMAN, sp|P62873|GBB1_HUMAN, sp|P61224|RAP1B_HUMAN, sp|O43294|TGFI1_HUMAN, sp|Q7LDG7|GRP2_HUMAN, sp|P42224|STAT1_…
Proteasome	30	0.0050476	ko03050	Genetic Information Processing	Folding, sorting and degradation	sp|P28070|PSB4_HUMAN, sp|P25787|PSA2_HUMAN, sp|P55036|PSMD4_HUMAN, sp|P40306|PSB10_HUMAN, sp|P49721|PSB2_HUMAN, sp|P48556|PSMD8_HUMAN, sp|P43686|PRS6B_HUMAN, sp|Q13200|PSMD2_HUMAN, sp|P25786|PSA1_HUMAN, sp|P28072|PSB6_HUMAN, sp|Q99436|PSB7_HUMAN, sp|Q7Z5L0|VMO1_HUMAN, sp|O43242|PSMD3_HUMAN, sp|P60900|PSA6_HUMAN, sp|Q06323|PSME1_HUMAN, sp|P20618|PSB1_HUMAN, sp|P62195|PRS8_HUMAN, sp|P62333|PRS10_HU…
Hepatitis C	15	0.00545662	ko05160	Human Diseases	Infectious diseases: Viral	sp|P67775|PP2AA_HUMAN, sp|P62993|GRB2_HUMAN, sp|P40763|STAT3_HUMAN, sp|Q02750|MP2K1_HUMAN, sp|P31946|1433B_HUMAN, sp|P27348|1433T_HUMAN, sp|P28482|MK01_HUMAN, sp|Q04917|1433F_HUMAN, sp|P63104|1433Z_HUMAN, sp|P01130|LDLR_HUMAN, sp|P05198|IF2A_HUMAN, sp|P42224|STAT1_HUMAN, sp|P30153|2AAA_HUMAN, sp|P62258|1433E_HUMAN, sp|P61981|1433G_HUMAN
Ribosome	15	0.00545662	ko03010	Genetic Information Processing	Translation	sp|P60866|RS20_HUMAN, sp|P39019|RS19_HUMAN, sp|P25398|RS12_HUMAN, sp|P62987|RL40_HUMAN, sp|P62750|RL23A_HUMAN, sp|P05388|RLA0_HUMAN, sp|P62277|RS13_HUMAN, sp|P05387|RLA2_HUMAN, sp|P50914|RL14_HUMAN, sp|P62081|RS7_HUMAN, sp|P23396|RS3_HUMAN, sp|P15880|RS2_HUMAN, sp|P35268|RL22_HUMAN, sp|P08865|RSSA_HUMAN, sp|P62906|RL10A_HUMAN
Salmonella infection	14	0.00774233	ko05132	Human Diseases	Infectious diseases: Bacterial	sp|P51149|RAB7A_HUMAN, sp|P08571|CD14_HUMAN, sp|Q16512|PKN1_HUMAN, sp|P60709|ACTB_HUMAN, sp|O75116|ROCK2_HUMAN, sp|Q562R1|ACTBL_HUMAN, sp|P60953|CDC42_HUMAN, sp|P28482|MK01_HUMAN, sp|P59998|ARPC4_HUMAN, sp|P07737|PROF1_HUMAN, sp|Q9Y6W5|WASF2_HUMAN, sp|Q16539|MK14_HUMAN, sp|P18428|LBP_HUMAN, sp|P21333|FLNA_HUMAN
Osteoclast differentiation	13	0.0109816	ko04380	Organismal Systems	Development	sp|Q06187|BTK_HUMAN, sp|P01137|TGFB1_HUMAN, sp|P04217|A1BG_HUMAN, sp|P62993|GRB2_HUMAN, sp|Q08209|PP2BA_HUMAN, sp|P43405|KSYK_HUMAN, sp|Q13094|LCP2_HUMAN, sp|Q02750|MP2K1_HUMAN, sp|P05106|ITB3_HUMAN, sp|P28482|MK01_HUMAN, sp|Q9NZQ3|SPN90_HUMAN, sp|Q16539|MK14_HUMAN, sp|P42224|STAT1_HUMAN
Oxytocin signaling pathway	18	0.0120699	ko04921	Organismal Systems	Endocrine system	sp|P05771|KPCB_HUMAN, sp|Q14012|KCC1A_HUMAN, sp|P24844|MYL9_HUMAN, sp|Q08209|PP2BA_HUMAN, sp|P60709|ACTB_HUMAN, sp|P60660|MYL6_HUMAN, sp|O75116|ROCK2_HUMAN, sp|Q02750|MP2K1_HUMAN, sp|Q562R1|ACTBL_HUMAN, sp|P28482|MK01_HUMAN, sp|P13639|EF2_HUMAN, sp|P0DP23|CALM1_HUMAN, sp|Q15746|MYLK_HUMAN, sp|P17252|KPCA_HUMAN, sp|P62136|PP1A_HUMAN, sp|P01160|ANF_HUMAN, sp|O14974|MYPT1_HUMAN, sp|P22694|KAPCB_HUMAN
Human cytomegalovirus infection	22	0.0139267	ko05163	Human Diseases	Infectious diseases: Viral	sp|P05771|KPCB_HUMAN, sp|P62993|GRB2_HUMAN, sp|P13501|CCL5_HUMAN, sp|Q08209|PP2BA_HUMAN, sp|P40763|STAT3_HUMAN, sp|P15153|RAC2_HUMAN, sp|O75116|ROCK2_HUMAN, sp|Q02750|MP2K1_HUMAN, sp|P05106|ITB3_HUMAN, sp|P48059|LIMS1_HUMAN, sp|P28482|MK01_HUMAN, sp|P62873|GBB1_HUMAN, sp|P0DP23|CALM1_HUMAN, sp|O43294|TGFI1_HUMAN, sp|P17252|KPCA_HUMAN, sp|P30101|PDIA3_HUMAN, sp|P61769|B2MG_HUMAN, sp|Q16539|MK14_HU…
Pathogenic Escherichia coli infection	17	0.0163305	ko05130	Human Diseases	Infectious diseases: Bacterial	sp|P19338|NUCL_HUMAN, sp|P08571|CD14_HUMAN, sp|Q71U36|TBA1A_HUMAN, sp|Q14247|SRC8_HUMAN, sp|P07437|TBB5_HUMAN, sp|P60709|ACTB_HUMAN, sp|P12830|CADH1_HUMAN, sp|O75116|ROCK2_HUMAN, sp|Q562R1|ACTBL_HUMAN, sp|P68371|TBB4B_HUMAN, sp|P60953|CDC42_HUMAN, sp|Q9NY65|TBA8_HUMAN, sp|P14317|HCLS1_HUMAN, sp|P59998|ARPC4_HUMAN, sp|P17252|KPCA_HUMAN, sp|P68366|TBA4A_HUMAN, sp|Q9H4B7|TBB1_HUMAN
MAPK signaling pathway - fly	17	0.0163305	ko04013	Environmental Information Processing	Signal transduction	sp|Q8NBJ4|GOLM1_HUMAN, sp|P67775|PP2AA_HUMAN, sp|Q7L591|DOK3_HUMAN, sp|P62993|GRB2_HUMAN, sp|O60496|DOK2_HUMAN, sp|Q02750|MP2K1_HUMAN, sp|P31946|1433B_HUMAN, sp|P27348|1433T_HUMAN, sp|P28482|MK01_HUMAN, sp|O75688|PPM1B_HUMAN, sp|Q14644|RASA3_HUMAN, sp|O14980|XPO1_HUMAN, sp|P07737|PROF1_HUMAN, sp|P63104|1433Z_HUMAN, sp|Q9NZQ3|SPN90_HUMAN, sp|Q16539|MK14_HUMAN, sp|O95373|IPO7_HUMAN
Hepatitis B	16	0.0220343	ko05161	Human Diseases	Infectious diseases: Viral	sp|P01137|TGFB1_HUMAN, sp|P05771|KPCB_HUMAN, sp|P62993|GRB2_HUMAN, sp|P40763|STAT3_HUMAN, sp|P42229|STA5A_HUMAN, sp|Q15904|VAS1_HUMAN, sp|Q02750|MP2K1_HUMAN, sp|P31946|1433B_HUMAN, sp|P27348|1433T_HUMAN, sp|P28482|MK01_HUMAN, sp|P14780|MMP9_HUMAN, sp|P63104|1433Z_HUMAN, sp|P17252|KPCA_HUMAN, sp|Q16539|MK14_HUMAN, sp|P42224|STAT1_HUMAN, sp|Q16531|DDB1_HUMAN
Oocyte meiosis	16	0.0220343	ko04114	Cellular Processes	Cell growth and death	sp|P67775|PP2AA_HUMAN, sp|Q08209|PP2BA_HUMAN, sp|P63208|SKP1_HUMAN, sp|Q02750|MP2K1_HUMAN, sp|P31946|1433B_HUMAN, sp|P27348|1433T_HUMAN, sp|P28482|MK01_HUMAN, sp|Q04917|1433F_HUMAN, sp|P0DP23|CALM1_HUMAN, sp|Q9H2G2|SLK_HUMAN, sp|P63104|1433Z_HUMAN, sp|P62136|PP1A_HUMAN, sp|P30153|2AAA_HUMAN, sp|P62258|1433E_HUMAN, sp|P61981|1433G_HUMAN, sp|P22694|KAPCB_HUMAN
VEGF signaling pathway	11	0.0220691	ko04370	Environmental Information Processing	Signal transduction	sp|P04792|HSPB1_HUMAN, sp|P05771|KPCB_HUMAN, sp|Q08209|PP2BA_HUMAN, sp|P15153|RAC2_HUMAN, sp|Q02750|MP2K1_HUMAN, sp|P48059|LIMS1_HUMAN, sp|P60953|CDC42_HUMAN, sp|P28482|MK01_HUMAN, sp|O43294|TGFI1_HUMAN, sp|P17252|KPCA_HUMAN, sp|Q16539|MK14_HUMAN
Proteoglycans in cancer	35	0.0231405	ko05205	Human Diseases	Cancers: Overview	sp|P02751|FINC_HUMAN, sp|P01137|TGFB1_HUMAN, sp|P05771|KPCB_HUMAN, sp|P07996|TSP1_HUMAN, sp|P62993|GRB2_HUMAN, sp|P26927|HGFL_HUMAN, sp|P11362|FGFR1_HUMAN, sp|P04004|VTNC_HUMAN, sp|P08253|MMP2_HUMAN, sp|Q14247|SRC8_HUMAN, sp|P40763|STAT3_HUMAN, sp|P60709|ACTB_HUMAN, sp|O75116|ROCK2_HUMAN, sp|Q02750|MP2K1_HUMAN, sp|Q562R1|ACTBL_HUMAN, sp|P05106|ITB3_HUMAN, sp|P48059|LIMS1_HUMAN, sp|P46940|IQGA1_HU…
Carbon metabolism	24	0.023705	ko01200	Metabolism	Global and overview maps	sp|O43175|SERA_HUMAN, sp|P17858|PFKAL_HUMAN, sp|P13929|ENOB_HUMAN, sp|P04406|G3P_HUMAN, sp|P34896|GLYC_HUMAN, sp|P40926|MDHM_HUMAN, sp|P31327|CPSM_HUMAN, sp|P30613|KPYR_HUMAN, sp|P11766|ADHX_HUMAN, sp|P04075|ALDOA_HUMAN, sp|P48735|IDHP_HUMAN, sp|P52209|6PGD_HUMAN, sp|P00558|PGK1_HUMAN, sp|P60174|TPIS_HUMAN, sp|Q3LXA3|TKFC_HUMAN, sp|P09104|ENOG_HUMAN, sp|A6NDG6|PGP_HUMAN, sp|P06733|ENOA_HUMAN, sp|…
Human immunodeficiency virus 1 infection	20	0.0239602	ko05170	Human Diseases	Infectious diseases: Viral	sp|P05771|KPCB_HUMAN, sp|Q10567|AP1B1_HUMAN, sp|Q08209|PP2BA_HUMAN, sp|P63208|SKP1_HUMAN, sp|P15153|RAC2_HUMAN, sp|Q02750|MP2K1_HUMAN, sp|P23528|COF1_HUMAN, sp|P48059|LIMS1_HUMAN, sp|O43747|AP1G1_HUMAN, sp|P28482|MK01_HUMAN, sp|P62873|GBB1_HUMAN, sp|P0DP23|CALM1_HUMAN, sp|Q15370|ELOB_HUMAN, sp|O43294|TGFI1_HUMAN, sp|P17252|KPCA_HUMAN, sp|P30101|PDIA3_HUMAN, sp|P61769|B2MG_HUMAN, sp|Q16539|MK14_HU…
Renal cell carcinoma	10	0.031269	ko05211	Human Diseases	Cancers: Specific types	sp|P01137|TGFB1_HUMAN, sp|P62993|GRB2_HUMAN, sp|P26927|HGFL_HUMAN, sp|Q02750|MP2K1_HUMAN, sp|P60953|CDC42_HUMAN, sp|P28482|MK01_HUMAN, sp|P61224|RAP1B_HUMAN, sp|Q15370|ELOB_HUMAN, sp|P01127|PDGFB_HUMAN, sp|P14210|HGF_HUMAN
Ubiquitin mediated proteolysis	10	0.031269	ko04120	Genetic Information Processing	Folding, sorting and degradation	sp|Q9C0C9|UBE2O_HUMAN, sp|P22314|UBA1_HUMAN, sp|A0AVT1|UBA6_HUMAN, sp|P63208|SKP1_HUMAN, sp|Q7Z6Z7|HUWE1_HUMAN, sp|P00167|CYB5_HUMAN, sp|Q15370|ELOB_HUMAN, sp|P41226|UBA7_HUMAN, sp|Q16531|DDB1_HUMAN, sp|Q9H832|UBE2Z_HUMAN
Vibrio cholerae infection	10	0.031269	ko05110	Human Diseases	Infectious diseases: Bacterial	sp|P38606|VATA_HUMAN, sp|P60709|ACTB_HUMAN, sp|Q15904|VAS1_HUMAN, sp|Q562R1|ACTBL_HUMAN, sp|P84077|ARF1_HUMAN, sp|P17252|KPCA_HUMAN, sp|P21281|VATB2_HUMAN, sp|P13667|PDIA4_HUMAN, sp|Q9UDY2|ZO2_HUMAN, sp|P22694|KAPCB_HUMAN
Chagas disease (American trypanosomiasis)	10	0.031269	ko05142	Human Diseases	Infectious diseases: Parasitic	sp|P67775|PP2AA_HUMAN, sp|P01137|TGFB1_HUMAN, sp|P13501|CCL5_HUMAN, sp|P05121|PAI1_HUMAN, sp|P28482|MK01_HUMAN, sp|Q16539|MK14_HUMAN, sp|P27797|CALR_HUMAN, sp|P01042|KNG1_HUMAN, sp|P30153|2AAA_HUMAN, sp|P01024|CO3_HUMAN
Alcoholism	14	0.0397422	ko05034	Human Diseases	Substance dependence	sp|P62993|GRB2_HUMAN, sp|Q71DI3|H32_HUMAN, sp|Q02750|MP2K1_HUMAN, sp|Q93079|H2B1H_HUMAN, sp|P28482|MK01_HUMAN, sp|O75367|H2AY_HUMAN, sp|P62873|GBB1_HUMAN, sp|P62805|H4_HUMAN, sp|P0DP23|CALM1_HUMAN, sp|P16104|H2AX_HUMAN, sp|Q9UBN7|HDAC6_HUMAN, sp|Q8N257|H2B3B_HUMAN, sp|P62136|PP1A_HUMAN, sp|Q96KK5|H2A1H_HUMAN
Apoptosis	18	0.0406145	ko04210	Cellular Processes	Cell growth and death	sp|O95831|AIFM1_HUMAN, sp|Q71U36|TBA1A_HUMAN, sp|Q13813|SPTN1_HUMAN, sp|P60709|ACTB_HUMAN, sp|P07339|CATD_HUMAN, sp|Q9NR28|DBLOH_HUMAN, sp|Q02750|MP2K1_HUMAN, sp|Q562R1|ACTBL_HUMAN, sp|Q9UBX1|CATF_HUMAN, sp|P28482|MK01_HUMAN, sp|P07384|CAN1_HUMAN, sp|Q9NY65|TBA8_HUMAN, sp|Q03252|LMNB2_HUMAN, sp|P07858|CATB_HUMAN, sp|P17655|CAN2_HUMAN, sp|P68366|TBA4A_HUMAN, sp|P02545|LMNA_HUMAN, sp|P05198|IF2A_HU…
Toll-like receptor signaling pathway	9	0.0442884	ko04620	Organismal Systems	Immune system	sp|Q9H0E2|TOLIP_HUMAN, sp|P13501|CCL5_HUMAN, sp|P08571|CD14_HUMAN, sp|P10451|OSTP_HUMAN, sp|Q02750|MP2K1_HUMAN, sp|P28482|MK01_HUMAN, sp|Q16539|MK14_HUMAN, sp|P18428|LBP_HUMAN, sp|P42224|STAT1_HUMAN
RNA degradation	9	0.0442884	ko03018	Genetic Information Processing	Folding, sorting and degradation	sp|P17858|PFKAL_HUMAN, sp|P13929|ENOB_HUMAN, sp|P10809|CH60_HUMAN, sp|P11940|PABP1_HUMAN, sp|P09104|ENOG_HUMAN, sp|P06733|ENOA_HUMAN, sp|P38646|GRP75_HUMAN, sp|P26196|DDX6_HUMAN, sp|Q01813|PFKAP_HUMAN
mTOR signaling pathway	9	0.0442884	ko04150	Environmental Information Processing	Signal transduction	sp|P05771|KPCB_HUMAN, sp|P62993|GRB2_HUMAN, sp|P38606|VATA_HUMAN, sp|Q02750|MP2K1_HUMAN, sp|P28482|MK01_HUMAN, sp|P17252|KPCA_HUMAN, sp|P21281|VATB2_HUMAN, sp|P23588|IF4B_HUMAN, sp|Q15382|RHEB_HUMAN
MAPK signaling pathway	28	0.0486709	ko04010	Environmental Information Processing	Signal transduction	sp|P04792|HSPB1_HUMAN, sp|P01137|TGFB1_HUMAN, sp|P05771|KPCB_HUMAN, sp|P62993|GRB2_HUMAN, sp|P26927|HGFL_HUMAN, sp|P51452|DUS3_HUMAN, sp|P11362|FGFR1_HUMAN, sp|Q08209|PP2BA_HUMAN, sp|P08571|CD14_HUMAN, sp|P15153|RAC2_HUMAN, sp|Q02750|MP2K1_HUMAN, sp|P60953|CDC42_HUMAN, sp|P28482|MK01_HUMAN, sp|P11142|HSP7C_HUMAN, sp|O75688|PPM1B_HUMAN, sp|P61224|RAP1B_HUMAN, sp|Q9H2K8|TAOK3_HUMAN, sp|Q7LDG7|GRP2_…
