# Supplementary material for: Proteomic analysis of plasma proteins from patients with cardiac rupture after acute myocardial infarction using TMT-based quantitative proteomics approach
Source: Clin Proteomics. 2024 Mar 1;21:18. doi: 10.1186/s12014-024-09474-9 (PMC10908035; doi:10.1186/s12014-024-09474-9)
Supplement: Supplementary file 9 — Supplementary Material 9: Table S9. The transition information of the validated proteins in MRM [file 12014_2024_9474_MOESM9_ESM.xlsx]

## Sheet: Sheet1
Table S8. The transition information of the validated proteins in MRM.
Q1	Q3	Dwell Time(ms)	Protein.Peptide.Charge/Fragemnt.Label	Collision Energy
529.304	830.473	10	sp|Q9Y490|TLN1_HUMAN.NLGTALAELR.+2y8.light	24.9
529.304	672.404	10	sp|Q9Y490|TLN1_HUMAN.NLGTALAELR.+2y6.light	24.9
529.304	601.367	10	sp|Q9Y490|TLN1_HUMAN.NLGTALAELR.+2y5.light	24.9
494.787	804.446	10	sp|Q9Y490|TLN1_HUMAN.ALGDLISATK.+2y8.light	23.2
494.787	747.425	10	sp|Q9Y490|TLN1_HUMAN.ALGDLISATK.+2y7.light	23.2
494.787	632.398	10	sp|Q9Y490|TLN1_HUMAN.ALGDLISATK.+2y6.light	23.2
494.787	406.23	10	sp|Q9Y490|TLN1_HUMAN.ALGDLISATK.+2y4.light	23.2
495.311	785.524	10	sp|P07996|TSP1_HUMAN.GFLLLASLR.+2y7.light	23.3
495.311	672.44	10	sp|P07996|TSP1_HUMAN.GFLLLASLR.+2y6.light	23.3
495.311	559.356	10	sp|P07996|TSP1_HUMAN.GFLLLASLR.+2y5.light	23.3
495.311	446.272	10	sp|P07996|TSP1_HUMAN.GFLLLASLR.+2y4.light	23.3
495.311	205.097	10	sp|P07996|TSP1_HUMAN.GFLLLASLR.+2b2.light	23.3
495.311	318.181	10	sp|P07996|TSP1_HUMAN.GFLLLASLR.+2b3.light	23.3
808.911	1174.63	10	sp|P07996|TSP1_HUMAN.GGVNDNFQGVLQNVR.+2y10.light	38.6
808.911	1060.59	10	sp|P07996|TSP1_HUMAN.GGVNDNFQGVLQNVR.+2y9.light	38.6
808.911	913.521	10	sp|P07996|TSP1_HUMAN.GGVNDNFQGVLQNVR.+2y8.light	38.6
808.911	785.463	10	sp|P07996|TSP1_HUMAN.GGVNDNFQGVLQNVR.+2y7.light	38.6
808.911	629.373	10	sp|P07996|TSP1_HUMAN.GGVNDNFQGVLQNVR.+2y5.light	38.6
808.911	388.23	10	sp|P07996|TSP1_HUMAN.GGVNDNFQGVLQNVR.+2y3.light	38.6
697.869	1148.59	10	sp|P07996|TSP1_HUMAN.FVFGTTPEDILR.+2y10.light	33.2
697.869	1001.53	10	sp|P07996|TSP1_HUMAN.FVFGTTPEDILR.+2y9.light	33.2
697.869	944.505	10	sp|P07996|TSP1_HUMAN.FVFGTTPEDILR.+2y8.light	33.2
697.869	843.457	10	sp|P07996|TSP1_HUMAN.FVFGTTPEDILR.+2y7.light	33.2
697.869	742.409	10	sp|P07996|TSP1_HUMAN.FVFGTTPEDILR.+2y6.light	33.2
697.869	247.144	10	sp|P07996|TSP1_HUMAN.FVFGTTPEDILR.+2b2.light	33.2
729.402	1031.57	10	sp|P18206|VINC_HUMAN.AQQVSQGLDVLTAK.+2y10.light	34.7
729.402	816.483	10	sp|P18206|VINC_HUMAN.AQQVSQGLDVLTAK.+2y8.light	34.7
729.402	200.103	10	sp|P18206|VINC_HUMAN.AQQVSQGLDVLTAK.+2b2.light	34.7
564.775	912.467	10	sp|P02741|CRP_HUMAN.ESDTSYVSLK.+2y8.light	26.7
564.775	797.44	10	sp|P02741|CRP_HUMAN.ESDTSYVSLK.+2y7.light	26.7
564.775	696.393	10	sp|P02741|CRP_HUMAN.ESDTSYVSLK.+2y6.light	26.7
564.775	609.361	10	sp|P02741|CRP_HUMAN.ESDTSYVSLK.+2y5.light	26.7
564.775	446.297	10	sp|P02741|CRP_HUMAN.ESDTSYVSLK.+2y4.light	26.7
564.775	347.229	10	sp|P02741|CRP_HUMAN.ESDTSYVSLK.+2y3.light	26.7
568.785	916.477	10	sp|P02741|CRP_HUMAN.GYSIFSYATK.+2y8.light	26.9
568.785	829.445	10	sp|P02741|CRP_HUMAN.GYSIFSYATK.+2y7.light	26.9
568.785	716.361	10	sp|P02741|CRP_HUMAN.GYSIFSYATK.+2y6.light	26.9
568.785	221.092	10	sp|P02741|CRP_HUMAN.GYSIFSYATK.+2b2.light	26.9
568.785	308.124	10	sp|P02741|CRP_HUMAN.GYSIFSYATK.+2b3.light	26.9
696.862	793.461	10	sp|P02741|CRP_HUMAN.QDNEILIFWSK.+2y6.light	33.1
696.862	680.377	10	sp|P02741|CRP_HUMAN.QDNEILIFWSK.+2y5.light	33.1
696.862	567.293	10	sp|P02741|CRP_HUMAN.QDNEILIFWSK.+2y4.light	33.1
696.862	234.145	10	sp|P02741|CRP_HUMAN.QDNEILIFWSK.+2y2.light	33.1
910.965	640.345	10	sp|P02741|CRP_HUMAN.YEVQGEVFTKPQLWP.+2y5.light	43.6
910.965	302.15	10	sp|P02741|CRP_HUMAN.YEVQGEVFTKPQLWP.+2y2.light	43.6
910.965	715.377	10	sp|P02741|CRP_HUMAN.YEVQGEVFTKPQLWP.+2y12+2.light	43.6
910.965	293.113	10	sp|P02741|CRP_HUMAN.YEVQGEVFTKPQLWP.+2b2.light	43.6
910.965	392.182	10	sp|P02741|CRP_HUMAN.YEVQGEVFTKPQLWP.+2b3.light	43.6
807.89	805.332	10	sp|P67936|TPM4_HUMAN.IQALQQQADEAEDR.+2y7.light	38.6
807.89	619.268	10	sp|P67936|TPM4_HUMAN.IQALQQQADEAEDR.+2y5.light	38.6
807.89	242.15	10	sp|P67936|TPM4_HUMAN.IQALQQQADEAEDR.+2b2.light	38.6
807.89	313.187	10	sp|P67936|TPM4_HUMAN.IQALQQQADEAEDR.+2b3.light	38.6
496.277	748.46	10	sp|P07237|PDIA1_HUMAN.ENLLDFIK.+2y6.light	23.3
496.277	635.376	10	sp|P07237|PDIA1_HUMAN.ENLLDFIK.+2y5.light	23.3
496.277	522.292	10	sp|P07237|PDIA1_HUMAN.ENLLDFIK.+2y4.light	23.3
496.277	407.265	10	sp|P07237|PDIA1_HUMAN.ENLLDFIK.+2y3.light	23.3
496.277	260.197	10	sp|P07237|PDIA1_HUMAN.ENLLDFIK.+2y2.light	23.3
496.277	147.113	10	sp|P07237|PDIA1_HUMAN.ENLLDFIK.+2y1.light	23.3
483.787	853.482	10	sp|P07237|PDIA1_HUMAN.ILEFFGLK.+2y7.light	22.7
483.787	740.398	10	sp|P07237|PDIA1_HUMAN.ILEFFGLK.+2y6.light	22.7
483.787	611.355	10	sp|P07237|PDIA1_HUMAN.ILEFFGLK.+2y5.light	22.7
483.787	464.287	10	sp|P07237|PDIA1_HUMAN.ILEFFGLK.+2y4.light	22.7
483.787	317.218	10	sp|P07237|PDIA1_HUMAN.ILEFFGLK.+2y3.light	22.7
483.787	227.175	10	sp|P07237|PDIA1_HUMAN.ILEFFGLK.+2b2.light	22.7
668.823	576.262	10	sp|P10599|THIO_HUMAN.TAFQEALDAAGDK.+2y6.light	31.8
668.823	319.161	10	sp|P10599|THIO_HUMAN.TAFQEALDAAGDK.+2y3.light	31.8
654.311	1144.55	10	sp|P60981|DEST_HUMAN.YALYDASFETK.+2y10.light	31.1
654.311	1073.51	10	sp|P60981|DEST_HUMAN.YALYDASFETK.+2y9.light	31.1
654.311	960.431	10	sp|P60981|DEST_HUMAN.YALYDASFETK.+2y8.light	31.1
654.311	797.368	10	sp|P60981|DEST_HUMAN.YALYDASFETK.+2y7.light	31.1
654.311	682.341	10	sp|P60981|DEST_HUMAN.YALYDASFETK.+2y6.light	31.1
654.311	235.108	10	sp|P60981|DEST_HUMAN.YALYDASFETK.+2b2.light	31.1
582.314	1050.54	10	sp|P04792|HSPB1_HUMAN.LFDQAFGLPR.+2y9.light	27.5
582.314	903.468	10	sp|P04792|HSPB1_HUMAN.LFDQAFGLPR.+2y8.light	27.5
582.314	660.383	10	sp|P04792|HSPB1_HUMAN.LFDQAFGLPR.+2y6.light	27.5
582.314	589.346	10	sp|P04792|HSPB1_HUMAN.LFDQAFGLPR.+2y5.light	27.5
582.314	442.277	10	sp|P04792|HSPB1_HUMAN.LFDQAFGLPR.+2y4.light	27.5
605.825	955.484	10	sp|Q99988|GDF15_HUMAN.AALPEGLPEASR.+2y9.light	28.7
605.825	858.432	10	sp|Q99988|GDF15_HUMAN.AALPEGLPEASR.+2y8.light	28.7
605.825	729.389	10	sp|Q99988|GDF15_HUMAN.AALPEGLPEASR.+2y7.light	28.7
605.825	559.283	10	sp|Q99988|GDF15_HUMAN.AALPEGLPEASR.+2y5.light	28.7
605.825	175.119	10	sp|Q99988|GDF15_HUMAN.AALPEGLPEASR.+2y1.light	28.7
714.847	1127.58	10	sp|P00722|BGAL_ECOLI.DWENPGVTQLNR.+2y10.light	34
714.847	998.538	10	sp|P00722|BGAL_ECOLI.DWENPGVTQLNR.+2y9.light	34
714.847	884.495	10	sp|P00722|BGAL_ECOLI.DWENPGVTQLNR.+2y8.light	34
714.847	787.442	10	sp|P00722|BGAL_ECOLI.DWENPGVTQLNR.+2y7.light	34
714.847	631.352	10	sp|P00722|BGAL_ECOLI.DWENPGVTQLNR.+2y5.light	34
714.847	302.114	10	sp|P00722|BGAL_ECOLI.DWENPGVTQLNR.+2b2.light	34
681.364	1062.56	10	sp|P00722|BGAL_ECOLI.LWSAEIPNLYR.+2y9.light	32.4
681.364	975.526	10	sp|P00722|BGAL_ECOLI.LWSAEIPNLYR.+2y8.light	32.4
681.364	904.489	10	sp|P00722|BGAL_ECOLI.LWSAEIPNLYR.+2y7.light	32.4
681.364	775.446	10	sp|P00722|BGAL_ECOLI.LWSAEIPNLYR.+2y6.light	32.4
681.364	662.362	10	sp|P00722|BGAL_ECOLI.LWSAEIPNLYR.+2y5.light	32.4
681.364	300.171	10	sp|P00722|BGAL_ECOLI.LWSAEIPNLYR.+2b2.light	32.4
671.338	755.445	10	sp|P00722|BGAL_ECOLI.VDEDQPFPAVPK.+2y7.light	31.9
671.338	511.324	10	sp|P00722|BGAL_ECOLI.VDEDQPFPAVPK.+2y5.light	31.9
671.338	244.166	10	sp|P00722|BGAL_ECOLI.VDEDQPFPAVPK.+2y2.light	31.9
671.338	215.103	10	sp|P00722|BGAL_ECOLI.VDEDQPFPAVPK.+2b2.light	31.9
671.338	344.145	10	sp|P00722|BGAL_ECOLI.VDEDQPFPAVPK.+2b3.light	31.9
671.338	459.172	10	sp|P00722|BGAL_ECOLI.VDEDQPFPAVPK.+2b4.light	31.9
871.952	1143.57	10	sp|P00722|BGAL_ECOLI.LSGQTIEVTSEYLFR.+2y9.light	41.7
871.952	1014.53	10	sp|P00722|BGAL_ECOLI.LSGQTIEVTSEYLFR.+2y8.light	41.7
871.952	915.457	10	sp|P00722|BGAL_ECOLI.LSGQTIEVTSEYLFR.+2y7.light	41.7
871.952	814.409	10	sp|P00722|BGAL_ECOLI.LSGQTIEVTSEYLFR.+2y6.light	41.7
871.952	598.335	10	sp|P00722|BGAL_ECOLI.LSGQTIEVTSEYLFR.+2y4.light	41.7
871.952	487.251	10	sp|P00722|BGAL_ECOLI.LSGQTIEVTSEYLFR.+2b5.light	41.7
729.365	1176.55	10	sp|P00722|BGAL_ECOLI.APLDNDIGVSEATR.+2y11.light	34.7
729.365	1061.52	10	sp|P00722|BGAL_ECOLI.APLDNDIGVSEATR.+2y10.light	34.7
729.365	832.452	10	sp|P00722|BGAL_ECOLI.APLDNDIGVSEATR.+2y8.light	34.7
729.365	719.368	10	sp|P00722|BGAL_ECOLI.APLDNDIGVSEATR.+2y7.light	34.7
729.365	563.278	10	sp|P00722|BGAL_ECOLI.APLDNDIGVSEATR.+2y5.light	34.7
729.365	693.847	10	sp|P00722|BGAL_ECOLI.APLDNDIGVSEATR.+2y13+2.light	34.7
879.434	1245.59	10	sp|P00722|BGAL_ECOLI.VNWLGLGPQENYPDR.+2y11.light	42.1
879.434	1075.48	10	sp|P00722|BGAL_ECOLI.VNWLGLGPQENYPDR.+2y9.light	42.1
879.434	1018.46	10	sp|P00722|BGAL_ECOLI.VNWLGLGPQENYPDR.+2y8.light	42.1
879.434	387.199	10	sp|P00722|BGAL_ECOLI.VNWLGLGPQENYPDR.+2y3.light	42.1
879.434	214.119	10	sp|P00722|BGAL_ECOLI.VNWLGLGPQENYPDR.+2b2.light	42.1
879.434	400.198	10	sp|P00722|BGAL_ECOLI.VNWLGLGPQENYPDR.+2b3.light	42.1
542.265	911.473	10	sp|P00722|BGAL_ECOLI.GDFQFNISR.+2y7.light	25.6
542.265	764.405	10	sp|P00722|BGAL_ECOLI.GDFQFNISR.+2y6.light	25.6
542.265	636.346	10	sp|P00722|BGAL_ECOLI.GDFQFNISR.+2y5.light	25.6
542.265	489.278	10	sp|P00722|BGAL_ECOLI.GDFQFNISR.+2y4.light	25.6
542.265	262.151	10	sp|P00722|BGAL_ECOLI.GDFQFNISR.+2y2.light	25.6
582.319	951.478	10	sp|P02769|ALBU_BOVIN.LVNELTEFAK.+2y8.light	27.5
582.319	837.435	10	sp|P02769|ALBU_BOVIN.LVNELTEFAK.+2y7.light	27.5
582.319	708.393	10	sp|P02769|ALBU_BOVIN.LVNELTEFAK.+2y6.light	27.5
582.319	595.309	10	sp|P02769|ALBU_BOVIN.LVNELTEFAK.+2y5.light	27.5
582.319	213.16	10	sp|P02769|ALBU_BOVIN.LVNELTEFAK.+2b2.light	27.5
461.748	722.408	10	sp|P02769|ALBU_BOVIN.AEFVEVTK.+2y6.light	21.6
461.748	575.34	10	sp|P02769|ALBU_BOVIN.AEFVEVTK.+2y5.light	21.6
461.748	476.271	10	sp|P02769|ALBU_BOVIN.AEFVEVTK.+2y4.light	21.6
461.748	347.229	10	sp|P02769|ALBU_BOVIN.AEFVEVTK.+2y3.light	21.6
461.748	248.16	10	sp|P02769|ALBU_BOVIN.AEFVEVTK.+2y2.light	21.6
461.748	201.087	10	sp|P02769|ALBU_BOVIN.AEFVEVTK.+2b2.light	21.6
784.375	1234.61	10	sp|P02769|ALBU_BOVIN.DAFLGSFLYEYSR.+2y10.light	37.4
784.375	1121.53	10	sp|P02769|ALBU_BOVIN.DAFLGSFLYEYSR.+2y9.light	37.4
784.375	1064.5	10	sp|P02769|ALBU_BOVIN.DAFLGSFLYEYSR.+2y8.light	37.4
784.375	830.404	10	sp|P02769|ALBU_BOVIN.DAFLGSFLYEYSR.+2y6.light	37.4
784.375	717.32	10	sp|P02769|ALBU_BOVIN.DAFLGSFLYEYSR.+2y5.light	37.4
784.375	334.14	10	sp|P02769|ALBU_BOVIN.DAFLGSFLYEYSR.+2b3.light	37.4
653.362	1055.57	10	sp|P02769|ALBU_BOVIN.HLVDEPQNLIK.+2y9.light	31
653.362	956.505	10	sp|P02769|ALBU_BOVIN.HLVDEPQNLIK.+2y8.light	31
653.362	712.435	10	sp|P02769|ALBU_BOVIN.HLVDEPQNLIK.+2y6.light	31
653.362	251.15	10	sp|P02769|ALBU_BOVIN.HLVDEPQNLIK.+2b2.light	31
653.362	594.288	10	sp|P02769|ALBU_BOVIN.HLVDEPQNLIK.+2b5.light	31
653.362	933.442	10	sp|P02769|ALBU_BOVIN.HLVDEPQNLIK.+2b8.light	31
740.401	1180.65	10	sp|P02769|ALBU_BOVIN.LGEYGFQNALIVR.+2y10.light	35.3
740.401	1017.58	10	sp|P02769|ALBU_BOVIN.LGEYGFQNALIVR.+2y9.light	35.3
740.401	960.563	10	sp|P02769|ALBU_BOVIN.LGEYGFQNALIVR.+2y8.light	35.3
740.401	813.494	10	sp|P02769|ALBU_BOVIN.LGEYGFQNALIVR.+2y7.light	35.3
740.401	685.436	10	sp|P02769|ALBU_BOVIN.LGEYGFQNALIVR.+2y6.light	35.3
740.401	300.155	10	sp|P02769|ALBU_BOVIN.LGEYGFQNALIVR.+2b3.light	35.3
501.795	203.139	10	sp|P02769|ALBU_BOVIN.LVVSTQTALA.+2y2.light	23.6
501.795	213.16	10	sp|P02769|ALBU_BOVIN.LVVSTQTALA.+2b2.light	23.6
501.795	312.228	10	sp|P02769|ALBU_BOVIN.LVVSTQTALA.+2b3.light	23.6
501.795	628.366	10	sp|P02769|ALBU_BOVIN.LVVSTQTALA.+2b6.light	23.6
501.795	729.414	10	sp|P02769|ALBU_BOVIN.LVVSTQTALA.+2b7.light	23.6
501.795	800.451	10	sp|P02769|ALBU_BOVIN.LVVSTQTALA.+2b8.light	23.6
